# Supplementary material for: Identification of optimal feature genes in patients with thyroid associated ophthalmopathy and their relationship with immune infiltration: a bioinformatics analysis
Source: Front Endocrinol (Lausanne). 2023 Oct 13;14:1203120. doi: 10.3389/fendo.2023.1203120 (PMC10611488; doi:10.3389/fendo.2023.1203120)
Supplement: Supplementary file 1 [file DataSheet_1.zip]

Archive with 37 entries (36 files):
- 1.deg+wgcna/
- 1.deg+wgcna/1.nor.pdf
- 1.deg+wgcna/1.norexp_GSE58331.txt
- 1.deg+wgcna/1.raw.pdf
- 1.deg+wgcna/1.rawexp_GSE58331.txt
- 1.deg+wgcna/10_GS_and_MM.xls
- 1.deg+wgcna/13_Network heatmap plot_selected genes.pdf
- 1.deg+wgcna/14_Eigengene dendrogram and Eigengene adjacency heatmap.pdf
- 1.deg+wgcna/1_sampleClustering.pdf
- 1.deg+wgcna/2.DIFF_all.xls
- 1.deg+wgcna/2.DIFF_less.xls
- 1.deg+wgcna/2_Sample dendrogram and trait heatmap.pdf
- 1.deg+wgcna/3.DIFF_heatmap.pdf
- 1.deg+wgcna/3.DIFF_vol.pdf
- 1.deg+wgcna/3_Scale independence.pdf
- 1.deg+wgcna/4_Gene clustering on TOM-based dissimilarity.pdf
- 1.deg+wgcna/5_Dynamic Tree Cut.pdf
- 1.deg+wgcna/6_Clustering of module eigengenes.pdf
- 1.deg+wgcna/7_merged dynamic.pdf
- 1.deg+wgcna/8_Module-trait relationships.pdf
- 1.deg+wgcna/9_C_black_Module membership vs gene significance.pdf
- 1.deg+wgcna/9_C_blue_Module membership vs gene significance.pdf
- 1.deg+wgcna/9_C_green_Module membership vs gene significance.pdf
- 1.deg+wgcna/9_C_greenyellow_Module membership vs gene significance.pdf
- 1.deg+wgcna/9_C_grey_Module membership vs gene significance.pdf
- 1.deg+wgcna/9_C_purple_Module membership vs gene significance.pdf
- 1.deg+wgcna/9_C_red_Module membership vs gene significance.pdf
- 1.deg+wgcna/9_P_black_Module membership vs gene significance.pdf
- 1.deg+wgcna/9_P_blue_Module membership vs gene significance.pdf
- 1.deg+wgcna/9_P_green_Module membership vs gene significance.pdf
- 1.deg+wgcna/9_P_greenyellow_Module membership vs gene significance.pdf
- 1.deg+wgcna/9_P_grey_Module membership vs gene significance.pdf
- 1.deg+wgcna/9_P_purple_Module membership vs gene significance.pdf
- 1.deg+wgcna/9_P_red_Module membership vs gene significance.pdf
- 1.deg+wgcna/GSE58331.txt
- 1.deg+wgcna/deg-vol-heatmap-wgcna.R
- 1.deg+wgcna/sample.txt
