# Supplementary material for: Identification of optimal feature genes in patients with thyroid associated ophthalmopathy and their relationship with immune infiltration: a bioinformatics analysis
Source: Front Endocrinol (Lausanne). 2023 Oct 13;14:1203120. doi: 10.3389/fendo.2023.1203120 (PMC10611488; doi:10.3389/fendo.2023.1203120)
Supplement: Supplementary file 1 [file DataSheet_1.zip › 1.deg+wgcna/1.norexp_GSE58331.txt]

ID	GSM1407218	GSM1407219	GSM1407220	GSM1407221	GSM1407222	GSM1407223	GSM1407224	GSM1407225	GSM1407226	GSM1407227	GSM1407228	GSM1407229	GSM1407230	GSM1407231	GSM1407232	GSM1407234	GSM1407239	GSM1407241	GSM1407242	GSM1407244	GSM1407245	GSM1407246	GSM1407182	GSM1407183	GSM1407184	GSM1407185	GSM1407186	GSM1407187	GSM1407188	GSM1407189	GSM1407190	GSM1407191	GSM1407192	GSM1407193	GSM1407194	GSM1407197	GSM1407198	GSM1407201	GSM1407205	GSM1407207	GSM1407208	GSM1407209	GSM1407210	GSM1407211	GSM1407212	GSM1407213	GSM1407214	GSM1407215	GSM1407216
DDR1	4.91858721836735	4.75416080816326	5.26871785306122	4.99063744897959	4.51563195102041	5.34613513877551	5.21817996530612	4.12947245714286	4.16291690816327	4.05777633673469	4.36111854693878	4.51716227959184	4.56908844897959	5.14050103877551	4.11366625306122	5.41995794489796	5.34884166734694	4.32950217755102	4.81512555306122	4.31461317142857	4.97070272653061	4.96865923877551	5.0105149	5.37067022244898	5.37763445102041	6.2849182244898	5.53538021428571	5.20479043469388	4.10836390816327	4.03278190612245	4.3855120877551	5.83783569387755	4.42356891836735	4.3184053755102	4.0669442877551	4.17461826122449	4.23637708367347	4.64479260816327	4.64135114897959	6.30312973877551	5.13444607959184	5.81238394489796	5.37576978367347	4.68794863877551	4.98148522857143	4.3644283122449	5.08709228367347	4.46832924693878	4.71939981020408
RFC2	3.85405277959184	3.57927594489796	4.1913217877551	3.58959341836735	4.37401405510204	4.11911861836735	4.09538870408163	3.71584767142857	4.05150426122449	3.88160735510204	3.85848839591837	3.76235443061224	3.77128982857143	3.79849753061225	2.60086802244898	3.98442858571429	4.09461407959184	3.45720763469388	3.31246162040816	4.16694560408163	4.00312811632653	3.24839276122449	3.26682503469388	3.82499439591837	3.86493752653061	3.32813140816327	3.5180511	4.2751098	3.80924297346939	4.0023143755102	3.92107453877551	3.97685665714286	3.52548988367347	3.55951145510204	3.88181983061224	3.84317955306122	3.70996384693878	3.83637930204082	3.78989879795918	4.09146992244898	4.19533926530612	3.62907966734694	3.52441207142857	4.52774566734694	3.93607691836735	4.15106235102041	3.13407359591837	3.98468269183673	3.65299507142857
HSPA6	5.28412520204082	5.61624275714286	6.03543896938776	5.19889864285714	4.78299841632653	5.86246596734694	5.02254499387755	5.65960207142857	5.67162600816327	5.20681758367347	5.86318926938775	5.55107581428571	5.8575869244898	5.63555877959184	5.72734944693878	6.03861226122449	4.54382288571429	6.25639851020408	5.38045064081633	5.62791992244898	5.10967890204082	5.22924398571429	5.77225215102041	5.36377886734694	5.03849820204082	5.86146747142857	5.81778867346939	5.4982181	5.55295895918367	5.78597194693878	6.30982457755102	5.28710320816327	5.66234047142857	6.20131634081633	5.79217076326531	5.84544752857143	5.38784989183673	5.42363181632653	5.6525617755102	5.12417395102041	4.67201622653061	4.95369899591837	5.75115526938776	5.37848277959184	5.25295903673469	5.72356338979592	5.3191383755102	6.39989223061225	6.13004729183673
PAX8	5.19889864285714	5.72385704489796	5.56050943265306	5.3502304244898	5.3002239877551	5.19557453469388	5.49967996122449	6.05820866938776	5.72787671632653	5.35427111836735	5.9309762122449	6.11973286326531	5.66110698367347	5.12044097346939	5.47213763469388	6.35952397959184	5.2768419755102	5.71059519591837	6.01063469591837	5.28103957142857	5.91424025102041	5.6012735755102	6.02307737959184	5.35832817346939	5.80154423877551	6.61702284693878	5.74847861428571	5.93437623469388	6.00612828367347	5.9430076755102	5.57172334285714	5.45226375510204	5.63473836530612	6.53342973265306	6.04601886122449	5.76933413673469	5.9306537877551	5.61493442040816	5.87974539795918	5.0685412755102	5.51053039387755	5.69071892857143	5.78993159795918	5.61720777959184	5.51552474693878	5.95963988367347	5.73896614489796	5.53952717755102	5.70927147755102
GUCA1A	1.68063365306122	1.97689992040816	1.93049457755102	1.93579778979592	2.22767538571429	2.09060648367347	2.05730969795918	2.3107649877551	1.88332636530612	1.79798986734694	1.92895203877551	1.99025450612245	1.86290496530612	1.8706970244898	2.60253163877551	1.84719921836735	1.73395518979592	1.79604019183673	2.03956955510204	1.82635141632653	1.92559885714286	2.32421404081633	1.75029022857143	1.60395249795918	2.18443184693878	2.75055260612245	1.82205456326531	1.75438948367347	1.97877016734694	1.85497111428571	1.9138949122449	1.99396554489796	2.01827933469388	2.16150410816327	1.82898593061224	1.96988818163265	2.24985101020408	2.17547520204082	1.8701852877551	2.0727601	2.09351500816327	1.72524179795918	2.15525687346939	1.79521368367347	1.91919607346939	1.82458009795918	2.54781475306122	1.94536451836735	1.89671143673469
UBA7	6.23312940204082	6.38334238571429	5.71730195102041	5.97729670612245	5.53214747142857	6.19240334081633	6.10397839591837	5.63528178367347	5.97403762040816	6.03726378979592	5.97467756326531	6.1172604	5.70739350204082	6.00566014693878	5.43279839591837	6.02273786122449	5.44728961428571	5.10032809387755	5.7285295877551	5.66749956326531	6.1942243755102	6.08065041428571	6.29828052244898	5.7745249244898	5.88180782244898	5.63219718163265	5.58505394081633	6.26578400204082	6.16391149591837	5.99406115714286	5.91943734489796	5.58934119387755	6.00380713673469	6.41495196734694	6.02833199183674	6.32330441836735	6.05951616530612	5.81968026122449	6.00888415918367	5.49352732653061	5.59563127959184	6.00852530204082	6.23777545714286	5.59359788979592	5.58104791020408	4.85142184693878	5.33275597755102	6.41163089387755	5.28315370408163
THRA	6.25743243265306	7.20641211020408	6.7974075755102	6.86779316122449	6.3921562	6.72576981428571	6.58536131428571	6.1441222755102	6.01692429387755	6.16994127755102	5.95963988367347	6.41969513877551	6.58140686326531	6.02001255714286	6.041105	6.60431402244898	6.91384044693878	6.45855293265306	6.62271714897959	6.24216606530612	6.7018204755102	6.81946681836735	7.46107141836735	6.51368917755102	6.96762716326531	5.94630532040816	6.88963359387755	6.89249971632653	6.01637861428571	6.14934695918367	6.10432739795918	6.71148506938775	6.18464919591837	5.8572799122449	6.13004729183673	6.3446871877551	5.46798440612245	6.42606795714286	5.9849257755102	6.83652206530612	6.7536246877551	6.73370853877551	6.8888951877551	6.22936553877551	6.85479715510204	6.89304347142857	6.37482589795918	5.81275251428571	7.02098526326531
PTPN21	6.13198252857143	5.96941865714286	6.04278987755102	6.56069950612245	6.09643836530612	6.38039934693878	6.62412768979592	5.49789380612245	5.57095289183673	5.62324011632653	5.19165798163265	5.61878507346939	5.83510510204082	5.75611634489796	5.22897396734694	6.04377291632653	5.91670894897959	4.98417434489796	5.73447269183673	5.7323415122449	5.70168038367347	6.03402805918367	6.29544048571429	6.01904070612245	6.00888415918367	5.68583028163265	6.28779927346939	5.98921709387755	5.64012955306122	5.9520838755102	5.53153718571429	5.86480843877551	5.66081494693878	5.36563614489796	5.38252798367347	5.14944627959184	5.28514916734694	5.62999134897959	5.59563127959184	5.95048635714286	5.70138729183673	5.85488298163265	6.36157675918367	6.03033151428571	5.34590622857143	4.62403886734694	5.59836309387755	5.73957619183673	5.46047239387755
CCL5	2.76964297755102	2.53281654285714	2.58234513877551	2.74766991428571	3.0360601122449	3.02125186734694	2.13559656734694	2.69870004285714	2.86852512857143	2.66748955306122	2.77137631020408	2.82900262244898	2.50284510612245	3.36633180612245	2.33567166122449	2.70812534081633	3.3749027122449	2.91391225510204	2.70280352040816	3.00894524081633	2.90331738163265	1.87808001632653	1.87048581632653	3.06131595102041	2.67740466734694	3.13633749387755	2.43269561836735	2.61778099591837	2.31145107959184	2.34941170816327	2.35896337755102	2.91703786326531	2.60884577142857	2.50004760204082	2.6621166	2.77618199387755	2.6728076244898	2.60156637142857	2.29734230204082	3.73804838367347	2.89965844489796	3.70288171632653	2.3662747122449	2.77390175306122	2.48798722653061	2.31489435510204	2.74593116326531	2.76150179387755	1.90533509591837
CYP2E1	2.66657893877551	2.63532296734694	2.82513763265306	2.61186575510204	1.84285203265306	3.26126226734694	2.69818630204082	2.35427373061224	2.60758829591837	2.50047794285714	2.48911702244898	2.74472350612245	2.82793578163265	2.06266939387755	2.23655071836735	2.97785097142857	2.37337021632653	1.95017465306122	2.26476136734694	2.5086691755102	2.37199387959184	2.34499875714286	2.7043290755102	2.94083649387755	2.56151191836735	3.41368901428571	2.70543610204082	2.38044496530612	2.75105951020408	2.52532210408163	2.7043290755102	3.01891440612245	2.30536598571429	2.54903708367347	2.49923016122449	2.3051362122449	2.72260534285714	2.5317184877551	2.4959236	2.60231300204082	2.496694	2.21911800408163	2.35868679795918	2.570809	2.3665293877551	2.46287413061224	3.30583789387755	2.37670990612245	3.01382650612245
EPHB3	4.90390270816327	4.6998702	4.50430523469388	5.65582730408163	4.86680617142857	5.04581004081633	5.14659348163265	5.00115106326531	4.48117337346939	4.70963924081633	4.9757959122449	5.14801545306122	4.65037079183673	4.85882430816326	4.23900396938776	4.8379834244898	4.70840797755102	4.3855120877551	5.10541769795918	5.02312205918367	5.07589897142857	5.28571295714286	4.91392143061224	4.6495665	4.71085109387755	5.90361652857143	4.83103778163265	4.87845738163265	4.95074953265306	4.54622218163265	4.86144354489796	4.45932587959184	4.7641554122449	5.08256530204082	4.71755522040816	4.54951614489796	5.69233707142857	5.16228786938775	4.82158312040816	4.77579113673469	4.32479710408163	4.90605349387755	5.12417395102041	5.11378050612245	4.66212560204082	5.48062175510204	5.24817122653061	4.91526612040816	4.71828811836735
ESRRA	4.91367346122449	4.97741603673469	5.70168038367347	5.49789380612245	5.27625063061225	5.21390683061225	4.74633342653061	5.0470407244898	4.83600192653061	4.94689455306122	5.1391347122449	4.89750769591837	5.18768753061225	5.35627145510204	5.21066233673469	5.53952717755102	5.23614718571429	4.83557155714286	4.85142184693878	5.37383812653061	5.46798440612245	5.46107771836735	5.3002239877551	5.39130758979592	4.62832711020408	4.76217353673469	4.78919345918367	5.12756873469388	5.12956514693878	5.39555109795918	4.98095485918367	5.59138844489796	4.9514505755102	4.89386814897959	4.80539969387755	4.90198951020408	4.68860343469388	5.34535233061225	5.05070709591837	5.67257055918367	4.77346668571429	4.9571851	4.44574640816327	5.57119609387755	5.30747556938775	4.73473008979592	5.45010264693878	5.23046003265306	5.2695332877551
CYP2A6	4.50303207755102	5.06189367346939	4.84251658571429	5.20267544693878	4.59845281632653	4.75416080816326	5.10270381020408	4.84685325102041	4.66715238163265	4.77646342040816	5.2464463755102	5.13002119795918	5.37874983877551	5.13305313877551	4.98668984285714	3.93935008163265	4.59526317346939	5.76608200204082	5.15597221020408	4.99138635306122	4.89547545510204	5.10922318571429	5.1825699877551	4.78446055306122	4.52723763673469	5.38678315102041	4.73377795918367	5.08152102244898	4.78420897959184	5.16649297755102	4.92808728163265	4.87182758571429	5.25852750408163	5.62648315102041	5.31256664285714	5.15128135714286	5.67378059795918	4.86987250204082	5.13700756530612	4.03081271020408	4.66523337346939	4.65164289795918	5.58934119387755	4.23832255918367	4.93974291428571	5.2441430244898	5.50998109591837	4.9121521755102	5.54589404897959
SCARB1	6.67306905306122	7.1570807	6.51490596122449	6.55132245510204	6.35872402653061	7.20959773469388	6.27901178571429	6.89183074081633	7.04608309591837	7.33203882040816	6.39061773469388	6.98496673469388	6.46616803469388	7.6128706877551	7.2570494	6.7638602	6.38546117142857	5.72120095306122	6.84192553469388	6.76270383265306	6.94538116530612	6.29032930204082	6.25601593265306	6.17025460816327	6.61861441632653	5.78949028367347	6.00747139591837	6.61114141428571	7.00833667346939	6.95425097959184	6.51864343265306	6.03170786326531	6.45198440816327	6.1164650122449	6.4846549122449	6.54823371020408	6.33461085918367	6.82635671632653	6.39892424897959	6.28093886122449	5.43330323673469	5.85973000816327	5.88282105714286	6.38198870408163	7.05633176326531	5.93929711836735	5.86318926938775	6.93709493265306	6.11930946734694
TTLL12	5.13470513265306	5.43828247959184	5.63381463265306	5.6439883122449	5.33113833265306	4.92659279795918	5.95770585714286	4.95025794081633	4.72798026734694	4.89946220612245	4.49184006326531	5.10755002653061	4.35533480612245	5.76123102653061	4.99861416122449	5.17926315510204	5.69631005714286	5.51673687755102	4.77579113673469	5.63354762653061	5.34924987142857	5.32926403061224	5.20338455306122	4.87555333061225	5.24031882857143	5.75522090816327	5.39476214489796	5.35510389183673	4.99138635306122	5.15360090612245	4.62447859591837	5.4793577877551	4.71289337142857	5.15348451530612	4.99160942244898	4.84474363877551	4.97713805510204	5.04788860816327	4.97664262653061	4.23660206122449	4.32819143877551	5.19686193877551	4.86023143673469	5.37468927346939	5.25529969387755	5.22377516122449	6.17859180612245	4.89223174693878	4.84332854897959
WFDC2	4.17911782244898	4.96007746530612	3.65834632244898	3.88721515918367	3.6719665122449	4.15717245306122	4.26510769591837	4.4476977877551	3.78888016530612	4.19358178367347	4.16670737755102	3.98710263265306	3.58906556326531	3.69113340408163	4.04128367142857	3.63911973673469	4.03783068979592	4.16133755102041	4.57686212857143	4.19674285306122	3.80198306530612	4.5634594	3.46509779183673	3.42085092040816	3.99408504285714	5.03102265918367	3.76774646530612	3.94857938163265	3.94334552040816	3.72651285102041	3.89446309387755	3.07053773469388	4.21190098979592	4.83809402653061	4.07902945714286	4.0967654122449	4.1709017244898	3.96255595306122	4.32318413061224	3.72916037346939	3.81732968163265	3.41241362857143	4.64466435918367	3.85967830816327	4.41491297959184	4.36019274285714	4.91077648367347	4.18278914897959	3.91296840816327
MAPK1	2.38923957142857	1.98689582857143	2.68907169183673	2.72302608163265	2.71653157346939	2.18962993877551	2.35530609183673	2.15720077959184	2.33567166122449	2.23930164081633	2.19951171632653	2.22722452653061	2.47501907346939	2.02090067142857	2.47060355510204	2.2043083122449	2.27890365714286	2.2043083122449	2.94737501632653	2.27226115714286	2.40389252653061	2.68674360204082	2.25376340408163	2.78255151836735	2.02505460408163	2.5587624122449	2.68023617755102	2.26086811632653	2.46287413061224	2.52195983469388	2.03734658163265	2.81380202653061	1.98738547755102	1.83489553469388	1.97539501428571	2.06394474693878	2.57500829183673	2.13321516734694	2.16150410816327	2.66158108367347	2.38198592857143	2.6230659877551	1.67006801020408	2.77563053265306	2.07109956530612	2.7363490755102	2.31835964693878	2.00158057142857	2.61942505918367
ADAM32	2.26896264081633	1.94125982653061	1.66045812244898	2.02389022857143	2.02620818979592	3.04771745102041	2.70172241020408	2.5863664877551	2.31549367142857	2.2040761877551	2.52195983469388	2.27385123877551	2.11362974693878	2.61942505918367	1.76503342244898	2.17451813265306	2.4183991122449	2.84413785510204	2.86929627346939	1.55640690204082	2.81433619183673	2.85059094897959	2.41273748367347	2.19442785510204	2.61186575510204	2.04941424897959	2.35700849795918	2.36163334489796	2.1236979755102	2.67841116326531	2.10493123673469	2.1025666122449	2.61087612857143	2.40873292857143	2.70040674897959	2.36229835918367	2.46918055714286	2.38902486530612	2.94058851836735	1.8343412244898	2.19951171632653	2.38257328571429	1.99996780408163	2.14930009387755	2.43289868367347	2.31695121428571	2.24250398367347	2.69404113673469	2.02389022857143
SPATA17	2.46479244285714	2.3414408877551	2.35673890816327	2.73445551836735	2.53480394897959	2.21696892040816	2.21070038571429	2.59741847959184	2.39027112857143	2.32168008367347	2.55058413061224	2.69589213061224	2.42664238367347	2.47314450204082	2.86331149183673	2.59915111428571	2.32517310612245	2.77696983265306	1.8884626244898	2.53348029387755	2.3550963	2.7283461755102	2.33749967346939	2.21600461428571	2.45162508571429	2.44212515918367	2.54274629387755	2.18443184693878	2.6945188244898	2.62730339387755	2.51129175306122	2.2772495877551	2.36296446530612	2.72735543877551	2.65892560816327	2.40530185510204	2.63982861020408	2.71937298571429	2.6621166	2.04397101632653	1.91919607346939	2.2395098877551	2.87872544285714	2.09787316428571	1.99996780408163	2.79355256734694	2.11103545510204	2.67348887346939	2.64009930408163
PRR22	5.23927623673469	5.03510225918367	4.84165071428571	4.83237676530612	4.62589765306122	5.1527518244898	5.56282496938775	6.41495196734694	5.36911577346939	5.4297789755102	6.08979631836735	5.73823747857143	5.69455831428571	5.54977650612245	6.21965574081633	5.01198	4.53328336530612	6.00257832857143	5.83815155102041	5.21099691632653	5.52456264489796	5.9770004	6.22464841836735	4.93467538571429	5.27739905102041	6.83833100816327	5.04640226734694	5.78443075510204	5.71167345714286	5.91609758163265	5.91971528163265	4.17712709183673	6.01666248163265	6.61545443265306	6.2765166755102	5.8912017755102	6.3079212122449	5.90947746938776	6.35441034693878	5.02604153877551	4.9110328122449	5.85777246122449	6.26158843061225	4.96579366326531	5.53475141122449	6.51789401938776	5.84599743469388	6.0334003122449	6.16994127755102
PXK	6.09992785102041	6.01387816122449	6.62271714897959	5.94059894897959	6.27770301428571	6.46992385306122	6.36239866530612	5.12563474489796	5.93492459591837	6.13339905306122	5.50490804897959	5.49715500408163	6.41330067346939	5.79217076326531	6.11752506326531	6.64519451020408	6.38494568163265	6.15295178979592	5.92388451836735	6.3006826244898	5.65813911020408	5.33370098979592	6.42745194693878	6.6518447122449	6.02971222653061	6.01692429387755	6.50589861428571	6.7050811755102	5.8534962122449	5.71402322653061	5.64849273877551	6.66342464897959	5.5226187755102	4.87043031428571	5.2658666122449	5.42312274285714	5.15454567142857	5.54454694285714	5.40650851836735	6.07364243673469	5.96900660204082	5.84743111428571	5.56834177346939	6.52805271836735	5.30630255714286	3.36301461020408	4.4672731244898	5.76214661428571	4.48874116530612
VPS18	5.29997537346939	5.15174276734694	4.75918592244898	5.35950583469388	4.95451772653061	5.11958241020408	4.49759208163265	5.28811295102041	5.11070032244898	5.23927623673469	5.38420332857143	4.80763192653061	5.14919022857143	5.71265583061224	5.26235585306122	5.12331870816327	5.08334854081633	5.38143224285714	5.25134069183673	4.97148193877551	5.34452264489796	5.80990010816327	4.51252746734694	4.68752789387755	4.18278914897959	6.20049531836735	4.82247687755102	5.23978850612245	5.17559054693878	5.51673687755102	5.51077283673469	5.02386	5.56983046122449	5.87064526326531	5.35479971632653	5.35166462857143	5.25450455714286	5.13493877959184	5.43828247959184	5.05122386734694	4.65906331632653	4.6786840755102	5.33168102653061	5.27625063061225	5.13700756530612	4.87348485918367	4.35136302040816	5.23242724897959	4.26313346734694
MSANTD3	4.2913171755102	4.02448187346939	4.81434583469388	4.25756252244898	5.38368074081633	4.14495724693878	4.3737591877551	3.9272826755102	4.42097010204082	4.49349716734694	3.63226082653061	3.96410801020408	4.30002007142857	4.40641565102041	3.46229116530612	4.7857605122449	5.09413252040816	3.5195050244898	3.44365949387755	4.24650182040816	4.40384422653061	3.45830837755102	3.79433984897959	4.05521093877551	4.12103782244898	4.4031249	5.17720239591837	3.52125715918367	3.90614281428571	3.89103839183673	4.21882198979592	4.98868297959184	3.57528264489796	3.6377507244898	3.73900916122449	3.7409081122449	3.64662782653061	3.72916037346939	3.51619696938776	5.08679215306122	5.1777842	3.88514053673469	4.04310718163265	5.3387060877551	3.85610465714286	3.98897290204082	3.35591489183673	3.99408504285714	3.82074573877551
SLC46A1	4.73162455306122	4.90308239591837	4.79012067346939	5.0148029	4.52525616326531	5.1210307877551	4.83969883877551	4.08351503673469	4.94771923673469	5.23192755510204	4.03257126938776	4.48289036530612	5.08127214897959	3.87770746938775	4.08769256530612	5.15019728979592	4.82813143877551	3.93093071020408	4.47454898979592	4.74545907142857	4.59552594897959	4.55684831632653	4.19637650612245	5.13722811020408	3.64385242857143	3.37861670816327	4.55575363469388	4.70667203673469	4.39245724693878	4.26712036122449	4.32950217755102	4.37919843673469	4.1812118877551	3.5963879877551	3.95728375102041	4.37002587346939	3.93303960816327	4.29519719897959	3.9081075877551	4.65640121836735	4.4031249	4.08463021428571	3.77864342244898	4.78470014285714	4.21448527959184	4.4047362	4.21429005714286	4.84086758367347	2.79815328571429
TIMD4	2.18133370612245	3.11123856326531	2.67234302653061	2.15153011428571	3.10735423673469	2.03023577346939	2.25834032244898	2.43514240408163	3.05775176734694	2.43907323469388	2.07508925510204	2.33898623877551	3.60286736326531	3.43077247755102	2.62582284081633	2.88434735714286	2.5444879877551	2.89730447346939	3.70996384693878	2.25783834897959	1.9367183244898	1.99352486122449	2.07455239387755	2.3346390244898	3.02158384285714	2.79075498163265	2.75227324897959	1.98925666734694	2.04975763877551	1.88665835918367	2.0268654122449	2.14472478163265	1.97180944285714	2.58764235714286	2.13220516326531	1.8710085755102	2.3431229755102	2.01958422244898	2.50496839387755	2.61752200204082	2.08761338367347	2.75400464489796	2.32735685510204	5.10755002653061	2.56227891836735	1.67393107755102	3.13991376938776	3.5762881755102	1.74997704897959
SLC39A5	4.89432291428571	5.50226447346939	4.8038824	4.90633681428571	4.61704844897959	4.57327220408163	5.16710345306122	5.57699287142857	4.72696594489796	4.80967788979592	5.43798397755102	5.10194072040816	4.71962685306122	5.35086199795918	5.7847445122449	4.96542573061225	4.99765653061224	5.56578493673469	5.39302560204082	5.66890587755102	5.28195212857143	5.70927147755102	5.46166968571429	4.29906335918367	4.89386814897959	6.05163184285714	4.88026856734694	4.91054399795918	5.13370641632653	5.56887351632653	5.22190710612245	4.60901278265306	5.05307524081633	5.76019254285714	5.71899126122449	5.46018613877551	5.75756067959184	5.03413894081633	5.58567816122449	4.84651100204082	4.48289036530612	5.24765517959184	5.46821088979592	5.18683104285714	5.35333267755102	5.33956661632653	5.45310360204082	5.4056263122449	6.01970184081633
ATP6V1E2	4.1974352122449	3.54103466938776	3.17596453469388	4.23743941632653	4.05868327346939	4.17231957142857	3.87900453877551	3.94334552040816	3.74395474285714	4.10246681938776	4.57479197346939	4.23044098367347	3.62635714693878	4.5821954122449	4.99160942244898	3.89484339795918	3.44568943673469	4.36193893469388	4.43408726938776	4.36610066326531	4.19413402653061	4.13507199183673	4.5441341	4.52005262040816	3.4083096877551	5.09835362857143	3.52336336122449	4.02569464693878	4.18741713673469	4.00806283877551	3.82314702244898	3.40442115918367	3.87559324693878	4.53759812653061	3.95238581836735	4.35821215714286	4.25309179183673	4.3797991755102	4.18006927346939	4.22129716122449	3.52146686530612	4.48764781428571	4.4349102122449	4.25041395510204	3.86315062040816	4.02311060408163	3.9730567755102	3.92258277755102	4.17485135306123
AFG3L1P	2.84090265306122	2.55799168979592	3.38075718571429	2.29494235510204	2.36040854081633	3.41580134285714	1.76566446734694	2.42619444285714	2.9795095122449	2.74680080204082	2.43622186938775	2.39861227959184	2.9173031877551	2.40592904897959	2.23316919387755	3.03020333469388	3.67249574081633	2.44677617142857	2.84413785510204	2.72050039183673	2.75547886530612	1.76107796938776	2.37537861632653	4.37285682040816	2.90939070204082	2.38713713265306	3.11632748163265	2.9339618122449	2.57297486734694	2.6624494	2.74496117959184	3.39179107959184	2.52762464489796	2.21860113469388	2.15592639387755	2.61065413673469	2.3522978244898	2.95511649285714	2.27194651020408	2.83222431836735	2.79407046122449	2.66657893877551	2.19420568163265	2.94018791632653	2.73751947959184	2.53281654285714	2.16722014897959	2.55485961428571	3.47498222244898
CILP2	3.10863469387755	3.46038342040816	3.15473445918367	3.16260155714286	3.40442115918367	3.73083079183673	3.10232158979592	3.50080275714286	3.60674317346939	3.57957573469388	3.42056166734694	3.5498611122449	3.42148479795918	4.11031046122449	2.9440325877551	3.01731926326531	3.15963871632653	3.47252828367347	3.02739966428571	4.08405216734694	3.91296840816327	2.82298264081633	2.57912299795918	2.39497595102041	3.78040032857143	3.78634819795918	2.85285651836735	3.3248085244898	3.63111332040816	3.48726612040816	3.23854770204082	3.45401113265306	3.54797416122449	3.30990685510204	3.32286354081633	3.39295156122449	2.9485468	3.42029036734694	3.1007791244898	5.91451349591837	5.79547125102041	5.49598817346939	5.60361638571429	3.11943982040816	3.61878753469388	2.99295870204082	2.77542625306122	3.58895484081633	2.83443432244898
PIGX	2.81629309387755	2.97299708571429	3.96020373061224	3.41627222653061	4.85162720612245	3.14173904285714	4.10140574693878	2.27646159387755	2.80714006530612	2.73150411836735	2.23168954693878	2.67424921632653	2.82216085918367	2.40006678979592	2.56564349591837	3.30475247755102	3.76962977346939	2.26823507142857	2.71184354897959	2.01397518571429	3.06155054081633	2.5852682	2.2551058	2.93086108367347	3.38472167755102	2.51626561428571	2.79956263061224	2.6120825122449	2.68795513265306	2.16997373673469	2.1510266755102	3.34935067755102	1.99328586326531	1.69632096326531	2.04744443265306	2.33026871020408	2.25119378367347	2.61065413673469	2.24517099387755	4.08463021428571	4.76364064081633	5.38548524693878	2.31796181836735	3.31521001836735	3.68318334489796	3.1735868122449	2.57057238163265	2.32517310612245	1.78464341836735
TMEM196	3.74536600204082	4.51981960408163	3.03401583673469	3.66175741836735	2.61971177755102	3.6425835755102	2.82041072857143	4.4996516122449	3.76677317959184	3.71054850816327	4.4512286755102	3.93011837142857	3.73881180408163	4.03996221428571	4.04310718163265	3.43236077142857	2.81043276326531	3.65834632244898	3.70859276122449	3.72462351020408	3.44732607959184	4.15620801632653	3.5313770755102	2.95326301632653	2.65379549795918	4.47639645510204	3.73635104897959	3.27419383163265	4.24536692244898	4.23275034489796	3.43622099591837	3.77552287346939	4.31472200816327	4.56736274693878	4.52774566734694	4.04878633877551	4.3614955244898	3.82499439591837	3.85685099795918	3.01891440612245	3.06373068163265	3.56325720816327	3.35566601632653	3.01185444489796	3.74560975510204	4.17485135306123	3.95540654897959	3.76137279795918	5.09387214897959
SLC39A13	6.63078093877551	6.02876192653061	6.37405556938775	6.34342451632653	6.28575610816327	6.75468336326531	6.57696242653061	6.91909900612245	6.49318935102041	6.31743958571429	6.63854704489796	6.25460102653061	6.87504151836735	7.06008255714286	6.59867078367347	6.34990897755102	6.02545122857143	6.33418452857143	7.22127859795918	7.06686793877551	6.57696242653061	6.96331593061224	7.69629847959184	6.67109519795918	6.5693776122449	7.5979328	6.72121610204082	7.75159969387755	6.78154498367347	7.03865809387755	7.03801588979592	6.28372080612245	6.77375223469388	6.8205266755102	7.1640456877551	6.72363201428571	7.06620946530612	6.54149311836735	6.97571430306122	6.89672597959184	6.25079039591837	6.74107550204082	7.51161468979592	6.64620585918367	6.94475444081633	6.63718930408163	7.06083524285714	7.13529818571429	7.34251864693878
BEST4	3.25413141632653	3.34340729183673	3.06922808367347	3.2347738755102	2.76634662857143	3.37535341020408	3.04855599183673	3.37351282040816	3.23360951836735	2.92701590204082	3.67117786734694	3.15808775918367	3.56304090408163	3.62315091428571	3.17696372653061	3.06007068877551	2.67569061020408	3.46177935306122	3.72102234693878	4.00191853469388	3.54663964693878	3.61389145918367	3.68040187959184	2.77057173673469	3.23283127346939	3.59016682244898	3.38472167755102	2.96671146734694	3.78433250612245	3.65980701020408	3.44888682857143	2.96438207959184	3.68093047959184	3.99097483469388	3.35441925306122	3.40254638367347	3.75945105714286	3.50248337857143	3.57004373877551	2.92585504693878	3.52315422857143	3.2191185122449	4.08057575714286	3.45787436530612	3.78911990612245	3.7212728244898	3.32203223265306	3.57805277959184	4.53328336530612
AK9	5.39158495102041	5.64333641020408	6.24265368163265	4.98235372857143	5.52231682857143	6.31777267959184	5.61720777959184	4.81147231836735	5.42878519183673	5.32137971836735	4.76822808367347	4.95125225714286	5.43913411632653	4.52197582040816	4.74352691020408	5.18129324285714	5.64040629183673	5.27968694693878	5.02145289591837	5.2737890244898	4.64214285204082	5.10110969795918	5.47858028367347	5.98745007346939	5.94101123469388	4.34720327959184	5.4354729244898	5.34367895714286	5.05674572653061	4.63758483877551	5.05875398571429	5.5035112244898	4.66761762244898	5.14944627959184	4.79594144897959	4.78226978979592	4.90449726938775	4.57128005102041	4.37240575102041	5.08779635918367	5.62238906530612	5.57226443877551	5.02386	5.34046052857143	4.5621543755102	4.0869005877551	4.5621543755102	4.60585079591837	4.96542573061225
CORO6	5.82650305102041	4.84191309591837	5.58455199387755	5.91330792244898	4.62354723673469	5.62898771428571	5.31973635306122	5.22246213877551	5.12331870816327	5.47795809795918	5.24386443265306	5.04331584489796	4.83352489591837	4.68365951632653	4.32602709183673	4.95194538367347	4.8068380122449	4.67960555306122	5.27911375714286	4.84951526734694	5.04443707346939	4.90177338979592	4.84275125510204	5.65339602244898	4.50837709795918	5.60041825306122	5.03259794897959	5.04788860816327	5.01256988979592	5.18522836938776	5.36752063877551	5.26285929795918	5.31496637959184	5.36116611428571	4.84620226326531	5.14969333877551	5.2768419755102	5.62648315102041	5.1823660122449	4.62230137755102	4.53071552857143	4.67818730408163	4.59079958163265	4.09741712040816	4.69823142244898	4.35793359183673	5.49429840204082	5.1533681244898	4.73262453265306
TMEM106A	6.28010584081633	7.27962327755102	7.6251142122449	7.26377500612245	6.34416827346939	7.53255369591837	7.08420187142857	6.3879977877551	5.91796271836735	6.25079039591837	4.97392995918367	6.03760738571429	8.22908113061225	6.80870636326531	5.80545463673469	7.49458780612245	7.02896695510204	6.3879977877551	5.80192115714286	6.39507574081633	7.35529033061225	6.50903198571429	7.17887124489796	7.3464006122449	7.24353311836735	4.06635371836735	7.45099618367347	6.86949779183673	5.54053829795918	5.76019254285714	5.34670984285714	6.43504911632653	5.81527496938776	4.46288263877551	5.66081494693878	5.64731488979592	4.79806369183673	5.66293883265306	4.96104693469388	7.01125645510204	7.06291224897959	6.89901062857143	5.68802075510204	7.00329813265306	6.18430413265306	4.44321640612245	6.24446338163265	6.01970184081633	5.88320140408163
ALG10	3.31521001836735	2.89022768571429	4.31776602653061	4.22299809387755	4.4996516122449	3.92314774285714	4.99958462244898	3.15389417959184	3.28318932857143	3.00779799183673	2.66772622040816	2.76497295918367	4.05280431632653	3.21866948367347	3.0783447877551	3.63067464081633	4.05033469795918	3.88360640816327	4.12323701632653	2.9942555122449	3.78610315918367	3.8005746	3.46509779183673	4.28037937959184	3.39438989591837	3.67574782244898	4.50809552857143	3.41997712653061	2.89653146938776	3.23418063265306	3.00215397142857	3.92054172244898	2.92375767142857	2.54592460612245	2.85575980408163	2.84527499591837	2.82267475714286	3.00544275510204	2.83064739591837	3.08587098163265	3.75408126530612	3.5200963	3.00856015714286	3.4752417	3.58794804081633	3.06850570408163	3.99627745306122	3.2779084877551	3.33561062653061
TTC39C	5.37414936326531	4.87845738163265	5.77103153061224	5.38678315102041	6.14934695918367	6.03185144489796	5.56696744489796	4.14430446326531	5.24256941734694	4.68882134693878	3.95773030816327	4.81261464897959	4.9323598877551	4.66186724897959	2.03859676734694	4.72810666428571	5.34521949183674	3.98764773877551	5.22406168163265	4.95074953265306	4.47639645510204	3.9792397755102	4.33754744897959	5.34199429183673	5.12030498877551	5.24007134285714	5.05122386734694	4.3903949122449	4.58639823673469	4.78396936326531	4.14301821632653	5.44648613673469	4.56963504285714	3.96736826326531	4.43823523469388	4.53655406122449	4.7652052	4.70919654693878	4.54087171836735	4.45749538163265	4.43847917755102	4.11540638367347	3.16465650612245	6.08216901428571	4.45238228367347	4.00447802244898	4.78998068571429	4.18448276938776	4.16967490204082
NEXN	4.05353381020408	4.14406366122449	4.62863464081633	4.98640235714286	5.84231330816327	3.55121231428571	4.1125364244898	3.02644465714286	4.14746301428571	4.26068220612245	3.24525517346939	3.25559217755102	4.19987503877551	3.67320403673469	4.21836318979592	4.61572715510204	5.07217074285714	3.46251302857143	2.38838933061224	4.37298157959184	4.19211496122449	2.87165308367347	3.18553281020408	6.04601886122449	5.20513477346939	2.16750046734694	6.15048461020408	4.97204793877551	3.84651407959184	3.35000737346939	5.60907459183673	6.79522159795918	3.73264350612245	2.9485468	2.8062283877551	3.70470973673469	2.97710977959184	2.7363490755102	3.70400335306122	5.78888897142857	5.80705150612245	4.80511731020408	3.26989525306122	4.86402160612245	4.42504340204082	3.70071166122449	3.07763541836735	3.40059478163265	3.56004260816327
C15orf40	3.77785446122449	3.70049249591837	4.1838955877551	4.23528070204082	4.70151237142857	4.43462937346939	3.53735340204082	2.73700310612245	3.53680665102041	3.84198720612245	2.95834269591837	3.32264183469388	4.16040983061225	3.56026226530612	2.98941025714286	4.11031046122449	4.70766589591837	3.5195050244898	3.72023146938775	3.28160414081633	4.3456581877551	3.27079796326531	3.02497084285714	5.10583304183673	4.08154554693878	2.53945278979592	4.05033469795918	3.88252049795918	3.26100891632653	2.36174529897959	2.91881903061224	4.73823882653061	3.11465896530612	2.37056139795918	2.94780839183673	3.09271721836735	2.64198417142857	3.16465650612245	2.55551243265306	3.32999312653061	4.65037079183673	3.59813826938776	3.14066593163265	4.64337972040816	2.49084670204082	3.03503033673469	2.40294203877551	3.20210513673469	2.89489394693878
RAX2	5.99337602857143	6.9319869122449	5.77538750816327	6.00338373163265	5.37950624693878	5.5534998244898	6.51764628367347	6.99070183265306	6.27770301428571	5.97119125306122	6.94538116530612	6.40875907959184	6.28304250612245	6.79405243877551	7.53136127959184	5.75263594489796	5.90800775918367	7.7621348	7.35606507346939	6.51229913061225	6.53707432244898	7.04747670204082	7.24031563061224	5.76608200204082	6.44782894285714	7.67879098367347	6.10043767755102	7.04747670204082	6.53183256632653	6.73992619183673	6.32978884285714	6.29104597346939	6.93915812244898	7.37369847959184	7.01975473061225	6.6180757	7.04874974081633	6.46232282244898	6.83766678367347	6.03306071428571	6.18258227346939	6.75671868979592	7.24187058367347	5.95178460612245	6.96879478163265	7.33745827959184	7.72494017142857	6.81161014897959	7.15298147959184
MFAP3	2.66486669387755	2.36998495306122	2.98757496938775	3.12225109387755	4.65788189591837	2.97841966122449	4.37186821428571	2.54937826326531	3.19206523673469	3.00544275510204	2.3722642122449	2.0552431244898	4.4019171122449	3.01682476734694	3.89154144489796	3.62687245714286	3.38661561632653	3.08203466530612	2.54563691836735	2.22543253265306	3.03759368571429	2.20503863673469	2.88532598979592	2.47268467755102	2.98184003061224	3.10911806734694	3.90416755918367	2.77542625306122	3.10663227346939	3.10210067959184	3.0097854122449	4.51864019183673	2.84979459591837	2.37769256734694	3.12854741632653	2.67171912040816	2.82650550612245	2.79283432244898	2.55241246530612	3.51888692040816	3.79617474489796	2.41197589795918	2.81116524693878	3.66442246326531	3.09552926122449	2.43357567346939	3.08681781020408	2.91326731020408	2.57455485510204
EYA3	2.84065578571429	2.56767672244898	3.89998768163265	2.64410546938776	2.28326493469388	2.48013155918367	2.43741853061224	2.68853538163265	3.2339013877551	2.90790804285714	2.73286472040816	2.78302624897959	3.20664278163265	3.18138334285714	3.0360601122449	2.81193723877551	3.06742604489796	3.02125186734694	2.3396610244898	2.22929221836735	2.62873939387755	3.00313943673469	2.34941170816327	3.07028110204082	2.64358162040816	2.43202574081633	3.06547434489796	2.88964030612245	2.46312623061224	3.28345255918367	2.87539806734694	3.5593153	2.77864500204082	2.83601870408163	2.74593116326531	2.72050039183673	3.00567976326531	3.25744869795918	3.04798397959184	2.1584423	2.65041518979592	2.10012530408163	2.49751344081633	2.9627830122449	2.87685029591837	2.78690399795918	3.06264858163265	2.90790804285714	2.43202574081633
GIMAP1	4.36111854693878	4.27786613877551	4.03208367346939	4.32998313469388	4.07693862040816	4.39245724693878	4.42375414285714	4.83944213265306	4.61704844897959	4.47345837959184	4.85958705204082	4.48360499387755	3.74560975510204	4.81537946122449	5.05011176122449	4.0595112122449	4.40692878163265	4.8622299877551	4.97125886938776	4.35598466122449	5.03059010510204	4.53396431428571	4.51563195102041	4.69574645510204	3.69671852244898	5.24145805510204	4.04249325510204	4.73624673673469	4.5441341	4.52941534081633	4.40281339795918	3.69194181836735	4.37643410408163	4.85750187959184	4.61466423673469	4.64723144693878	4.92224324285714	4.66644574897959	4.94188464489796	3.66250695102041	3.14547884489796	4.19078453673469	4.91077648367347	3.99484748367347	4.32971597959184	4.76093803061224	4.88398961428571	4.81234252653061	5.20100475918367
KLK8	3.37087090612245	3.61878753469388	3.18496520612245	3.00779799183673	3.88615896938775	3.48961518163265	3.23172583061224	3.83198047346939	3.28748136122449	3.6004588755102	3.85183773061224	3.74230646122449	3.11179511836735	3.79691394285714	4.31178349387755	4.13763218571429	3.02966272653061	4.03156705306122	3.3937598	4.21524821836735	3.28181072040816	4.19277768367347	3.78433250612245	2.66556433673469	3.57902594897959	4.62368315612245	3.58794804081633	3.33405578979592	3.40936529591837	3.37374092040816	3.41345209387755	2.54274629387755	3.56743039387755	4.08309413877551	3.67117786734694	3.76194654693878	4.04831792857143	3.61612826530612	3.66702597346939	3.27661469591837	3.58656717959184	3.90307104693878	4.47130468571429	3.26323616122449	3.56877258367347	3.58064025714286	4.07622044897959	3.38711706326531	3.94057041632653
CCDC65	2.6524350122449	2.42438176938776	2.7930576	2.83420862244898	2.34037791632653	2.65262772857143	2.54482074693878	2.36942111836735	2.72178749387755	2.63191243673469	2.3520587755102	2.40997849387755	2.49420194081633	3.09692815204082	2.6040228122449	2.69725425510204	3.20112941836735	2.97570379591837	3.05086114285714	2.90512486122449	2.56767672244898	2.41177009795918	2.56491681836735	2.90461792857143	2.26117535102041	4.38887973469388	2.6001717122449	2.32389248979592	2.65110089183673	2.50813316938776	2.49949945306122	3.1401185	2.69247818571429	2.42187545918367	2.52667442040816	2.65088393061224	3.42775017346939	2.66633712040816	2.72025522244898	3.22178263061224	2.90410810612245	2.35473079795918	3.08257700408163	2.34830897142857	2.75699791428571	4.14036401020408	2.24280168571429	2.61017142040816	2.79407046122449
PABIR3	1.59543555918367	1.39946825510204	2.05047745102041	1.2462778244898	1.62415206530612	1.52834653469388	1.35698670816327	1.39634180816327	1.60171999387755	1.58289331632653	1.27281590612245	1.38356669387755	1.33162929591837	1.41269254897959	1.13263214489796	1.8067721	1.46941689183673	1.31636445102041	1.68897456938776	1.65428558367347	1.56663370204082	1.83763629183673	1.98049311428571	1.6155006877551	1.74367653061224	1.21479870816327	1.71944693265306	1.39235810204082	1.46639853469388	1.47386531020408	1.48273708979592	1.54182150204082	1.52354873265306	1.44221873877551	1.1990768	1.29353474693878	1.48465013061224	1.6048171755102	1.24783916734694	1.24436736938776	1.66500551632653	1.74902844897959	1.86240226326531	1.18835742857143	1.2277059122449	1.6947406122449	1.31448656938775	1.44466871428571	1.78431699795918
CFAP53	1.66166670816327	1.88791279795918	1.53126139387755	1.5136216755102	1.35437013469388	1.90482005510204	1.51117641632653	1.82576870408163	1.8333537244898	1.7164124	1.78816356122449	1.8019194	1.69211225102041	2.23060064489796	2.88309884081633	1.88876646938776	1.63221620408163	1.89768609387755	2.1334146755102	1.9109854244898	1.91571803673469	2.30250590612245	1.95288786530612	2.00348047959184	2.18788229591837	2.51334918163265	1.94697792857143	2.59421607959184	1.71613894081633	1.56457353877551	1.81154018163265	1.98632792040816	2.06526153061224	2.14707493673469	2.13001133469388	1.76752243061225	1.96716670408163	1.65291605714286	1.54856116530612	1.9138949122449	2.4036703122449	1.68703719795918	1.87327672244898	1.4240327122449	2.0175999755102	2.09088461428571	2.27091319387755	1.8100747877551	2.5337556877551
ARMCX4	2.06363726122449	2.6714538	2.43202574081633	2.99119016530612	2.84651306326531	2.38044496530612	2.66000001836735	2.1040763877551	2.39546803877551	2.80796217959184	2.02043640612245	2.10469384285714	3.00732129591837	2.21092632857143	2.9440325877551	2.4464991877551	3.99569339183673	2.17712368163265	2.10305027346939	2.70062531428571	2.5574358122449	2.48693797959184	2.27440759795918	3.5051929877551	1.86314921836735	1.85262713469388	2.04595933265306	2.3923087755102	2.10650681020408	2.09720700408163	2.46094536326531	2.48385693265306	2.27385123877551	2.10982430816327	2.13297278571429	2.05338236326531	2.49572342857143	1.93974447346939	2.01397518571429	1.87979138979592	2.8618487122449	2.35599201020408	1.61052840408163	2.09787316428571	1.60200988163265	2.08938271020408	2.94138334285714	2.0022069	2.12472932040816
RBBP6	2.57805185918367	2.54801853673469	3.69644780204082	2.83575251020408	4.06218404693878	2.62635441428571	2.50047794285714	1.71083371836735	2.94803560204082	2.64241710204082	1.91128706734694	1.81262797142857	3.14459845306122	1.46727533265306	2.3842866755102	2.70021709795918	3.7303641	2.37025716122449	1.88518522244898	1.95206326326531	2.01512341632653	1.72189525306122	2.69589213061224	3.35804903673469	3.46608445510204	2.43420162857143	2.86154823673469	3.11401036530612	2.33642180408163	2.27018717959184	2.95054072857143	4.14173496938776	2.29638605306122	1.45414394693878	1.79149814081633	1.83197173061224	1.95562397142857	1.81691428979592	2.03781449387755	3.15028214081633	3.38419466734694	2.89703313265306	1.95491284081633	3.33056658367347	2.04718926326531	1.61343655306122	2.28562191020408	2.04718926326531	1.58696137755102
CENPBD1P	2.18594716938776	2.56363838571429	3.84537804897959	2.23566860204082	3.32562844081633	2.96843384795918	2.14249401632653	2.44212515918367	2.49949945306122	2.84195731020408	1.74135354489796	2.45769793673469	2.47011953469388	2.36063335306122	1.71754228979592	3.4458892	2.8042276122449	2.01449692857143	1.60200988163265	3.28078215102041	2.47988833877551	2.79649112653061	1.58854653877551	3.00467765306122	2.55551243265306	2.61798981632653	2.85522673469388	1.77931144285714	2.47668664693878	2.11837083673469	2.43883453469388	2.29211703265306	2.03406534897959	2.20685279795918	2.19225720204082	2.35599201020408	2.23191605510204	1.97995110204082	2.04718926326531	2.35260770918367	2.28797597959184	2.22231993265306	1.65902172244898	3.25085991836735	2.23099823673469	2.63162526122449	1.86955879387755	2.45094287142857	1.73151788571429
TRIOBP	5.96105650816327	6.18464919591837	6.14660291122449	5.73167734693878	5.12612409387755	5.53698200816327	5.84743111428571	6.12598089183673	5.48279499387755	5.77298907959184	6.36508788163265	5.93868466938776	6.12663228469388	6.01387816122449	6.43638131428571	5.27797101020408	5.5029835755102	5.97330977755102	6.59356281428571	6.08644965918367	6.06385308979592	6.07890877346939	6.30644891020408	4.94420456734694	5.65518718163265	6.34416827346939	5.72255941428571	6.09542958979592	6.07395878571429	5.96860196938776	5.86758338367347	5.0498671	6.22355465714286	6.42584404591837	5.98462610204082	6.10119951632653	6.28673816632653	5.72212755612245	6.2144685877551	5.33113833265306	5.31555146326531	5.69739223061224	6.70950344081633	4.96056859591837	6.00048079183673	6.04568317142857	6.45855293265306	5.92259909183673	6.915171
CATSPER1	3.3532775244898	2.28611512857143	2.56767672244898	3.48994131020408	2.85340426122449	2.65666748979592	2.36253714285714	3.51410963673469	2.91455267755102	3.05903505102041	3.58367615918367	2.89022768571429	3.01301100816327	3.20634396122449	3.79388326938776	2.92326003877551	2.79157486122449	3.75881897346939	2.94943978163265	2.9376995244898	3.00679990612245	3.44043698367347	2.8656202122449	3.4036499755102	3.23305749183673	2.74403383469388	2.62123241020408	3.12563278673469	2.86400458163265	3.30088194693878	3.0555747877551	3.36217557346939	3.14030923469388	3.58341783469388	3.28378294183673	3.62587783673469	3.51032718163265	2.86985780204082	3.34624229795918	2.96975537142857	2.96671146734694	2.50113932040816	2.82141503265306	2.5664469122449	2.61895497346939	3.58939424285714	3.0317987	3.03680996734694	5.09864469387755
HOXD4	4.58269281836735	5.35889838571429	5.11466174081633	4.89386814897959	2.86331149183673	4.64598515510204	5.48606930408163	4.8068380122449	4.82616213265306	4.91077648367347	5.13183320408163	4.71828811836735	4.8505444244898	4.99765653061224	4.96209442653061	4.69047165714286	4.92937923877551	5.47362004897959	5.22548924081633	5.31581195510204	5.18085216530612	4.85750187959184	5.84568184897959	5.59427566734694	5.70612099183673	5.06692860918367	5.59921028979592	5.9951863877551	4.9602954244898	4.94661118163265	5.05846556938775	5.37067022244898	5.17850941632653	5.50032846530612	5.09360331836735	5.24842510204082	5.29838586734694	4.6079722244898	5.17748008571429	4.94744963265306	5.00973067346939	4.47720597346939	5.17899238979592	4.41154365102041	5.54420774897959	5.10134452040816	5.17639461020408	5.10847323265306	5.77604302244898
GSC	5.08152102244898	4.02336355306122	3.99378012653061	4.53353351836735	4.23068141428571	4.6031514	4.9445004244898	5.87269226326531	4.84406404387755	5.19612886938776	5.81366557346939	5.64594177346939	4.53396431428571	5.24301594489796	5.71998098061225	4.9667589755102	4.00682702857143	4.49996497346939	5.31631247755102	4.61287414285714	4.57202313877551	5.24301594489796	4.52891874081633	4.69596916734694	4.33865802857143	4.86068534897959	4.48902901428571	5.0473237	5.76214661428571	5.53093668979592	5.10348373061225	4.29587383469388	5.95929063469388	6.03003756122449	5.9139278877551	5.81843994489796	6.13567440204082	5.6305394755102	6.01666248163265	4.01781624285714	3.99172118163265	4.85700275714286	5.72085364693878	4.43517354489796	5.23423635510204	5.38240594693878	2.88240281428571	5.50226447346939	5.14551236530612
SP7	3.2163954877551	2.84772233877551	3.24893023265306	3.27686120612245	2.83495540816327	3.11784451836735	2.85777014081633	3.47014404489796	2.9500877755102	3.42452070204082	2.97299708571429	3.3237257122449	2.91025340204082	3.49305548571429	3.40172155102041	3.09324455510204	3.27968523265306	3.31333597755102	3.79107909183673	3.42596165102041	2.89075294489796	4.04354585306122	2.72856891836735	2.76294146020408	2.86232438163265	4.54483096530612	2.60863294897959	3.06049318163265	3.1061765755102	3.08156873265306	3.03020333469388	2.9851243	3.25509907346939	3.4802640755102	3.43746543673469	3.4537645122449	3.02330617755102	3.33585133061225	3.03833169795918	3.46608445510204	2.81043276326531	3.43315776734694	3.23147499795918	3.48188493469388	3.53074205918367	3.31521001836735	3.30330948979592	2.75571831428571	3.15228713061224
PDE7A	4.27307496326531	4.62095056734694	4.45044685918367	3.95561727346939	4.89774527959184	4.28835313265306	4.55060382244898	4.46022464693878	4.19160732653061	4.05280431632653	4.13312962040816	4.26068220612245	4.14208921020408	4.3250548877551	4.59706446530612	4.32703436734694	4.42434612040816	4.27786613877551	4.69574645510204	4.37844984489796	4.25683615102041	4.36063742857143	4.2615919122449	3.93479962244898	4.33908384489796	5.17213989387755	4.07566371020408	5.11873060612245	4.29358973265306	4.58701929591837	4.22179143469388	4.5948895122449	4.59079958163265	4.45796432244898	4.4996516122449	4.10734522040816	4.51422372653061	4.35995582857143	4.21058087142857	4.32630767755102	3.89919514285714	4.2547681244898	4.7857605122449	4.37165410612245	4.89075771632653	5.02927614081633	4.65086613469388	4.42634535918367	4.52840745714286
CNOT7	2.41322305306122	2.76252108163265	3.53545378367347	2.83683272244898	3.60473171632653	2.65478881428571	2.83713211836735	2.33511840816327	2.11362974693878	2.47988833877551	2.24653918163265	2.07556004081633	2.87872544285714	2.41197589795918	2.28631934285714	2.63259488163265	3.39348143061224	3.03122895102041	2.75874665510204	2.0526345877551	2.67638360816327	1.52667573061224	3.48451735510204	3.66746859591837	2.61798981632653	4.10857513469388	2.99472155306122	3.27419383163265	2.3653013755102	2.46230257755102	2.7043290755102	3.49548834693878	2.52762464489796	1.76925601122449	2.29564011836735	2.10229526530612	2.02090067142857	2.21092632857143	2.18133370612245	3.22968735714286	2.76806322244898	3.19788006122449	1.9861034244898	3.52242643877551	2.17264512244898	2.3662747122449	2.15425924285714	2.493709	2.14484769387755
CRYZL1	2.39052655102041	2.91144223061224	3.25803164693878	2.2671717	3.79133139183673	3.30404775306122	2.5007119122449	2.04770492244898	2.67348887346939	2.70310314081633	2.34968913673469	2.25976466122449	3.11136337142857	2.93841062857143	3.24084894081633	2.79355256734694	2.98335528979592	2.15248422857143	2.08569961428571	2.92629899591837	2.2802923755102	2.17041510816327	2.55527382244898	3.7303641	2.31170381836735	2.82041072857143	3.15450865510204	2.71937298571429	2.55188354489796	2.36174529897959	2.64410546938776	3.55909767755102	2.56470978571429	2.21113699591837	2.24700083673469	2.66915923061224	2.3915072122449	2.42851614285714	2.37748295510204	2.99896994285714	3.12432325306122	3.55676408979592	2.38530215510204	2.90104479795918	2.64510670816327	3.21791334693878	2.28506647142857	2.45493808979592	1.97438732244898
PRSS33	3.64662782653061	4.90246844897959	4.29060264897959	4.10514712653061	3.76087318367347	4.27914912653061	4.39662639387755	4.36898457755102	3.63937194897959	3.92899467959184	3.87695162857143	4.10235284081633	4.93906488367347	4.8796847877551	3.9799087755102	4.28859018979592	4.37575761428571	4.58587333469388	4.78611021632653	4.12463940816327	4.1004539244898	4.36876385102041	4.29358973265306	3.50796274081633	4.3229465	5.00177249591837	4.35040852244898	4.50593280204082	4.01447386734694	3.94323089285714	4.0361669244898	4.46776235918367	4.2257072244898	4.60856872244898	3.95561727346939	3.92314774285714	4.5032339755102	3.72497612653061	4.0146959755102	4.20828095102041	4.66664326326531	4.16109871836735	4.72271643061224	4.31461317142857	4.02496862244898	5.10783953469388	4.81059840408163	4.15866067346939	4.68963286530612
CBARP	3.77762511020408	3.32726322857143	2.54062538979592	4.01991884081633	3.69697847959184	3.64577317959184	3.34099371632653	4.55362415102041	3.77466620816327	3.53478244285714	4.71038314693878	3.82182282857143	3.87559324693878	3.85848839591837	4.11064432040816	3.75790556938776	3.07984163265306	4.22628622857143	4.44967030816326	4.47015022857143	3.55378307959184	4.33840531632653	4.01573263673469	3.92002775306122	3.35041356938776	5.20267544693878	3.56924604081633	3.86924143469388	4.35159787346939	4.13062385408163	4.65242948571429	4.65242948571429	4.63524532244898	5.2215696122449	4.80118037959184	4.63050541428571	5.09717434285714	4.15646575714286	4.26313346734694	2.93943720816327	2.90973104897959	3.3932009877551	4.42558556530612	3.73185278571429	3.60744131632653	5.02859992653061	4.92488148163265	4.07503917755102	5.10847323265306
MCMDC2	1.50341977346939	1.75494900816327	1.51881238367347	1.75935715918367	2.21195104081633	2.0727601	1.55109879387755	1.78870238571429	1.5695168244898	1.66140232653061	1.26901996122449	1.74267843061224	1.7113183622449	2.07254504897959	3.78585105102041	1.67803339183673	1.46415216326531	1.35698670816327	2.35619535306122	1.52876707959184	1.74624051836735	1.5769407122449	1.72985943673469	1.75667014489796	2.04001576734694	1.84409084693878	1.56428276122449	1.65221559183673	1.60906790612245	1.6675395244898	1.96765132244898	1.42280358979592	1.78406291020408	1.80268380816327	1.85236667755102	1.71912459795918	1.65081245102041	1.58598725714286	1.92702309183673	1.73913771632653	1.7013930877551	1.76292301836735	1.91747317142857	2.05707778979592	1.65864063877551	1.7405177877551	1.42027318163265	1.46448836734694	1.54990173265306
TIRAP	2.88350094489796	3.20437990612245	3.21065822040816	3.29968376326531	2.99787589795918	2.96843384795918	3.4773721	1.79287052040816	2.9485468	2.82375135306122	2.14006507142857	2.21647918367347	3.09027437959184	2.9339618122449	1.71115487959184	3.84651407959184	4.04561420612245	2.69870004285714	1.82964476734694	3.22072653877551	2.99119016530612	3.03782618367347	2.70933497755102	3.42385565918367	3.38957586734694	2.37589633265306	3.19788006122449	2.94607100408163	2.41698018571429	1.96141716938776	1.85011264489796	4.16543888979592	1.81830346938776	1.85958652244898	2.0294863244898	1.87179243061224	2.07508925510204	2.6999594244898	2.51174826938776	4.4178101755102	4.03659190408163	3.64338237346939	2.99492862040816	2.92059251428571	2.54903708367347	2.51080783265306	1.71323828163265	2.3927823122449	2.38658601020408
LEAP2	2.27385123877551	2.72585997959184	3.06922808367347	2.48839733061225	2.77837697346939	2.79744259795918	2.9500877755102	2.65850858571429	2.76394914285714	2.57883174897959	2.17276738571429	2.35378341428571	3.19452862653061	2.9173031877551	3.31128824897959	2.65468586122449	3.07984163265306	2.95746746734694	4.266182	3.1004249	2.78880204897959	4.27914912653061	2.73888772244898	2.51383990204082	3.11863224897959	4.08351503673469	2.85988753469388	3.42029036734694	2.76761765306122	2.93879718979592	2.77113119591837	3.49305548571429	2.57371451428571	3.15102258163265	2.71334461836735	2.6431570877551	2.60490906122449	2.80886029183673	2.67203292857143	2.80297614489796	2.41153776734694	3.40715191428571	2.7914122755102	3.04671273265306	2.73751947959184	1.81535859387755	3.51166202244898	2.77646099387755	3.13373085408163
MSI2	5.75638270612245	5.52805486326531	5.54675583061224	4.94270796530612	4.75530594897959	6.45764813265306	4.93685916530612	4.29085513469388	5.22272397142857	5.33447793061224	4.85339510204082	5.24478584591837	4.3935778244898	4.2963022755102	3.00090691836735	5.04926808163265	4.81865602244898	4.31862354081633	5.44111164489796	5.18320012040816	5.09027691428571	4.85162720612245	5.11230002040816	5.50462584081633	5.62588330204082	3.57455184693878	5.10484111020408	5.11322465714286	5.56696744489796	5.19935777755102	5.71325359183674	5.60387928979592	5.41630898979592	4.61907023673469	4.58701929591837	4.47930600408163	4.87798574489796	5.52970999795918	5.20655501632653	5.52508152040816	5.49210035714286	5.46954787142857	5.57747627346939	5.53314447959184	4.62907636530612	4.61155583979592	4.44346934285714	5.56578493673469	5.17112508367347
SCIN	1.80093269183673	1.94049271632653	2.02775443673469	1.72756548163265	3.31648693877551	1.32724391836735	2.2013353755102	1.60715234489796	2.33196398163265	2.84387059591837	1.96692740204082	2.20205408367347	2.18962993877551	1.90195064693878	1.43508267142857	1.97539501428571	1.99352486122449	1.60112069795918	1.43379123469388	2.34748451020408	1.55109879387755	1.79995922244898	1.55397959183673	1.52834653469388	1.43342063061224	1.41269254897959	1.96003671632653	1.54219355510204	1.9146237244898	2.28397809591837	1.91485232244898	1.68211641632653	2.66362273469388	2.10843611836735	1.97588205306122	2.17020820612245	1.4834222755102	1.9445552877551	1.87951425510204	1.64230134285714	2.57254208979592	3.09449320816327	1.88435392653061	2.52532210408163	3.54026028979592	2.43598607959184	1.34355909387755	2.36684767653061	1.47843179183673
CTCFL	1.30155194489796	1.68832992857143	1.85676681428571	1.65935439387755	1.66140232653061	1.68389473877551	2.15198680612245	1.60023777959184	1.28758154489796	1.64023712040816	1.63469145510204	1.45626435714286	1.68832992857143	1.45344605306122	2.77671747346939	1.44708957959184	1.25363566326531	1.68980601836735	1.43967920612245	1.59562133367347	1.51117641632653	1.6486069122449	1.90533509591837	1.61728220408163	1.40302844489796	1.67899220408163	1.79970842244898	1.45731026530612	1.25207968469388	1.53041517959184	1.77514661836735	1.68009056938776	1.64108379387755	1.7742114755102	1.74874801632653	1.49905954081633	1.33113649183673	1.73202867142857	1.76314856938776	1.92754842653061	1.69153822040816	1.11507445714286	1.54955243673469	1.50046513061224	1.54885842040816	1.90640959387755	2.91412518571429	1.44050401632653	1.52459203265306
C4orf33	3.32562844081633	3.06222912040816	3.24376713265306	3.77715469591837	4.27169292857143	3.52294927346939	2.86852512857143	3.24003367959184	3.29888719387755	3.19114191836735	2.83859355510204	3.27057333469388	3.41345209387755	3.22869057142857	4.88825021836735	3.13407359591837	3.25311118979592	3.21256234489796	3.08102079183673	3.73371065306122	3.71584767142857	3.4599178	3.80251014693878	3.74979735102041	3.4669744877551	2.81968435306122	4.34030096938776	3.69581631020408	3.35015632040816	3.48751893265306	3.09137873469388	4.09406261836735	3.43124519183673	3.32119253469388	3.06794671428571	3.15152573877551	2.99119016530612	3.11892544693878	2.98728593265306	3.44982353061224	3.56753516938776	3.90614281428571	2.39732684081633	4.64203416122449	3.2127505122449	2.92111085918367	4.02359000612245	3.17937478163265	3.38821588367347
ZNF333	2.47451210204082	2.75133183469388	3.11355634081633	3.18233139183673	3.56625352857143	2.68933888571429	3.18419804693878	2.08200646530612	2.53191890816327	2.30307414285714	2.20092153061224	3.00779799183673	3.31346973163265	2.21885027755102	1.71813714897959	3.60374657346939	3.72229915102041	2.44762924081633	3.09956213469388	2.90973104897959	2.81503803673469	1.7676488877551	3.17524954897959	3.63846423673469	2.29665677142857	2.73536838367347	3.32508666734694	2.54038053061225	2.65575737346939	2.28326493469388	2.66704388571429	3.27686120612245	2.24051732857143	1.70732873061224	2.38314714285714	2.41249561428571	2.20419225	2.25281791836735	2.12829767346939	2.65458290816327	3.66036779387755	2.69016072653061	1.8273570755102	3.65336309387755	2.63287815510204	2.64358162040816	2.08350299591837	2.49292435714286	2.00396435102041
TVP23C	5.36445936734694	5.45285491836735	5.22830898979592	5.48279499387755	4.59657683673469	4.71011442244898	5.33812226938776	4.93952344693878	5.13573495102041	5.34309401632653	5.67593002244898	5.17960203265306	4.9836086755102	5.11958241020408	6.27471566122449	5.12395083061224	4.78734186938776	5.66353777755102	5.87448466122449	5.15297830612245	5.37248155102041	5.70312496326531	5.67752174897959	4.98668984285714	4.92281182653061	6.24179208571429	5.62042996734694	5.09191893673469	5.46954787142857	5.38420332857143	5.23954890408163	5.52943733061224	5.50526975918367	6.16541979591837	5.59765706734694	5.44728961428571	5.4702134244898	4.96890411632653	5.64823556938776	4.97449996326531	5.23800009387755	5.37663031836735	5.73957619183673	4.91595730204082	5.51856496734694	5.78949028367347	5.75048561428571	5.49625478163265	5.27714150816327
RDH10	5.76019254285714	6.478646	6.48095392857143	6.8503969877551	6.79187106122449	6.94538116530612	6.42584404591837	4.38575026530612	5.85312866530612	5.9949726755102	4.87224734285714	5.82321715102041	5.8089871122449	5.28103957142857	4.68633459183673	5.92966137959184	6.65679358571429	5.58233593061224	5.12315344285714	5.83238216734694	5.33468453673469	4.43043587755102	6.24632549591837	6.81590820612245	6.91192465306122	5.39555109795918	7.23752164081633	6.61310385918367	5.72431882653061	6.41495196734694	6.03139961428571	7.12560938571429	5.65404557346939	4.88268126530612	5.8793481122449	4.63847210612245	4.84225323061225	5.78784766122449	5.68802075510204	4.45315749183673	4.74377595306122	3.73441490612245	4.02336355306122	6.7849229	5.23242724897959	4.47261378571429	5.16205488367347	5.75721969387755	2.27297449795918
SRSF12	2.68651056530612	2.80340076530612	2.63034194081633	2.62496021632653	2.71629573673469	2.80340076530612	3.18394119591837	3.16598	2.68583210204082	2.78667898367347	2.97299708571429	2.74928442040816	2.33423031836735	2.93714675918367	3.15614706734694	2.97432533673469	2.39173493673469	2.77837697346939	3.13892554693878	2.60086802244898	2.71460422040816	3.24328204081633	2.84387059591837	2.81683813469388	2.79566094285714	3.35646446938776	2.78812085510204	2.83222431836735	3.04580760612245	3.1220369	2.49572342857143	2.59135611836735	3.15835969795918	3.22760564081633	3.25993458367347	2.77090443265306	2.98408812653061	3.05643730816327	2.81456910204082	2.8642305244898	2.88059208367347	2.62900057142857	3.04580760612245	3.03401583673469	3.19084058979592	2.97570379591837	2.60619904489796	3.05225449183673	3.31882078571429
GARIN4	5.92416972653061	7.0582881877551	6.51956381836735	6.79903042244898	5.83238216734694	6.3668807122449	6.64770687755102	6.35740211020408	5.81843994489796	5.63729879591837	6.53620519795918	6.39767384081633	6.82635671632653	7.11912415102041	6.31891764081633	5.89080814897959	5.83650025510204	6.7974075755102	6.96411906122449	6.28093886122449	6.65370829795918	7.11912415102041	7.34339893673469	6.12492334489796	6.90171785510204	8.41783154693877	6.9568910877551	7.47877234489796	6.49703336734694	6.13988139387755	6.27862188367347	6.13198252857143	6.48398407959184	7.244366	6.8912538877551	6.15181423265306	6.46971939489796	6.03611672040816	6.30358692244898	6.15181423265306	6.34551052653061	6.48815449795918	7.14925513469388	5.94026312244898	6.85114864081633	7.01536884285714	7.99198531836735	6.29699362040816	7.33112893673469
GAPT	1.8147572122449	1.79635420612245	2.02505460408163	1.6420391122449	1.95632630816327	1.73280266530612	2.23490391020408	1.43219956326531	1.65935439387755	1.6562579755102	1.62388135102041	1.67453257959184	1.61425100612245	1.6504832877551	2.04277040816327	2.08135720816327	1.72363341020408	1.76107796938776	2.15125023265306	1.44743033877551	2.01512341632653	2.64053531020408	1.95602791020408	1.34815308367347	2.24791033673469	1.90482005510204	2.24219393265306	2.02798141836735	1.43967920612245	1.7496900877551	1.53846543061224	1.69668480408163	1.50949285612245	1.51270285918367	1.33509239183673	1.64578532653061	1.3501493122449	1.51757146326531	1.4962642877551	3.51032718163265	2.60609631326531	3.3087922877551	1.92055550816327	2.21484942244898	1.98195533469388	1.71571636326531	1.67548008979592	1.67453257959184	1.45665095306122
SCUBE1	5.36911577346939	5.0014778	5.00336598571429	5.58076092653061	4.48225692653061	5.40338686734694	5.34167414693878	5.53514011632653	4.73423516530612	4.86023143673469	5.3952792755102	5.49715500408163	4.75999211836735	5.42641836938776	6.37843248979592	5.29743166530612	4.74633342653061	6.22820906326531	6.0482515755102	5.26905574693878	5.63609527346939	7.07047587346939	6.56158589591837	4.55082503265306	5.38678315102041	6.90343334081633	5.47685433469388	6.18198886326531	5.56918699591837	5.48969741020408	5.13398288979592	5.33399525510204	6.25811932244898	6.00566014693878	6.20436791020408	5.49130941632653	6.31569820816327	7.01975473061225	5.66950160612245	5.00060815714286	5.3608962122449	5.39656287142857	6.09227579591837	4.98924797755102	5.86089094081633	6.76961265306122	6.57600971836735	5.33447793061224	6.47190369795918
ERICH5	2.05384248367347	2.1507201	1.83650413673469	2.00240904897959	1.68743043673469	2.44828860408163	1.67044860408163	2.64533438163265	2.27890365714286	2.22563045510204	2.27890365714286	2.40082213469388	2.3268728877551	2.64948347142857	2.4464991877551	2.36002250918367	1.87048581632653	2.60550597755102	2.50651957959184	3.0178681244898	2.496694	2.96671146734694	1.72985943673469	1.64230134285714	1.86137171632653	1.70404533469388	2.44143127755102	1.96716670408163	2.10930832040816	2.39957900612245	2.40294203877551	2.48083628163265	2.36775304897959	2.59082343469388	2.26948820408163	2.25376340408163	2.43514240408163	2.33441676938775	2.67638360816327	2.53251587346939	2.43826664081633	3.03526443673469	3.01757000204082	1.92149100816327	2.18962993877551	3.15450865510204	3.2225230122449	2.29840757142857	2.00488343265306
CCDC185	4.51395333877551	4.30231981428571	3.63561320408163	4.18540719591837	3.57649952244898	4.02817322244898	4.13892787959184	5.17615318367347	4.33100921632653	4.21297206326531	4.95946266326531	4.71244279795918	4.3585496244898	4.70524457346939	5.23506023265306	4.25884761836735	3.59468086326531	5.47059110816327	5.43040935510204	4.87246284693878	4.72111965510204	4.60084335510204	4.89432291428571	3.99224809591837	4.57535174285714	5.42626596938775	4.96352210204082	4.15620801632653	4.7652052	4.39843936734694	4.73778563877551	3.66490175918367	4.88162696020408	5.50331943061224	5.14852075918367	4.5595203755102	5.13867205918367	4.89024916326531	5.00804421836735	3.79505600408163	4.31670864285714	4.52243000612245	5.14218964897959	4.22109226122449	4.94967702040816	4.95740034693878	4.07396726122449	4.58862164081633	5.31096327755102
ENTHD1	1.60421126734694	1.49761463061224	1.26402421428571	1.30155194489796	1.53166604489796	1.56372936734694	1.4943290755102	1.65081245102041	1.3538727122449	1.62415206530612	1.68211641632653	1.38148293469388	1.35639980204082	1.91063480816327	2.45831565102041	1.36666288367347	1.40302844489796	1.90054427142857	1.89696433877551	1.40160716734694	1.62881356530612	1.35537406734694	1.58978461020408	1.01542289591837	1.43261171836735	1.86432671836735	1.37616440612245	1.47143016326531	1.64255842040816	1.43029444285714	1.50310464081633	1.10555164897959	1.49498016530612	1.92922187755102	1.58696137755102	1.57991690612245	1.52173351836735	1.76107796938776	1.49112634489796	1.24269071836735	1.2648474877551	1.26975523673469	1.92786241632653	1.21170946122449	1.54574782244898	1.61664290816327	1.67476617142857	1.63119278571429	1.62012041530612
TSSK3	4.69294742040816	4.75640515102041	4.40619794693878	4.77763765306122	4.82850773673469	4.41675684285714	4.74545907142857	4.69160476530612	5.04032824489796	4.47709198265306	5.14969333877551	4.93084139795918	4.42419569285714	4.7857605122449	4.28555230816327	4.41002482857143	4.55521039591837	4.8033363244898	4.5975604877551	5.16330958163265	4.3867364877551	5.38045064081633	5.48997974693878	4.03641052244898	4.83005110408163	5.57974246938775	4.32750144489796	5.22478469591837	4.89917704693878	5.27941910612245	4.8167351	4.50096653979592	4.5312627755102	5.91696345918367	5.20206884693878	4.95622157959184	5.10372651836735	4.77763765306122	5.34768937346939	4.18469560204082	4.33977898877551	4.35906248367347	5.38391815510204	4.65928459591837	5.33370098979592	5.09926670408163	5.81337804693878	5.09745313061224	4.65663785306122
WFDC6	3.90307104693878	4.20922206326531	3.72707306530612	3.78821426122449	3.61854001428571	3.36890894285714	3.83397979183673	3.84960367346939	3.46158186122449	3.64002926938775	3.94577447142857	3.60605251836735	3.68877927142857	3.76518104897959	4.43847917755102	4.34093713061224	3.36780064693878	4.0348602244898	3.6838911755102	3.40341510612245	3.85636506938775	3.4991201755102	3.87900453877551	3.24054974489796	3.91759477142857	3.90544523265306	3.88438708367347	3.81856316326531	3.75790556938776	3.81842179795918	3.71973008367347	3.33610034081633	4.00850788571429	3.79905059591837	3.90715909387755	3.81060945714286	4.06717216326531	3.69245312040816	4.2738194244898	3.82182282857143	3.47774200408163	4.61028671020408	4.6004044755102	4.03805345102041	3.57780851836735	4.11468893673469	4.19795271020408	3.88229639183673	4.51688049591837
CLEC12A	3.94334552040816	3.37861670816327	4.30449129795918	3.76358981836735	3.09704754693878	3.23732701020408	3.3196121244898	4.37298157959184	4.17553680612245	3.40999077959184	4.22658288571429	3.38585595510204	4.60064619387755	3.78504292857143	4.36498000204082	3.57847225510204	3.45618897959184	3.82718783877551	5.0473237	4.31386905714286	3.64467145918367	4.29802316122449	4.37067487142857	3.35880453061224	3.76051601020408	5.10847323265306	4.0023143755102	4.42048413265306	4.33050518163265	3.6941387755102	4.50977407142857	4.0658141	4.56759722244898	4.49921731020408	4.20948914081633	4.1303295122449	4.26024145510204	4.6457274122449	3.83747352244898	4.17010588571429	3.15993343673469	3.83747352244898	4.15066500204082	3.34153741428571	4.86711840816327	4.38914044285714	4.54760403265306	4.20688559183673	5.10847323265306
BRF1	5.22478469591837	4.69402504489796	5.38784989183673	5.08865903265306	4.79243106734694	5.94026312244898	5.23242724897959	4.46472727959184	5.03363402244898	5.45088415306122	5.0694233744898	4.9873142122449	3.51367869387755	5.35889838571429	4.53420310816327	5.25295903673469	5.09899423265306	4.41360616122449	5.26079019387755	4.65855001428571	4.99911274081633	4.46082279387755	4.74229970612245	5.71298757959184	4.95568095714286	4.4816540755102	4.81651388571429	5.6577211	5.09810120612245	5.66293883265306	5.5580496	5.71978280408163	5.24489430612245	5.20731599183673	5.04169223877551	4.96128740612245	4.62197750408163	5.14919022857143	5.18482102040816	5.19776389591837	4.04848167142857	4.2514725122449	4.78131387755102	4.84474363877551	5.01920798367347	4.49841058163265	4.78717569387755	5.32110596734694	4.64479260816327
TMEM266	3.63700416938776	4.22199425714286	3.92551614489796	3.8833624755102	3.58983939795918	3.44672497346939	4.54087171836735	3.92174660408163	3.6057365755102	3.89446309387755	3.80456450408163	3.5993482122449	4.28095244489796	4.60371340816326	4.66788990204082	4.32429113061225	3.88832258163265	4.03686141836735	3.83873174897959	4.33817045510204	4.03733800612245	4.6231572877551	4.32016682244898	3.92751032040816	3.82718783877551	4.77035924897959	3.93724727653061	3.59560516530612	3.91368626530612	3.93734125918367	4.02311060408163	3.21429946734694	4.02768480612245	4.20307897346939	3.5378316755102	4.01729235102041	4.01670382244898	3.79433984897959	3.98092107959184	4.16941394285714	3.7391227377551	3.55191265102041	3.99462669183673	3.69390044081633	3.99770514081633	3.68855000816327	3.9518352755102	3.78276165918367	4.22844856530612
CALML6	3.41218119387755	3.64549337755102	3.84537804897959	4.35995582857143	4.05644393673469	3.89888918571429	4.25945875510204	4.57712871632653	3.9884233755102	3.22760564081633	4.20354343163265	3.88027491632653	3.92610738367347	4.08154554693878	4.71396272244898	3.89792028979592	4.40078083673469	4.10409107346939	4.68679067346939	3.55654043061225	4.01035785306122	4.27235393469388	4.1923040122449	2.91678622244898	3.21203843265306	4.78500250816327	4.01830475510204	4.15391722653061	3.65192019387755	4.2380218122449	3.94311626530612	3.35566601632653	4.54483096530612	4.41961764285714	4.4178101755102	3.84551878163265	4.3614955244898	4.06152815918367	4.22337672653061	4.35361187959184	3.41396680816327	4.63547666734694	4.37529219591837	2.44288603469388	4.52066766734694	4.3287245	5.16036432244898	3.83247994897959	4.57022719387755
NLRP5	3.08102079183673	2.60086802244898	3.20210513673469	2.42688162857143	2.10650681020408	2.89051085306122	2.24315514081633	3.19479779387755	2.81809016734694	2.84955052653061	3.40115963877551	3.08317738571429	2.68166082244898	3.64788307959184	4.02569464693878	2.7304776877551	2.8656202122449	3.29350538979592	2.8351983	2.39896851428571	2.89022768571429	3.1735868122449	3.41945821428571	2.1038422755102	3.13196400816327	2.49420194081633	2.85140623265306	3.3155259122449	2.84622370408163	2.91198750408163	2.9747332	1.97407385204082	3.27489730204082	3.33466605918367	3.23172583061224	3.3095933244898	3.11167325306122	3.17549536734694	3.17899762346939	2.78859666938776	2.89544316122449	3.2859255755102	3.33056658367347	2.83064739591837	2.88772533061224	2.90127443265306	2.77722183877551	3.26447869795918	2.8175978244898
ODF4	2.84772233877551	2.56818519591837	3.1873048	2.91836645102041	2.69105329387755	2.40691949795918	2.52381254081633	2.86477448979592	2.60715229183673	2.63057981428571	2.58065053673469	2.33441676938775	2.9351258244898	3.21158896122449	3.19788006122449	2.87739218571429	2.36124119387755	3.5578638244898	3.25026653469388	2.50377121632653	2.51430152040816	2.92496974897959	2.51520722244898	2.27116893061224	2.72493077346939	3.41945821428571	2.52011234897959	2.89489394693878	2.69501213673469	2.67588159387755	2.76518501836735	3.15648447959184	2.39099753673469	2.55319206734694	2.58967373877551	2.30766054897959	2.79862153469388	2.60943853061224	3.04251498979592	2.60686399387755	2.37942373265306	3.08813435510204	2.59669022244898	2.46165315714286	2.64792150408163	2.16809291836735	3.57004373877551	2.60511917142857	3.25462960408163
CLEC4F	3.66394798979592	4.02419222040816	3.7799173122449	3.95967454285714	3.09921181428571	4.22047506734694	4.26531905102041	3.97089037142857	3.68917887755102	4.34344801632653	3.83005510408163	3.6903319122449	3.88568603673469	4.42023563673469	4.22404868979592	3.63133836938776	4.2053355244898	4.32216037959184	3.06509321632653	3.81917610612245	4.3555275	3.74154177959184	4.70383834693878	4.01695464081633	4.32655367959184	3.84248397959184	3.88112331632653	4.42975995306122	4.00806283877551	3.95431186734694	4.11491644489796	3.72462351020408	3.65758164897959	3.93400223877551	4.08563246734694	4.3981500122449	4.00969204693878	4.02496862244898	3.9799087755102	4.38405203061224	3.92990974285714	3.97654105714286	5.04555477142857	3.67495652040816	3.25906939795918	3.9582022755102	3.72497612653061	3.97379958163265	4.09495382857143
WFDC9	3.65277685714286	3.60772483877551	2.90839016938776	3.3309793	3.00443816734694	3.53451233061225	3.41580134285714	4.18787535102041	3.52818156530612	3.35955237346939	3.90665305306122	3.57455184693878	3.98987823061224	3.87503009591837	3.92577837142857	3.07239781020408	4.07693862040816	4.36193893469388	4.41992608571429	3.8056817244898	2.89992426734694	3.73772484285714	4.05431621020408	3.27749160102041	3.40442115918367	3.73635104897959	3.66154811020408	3.39026464489796	3.57217378571429	3.40958392653061	3.75444259897959	3.70837537346939	3.58699439183673	4.04056340408163	3.96227096122449	3.38338368571429	3.99042846734694	3.86155486938776	3.48358301836735	3.62082873673469	2.82948360408163	3.08181386530612	3.90939348979592	3.82366100816327	3.81596615918367	4.4047362	4.61236096326531	3.69401960816327	3.79052224693878
NEDD1	3.45071777346939	3.07261647142857	4.29503984285714	3.72180806734694	4.25780828367347	4.22938728979592	3.51011165918367	2.78034813367347	3.22199388979592	3.47723978571429	3.3264551122449	2.9646054122449	3.69872925918367	2.79934991020408	2.27934812040816	3.58849740816327	4.6079722244898	3.22914625102041	2.29313887346939	3.26728575714286	3.27195550612245	3.51936209591837	2.91678622244898	4.21701156326531	4.02875244081633	1.69503227959184	3.73968054693878	2.87257878979592	3.04310314897959	3.27918665918367	3.11111375510204	3.9834320755102	2.93816368367347	2.61087612857143	2.88867509795918	3.01058209387755	2.89753613265306	3.14459845306122	2.77339534897959	3.26660120612245	3.19916833469388	3.35129546122449	2.56663721632653	4.19031810816327	3.23534857755102	3.38274519795918	2.29734230204082	2.8932804122449	2.38902486530612
TTLL10	3.91739964897959	4.41308191632653	4.25998448367347	3.91829727755102	3.72497612653061	4.19637650612245	4.06905140408163	4.40978284081633	3.83005510408163	4.01225504489796	4.03876953061225	4.19211496122449	4.18517814693878	4.07902945714286	4.32527629591837	4.29725390408163	3.60605251836735	4.28192003877551	4.53794698367347	4.47345837959184	4.0354125244898	3.99408504285714	4.21606705714286	4.09461407959184	3.96020373061224	4.32819143877551	3.9504657	4.25708741632653	3.95740067755102	3.69166254285714	3.79666820408163	3.87844924489796	4.59724787142857	4.34258015306122	4.09122268571429	4.00131428163265	4.2257072244898	4.01907044693878	4.5240286	4.3541940122449	4.27019406122449	4.03659190408163	4.38936775714286	4.01965072857143	4.61054552653061	4.84832742857143	4.00806283877551	3.90641483673469	5.18655050612245
CALR3	3.42452070204082	3.96839063877551	3.99715593877551	3.79540886836735	3.97477465714286	3.7142711755102	3.75670767346939	3.81142263673469	3.20613318571429	3.47142552244898	3.57649952244898	3.51232438979592	3.8917752122449	4.07781494285714	2.76018214081633	3.53735340204082	3.30502756326531	3.93278640408163	3.00805235102041	3.9518352755102	3.72152051836735	3.6549704755102	3.96500177959184	3.60099034285714	3.9642946877551	4.15306302040816	3.93724727653061	3.54328564081633	3.64985953673469	3.61211191938775	3.64818648163265	3.10591877346939	3.63613189795918	4.25175906326531	3.9609452	3.59231510816327	3.81267446326531	3.35702645918367	3.61676152653061	3.28902686326531	3.17142705306122	3.41997712653061	3.89399281020408	3.27035246122449	3.72947306326531	3.93803717959184	3.77298884285714	3.4305538755102	3.34210084693878
ZNF22-AS1	3.46902276938776	4.04848167142857	4.13339924897959	4.27629681632653	3.50819285306122	3.83594438571429	3.0541921122449	3.78965683673469	3.0757635	3.44009059591837	3.73154854081633	3.60823404489796	3.50080275714286	4.16461355714286	2.87943630408163	3.26901821020408	3.88285477142857	3.28789416734694	4.29885732244898	3.1282578122449	3.14821690204082	2.93816368367347	3.84982283673469	3.82773639387755	3.68807259183673	4.51343582040816	4.13092310408163	4.29316246938776	3.63937194897959	3.40853880408163	3.40088605918367	4.05215329183673	3.54279373877551	3.97780090816327	3.77209414693878	3.7818218244898	3.6606186877551	3.44151904081633	3.75692454897959	4.48652859387755	4.10140574693878	3.55699408979592	4.66991240204082	3.98897290204082	3.29560443061224	3.79414669795918	2.85086307142857	3.44644223469388	3.88876738979592
ETV3	4.03566895306122	4.96497067755102	5.49662264897959	5.51856496734694	4.6967588	4.88492877346939	4.53821911632653	2.91251480612245	3.43575404693878	4.02602163469388	3.66201656734694	3.58064025714286	5.22453960612245	3.16020578571429	3.59051100816327	4.14036401020408	4.41516606122449	3.68807259183673	3.56208504081633	3.24117339591837	3.53573890408163	2.64053531020408	4.12323701632653	4.88173556326531	5.04764545102041	4.34720327959184	4.3400540877551	4.49584037959184	4.02359000612245	3.95645826122449	4.94319698367347	5.83846858571429	4.38820016122449	3.60657273469388	3.74395474285714	3.12781903877551	3.05225449183673	3.60069399795918	3.10500258367347	4.41804228163265	4.00729797755102	3.43077247755102	2.76735831836735	5.13573495102041	4.0099334244898	2.30121354693878	2.93879718979592	3.17696372653061	3.07401511836735
KLHL10	3.01521603673469	2.87659480204082	1.87622571020408	2.65011318163265	1.60200988163265	2.77696983265306	2.45769793673469	3.62733709591837	3.46177935306122	3.03939145918367	3.49860640204082	3.43622099591837	2.79792513265306	2.69893979183673	3.39438989591837	2.79355256734694	1.8997977244898	2.95779280816327	2.92560567755102	2.44288603469388	2.73261374081633	2.87943630408163	3.15674988367347	1.57008680408163	2.36447846938775	4.03594719795918	2.53945278979592	3.00416131428571	3.30430807346939	3.35466314693878	3.62383703061224	2.33679709387755	3.62082873673469	4.11658285714286	4.12499063265306	3.8368525755102	3.55121231428571	3.56743039387755	3.13762380408163	2.1633664244898	2.73427498571429	3.13176386122449	2.12091841632653	2.4183991122449	3.90184256326531	2.59183041836735	3.31521001836735	3.38274519795918	3.1477585
TM2D3	4.45501795510204	3.20588004081633	5.05846556938775	4.8337635244898	5.8715573244898	4.67201622653061	4.06395254081633	2.98486977755102	4.93711372857143	4.83853311836735	3.01360442244898	4.15561888367347	4.68702423469388	3.61631493469388	3.04092543061225	4.79594144897959	5.59765706734694	3.67225052040816	3.04445809591837	4.17284659387755	3.48320174489796	4.59112571836735	3.65834632244898	4.89591962857143	5.51795515510204	3.57004373877551	5.42020785918367	5.13647984081633	3.87603139387755	3.41652717755102	3.95922970612245	5.56527720816327	3.23659254081633	2.12393597142857	3.26842400204082	3.31464839183673	2.72094723877551	4.32550215306122	3.87976892857143	5.26695596530612	6.24374247755102	5.60539318163265	3.61483969387755	4.65289466530612	4.53046653877551	3.34497434489796	3.30384653673469	3.85379497959184	3.4936049755102
ZNF485	1.59653564285714	1.41944344693878	1.30395409183673	1.63164175510204	1.50280797142857	1.67803339183673	1.23382439795918	1.48838676326531	1.25466177755102	1.39458263265306	1.2462778244898	1.49593963061224	1.43302797346939	2.18542950408163	1.73757736938776	1.36295941836735	1.63195130816327	1.67757270816327	1.5210191	1.24364326734694	1.5518252122449	1.52797791020408	1.61143938367347	1.49112634489796	1.48838676326531	1.71298538979592	1.46217726326531	1.33216682244898	1.23463850612245	1.23022163265306	1.50517937142857	1.51505373673469	1.19585849387755	1.24697589183673	1.30902632653061	1.4748711755102	1.38099412040816	1.28337726938776	1.1197489755102	1.32050789387755	1.60937884693878	1.62784794897959	1.34919407142857	1.33216682244898	1.7742114755102	1.90640959387755	1.25163436122449	1.2648474877551	1.7405177877551
WDR17	1.57008680408163	1.84263762653061	1.94350242244898	1.53100106938776	1.50549385306122	1.7135373755102	2.14953987142857	2.06922370204082	1.57534833877551	1.99734276938776	1.91063480816327	1.35698670816327	1.35698670816327	1.53393909387755	2.90997907346939	1.88665835918367	1.91338116734694	1.55858616530612	1.68980601836735	1.4457113	1.70999476938776	1.52635259795918	2.15425924285714	1.87283032244898	1.43465931428571	1.69433092857143	2.03859676734694	1.97417145102041	1.58892083265306	2.01618366734694	1.9109854244898	1.73757736938776	1.64058354081633	2.15477900612245	1.64534419795918	1.75720779795918	1.56399338571429	2.16123559183673	1.80268380816327	1.89202370612245	1.21394713877551	1.79397537244898	1.3878058244898	1.45250446122449	1.54856116530612	1.56012297755102	2.29923030612245	1.69211225102041	3.13373085408163
MFSD6L	4.87555333061225	5.55516250816327	4.90124031836735	4.18834655714286	4.4268195877551	5.0105149	5.01413226122449	5.8439897	5.02189720612245	5.21162445714286	5.85381588571429	5.24794066326531	4.7274230244898	5.30747556938775	5.47059110816327	4.6548198244898	4.64380620408163	6.18430413265306	5.82512924897959	4.64622247346939	4.96080072244898	5.09606889591837	5.72530391020408	4.25683615102041	4.98640235714286	6.60023262755102	4.38424225918367	5.47087445714286	5.5483034755102	5.71402322653061	5.47532039591837	4.28636380204082	6.16093182857143	6.20465375102041	6.01637861428571	5.8627885244898	5.77483854489796	5.66326853673469	5.71180525306122	4.74326929387755	4.53883231632653	5.47563549183673	6.03972356530612	4.74519524081633	5.30660735510204	6.34094866326531	6.03033151428571	5.91670894897959	5.65204405510204
CDH23	4.96843223877551	5.88917527142857	4.96156892653061	5.72530391020408	4.9939467877551	5.11903898979592	5.63297504897959	5.6164041	5.97799373877551	5.23475909387755	5.50207222653061	5.48410845102041	5.68256950204082	5.91576617142857	5.84568184897959	5.11587332857143	5.36300702857143	5.77131780816327	6.0482515755102	6.04278987755102	5.47739895714286	5.91765076530612	5.2441430244898	4.91440222244898	4.89622601428571	5.8335924	5.16818928163265	5.80705150612245	5.5549131122449	5.65146123061225	5.86419127142857	5.23966870510204	5.82875364489796	5.86787051632653	5.66326853673469	5.60041825306122	5.52894396122449	5.68290875102041	5.51092055816327	5.18655050612245	5.58040639795918	5.07909868367347	5.76387733469388	4.97781239285714	5.55888844897959	5.42281381020408	6.02653781632653	5.70902396326531	5.34309401632653
ANKAR	1.90428198163265	2.82650550612245	2.50204195102041	1.86593478979592	2.26600824285714	1.90962562857143	1.80915023469388	1.76913961632653	2.15049791020408	1.9523545244898	1.78147661632653	2.22722452653061	2.50784245714286	1.20120046530612	1.97226455510204	2.60904299795918	2.22482405918367	1.96511630612245	1.62881356530612	1.82205456326531	1.84435894081633	1.83049908367347	2.16123559183673	2.24423787142857	1.75852837346939	2.42640485918367	2.44338766122449	2.29867906734694	1.71052150612245	1.5984790755102	1.8158775122449	2.6506462244898	1.98401587142857	1.79890557346939	1.66526334693878	1.85236667755102	1.61378321020408	1.96692740204082	2.11837083673469	2.02839270204082	1.96569432040816	1.61052840408163	1.92922187755102	2.38739114081633	1.81899231020408	2.85658053367347	2.76252108163265	1.99932713877551	1.81745866122449
MEGF11	2.08090121836735	1.65494356734694	1.7742114755102	2.53047766938776	1.84494673265306	1.81284235510204	2.62561476530612	1.98497249591837	1.85497111428571	1.89931321632653	2.13321516734694	1.66953406734694	1.65509184285714	2.01422728367347	2.54903708367347	1.84695516734694	1.83650413673469	1.6486069122449	1.95587093469388	2.0007712122449	1.89517103061224	2.25551175102041	1.53269253877551	2.25258123469388	1.72908460612245	2.29095045510204	1.83373136122449	1.9715504122449	2.12039331632653	1.87353339183673	1.74186958979592	1.6552467755102	2.40997849387755	2.47187610816327	1.81776603061224	1.68674682857143	2.04205134693878	2.0367517755102	2.09429595102041	2.14386785102041	1.83763629183673	1.9319033244898	1.71410126122449	1.53688832857143	2.22279684081633	1.33113649183673	2.78334084285714	1.87259167755102	2.23316919387755
GPR182	3.20338125102041	3.27383550408163	3.37436601428571	3.91680642653061	3.52642791428571	3.21932264693878	2.97069055306122	3.34574053877551	3.29109953265306	3.47825397755102	3.63635722653061	3.53106513061224	3.15527655918367	3.62707433265306	3.65758164897959	3.3549021244898	2.96935008571429	3.5036852	3.96363071632653	3.87952237959184	3.29899720510204	4.23068141428571	3.11136337142857	3.1084438755102	3.71535244897959	4.6357559755102	3.13114378571429	3.18452287755102	3.70264287959184	3.50819285306122	3.54851116122449	3.2965468244898	3.5953701877551	3.75644755306122	3.72023146938775	3.46566763061224	3.62635714693878	3.46566763061224	3.4802640755102	3.2339013877551	2.97518218367347	3.67794318163265	3.69537108571429	3.34593682653061	3.81117718367347	4.81932486530612	4.0688012244898	3.35349981428571	3.34497434489796
ESX1	1.41993366122449	1.52000052244898	2.61752200204082	1.68743043673469	1.62326963265306	1.81852308163265	2.28533460408163	1.8506570755102	1.61664290816327	1.57109162857143	1.5434322755102	1.62805755102041	1.7113183622449	1.576534	1.89126583673469	1.84263762653061	1.51187103265306	1.7811888244898	1.20064877346939	1.41013941836735	1.60341154489796	1.3920244	1.69602724693878	2.0878524	1.85782082857143	1.51404866326531	1.67727601020408	1.98401587142857	1.71545061836735	1.64770756734694	1.73089279795918	1.72603691020408	1.54913763265306	1.63709008163265	1.7082074877551	1.75992013469388	1.60421126734694	1.72690870204082	1.68703719795918	1.89931321632653	1.20650339795918	1.40461451428571	1.91310815102041	1.62538178979592	1.7135373755102	1.73828311020408	1.62538178979592	1.48931396734694	1.80736921428571
FAM167A-AS1	2.39680022653061	2.12698091428571	2.35640479795918	1.95788629795918	2.20387424897959	2.47060355510204	2.22563045510204	2.00929822857143	2.11385000204082	2.02043640612245	2.01449692857143	2.1451123755102	2.14754420408163	2.52713708367347	3.6503231	2.3937997877551	2.35178789591837	2.49009434285714	2.71804954897959	2.15343943265306	2.47693085102041	2.36229835918367	2.01231220408163	2.66534353265306	2.14872346734694	3.03451727142857	2.52657195612245	3.07710261836735	2.24364614285714	2.16850700816327	2.28203433061225	2.64383542040816	2.1655611	2.53715155510204	2.21458114897959	2.23468437142857	2.42088842857143	2.31462461428571	2.32307256734694	2.48746573673469	2.25783834897959	2.46479244285714	2.10955309183673	2.19775655306122	2.21244390816327	3.1806023244898	3.85161974489796	2.13381124081633	2.3414408877551
DNAJC5G	3.79320635102041	3.58135773673469	4.49432176734694	4.41675684285714	4.28611511428571	3.50699381632653	4.80248669387755	3.64096743673469	3.82366100816327	3.53249518163265	4.15192988469388	3.96997153469388	3.63383646530612	3.92685102857143	4.69854306122449	3.83568125714286	4.53374246938776	4.27456190612245	4.63847210612245	3.93353679387755	3.84151710612245	3.46878869795918	4.16352591428571	3.86289969591837	3.92804314693878	4.17164242653061	3.9015864244898	3.97360304693878	4.20463382857143	3.76746341020408	3.92804314693878	4.62778402653061	3.78040032857143	4.46776235918367	3.97148154897959	4.07424185918367	4.1573196622449	4.13461587959184	4.24568805714286	3.90047016326531	3.36549444897959	3.85310320408163	3.44753581632653	4.25417924897959	3.70745356734694	3.89399281020408	4.2783823877551	3.67171966938775	4.34419865714286
WDR88	3.56176169183673	3.40901629591837	3.69245312040816	3.63846423673469	4.27169292857143	3.71042492653061	3.61110819183673	3.37741972857143	3.66201656734694	3.35646446938776	3.66154811020408	3.55909767755102	3.76137279795918	3.41332340204082	3.89677526326531	3.66723020816327	3.58211032653061	3.47354075306122	3.57927594489796	3.65230596734694	3.51256836734694	3.91213476122449	3.92685102857143	4.06658219795918	4.22844856530612	3.91148520612245	3.58115277346939	3.71291197346939	3.81983870204082	3.59985850408163	3.52701595102041	4.51563195102041	3.46632687346939	3.49716490612245	3.90255375510204	3.6182803755102	3.40201617346939	3.7212728244898	3.68899572040816	3.91595634489796	3.54103466938776	3.66442246326531	3.9642946877551	3.58529022857143	3.80281613061224	3.16152709795918	4.16767629795918	3.69401960816327	3.87267950816327
PRUNE2	2.26037997959184	1.93891027755102	2.40861290306122	1.87979138979592	1.94697792857143	1.90428198163265	2.35599201020408	2.01053421836735	2.08200646530612	1.91506400102041	1.80969018979592	1.7587794244898	1.97226455510204	1.86036343877551	2.66748955306122	2.19519007959184	1.7394871244898	2.15125023265306	2.59135611836735	2.20020188163265	2.40893273877551	1.72603691020408	2.27440759795918	2.67894936938776	3.21888897142857	1.9083303	2.71008237142857	2.08324299183673	1.80508673877551	2.25809316938776	4.45262876122449	3.21180267755102	2.41177009795918	2.22202887959184	1.71944693265306	1.8917318122449	1.82346857959184	1.61489335918367	1.97969315510204	2.78859666938776	3.05678273061225	4.25756252244898	2.2368389755102	2.19486835714286	2.02798141836735	2.1822237122449	3.40088605918367	1.87732414489796	1.56125617346939
MBD3L2	3.17837115102041	3.35540416734694	2.41809963673469	2.56363838571429	3.29560443061224	3.24438023061224	2.73351683265306	4.04704657755102	3.1401185	3.21767015510204	4.01107763061224	3.14673699183673	2.7318011755102	3.74611990816327	3.73083079183673	3.15501043265306	2.65825358571429	3.58771916734694	4.0669442877551	3.57338160816327	3.34470606734694	4.12874109183673	3.32016806938776	3.64361598163265	2.76252108163265	3.30531414693878	2.79407046122449	3.19696573673469	3.32016806938776	3.21675682346939	3.72561205918367	1.42114287755102	3.75718004489796	4.00891299387755	3.76628216122449	3.69059872653061	3.87579981632653	4.14917836938776	3.77088833877551	3.7409081122449	2.80714006530612	2.86852512857143	4.13360681632653	2.36415628367347	3.59742339591837	3.99331337346939	2.91144223061224	3.2492187877551	3.48003734489796
ADAMTSL1	2.28106393673469	2.20308250306122	2.89918958979592	2.97254334897959	2.60599358163265	2.16785289387755	3.35197722857143	2.4735464122449	2.84387059591837	2.7417465755102	2.41885081632653	3.02673976938775	2.74713868163265	2.79671142040816	2.48083628163265	2.90997907346939	3.03915702857143	2.70062531428571	3.43543522040816	2.34621879183673	2.35700849795918	2.44118559387755	2.52425651020408	2.3428629755102	1.69243370408163	2.21219146326531	2.54342652040816	2.61506692857143	2.34941170816327	2.59593802857143	2.23720383061224	2.12886405102041	3.01491034081633	2.29494235510204	2.68964045306122	2.72050039183673	2.7043290755102	2.16469004285714	2.6642847	1.6486069122449	2.6456455122449	2.73911456326531	2.56725829795918	1.84062597346939	2.58090796326531	2.68023617755102	2.97928861020408	2.51675354897959	1.78489415102041
MBD3L1	2.60287947346939	2.36511001836735	2.34682346326531	3.25413141632653	2.24028332857143	2.31860273265306	2.50398245306122	3.09755866326531	2.84065578571429	2.77274935918367	2.91229213061224	2.81990222244898	2.51520722244898	2.23289607959184	1.80765084489796	2.68072161428571	2.10748916734694	2.56151191836735	2.93370443265306	2.61472220612245	2.36389398367347	2.26626001836735	2.62259395306122	2.81116524693878	2.50784245714286	3.88027491632653	2.64875036122449	2.65500616326531	2.73561152244898	3.12072396734694	2.89159917959184	2.95472673061224	2.98363854897959	2.97750765306122	3.31043839387755	2.85032912653061	3.11167325306122	2.86016674897959	3.09843503469388	3.13086304897959	2.07799854285714	2.46688373877551	2.81738172244898	3.02602813673469	3.0555747877551	2.73977353265306	1.94536451836735	2.91505369387755	1.93974447346939
TENT5D	1.51625784285714	1.89406261428571	1.44871257142857	1.30395409183673	1.91969144081633	1.34209807142857	1.72215954285714	1.69046882040816	1.71298538979592	1.54885842040816	1.45897746326531	1.56631892040816	1.5391002	1.54574782244898	1.73419598571429	1.94927481836735	2.04770492244898	2.60550597755102	1.52387124081633	1.37794808571429	2.26626001836735	2.45066869795918	1.6641539244898	1.79383983061224	1.68320975714286	1.83924555918367	1.59690710612245	1.61143938367347	1.59767090612245	1.35749989795918	1.57895907142857	1.27921572755102	1.54115345918367	1.43342063061224	1.64457337755102	1.63529412653061	1.87786033469388	1.53332733877551	1.54761286122449	1.86014347755102	1.68703719795918	1.62326963265306	1.73419598571429	1.55776222857143	2.4570318377551	1.86290496530612	1.30711270816327	1.5670331122449	1.73340045510204
SERPINB11	2.07749870816327	2.0175999755102	1.78900553061224	1.84494673265306	1.87229896530612	1.99218946122449	2.33310580204082	2.07186689591837	2.25730139591837	1.79092815102041	2.29587752857143	1.78983731632653	1.70239115510204	1.83954964489796	2.89677703469388	2.04619643265306	1.70432429591837	2.1236979755102	2.00240904897959	1.53532834897959	1.72690870204082	1.48931396734694	1.95977129183673	1.60810704081633	1.8997977244898	3.12734494897959	2.05406334489796	2.20860816530612	1.79360890408163	2.0741686	1.97085896938776	1.28587000612245	2.24051732857143	2.42793611428571	2.27622088979592	2.23262073469388	2.5639040244898	1.8012828	2.0364587755102	1.67621672857143	1.56822361836735	2.14151172857143	2.06632901836735	2.08487639183673	2.53427548367347	1.87179243061224	2.34583331836735	1.85748507959184	2.15279790408163
LINC00161	1.75720779795918	3.85480524897959	1.75533395714286	1.65984441020408	1.70943111428571	2.42165711428571	2.28562191020408	1.96648277755102	1.8067721	1.87179243061224	1.88597273265306	1.90138604081633	2.0186453744898	1.47386531020408	1.72496283061224	1.95017465306122	2.04847632857143	1.83861907959184	1.94536451836735	1.73568751020408	2.01512341632653	1.24966609591837	1.70702233265306	2.1689769	1.92652084285714	2.99584981632653	2.25563187142857	2.63445831428571	1.81562938571429	1.66354613265306	2.3897175755102	2.75832028979592	1.61838941428571	2.13118519591837	2.09775885102041	1.74902844897959	2.24847724693878	1.8909642877551	2.02545565510204	2.32222091632653	2.11085957244898	2.47547593061224	2.46408514897959	1.88139407346939	1.73124356326531	1.56860543469388	1.46820495918367	2.09011431428571	2.46199399183673
DSCR10	5.25326745306122	6.43242007959184	5.58962609183673	5.46474867346939	5.28928013673469	5.37414936326531	5.49092730408163	5.88853241836735	5.26210180816327	5.37552666122449	5.53632235102041	5.27563326326531	5.41995794489796	5.78741423265306	5.58003678367347	5.24467738571429	4.93733617346939	5.88403794285714	6.2765166755102	5.11926991020408	5.40536561632653	5.42700346530612	5.75048561428571	5.38576052857143	5.2785129	6.83652206530612	5.62510710816326	5.42177913469388	5.58104791020408	5.37200230408163	5.62123989387755	5.27457535714286	5.86419127142857	6.27901178571429	6.01387816122449	5.41548122857143	5.38280516938775	5.66550386734694	5.95929063469388	5.88458244489796	4.97353754489796	4.96542573061225	6.43867566938775	4.97781239285714	5.61565078571429	6.37519906734694	6.9523582244898	5.34394627959184	6.01970184081633
ABHD11	6.25310848163265	6.0504970122449	5.61181817755102	6.50589861428571	5.51278062857143	6.59294814285714	6.89965113673469	5.38603243265306	6.19491483061224	5.63040971428571	6.66098921428571	6.01387816122449	5.84485456530612	6.22894036530612	5.14528017959184	5.27348080816327	5.5029835755102	5.35627145510204	5.88514734285714	6.42875371428571	6.37606589183673	6.11344622244898	6.50397826530612	5.73336442857143	5.57039606530612	7.77917274897959	6.13951053469388	6.5693776122449	6.31392718367347	6.00162087142857	5.89182844489796	5.77665359183673	6.41290384285714	7.02727497346939	6.58339283061224	6.27972425510204	6.478646	6.37153413469388	6.67195448979592	5.87487297346939	5.1533681244898	6.08183289795918	7.20338698367347	6.39157348061224	5.85058910612245	5.0606929755102	4.74110282653061	6.6437657	5.94940375918367
ACAP2	5.66206205306122	6.34375528979592	6.57336956122449	6.4846549122449	7.22209798979592	6.59204771632653	6.57421200204082	5.10988004489796	5.88725242857143	5.7812236122449	4.91415955714286	5.26772936938776	6.97088028061224	5.61296845102041	4.94177843061224	6.57031655918367	7.06653870204082	6.16499969591837	5.25873506530612	6.05269510816326	6.03831912857143	5.38200675102041	6.14253951836735	6.83338814285714	6.83652206530612	4.21774788979592	6.76858673877551	6.22782023877551	5.59045857755102	5.58802578367347	5.08624214081633	6.47585633469388	5.47956512040816	5.13419229387755	4.98892873469388	4.59680688163265	5.54616048979592	5.76960202857143	5.47185344285714	6.54105806734694	6.75211151836735	6.94212354489796	4.6630383244898	6.71560577142857	6.17623335714286	5.07748494897959	4.95592155918367	5.45310360204082	5.2737890244898
GAMT	4.19841338979592	4.55662479795918	3.53204912040816	4.79834660204082	3.02995266530612	3.61612826530612	4.35579321020408	5.34394627959184	4.25120489795918	4.14917836938776	5.11487414693878	5.15070790204082	4.38257937142857	4.97817593877551	4.12234425306122	4.07115773265306	3.22334353673469	4.37401405510204	4.4798513755102	3.82885335102041	4.74303085102041	4.74229970612245	4.41384950408163	3.09654076122449	3.81267446326531	5.35862070612245	4.11031046122449	3.81168173877551	4.9042329	4.62961024489796	4.77035924897959	4.11215757959184	5.08288400204082	5.56696744489796	5.32848407142857	5.27757025510204	5.63445982857143	4.89498352040816	5.20132731428571	4.06066390408163	3.73083079183673	4.16383222653061	4.78396936326531	3.56598688979592	4.83077564081633	5.4097942	4.41539476530612	4.90103000816327	4.47345837959184
PLCD3	6.45516185102041	6.83893391836735	5.49456675510204	6.46479873469388	6.14059535306122	6.92693202040816	6.35690689183673	5.47956512040816	6.33589375102041	6.51097315102041	5.7285295877551	6.04305900612245	5.25529969387755	5.91729133061224	5.61457460204082	6.5247303755102	6.36324049795918	4.80362515714286	5.12315344285714	6.44479644489796	6.92943511836735	5.70739350204082	4.9344396755102	6.56530407346939	6.06788597346939	5.54675583061224	5.52386674285714	5.52060614285714	5.72884388571429	6.34663339183673	5.61493442040816	6.01168805714286	5.57699287142857	5.47795809795918	5.36494230918367	6.23420585510204	5.42795870612245	6.10397839591837	5.05662651632653	6.67062938367347	7.10137343877551	7.21898426530612	7.23103633673469	5.11706492857143	6.13662011734694	4.54000639183673	5.58900259387755	6.04911153265306	5.56861903877551
IRF6	2.86929627346939	3.26842400204082	2.69194710816327	4.28555230816327	3.1013061122449	3.17226983673469	3.06322316734694	2.93465738571429	3.26283467346939	2.97409316122449	3.00704034489796	3.02330617755102	2.84675067959184	2.95961311020408	2.12213551428571	2.75644080408163	3.21355268163265	2.85285651836735	3.20283666326531	2.97870297755102	3.33109924489796	3.29441995102041	2.95746746734694	3.53427755510204	3.85405277959184	5.72288228979592	3.34153741428571	3.09027437959184	3.46438798367347	3.2674656	3.06936140612245	2.67471804081633	3.36780064693878	3.1202446122449	3.03223697959184	3.22305850408163	3.31360348571429	3.1873048	3.17045937755102	3.59137044897959	3.87288855102041	3.31333597755102	3.50003533877551	3.93692888163265	3.79926645714286	3.91093412857143	3.67770661428571	3.03967454693878	2.61845259795918
PTPRC	2.2802923755102	1.74874801632653	1.89899066938776	1.82808311428571	1.74073650612245	1.60998900408163	2.19655322244898	1.87512172857143	2.05338236326531	1.7824325	1.43736975306122	1.38024116938776	2.87872544285714	2.05180387755102	1.96115517755102	1.62012041530612	2.36467994897959	2.18271782244898	2.09457594897959	1.77553001836735	2.20920343265306	2.50598891428571	1.78663526122449	2.30981519387755	2.17576448163265	2.30556695102041	1.7113183622449	2.00826411122449	1.9059739	1.9715504122449	2.14484769387755	2.83683272244898	2.12801874285714	1.82082595918367	1.68158754285714	1.81830346938776	2.04929236938775	1.93094653877551	1.79943545714286	2.17178595306122	2.64293066530612	2.10843611836735	1.51270285918367	2.36415628367347	1.88239612244898	1.90640959387755	2.86477448979592	1.6611086122449	1.65399548571429
MAN1A2	5.85605691428571	5.5464656244898	6.35601364285714	6.39559340408163	6.53937475510204	5.75115526938776	6.60919218163265	4.38158423265306	5.21224285714286	5.26667396734694	4.68203304489796	4.92121298367347	5.94449234081633	4.6031514	4.56771707653061	5.65024780408163	6.45817212244898	4.47543159795918	5.34367895714286	5.00542935102041	5.13601721020408	4.3958147877551	4.59221695510204	6.25154075918367	6.01224158571429	4.40760191020408	6.11689975510204	5.51168492040816	4.94177843061224	4.89977794081633	5.16602687755102	6.08216901428571	4.39843936734694	4.21936810612245	4.64598515510204	3.95922970612245	4.61262424693878	4.38081206734694	4.61262424693878	5.74298332653061	5.7104496622449	5.04141994489796	3.80867707346939	6.44498800102041	4.8622299877551	3.69921850204082	3.87351065510204	5.13305313877551	3.99569339183673
RAPH1	2.36229835918367	2.18019807959184	2.6323664755102	2.61798981632653	2.60447487142857	2.00240904897959	1.83984856530612	2.17375374285714	2.12548584693878	2.0727601	2.00604586530612	2.30226009183673	3.52269607142857	2.13001133469388	1.94878509591837	2.19655322244898	2.42569379591837	2.04744443265306	2.46365463265306	2.36775304897959	2.18906627346939	1.87651543469388	3.31360348571429	2.54223245714286	3.18553281020408	2.9470790244898	2.89269394693878	2.79075498163265	2.28733729591837	2.31126499183673	2.48309324285714	2.81354073469388	2.40893273877551	2.03895117346939	2.92009944081633	2.49923016122449	2.13297278571429	1.69153822040816	2.16809291836735	2.23930164081633	2.65458290816327	2.30434713469388	1.73889319795918	1.78924438163265	2.13360973265306	2.7339943	2.48092713979592	2.05803047346939	1.81804921428571
SMCR8	4.31075797142857	4.71038314693878	4.57584428163265	4.94475281632653	4.94399706734694	5.23448709183673	5.05825894081633	4.64655097346939	4.78998068571429	4.80272084693878	4.19841338979592	4.65928459591837	4.38131295102041	5.25030201020408	5.37455349081633	4.87224734285714	4.85717161632653	4.89364956530612	4.70667203673469	5.53754897142857	4.74923806734694	3.76472890408163	4.44246335714286	4.58087588367347	4.79672055510204	5.84429175918367	4.08154554693878	4.97125886938776	4.51864019183673	4.76702403673469	4.51484889591837	4.38771469591837	4.29379124285714	4.4698681755102	4.50454144693878	4.25543667142857	4.63096282244898	4.72034460816327	4.11956642653061	3.85732861020408	4.61933431632653	4.40262354489796	5.12612409387755	4.55119241020408	4.46529530612245	4.39165003673469	5.25361818163265	4.80459285714286	5.07775501428571
LACTB	3.2970948755102	3.03280704285714	3.56439103061224	2.4409208877551	3.97220757346939	3.54927993469388	2.5436128122449	1.69786480408163	2.97582121734694	3.13813041428571	1.43261171836735	2.33441676938775	3.62537725306122	2.80316061632653	3.20855506734694	3.80397515918367	4.30281481020408	2.3576631122449	1.15072419591837	2.41677220816327	2.12970911632653	3.18138334285714	3.54235847142857	3.11730654897959	3.75052269387755	2.30839384285714	3.59681125714286	2.10955309183673	2.84301547346939	2.38578832653061	2.2017875755102	4.88545101020408	2.31526637755102	1.87487758163265	2.00446501428571	1.86475945102041	1.66593574081633	2.35896337755102	2.01526168367347	2.28611512857143	3.46551695	3.47186194693878	1.83405932653061	4.22604700816327	2.44239501428571	3.24217057755102	2.74444306326531	2.60599358163265	1.43856065918367
BNC1	1.30059155510204	1.13839339795918	1.53126139387755	1.84285203265306	1.85262713469388	1.34815308367347	1.2764766122449	1.29353474693878	1.29458227346939	1.55693474387755	1.36295941836735	1.7397406	1.7113183622449	1.44370443265306	1.75408197755102	1.45815005306122	1.62276408163265	1.41826338571429	1.59437009591837	1.46859615510204	1.57860174693878	1.54283555918367	1.46127678571429	1.35599368979592	1.56527916530612	1.49795878571429	1.37179806734694	1.39458263265306	1.15381420408163	1.29458227346939	1.30323685306122	1.34290697959184	1.50949285612245	1.5518252122449	1.55028317346939	1.40790353061224	1.18449377142857	1.51187103265306	1.24697589183673	1.30059155510204	1.37616440612245	1.29814005306122	1.5518252122449	1.9367183244898	1.47570206938776	1.39667329591837	1.06372337142857	1.33815771836735	1.88930047346939
MPP4	1.40340147959184	1.32916058367347	1.14635123877551	1.6260475877551	1.51050460408163	1.67502899387755	1.56978356122449	1.44828683265306	1.54526136632653	1.20330332857143	1.83244955510204	1.57302794489796	2.14560869795918	1.71083371836735	1.37237303673469	1.44626812857143	1.34707608163265	1.68574446122449	2.02181257755102	1.47171818367347	1.58567525306122	2.31526637755102	1.72985943673469	1.37004855714286	1.30323685306122	1.36817514285714	1.51805046530612	1.48970559795918	1.22116615714286	1.21562976938776	1.18835742857143	1.58813892653061	1.51662231428571	1.66470379591837	1.53234135102041	1.40199637346939	1.49274396530612	1.16500035918367	1.46371992040816	1.48688955306122	1.4457113	1.80411486530612	1.37892863061225	1.54574782244898	1.81873827346939	1.21747855714286	1.18158745918367	1.66926600816327	1.19074276530612
AFG1L	2.51817057857143	2.68401071836735	2.27385123877551	2.8042276122449	3.29350538979592	3.06711969795918	2.53281654285714	2.28733729591837	2.38069846530612	2.13146092653061	2.93714675918367	2.3923087755102	2.74041525510204	2.16443656122449	2.13246381020408	2.72735543877551	3.10210067959184	2.96975537142857	2.04794650612245	2.4406615	2.5086691755102	2.45690625918367	3.18138334285714	3.11330874489796	2.89965844489796	1.9234242122449	2.88403315102041	2.90184124489796	2.63951142040816	2.56251429795918	2.37075789387755	3.05477097755102	2.4685938	2.23513388367347	2.75055260612245	2.52894614693878	2.51520722244898	2.24250398367347	2.08966069795918	3.35466314693878	2.53866975918367	2.14103066122449	2.87659480204082	2.50023976938775	2.3065670877551	2.33610031632653	2.56227891836735	2.42012739795918	2.17733353265306
IDI2	2.18673212857143	2.15908720612245	2.73806479795918	1.85782082857143	1.90401265714286	2.89407799591837	2.25834032244898	2.09820071020408	2.1584423	2.28680363061225	2.3653013755102	1.8531699244898	2.08591610204082	2.57413494081633	2.55660656938776	2.19749657142857	1.96078201428571	3.32091731020408	2.45444871428571	2.92085133673469	2.59741847959184	2.25328669183673	1.85293828571429	2.47964772857143	2.10748916734694	3.75052269387755	2.61065413673469	2.27543075918367	2.23792163877551	2.19567469591837	2.28158980204082	2.4186141	2.25376340408163	2.43183519387755	2.2540948755102	2.2017875755102	2.1545178877551	2.56423358367347	2.49451009183673	1.92754842653061	2.24564841020408	2.04619643265306	2.32547618163265	2.5863664877551	2.65356293877551	2.41743776122449	2.88110785714286	2.32168008367347	3.22968735714286
CYP11B1	4.79994698979592	5.28735496530612	3.54385059795918	4.98049707142857	4.40778043673469	4.88802450204082	4.59018188163265	5.35166462857143	4.65663785306122	4.77441307755102	5.35222147959184	5.04254128979592	4.86068534897959	5.21543785918367	5.56955238571429	4.68582583469388	4.56747998469388	6.10196541428571	6.04182961428571	5.57666926938775	5.03059010510204	5.0030997122449	5.09304463673469	4.19277768367347	4.97392995918367	5.56651871020408	4.91488553265306	4.74519524081633	5.23671013877551	4.95984821020408	5.07350374693878	4.75416080816326	5.48855860204082	5.70168038367347	5.72734944693878	5.26183781020408	5.63027995306122	5.33468453673469	5.21099691632653	4.2913171755102	4.77399757346939	5.5264886244898	6.63503726326531	4.5610959755102	5.60159805918367	5.77942341428571	5.08459618367347	5.12157517755102	6.53808404897959
TAF8	4.70572174285714	4.68902271020408	3.56228937346939	4.2783823877551	3.90641483673469	4.53630685306122	5.20267544693878	4.99260743673469	4.52423818367347	4.87868730612245	4.81234252653061	5.10086885714286	4.04445054693878	4.97525819387755	4.08463021428571	4.5936859122449	4.56747998469388	4.50430523469388	3.92943995714286	4.00191853469388	4.57074328163265	5.16036432244898	5.11958241020408	4.83944213265306	4.76217353673469	5.16036432244898	4.97675552040816	4.86402160612245	4.58355035102041	4.57479197346939	4.93053093673469	4.46211492857143	4.65086613469388	5.54437734591837	5.05258706530612	4.99181779591837	4.74396868367347	4.68029805714286	4.82564871734694	4.41911501836735	4.06004594285714	4.57245423877551	5.55076254285714	4.28808984285714	4.41938539591837	4.70792601428571	4.17231957142857	4.63389298163265	4.92709443265306
COBL	3.48949221938776	2.53891051428571	2.5986191244898	3.26077496122449	3.07655333265306	3.40802905714286	2.30434713469388	3.31648693877551	2.87739218571429	3.11378102040816	3.36708123877551	3.37436601428571	2.63686062244898	2.76572902040816	2.83174793265306	2.69893979183673	3.22001471428571	2.92839094693878	3.53341020204082	3.52784655510204	3.38928095918367	2.31886512857143	3.81267446326531	2.17451813265306	2.79956263061224	4.44192876938776	3.02352035510204	3.37916731020408	3.45499084693878	3.46370482653061	3.13892554693878	2.5436128122449	3.58177559387755	3.54663964693878	3.41496537959184	3.58699439183673	3.40936529591837	3.13991376938776	3.27035246122449	3.65060830816327	3.23834858571429	3.16284551020408	4.34654532653061	2.66082504081633	2.75514827142857	2.6682140755102	2.53427548367347	3.08813435510204	3.49635242040816
SLAMF6	3.73660713469388	4.08405216734694	4.9042329	4.27701198979592	4.95946266326531	4.47590550204082	3.88136271020408	3.59197681938775	3.74182451428571	3.71054850816327	3.92990974285714	3.14426735306122	4.46211492857143	3.93755430612245	4.42457440612245	4.12801299285714	4.32785709387755	3.85562161428571	3.54050796530612	3.71449740204082	4.24025245714286	3.77690931428571	3.90544523265306	5.02545358163265	4.52676584897959	4.12103782244898	4.05802890408163	5.00973067346939	3.54000457346939	3.41297354285714	3.46878869795918	4.55636650408163	3.5708245	4.18691649183673	3.63613189795918	3.54026028979592	3.91680642653061	2.81601500408163	3.47142552244898	4.94399706734694	4.32576434489796	4.98792318571429	4.58321146734694	4.26789184081633	3.0419983122449	3.9906913122449	3.11179511836735	3.83859692755102	4.6728733
ZSCAN20	4.56161365102041	4.70864814897959	4.03659190408163	3.9127220755102	4.60430602653061	4.68510524081633	4.17553680612245	4.50278932040816	4.17712709183673	4.35340022653061	5.05233291428571	4.66417378979592	4.73262453265306	4.6231572877551	4.11515878979592	4.27629681632653	4.40692878163265	5.10755002653061	4.97887312244898	4.81865602244898	4.59887494693878	4.31152474081633	4.57011773265306	4.57433806326531	4.06245275510204	5.17256745510204	4.27948692959184	4.60170623877551	4.61957274693878	4.66086162857143	4.69322223061225	4.26181812653061	4.5629294	4.85717161632653	4.97204793877551	4.83908481632653	4.58511841836735	4.20334988979592	4.4221175755102	4.98049707142857	4.29703108163265	5.06390328163265	4.87774274285714	4.99911274081633	4.27429216734694	4.13658269387755	4.97887312244898	4.7154423122449	5.25146551428571
GPBAR1	5.27911375714286	5.49693168571429	4.8033363244898	5.13673781020408	5.80990010816327	5.42846092653061	5.27911375714286	5.8834759	4.97392995918367	4.92765243061224	5.53214747142857	5.82902003877551	4.90892902244898	6.15483128979592	5.82575110204082	5.99221801428571	5.08105284489796	5.41259000204082	5.88587051632653	5.7283738244898	5.59589463265306	4.933004	5.83534510612245	4.87348485918367	5.61369826938776	5.29178421020408	5.41103997346939	5.03043533469388	5.34128056020408	5.59836309387755	5.07428743877551	5.12538373265306	5.57317889795918	5.55107581428571	5.33437138367347	5.36775552653061	5.69169382857143	5.85453258163265	5.32034055510204	4.7882209	4.6865410877551	5.10005276530612	4.41251477346939	4.94399706734694	6.22431095510204	5.90063487346939	6.82104755510204	5.45588275714286	4.59993224081633
RHBDL2	1.77624880612245	1.6486069122449	1.47986107142857	1.59368815510204	1.19074276530612	1.66265606326531	1.90327524897959	1.82808311428571	1.90987462040816	1.80634581326531	1.74319108163265	2.08181367346939	1.59263965510204	1.34017423061224	2.03355753877551	1.57723360816327	1.59620170612245	1.95735413061224	1.82867205510204	1.69211225102041	1.9115767755102	1.92442564693878	1.29458227346939	1.75667014489796	1.33418409591837	2.27169677755102	2.26504601632653	1.63942038163265	1.81308879795918	1.88492202653061	2.27515776734694	1.83049908367347	2.05565073265306	2.02928838367347	1.68440019795918	1.98738547755102	1.89009477755102	1.81873827346939	1.6947406122449	1.33113649183673	1.51727163877551	2.27140164081633	1.92610506530612	1.50137568979592	1.40645484081633	1.79383983061224	1.85222631122449	1.8056381755102	3.19377673061225
FRAS1	3.52818156530612	4.00969204693878	3.52201167755102	3.8450244755102	3.86895307755102	3.43124519183673	3.11020546734694	3.48410036938776	3.48152590408163	3.42751864081633	4.20899185918367	3.84042519795918	2.51722067346939	3.09692815204082	3.52965480408163	3.83198047346939	2.76572902040816	3.61110819183673	3.74821185918367	4.39530170408163	3.2674656	3.38274519795918	3.70745356734694	3.17392133877551	3.55484232040816	4.54649444897959	3.41802357959184	3.8056817244898	3.4920893	3.82218706326531	3.47825397755102	3.79245982244898	3.88929390204082	4.07373315510204	4.18028434591837	3.98442858571429	4.14344750816327	4.25662088571429	3.80807452857143	3.97220757346939	3.68538351632653	3.76746341020408	3.67320403673469	3.34260601020408	3.58579799387755	3.73320299183673	3.51862358979592	3.57285045918367	4.04390972040816
BRSK1	5.8161214877551	5.00827043469388	5.30159002653061	5.80959647142857	4.93809123265306	5.25475129795918	5.74750345918367	6.56479175102041	5.28980605102041	6.10615166734694	6.69616866938776	6.77026629183673	4.89750769591837	5.78670652040816	6.44233703469388	5.46224174693878	5.44820167346939	5.92662288367347	5.34963206122449	5.41995794489796	6.00194567959184	6.09404794897959	6.02273786122449	5.74599995102041	5.12030498877551	6.12355060816327	4.97303156122449	5.7847445122449	6.31705858367347	6.05726922040816	5.73058965918367	4.5540816122449	6.24478891428571	6.94538116530612	6.61434280204082	6.92379588979592	6.75468336326531	6.1138323755102	6.7303460755102	5.64193252244898	5.13255639387755	5.5534998244898	6.36976202857143	4.87996956530612	5.59454943265306	6.04377291632653	5.8783249122449	6.12054876734694	6.6437657
CRB2	3.76472890408163	3.62315091428571	3.60657273469388	3.90916095510204	2.77837697346939	3.72406234897959	3.41218119387755	4.69884057755102	4.04175606326531	4.01781624285714	4.27124583469388	4.02336355306122	3.5605251877551	4.52970943469388	4.31309078367347	3.63535278979592	3.36011144081633	3.96874339387755	5.50853994489796	4.04466801836735	3.77238403061224	4.80582415102041	4.40894724897959	3.44888682857143	3.61247552040816	5.23536094897959	3.34855503469388	3.80356274081633	4.31670864285714	4.54876837142857	4.70229008571429	3.57927594489796	4.76103758163265	4.59552594897959	4.67347491836735	4.57584428163265	4.91858721836735	4.56842314693878	4.25233611632653	3.4757610122449	3.45071777346939	3.58135773673469	4.66761762244898	3.5051929877551	4.61095019183673	5.46077581020408	4.83026464897959	4.41333862653061	4.41414701836735
KCNE4	2.86614306326531	3.02330617755102	3.51707138163265	3.05329231632653	3.45476435918367	2.60770934897959	2.63553370816327	2.83859355510204	2.62635441428571	3.31214246938776	2.96387509387755	2.86331149183673	2.60686399387755	2.41599383469388	2.32817250408163	2.8417342	3.98942104285714	3.26405275102041	3.26933116938776	2.06864274897959	3.00567976326531	3.26370977755102	2.93670291632653	4.22628622857143	3.37564122653061	2.75699791428571	3.48358301836735	3.39900398367347	3.0721578244898	3.49407562244898	3.0550160755102	3.73511301836735	2.8664133	3.15835969795918	3.01360442244898	2.88628163673469	2.87010079183673	2.47917201836735	2.96975537142857	4.13070530612245	4.38993495918367	3.60979425714286	3.79771293061224	3.82955757755102	2.56280817755102	3.00238325102041	2.86696317755102	3.74343525714286	3.50106346530612
CD300LG	6.16274730204082	7.85977242857143	6.19283862244898	7.52165618571429	7.06219712244898	6.17061198367347	6.23856313265306	4.86430980204082	5.8390570877551	6.88224345918367	6.02727118367347	6.28862249183674	7.62998659795918	7.0204506877551	6.6972342122449	5.82575110204082	6.16185098061225	6.28575610816327	4.46109490408163	7.90912314897959	5.14110114693878	5.95161069693878	5.32357476122449	6.36543683265306	8.84078121836735	2.72564090204082	7.44053617346939	6.61067924693878	5.67813009387755	5.83051897755102	4.27723347959184	7.92998495714286	5.7270099244898	4.00774920612245	5.64012955306122	6.58087652040816	5.2036222244898	7.1138745122449	5.82615698571429	4.14324637346939	4.28321003469388	3.87579981632653	3.33879260204082	7.26886076530612	7.30040359591837	5.61801579591837	5.48969741020408	5.14395599387755	4.26440367959184
SLC34A3	5.85058910612245	6.38591344693878	6.18198886326531	5.96795634489796	5.77538750816327	6.53282900612245	6.30154482857143	6.56389032244898	5.68919398979592	5.59206428571429	6.61963636734694	6.08882903061224	6.12018886326531	6.42317971428571	6.48333506938776	5.81643589183673	5.45588275714286	6.89539611632653	6.83542219183673	6.55826404897959	6.13678822244898	6.62985770408163	6.73482819183673	5.8390570877551	6.06678053061224	8.21554524693878	6.49922907346939	7.01125645510204	6.16642082346939	6.03111252857143	5.72585664795918	5.9849257755102	6.4493069122449	7.09595358469388	6.62877070204082	6.50903198571429	6.93638682653061	6.54376039183673	6.47143249591837	6.15483128979592	5.67287578367347	5.74459166938775	6.46773685306122	5.58455199387755	6.63854704489796	7.56358984489796	7.46200140408163	6.19603186530612	6.6542723755102
CPA6	1.65319888571429	1.5561460244898	1.36666288367347	1.72392443673469	1.82124432857143	1.96569432040816	1.41391927755102	1.67425301020408	1.61664290816327	1.82764325102041	1.98817863061224	1.72496283061224	1.87179243061224	1.84854393469388	2.79770576530612	1.51967367142857	1.94798161428571	1.51220982857143	1.97852490204082	2.14460186938775	1.95923843469388	1.7164124	1.49655090408163	1.30501294489796	1.3077694755102	1.29069158979592	1.64108379387755	1.85807058163265	1.76253219387755	1.64169439591837	1.8545248755102	1.51050460408163	1.98875644489796	2.45116206326531	1.97734388979592	2.06112777959184	2.26263414489796	1.50517937142857	1.71298538979592	1.20759257346939	1.68211641632653	2.47291892040816	2.44396489183673	2.17712368163265	1.78431699795918	1.55215273265306	1.85222631122449	1.64632007346939	1.87704932857143
WBP2NL	1.97040195714286	2.39571697142857	2.24219393265306	2.15125023265306	2.43765238163265	2.17836689795918	2.47060355510204	1.62476891632653	2.20920343265306	1.96194429183673	1.81464681836735	1.73151788571429	1.48539007346939	1.95788629795918	1.39901192040816	1.94431292040816	2.39334979387755	2.57530691632653	2.1510266755102	2.39896851428571	1.53620395510204	1.83703362040816	2.60863294897959	3.04225500408163	1.65540170816327	1.71912459795918	2.12722406326531	2.20829522857143	2.06837515510204	1.90452524693878	1.96458069387755	1.97407385204082	2.32612071632653	1.8495396	1.95720845408163	1.66926600816327	2.00158057142857	1.90987462040816	2.08221530204082	2.493709	2.44417603061224	2.75945059387755	2.42300158571429	2.52381254081633	2.17264512244898	1.23382439795918	2.07600908571429	1.87675901836735	1.73011342857143
HIPK1	2.56952210612245	2.82540949387755	2.5444879877551	2.40644372857143	3.31882078571429	2.54937826326531	2.82492154081633	2.39402910204082	2.7529924244898	2.42879313673469	2.94083649387755	2.60041934081633	2.86400458163265	2.29564011836735	2.55188354489796	3.01632286734694	2.96438207959184	2.17603575714286	2.93670291632653	2.75378292040816	3.34282750612245	2.45993777346939	3.25732754285714	2.80192993265306	2.64458614489796	2.72682052040816	3.02234005306122	3.11136337142857	2.85727644081633	2.82818561020408	3.09373120408163	3.704251	2.74444306326531	2.62797671836735	2.79294596122449	2.58572665714286	2.00886347755102	2.43040598571429	2.41809963673469	2.95449208571429	2.90741465714286	2.8519079755102	3.0419983122449	3.29536402653061	2.26086811632653	3.12552425918367	1.98145194897959	2.50680847755102	2.94607100408163
MTBP	1.53041517959184	1.45171011020408	1.37848435306122	2.37260607959184	1.83816446326531	1.57365445102041	1.59580710816327	1.74477936530612	1.79411091428571	1.46371992040816	1.63371366734694	1.62001036326531	1.5093008	1.99421097959184	1.5624396122449	1.81641834897959	1.81167685408163	2.07726931836735	1.58625514897959	1.65832701632653	1.63221620408163	1.40606120612245	1.93579778979592	1.61466633061224	1.51437713469388	1.00669372244898	1.91013168571429	1.31706624897959	1.57365445102041	1.88075293469388	1.76937240612245	1.64534419795918	1.7284135244898	1.94878509591837	1.87394172244898	1.58393821836735	1.78406291020408	1.71571636326531	1.64412903265306	1.62129041632653	2.20321193265306	2.27140164081633	2.37643093673469	2.05361004081633	1.1243590122449	2.1451123755102	2.06214603265306	1.31285157959184	1.7483058
ACVR1C	3.49458209591837	4.56539062653061	4.07592866734694	2.87854698163265	4.91574447346939	3.31827723265306	4.30604877346939	2.48385693265306	2.99263399183673	3.31360348571429	2.75644080408163	2.95397990408163	4.23220190612245	2.17200666326531	1.98875644489796	3.14547884489796	5.2487057877551	3.44385382040816	2.45993777346939	2.57607877142857	1.82057306938776	1.71944693265306	2.95350576734694	4.41360616122449	3.92382615714286	3.06373068163265	3.36734486122449	2.02227264693878	2.94562287142857	2.53427548367347	2.57912299795918	4.14993227755102	2.98047995306122	2.26424198571429	2.7318011755102	2.58165022857143	2.25730139591837	3.37535341020408	2.78225622653061	2.25162544489796	2.60609631326531	2.43193046734694	2.20551607346939	5.12016900408163	2.60923666938776	2.52167392244898	2.45212150816327	2.52612602040816	1.52387124081633
TMEM74	2.92260746530612	2.40065538367347	3.17756406122449	2.98777570612245	2.35673890816327	2.3206896244898	3.24117339591837	2.45658420816327	2.45917565306122	2.42664238367347	2.38227990408163	2.51864057755102	2.7043290755102	2.38626870408163	2.04902356122449	2.60111595306122	3.16260155714286	1.99760241428571	2.92059251428571	2.9470790244898	2.92538892244898	3.52732628163265	2.82089556530612	3.03526443673469	2.76882207959184	3.5908710244898	2.65011318163265	2.90689883469388	2.51093206938776	2.35021934693878	2.68700974081633	2.79355256734694	2.38314714285714	2.84038857142857	2.96528663673469	2.31997968367347	2.18881062244898	2.00886347755102	2.67520850408163	3.08317738571429	2.94510029489796	2.57805185918367	2.07818475510204	2.57640346734694	1.96458069387755	2.75493753061224	2.63617974897959	2.27297449795918	2.95695724897959
TIGD4	1.44326789591837	1.50083195918367	2.04819057755102	1.74676024489796	2.19158776938776	1.58892083265306	2.18643480816327	1.31448656938775	1.38507001632653	1.48931396734694	1.75600025510204	1.6030753755102	1.39112923877551	1.9715504122449	1.49146281836735	1.40854708367347	2.00519232653061	1.21170946122449	1.9229625122449	1.42328519795918	1.27142895918367	1.35537406734694	1.24436736938776	1.97934786428571	1.5377296877551	2.04941424897959	1.83244955510204	2.25652923877551	1.31154615102041	1.22485967346939	1.18570694489796	2.14472478163265	1.28205045714286	1.32642516326531	1.74319108163265	1.36024757040816	1.41724126938776	1.20330332857143	1.28671919591837	2.30717314897959	1.44871257142857	1.69082063061224	1.3538727122449	1.97516696530612	1.82707483877551	1.97204961836735	1.24154733469388	1.78033791428571	1.33690291836735
ART5	3.89473202244898	4.01076510408163	4.41179907755102	4.48499718367347	3.80356274081633	4.36578617346939	4.30604877346939	3.79714236326531	3.6170417755102	3.78297882653061	4.10514712653061	3.83121748979592	4.05099697755102	3.15702832857143	4.7709148122449	3.47014404489796	3.98710263265306	3.48994131020408	4.24513604693878	3.8450244755102	3.53225782857143	4.50475207142857	3.56414053061224	3.80680420408163	3.67346244081633	5.67162600816327	3.91569608163265	4.68226743469388	4.02095865102041	4.18448276938776	3.77970196530612	3.47676813673469	4.29802316122449	4.46156945918367	4.22822060612245	4.05251684081633	4.46211492857143	3.91488047755102	4.06850545918367	4.26738577755102	4.05073987755102	3.62569941428571	4.49656670204082	3.92197460612245	3.61565979387755	4.07164907959184	5.03384613265306	3.9642946877551	4.63732015102041
GARIN6	3.36780064693878	3.41652717755102	3.06922808367347	3.01382650612245	2.85696835918367	3.35302103469388	3.40466971836735	3.47750441428571	3.42937008163265	3.39268159795918	3.76248260408163	3.69961791632653	3.14753253265306	4.10140574693878	4.46404340204082	3.35902787959184	3.34153741428571	3.96146422653061	4.48264895306122	2.7847806	3.96227096122449	4.12002288367347	4.02740904489796	2.69247818571429	3.49148047959184	4.25395373877551	2.9627830122449	2.63643543877551	3.58443183673469	3.85114533061224	3.66746859591837	3.54642683265306	3.96172005714286	4.37186821428571	4.04661535102041	3.55014866734694	4.02014835714286	3.58917628571429	3.90837544897959	3.15228713061224	3.07940768571429	3.42216849387755	3.91093412857143	2.81944925714286	3.39783378979592	4.20111461020408	4.15957423061224	3.56732561836735	4.20413982857143
LINC01547	5.22406168163265	5.69169382857143	4.76797877755102	5.58598983265306	4.66470863265306	5.76182147755102	5.86758338367347	5.72636043265306	5.70950489591837	5.43718097142857	5.88992894897959	5.61296845102041	6.1326903122449	6.18464919591837	5.13470513265306	5.58341359795918	5.01852689183673	6.5044402244898	5.96361542244898	6.1138323755102	6.14452635510204	6.11752506326531	6.01828018163265	5.42177913469388	5.38420332857143	6.33634885306122	5.50082478979592	6.26418254081633	5.60483064897959	5.80061735510204	5.34046052857143	4.57179231836735	5.9707441122449	6.23714427755102	6.14777121836735	5.85188656734694	5.91330792244898	6.0426257	6.05201548979592	4.83144780816327	5.58567816122449	5.6651719244898	6.64670779795918	5.42020785918367	6.54479938367347	6.02971222653061	6.15048461020408	5.99849762653061	5.93528884081633
NLRP11	2.10797106122449	2.39882484897959	1.84106442653061	1.94150637755102	2.77837697346939	1.8408511877551	2.96528663673469	2.59297252040816	1.9616674755102	2.30938656326531	2.41112365612245	2.54853999387755	2.2540948755102	2.08385579387755	3.46461330816327	1.99653889795918	2.12747982653061	2.08487639183673	1.95587093469388	2.23736109387755	1.75992013469388	1.64412903265306	2.42165711428571	2.02068714693878	1.94634275306122	1.93818614081633	2.47741596734694	2.02596974897959	2.56818519591837	2.48798722653061	1.95420214897959	1.85399155102041	2.08385579387755	2.76786154285714	2.36799805510204	2.23289607959184	2.26320703061224	2.25229594285714	2.24985101020408	1.82867205510204	1.9083303	1.65372351020408	2.03492107959184	2.06341568367347	2.21299955918367	2.87893323673469	1.66354613265306	1.91234121020408	1.98974342040816
ATP6V1C2	2.39357366938775	2.38658601020408	1.59437009591837	2.04975763877551	2.45066869795918	2.62846779795918	2.01598099795918	2.59228645510204	2.52738838367347	2.49504995306122	2.58281688367347	2.54801853673469	2.40065538367347	2.91836645102041	2.57371451428571	2.31835964693878	2.44470284285714	2.50651957959184	2.67918744489796	1.98122228571429	2.58385125918367	2.61671139795918	2.10772288163265	1.97934786428571	2.07698728163265	3.48602415714286	2.67301461632653	2.47501907346939	2.64976189795918	2.61328196530612	2.60954259489796	1.93290543265306	2.60041934081633	3.03503033673469	2.30892418571429	2.60180434489796	2.50004760204082	3.08257700408163	2.34205140612245	2.45066869795918	2.08737582040816	2.48580715102041	3.21429946734694	2.49009434285714	2.39861227959184	2.28776378571429	2.24517099387755	2.33802883061224	2.70714075306122
CLDN19	4.45662569183673	3.98764773877551	4.32403475510204	3.61085242244898	3.87111735102041	3.91194848367347	3.33636144693878	4.93385174693878	3.85610465714286	4.06739498367347	4.13581802857143	4.04106257755102	3.74899214285714	3.86754322857143	3.36148117142857	3.79905059591837	3.62940232857143	3.93035776326531	4.4996516122449	3.8917752122449	3.90230786122449	3.6052481755102	4.03208367346939	4.18617626938776	3.27431177346939	4.3981500122449	3.86044013469388	4.20157327142857	4.25732601428571	4.58946581428571	4.4736694755102	4.22425542857143	4.73303080816327	4.85339510204082	4.66644574897959	4.41286745510204	3.77917214285714	4.20413982857143	4.55312562653061	3.74474798979592	3.30637312040816	3.23756757959184	4.07424185918367	3.3248085244898	4.35598466122449	4.51890038571429	4.75280518163265	4.33754744897959	4.25309179183673
VTI1A	3.50397581632653	3.87111735102041	4.40171607142857	3.2284494244898	4.38424225918367	4.13054240204082	3.74821185918367	3.76116975306122	3.69896191836735	3.39578150816327	3.56877258367347	3.38661561632653	3.94857938163265	3.67320403673469	3.61996760306122	3.42361650408163	4.06527820612245	4.1974352122449	3.14030923469388	3.94334552040816	3.95728375102041	3.78248640204082	4.36247255306122	3.63613189795918	3.83661964489796	4.29753366530612	4.32318413061224	4.78328375918367	3.65729087959184	3.85993793265306	3.79574009183673	3.63246088163265	3.64002926938775	3.77837376326531	3.86044013469388	3.55830561836735	3.77528746530612	3.69390044081633	3.60631582857143	3.72916037346939	3.94416301632653	3.52125715918367	3.59985850408163	3.65931506938775	4.00381429795918	4.05914972857143	2.97432533673469	3.71920902244898	3.33791712857143
KIF6	2.96604420204082	3.55322480816327	2.82948360408163	3.19696573673469	3.25993458367347	3.86652417346939	3.55014866734694	3.36918493265306	2.92111085918367	3.08681781020408	3.27465491836735	3.45566513877551	3.05988548979592	3.25340477755102	4.06976116326531	3.13609364081633	2.86929627346939	4.11094613469388	3.91544753469388	3.27465491836735	3.55040242653061	3.30531414693878	3.45476435918367	3.03526443673469	3.22939172040816	3.94082125918367	3.35777150204082	3.42608452244898	3.25413141632653	3.45808543469388	2.93898552040816	3.1384052877551	3.07940768571429	3.26630175510204	3.12763121836735	3.09324455510204	3.84651407959184	3.24191623469388	3.6182803755102	3.58488807755102	3.18168103061224	3.01807990408163	4.15746687142857	3.2920765244898	3.66126188163265	3.44732607959184	4.24133577346939	3.59878395918367	3.88360640816327
IQCD	5.26485345306122	5.3622624244898	5.07485357346939	5.15738315102041	4.73905644081633	5.38420332857143	5.2278421244898	6.16236820204082	5.29053915714286	5.33492126938776	5.91424025102041	5.52805486326531	5.66025347142857	6.51956381836735	6.75732553469388	5.25018166122449	4.93906488367347	6.29590390204082	6.31140953061225	5.5240931755102	5.73866162653061	6.17893766938776	5.4821278244898	5.16419352653061	4.9022385877551	6.57857683673469	5.59589463265306	4.68582583469388	5.33527774081633	5.77272469591837	5.37096783877551	4.80818016326531	5.71206687142857	6.16891103061224	5.83443823877551	5.47087445714286	5.88587051632653	5.91822678571429	6.04305900612245	4.1867296244898	5.26573682244898	5.4539797244898	6.43989974897959	5.14218964897959	5.81580969387755	7.06355155102041	6.16126942857143	5.56414766530612	6.73648942653061
TAGAP	5.3800297755102	5.13335312857143	5.23448709183673	5.0428427122449	4.92016966326531	5.15676635306122	5.28756246326531	5.58341359795918	5.26614358571429	4.89797338571429	4.97686841428571	5.10110969795918	5.50914685306122	5.27714150816327	5.10348373061225	5.42527572857143	4.95396034693878	4.95396034693878	6.05754680816327	5.96250824285714	5.62847384285714	5.65554998979592	4.7028638877551	5.46741006734694	5.6213819377551	6.25278670408163	5.17411693265306	5.38334503877551	6.41202938163265	5.39824570204082	5.76302815306122	5.8077251755102	5.6671983755102	5.73035952244898	5.50283951428571	4.99807178163265	5.3789935	5.51021248571429	4.9746946877551	5.12315344285714	5.15223084897959	5.66353777755102	5.43739621428571	5.00877247346939	5.31119713469388	5.85944578571429	6.64429590204082	5.43369822040816	5.7187008122449
STON2	5.86787051632653	5.01966205714286	6.33508994489796	5.92043405918367	6.35830609795918	5.56414766530612	5.24007134285714	5.5610465244898	5.69455831428571	5.51529894285714	5.16939826734694	5.31887542857143	6.56841392244898	4.87202580612245	4.64869788571429	6.43593241428571	5.86854767142857	4.85110742653061	5.30773826938776	5.6577211	5.95671615918367	5.8050924755102	4.94998742244898	5.50914685306122	6.30906232244898	4.59911816122449	5.79572774081633	5.71416999387755	5.20132731428571	4.97769971836735	4.93327759183673	5.47910514693878	5.13754745102041	4.69322223061225	4.60264790612245	4.82782336836735	4.70640377755102	5.26374865510204	4.98567411836735	6.26757263469388	6.56530407346939	6.28044631428571	6.15978322244898	6.35690689183673	4.6004044755102	4.20413982857143	4.12588928571429	5.92388451836735	4.63965782857143
SERPINA12	2.0030114877551	1.98049311428571	1.4861731	2.76308626530612	1.91943137142857	1.83049908367347	2.04499445102041	1.95263151632653	1.72813990204082	1.71148184489796	2.59135611836735	2.2802923755102	1.89954003265306	2.42522344693878	1.86593478979592	2.08487639183673	1.64916996734694	2.55409985306122	2.79330310612245	1.47114214285714	1.89358710816327	1.9616674755102	1.61267891428571	1.52700510816327	2.32587399591837	4.91526612040816	1.8012828	1.84211052040816	1.78348025510204	2.15477900612245	1.86265528571429	1.84516234489796	1.80943291020408	2.02775443673469	2.05338236326531	1.96220419387755	2.45280528877551	2.52894614693878	2.08274681020408	2.19793477755102	1.37072100204082	1.68930238979592	2.06897922653061	1.98076084081633	2.73751947959184	2.04155775510204	1.78663526122449	2.04847632857143	1.58536291428571
LETM2	2.78024942040816	3.23072043265306	3.22939172040816	2.48887813877551	3.28078215102041	2.97813885102041	3.44483687959184	2.88037864693878	2.9035824244898	2.83420862244898	3.11604835306122	3.25462960408163	2.87872544285714	3.44462894081633	3.15340128367347	2.93113219591837	2.52624167755102	3.7281211122449	2.82141503265306	2.69725425510204	3.00090691836735	3.22096063877551	3.43463964081633	3.50586378367347	3.14821690204082	2.98210398367347	3.66608858979592	2.62437102244898	3.12649756530612	2.84748075510204	3.30330948979592	2.96671146734694	3.13086304897959	2.84270571632653	2.87086817142857	2.72456701836735	2.99718518979592	3.11632748163265	2.59321159387755	2.62692430612245	2.88554605714286	3.47891362857143	3.90837544897959	3.01382650612245	3.29864159795918	3.55654043061225	2.88819856122449	2.63852910204082	3.49383707142857
BSND	2.90184124489796	2.45917565306122	1.83734672040816	2.71135664081633	2.83420862244898	2.45896504693878	2.33610031632653	2.06632901836735	2.33802883061224	2.28562191020408	2.58484463877551	2.83791874897959	1.73151788571429	2.23736109387755	2.23909666122449	2.22722452653061	2.42463375306122	3.07599221632653	1.65134345306122	1.61627967142857	1.94103312857143	1.82576870408163	2.89753613265306	2.19837163673469	2.4674219755102	1.61627967142857	2.13471579387755	2.44262711836735	2.68166082244898	2.63507501428571	2.51651011428571	2.54677082040816	2.34368182346939	3.02352035510204	2.35938067959184	3.22096063877551	3.03052088367347	2.32898101632653	2.11955272653061	2.59889167346939	2.29361748163265	2.58385125918367	2.3665293877551	2.24700083673469	2.44396489183673	2.31835964693878	2.5587624122449	2.46456143469388	2.02436084081633
CLEC4C	2.07626145714286	2.06035565306122	2.13118519591837	1.75408197755102	1.51270285918367	2.42138582040816	1.95538935714286	2.37800385306122	2.36163334489796	2.0147375877551	2.12673845714286	2.19925486326531	1.78841645306122	2.14437013061224	1.6675395244898	2.13950335102041	1.70999476938776	2.36799805510204	2.04744443265306	1.78406291020408	2.03078863673469	1.76401283265306	1.62353181836735	1.44828683265306	2.02798141836735	1.45626435714286	2.01876582040816	2.14930009387755	2.0590978244898	2.63791410612245	2.04689022040816	1.71083371836735	2.6543257244898	2.70459609183673	2.43434520204082	2.57838118571429	2.58967373877551	2.56363838571429	2.20271637755102	1.26659603673469	2.11085957244898	2.04953612857143	1.84036620816327	1.6562579755102	2.4406615	1.98875644489796	2.27594976938776	2.55987889795918	2.63486657959184
NLRC4	3.24084894081633	3.01278158367347	2.56093781632653	3.31882078571429	3.36436959795918	2.78542336122449	3.50277753061224	3.17172694693878	2.84931077755102	3.25498625510204	3.23659254081633	3.16655408571429	2.82466680612245	2.95372740408163	3.1401185	3.3371347755102	3.03326117755102	3.15914690816327	2.88672600408163	3.00238325102041	3.2339013877551	2.72585997959184	3.20779533877551	2.71460422040816	3.23147499795918	3.71324794489796	3.2859255755102	3.13939739795918	3.15205019387755	2.99295870204082	3.15835969795918	2.37313840204082	2.78621612857143	3.24792122653061	3.08257700408163	2.82141503265306	3.06131595102041	3.1806023244898	3.1293597877551	2.67638360816327	3.04336750612245	3.49573016122449	3.03967454693878	3.50482436530612	2.63951142040816	2.71732894489796	2.73237306938776	3.15205019387755	2.60447487142857
PRSS36	4.75440087959184	4.67585367346939	4.16670737755102	4.57989825918367	4.62723050204082	4.49787750408163	4.59814186530612	5.27563326326531	4.76678609795918	4.91316174693878	5.52204494693878	5.13232581020408	4.49921731020408	5.03259794897959	4.90581706734694	4.33662103061225	3.97968189387755	4.48731328979592	4.94920743469388	4.0959105122449	4.94520006326531	4.09788275714286	3.94282043673469	3.99793244285714	4.02569464693878	5.43632756326531	4.2355395	4.6131166877551	5.15783598163265	5.26485345306122	4.77214494285714	4.85909733061225	5.13335312857143	5.4702134244898	5.22989806530612	5.23217606326531	5.52805486326531	5.10734178571429	5.43855155510204	4.06152815918367	3.6509496255102	3.86267621836735	4.8976264877551	4.53149804081633	4.89024916326531	5.12469915714286	5.25896109183673	5.36478044081633	5.60729846530612
ZDHHC15	1.97754233061224	1.88665835918367	1.72006892040816	1.89318310306122	1.97009911428571	1.8710085755102	2.10930832040816	1.61143938367347	2.03002601428571	1.91128706734694	1.82683136122449	1.81720259591837	2.49825308163265	1.99996780408163	1.30059155510204	1.96078201428571	2.83859355510204	1.93120128571429	1.49736100612245	1.78870238571429	2.12499307959184	1.54313143673469	2.06897922653061	1.60962912857143	2.03279763673469	1.88665835918367	2.42600187346939	2.04422102857143	1.99734276938776	1.84494673265306	1.45171011020408	2.2011138122449	1.84036620816327	1.58325399795918	1.74294684897959	1.69211225102041	2.0118297755102	1.73280266530612	1.52354873265306	2.70518173469388	2.11594417142857	2.60664759591837	1.69120424693878	1.7971087	2.03926862040816	2.25436776734694	1.75992013469388	1.74186958979592	2.23060064489796
RAI1	6.63718930408163	6.20889654693878	6.14322219795918	5.99168949387755	5.55107581428571	6.25706474897959	6.40745402653061	7.07194004285714	6.40358358163265	6.48596993265306	7.25205712040816	6.8603083244898	6.46773685306122	6.59626193673469	6.99881179387755	6.09131698571429	5.71584984081633	7.18059989591837	7.33700486734694	6.74369984897959	6.23226356938776	7.41990017959184	7.02166084489796	5.88992894897959	6.06287876326531	8.03534823061224	6.32609119387755	6.77429867959184	7.0576039755102	7.15210953265306	6.98744466122449	5.86758338367347	7.42383785306122	7.69510642244898	7.57338906122449	6.93388599591837	7.30734758163265	7.03865809387755	7.10934636530612	5.8491980877551	6.08604424081633	5.3844338755102	7.18603400408163	5.78358927346939	6.86656024897959	7.84945560816327	7.94670800204082	7.12040473673469	7.71333717142857
CDK15	4.29292860408163	3.79880202653061	3.4041424244898	3.83594438571429	4.01754536734694	3.93011837142857	4.00339120408163	3.76087318367347	3.54595588979592	3.79926645714286	4.36830126938776	4.33552418571429	3.9786830877551	4.1923040122449	4.08219469387755	3.82825397959184	3.49888431836735	4.64361586734694	3.17524954897959	3.56800301020408	4.24414665102041	3.78821426122449	3.93035776326531	3.79107909183673	3.60631582857143	4.93147801020408	4.08939249591837	3.96410801020408	4.12507765714286	3.68340293061225	3.70412717653061	3.53600900612245	3.96536592653061	4.71615910612245	4.13763218571429	4.01670382244898	4.40944168571429	3.66578814489796	4.18982669795918	3.64521677755102	3.53402407755102	3.83147894693878	4.02040049183673	3.92197460612245	3.62341818571429	3.5708245	3.45450125918367	3.90614281428571	3.85207225306122
ZNF570	3.6709665877551	3.74168314693878	4.27153679387755	3.88027491632653	5.16093340612245	4.18834655714286	3.6745279122449	2.48255727755102	3.49174546734694	3.79012568367347	2.33749967346939	3.50964667755102	3.25946057755102	2.08066453469388	2.35153433469388	4.43142154897959	4.90177338979592	2.81023300816327	1.97661471836735	2.8262516244898	3.87430876938775	2.94243840408163	3.6105789244898	4.21003103061225	4.62934172653061	1.67393107755102	4.6079722244898	3.23445035510204	3.27126992857143	2.6431570877551	3.18115764285714	4.80118037959184	2.98941025714286	2.70252185918367	2.61328196530612	3.01491034081633	2.92448915510204	3.01578988571429	2.78576116938775	4.52376116530612	5.67346246122449	4.2783823877551	2.52872844489796	4.03104389591837	3.14247025102041	2.24725020816327	2.62174657959184	3.11202125714286	3.60450097142857
NUDT9P1	2.71874849387755	2.07133058979592	2.8612541122449	2.28158980204082	2.29010197755102	2.58038176326531	2.31935519591837	3.29940911428571	2.77794282040816	2.9279661877551	2.55036835918367	2.81329692857143	2.42548891836735	3.06828231428571	2.9747332	2.84248187755102	2.31462461428571	2.63191243673469	3.08644019795918	2.93943720816327	2.66799221836735	3.16152709795918	2.66842485306122	2.52167392244898	2.4036703122449	4.10703018367347	2.2802923755102	3.27847085918367	3.11730654897959	3.20507033469388	3.08370535918367	3.30502756326531	3.01891440612245	3.01706860816327	3.37402280408163	2.84195731020408	2.95607934489796	3.49784787346939	3.17327161836735	2.8519079755102	2.57500829183673	2.39199517142857	3.05280150408163	2.74226568979592	2.91836645102041	3.27243481632653	3.61085242244898	3.2856547244898	3.69986179387755
BTBD16	3.22001471428571	2.97870297755102	2.66000001836735	3.0752821244898	2.90159055306122	2.46720568163265	2.23004906122449	3.66007323469388	3.30531414693878	3.0471442	3.28489492653061	3.21866948367347	2.80297614489796	3.18838666122449	3.92774087959184	2.41599383469388	1.96925211836735	3.36834125918367	3.12986678571429	3.01991009183673	3.06484046530612	3.3155259122449	3.30088194693878	2.18049402653061	2.01105703877551	3.67249574081633	2.82703805714286	2.6506462244898	3.24684255918367	3.3294460244898	3.26574307346939	2.74150719591837	3.64096743673469	3.65729087959184	3.68116579387755	3.41368901428571	3.66442246326531	3.75563789591837	3.48320174489796	2.42363963061224	2.6114148755102	2.85854555918367	3.54518210612245	2.97325282244898	3.62428507346939	2.89075294489796	4.27888931836735	3.18082499183673	3.85562161428571
RTP3	3.63803088163265	3.77209414693878	2.94324133877551	3.15418193265306	3.91569608163265	3.47868674081633	2.78155808367347	3.74512612857143	3.32039952653061	3.54904271632653	4.29802316122449	3.82366100816327	3.34881524693878	4.0909458122449	3.21791334693878	3.63867910816327	3.02446999183673	3.80728927346939	3.7665024	3.48263917755102	3.36999682040816	3.18011019183673	3.99770514081633	3.42775017346939	3.24139868163265	4.46703638163265	3.9906913122449	4.33100921632653	3.88229639183673	3.64521677755102	3.5953701877551	4.01907044693878	3.4458892	4.41333862653061	3.99691122040816	4.01447386734694	4.02153126938776	3.55676408979592	3.36276144693878	3.40047557857143	3.52269607142857	3.14173904285714	3.64740356938775	3.1778724877551	3.62606942040816	4.50523120204082	4.68318843061224	3.62569941428571	3.26777831428571
TSPEAR	2.98941025714286	3.54235847142857	3.1220369	3.13456621428571	3.5200963	3.10438475306122	2.95961311020408	3.33760415102041	3.10414710612245	3.05962584897959	3.46725882040816	2.9795095122449	3.65884116734694	3.79592772857143	3.79691394285714	3.51256836734694	3.318018	3.3650569877551	3.22656338163265	3.71350845918367	3.31521001836735	3.92685102857143	3.15501043265306	3.41894355510204	3.26901821020408	3.45787436530612	3.20634396122449	3.35248466326531	3.30115591836735	3.13196400816327	3.29441995102041	3.24084894081633	2.89544316122449	3.27046289795918	3.12734494897959	3.03858373061224	3.40802905714286	3.00679990612245	3.41106471428571	3.1885985877551	3.11708161020408	3.20482226938776	3.17620167755102	2.95779280816327	3.69697847959184	3.6838911755102	3.25993458367347	3.03376352244898	3.5874721122449
MIPOL1	2.10871220408163	1.79917374081633	1.73854482857143	2.54537076326531	2.13146092653061	1.9050562877551	2.32860472040816	2.03895117346939	2.20551607346939	2.15525687346939	1.50983426428571	1.9059739	1.96302239183673	1.62185506530612	1.8662169	1.93167211836735	2.16522648571429	1.55858616530612	1.62881356530612	1.57469788979592	1.74319108163265	1.4286865122449	1.75277643877551	2.06214603265306	2.38375490612245	1.76107796938776	2.00046407959184	1.9030667877551	1.92102564693878	1.73690851020408	1.88547549183673	1.98176900816327	2.17779175510204	2.02456772653061	1.57666758367347	1.61079583469388	1.97947450408163	1.51625784285714	1.65081245102041	1.54899802653061	1.8909642877551	1.74874801632653	2.1997572122449	1.5319633877551	1.91654881428571	1.71198276938776	1.79092815102041	1.73313503877551	1.26752845510204
C6orf141	4.74633342653061	4.23688377346939	5.02700756326531	4.69734787346939	4.02666850408163	4.69022308163265	4.30604877346939	4.09461407959184	4.29587383469388	4.24719577653061	4.31618246938775	3.4197279755102	4.34654532653061	4.5280487755102	5.37455349081633	3.67932869591837	4.82294447142857	3.8181394877551	3.50153631020408	4.03399052244898	4.30957814693878	3.4802640755102	4.49946105918367	5.79147946530612	5.89841689591837	4.26419131632653	5.10060833061224	5.12538373265306	3.57710941632653	4.14012940204082	3.70412717653061	4.71518038163265	3.78911990612245	4.09406261836735	3.60772483877551	4.44696959591837	4.41360616122449	4.04754404693878	3.65299507142857	3.75251514897959	4.53374246938776	4.19717811428571	3.58895484081633	4.50078284897959	3.63490989591837	4.50556990408163	3.80030940816327	4.11866385306122	4.63847210612245
ALMS1P1	3.89959231530612	4.29976006530612	4.00628046530612	4.08867053673469	3.90327112653061	4.1838955877551	4.22266597959184	4.60214616938775	3.87455527346939	4.14012940204082	4.50747972857143	4.23688377346939	4.23441458571429	3.98282234693878	4.24153195102041	3.50586378367347	3.46038342040816	4.10645382244898	3.9455324122449	4.33378636326531	4.16407918163265	4.17393617142857	4.4816540755102	3.67495652040816	3.89495477346939	3.99770514081633	3.97089037142857	4.20899185918367	4.13936600408163	4.15529397142857	4.13786784285714	3.73851335714286	4.16990415102041	4.64380620408163	4.49184006326531	4.50194070408163	4.76494927755102	4.27786613877551	4.37002587346939	3.63668126734694	3.85636506938775	4.08583768571429	4.8920298877551	3.31911468571429	4.29947525102041	4.79884924897959	4.62961024489796	4.19766624693878	5.42177913469388
MYO3B	1.54086510816327	1.48273708979592	1.1197489755102	1.24514526326531	1.62476891632653	1.47932396122449	1.91919607346939	1.76292301836735	1.53940039795918	1.46415216326531	1.78008706326531	1.33113649183673	1.55924621530612	1.4169413244898	2.39027112857143	1.37364174489796	1.4616755877551	1.87979138979592	1.4169413244898	1.24783916734694	1.19074276530612	2.92519469591837	1.57666758367347	1.72577405918367	1.15072419591837	1.81873827346939	1.51117641632653	1.2556355	1.64632007346939	1.3920244	1.65134345306122	1.40382063469388	1.47805403673469	1.55109879387755	1.25252500816327	1.51155138367347	1.49354030204082	1.63347913061224	1.45815005306122	1.54899802653061	1.59653564285714	1.31580662244898	1.30501294489796	1.49975451632653	1.38615663265306	1.75352934285714	2.19225720204082	1.55811316734694	2.44762924081633
ADAM21	3.38472167755102	3.47330371632653	4.12947245714286	3.46347217755102	3.4515688	3.50235771428571	3.38738862244898	3.12225109387755	3.14321189795918	3.01468387755102	3.15783518979592	3.04742874489796	3.47891362857143	3.77690931428571	3.36580819387755	3.35103276530612	3.21328672244898	3.20136772244898	3.70976272040816	3.08587098163265	3.11465896530612	3.91213476122449	3.15254171632653	3.44805933673469	2.95630131632653	4.81932486530612	3.30417791326531	3.5444628	3.22968735714286	3.30475247755102	3.06982948163265	4.38131295102041	3.20921956530612	3.25239178163265	3.11632748163265	3.34881524693878	3.45121574693878	3.24654394489796	3.2163954877551	4.07540867959184	2.76279665510204	3.76261077755102	3.14066593163265	3.82413935102041	3.30637312040816	3.78558134285714	3.40512365714286	3.06179174285714	3.43594408571429
TRIML2	4.69199402040816	4.07211228979592	4.43604110816327	4.24246486734694	3.39871412040816	4.20393281428571	4.30604877346939	5.43913411632653	4.59724787142857	4.6457274122449	5.23192755510204	4.96377258367347	4.09324097346939	5.13002119795918	5.45680477142857	4.30172595918367	4.04616668163265	5.01829411428571	5.02859992653061	4.70719592857143	4.96938966530612	4.8709801877551	5.40858573469388	3.57162832244898	4.66761762244898	5.16149657959184	4.10977920204082	4.8038824	5.00542935102041	5.3387060877551	4.69450376530612	4.2596895122449	5.44446708367347	5.91998734285714	5.33926450408163	5.24532583469388	5.39358751836735	5.17521680204082	5.65314401632653	3.83795162244898	4.12103782244898	4.2355395	5.30351926938776	4.24859743265306	5.00457668979592	5.27625063061225	5.58962609183673	4.92404796326531	5.00973067346939
ABCC13	2.27276889387755	2.0022069	1.91998231632653	2.00348047959184	2.63109448367347	2.25328669183673	2.17105013265306	2.87010079183673	1.98076084081633	1.85782082857143	2.57181584693878	2.19008882653061	2.0022069	2.2368389755102	2.3268728877551	1.89486290408163	1.60575219591837	1.84263762653061	1.49354030204082	3.02446999183673	2.51407850612245	1.40199637346939	2.3414408877551	1.5096849122449	1.57534833877551	2.04941424897959	1.85511125816327	1.75217526530612	2.22616855510204	2.16674464285714	2.21600461428571	1.21747855714286	2.24051732857143	2.79620913061224	2.41991051632653	2.9502839244898	3.18704615510204	2.46820253877551	2.38151826938776	2.14386785102041	1.80035138979592	2.02798141836735	2.28585745102041	1.89931321632653	2.29564011836735	1.73151788571429	1.99258229183673	2.06765511020408	1.89358710816327
IL12RB1	2.32020317755102	2.07653303469388	2.28203433061225	2.58306131428571	2.64948347142857	2.89832937346939	2.96935008571429	2.76476074897959	2.88403315102041	2.64220605306122	3.14625442244898	2.83660371836735	2.86232438163265	3.54128120204082	4.01261177346939	3.2163954877551	1.48931396734694	3.0360601122449	3.42339044693878	2.78914754897959	3.20948293673469	3.19427838163265	3.22555015102041	3.03526443673469	2.79124968979592	4.14208921020408	2.7240479755102	2.05406334489796	2.99896994285714	2.67638360816327	2.89918958979592	2.39957900612245	2.90410810612245	3.19814150612245	2.93714675918367	2.84724218571429	2.60323362857143	3.25062527755102	2.86232438163265	3.01991009183673	3.02125186734694	3.58983939795918	2.06292464285714	3.10365075306122	3.60798431020408	2.88672600408163	3.75024831020408	2.80192993265306	2.82466680612245
GTF2A1L	1.57039161632653	1.91625316122449	1.75559483265306	1.27070032244898	1.47932396122449	1.16500035918367	1.86593478979592	1.66207826938776	1.59132708163265	1.5917198877551	2.13763490816327	1.50245877346939	1.69433092857143	2.16231077346939	1.22116615714286	1.52325407142857	1.74874801632653	1.49846241020408	1.43508267142857	1.72985943673469	1.50461277142857	1.39634180816327	1.35437013469388	1.60171999387755	2.11010182653061	1.49905954081633	1.90725923265306	1.65221559183673	2.0118297755102	2.03237514591837	1.62831967755102	1.51089969387755	1.61728220408163	1.61932075714286	1.64487901836735	1.81899231020408	1.47570206938776	1.86741216326531	1.70083373061224	1.30105892653061	1.83272649387755	1.77553001836735	1.24154733469388	1.65319888571429	1.85587061020408	1.45216746734694	1.30395409183673	1.35947521632653	1.13839339795918
TRPV3	4.82294447142857	5.17080649183673	4.37346342653061	5.01029488367347	4.94998742244898	4.61907023673469	4.7869159755102	5.08840677959184	4.68179870612245	4.91806242244898	5.39358751836735	4.88382616122449	4.96890411632653	5.09413252040816	5.1298007	4.80894235918367	4.5996976122449	5.64244335510204	4.6510809755102	4.76625160612245	4.6630383244898	5.31527520408163	4.91770504897959	3.79297671020408	4.02897436326531	5.71491124693878	5.0473237	5.47956512040816	5.13279481020408	5.39766679591837	5.17213989387755	4.09146992244898	5.09191893673469	5.23954890408163	5.31132578469388	5.26719014081633	5.29178421020408	5.18655050612245	5.45173904489796	5.05800618367347	4.5032339755102	3.83637930204082	5.26485345306122	4.21206040714286	4.94830630816327	5.84485456530612	5.60483064897959	4.91316174693878	5.94101123469388
CNBD1	1.55328623673469	1.48970559795918	2.04975763877551	1.60962912857143	1.86642554285714	1.56978356122449	1.72275016938776	1.99352486122449	1.72215954285714	1.41269254897959	2.20602901632653	1.66265606326531	1.49354030204082	1.32304808367347	1.44050401632653	1.56457353877551	1.70673288367347	1.79411091428571	2.0515245877551	1.68547729591837	1.72690870204082	1.35537406734694	1.23565610204082	1.35316004285714	1.78348025510204	1.97877016734694	1.76292301836735	1.48721054285714	1.7662218755102	1.72603691020408	1.81720259591837	1.49846241020408	2.04027585714286	1.9103725	2.00651766530612	1.82603739387755	1.8537119122449	1.69958891836735	2.07893797142857	1.3878058244898	1.82707483877551	2.04998345918367	1.55941692653061	1.84062597346939	1.2277059122449	1.76739597346939	2.08737582040816	1.9299377122449	2.36040854081633
ABCC12	2.30892418571429	1.9367183244898	2.39027112857143	2.4333877	2.95221794897959	2.07133058979592	2.92111085918367	2.05236397142857	1.86521201020408	1.8590544	2.13001133469388	2.23586483265306	2.25119378367347	1.66593574081633	2.26343921020408	2.36002250918367	2.41391174081633	1.96969303469388	2.04718926326531	2.89269394693878	2.56541586938775	2.83933539795918	1.95760727959184	2.34330143877551	2.01695533673469	3.5710409244898	1.99307626530612	2.31053113061224	2.45239260204082	1.67970315510204	2.25704327142857	2.09606440204082	2.01498514897959	2.36775304897959	2.12886405102041	2.19502921836735	2.08200646530612	1.67803339183673	1.98674895204082	2.10930832040816	1.7824325	1.87582611428571	2.42300158571429	2.23147174897959	2.18422240408163	2.71874849387755	2.58281688367347	2.12039331632653	2.09180841836735
MMP21	1.84979774285714	1.27346692857143	1.90482005510204	1.68743043673469	1.53005263061224	1.99150176938776	1.59013096326531	2.03305936734694	1.7667244	2.07678744081633	1.96903351836735	1.48838676326531	1.41339423673469	2.53224174897959	1.64510463673469	1.5096849122449	1.71944693265306	2.08409896938775	1.85587061020408	1.59562133367347	1.80858082040816	1.8158775122449	2.08200646530612	1.92464136938776	1.47720118163265	2.18488868571429	2.06526153061224	1.7532860244898	1.83373136122449	2.00158057142857	1.6675395244898	1.39065653469388	2.06149269897959	2.20970298571429	1.51404866326531	2.14313135306122	1.83793270408163	2.1510266755102	2.19101134693878	1.98028537346939	1.91186345510204	1.47028863877551	1.79041994693878	1.92967624489796	2.41940524285714	1.46982888163265	3.03081052244898	1.95044145102041	1.81128809795918
TMEM190	6.55262337346939	5.77361522653061	5.98434051632653	6.06333822040816	5.35832817346939	5.99849762653061	6.59999608163265	8.28664771020408	6.72984894489796	6.72746504489796	7.74686881020408	7.07922779795918	6.59999608163265	7.0414454122449	7.42571096734694	5.86692337755102	5.54918375102041	7.79934959591837	7.23891487857143	6.77429867959184	6.33461085918367	6.79625382653061	7.56249590408163	5.61814285816327	6.23746944081633	8.11646335918367	6.23515416326531	6.83701174081633	7.22728405408163	7.23429048163265	6.97680882857143	5.80643902857143	7.62998659795918	8.3452692755102	8.20499801020408	7.59210328979592	7.95110022040816	7.59602509387755	7.75971459591837	5.82680893469388	6.12492334489796	5.75756067959184	7.83612719183673	5.81906681428571	7.06355155102041	7.33275087346939	7.34919002040816	7.27739435306122	7.58875564285714
GAS2L2	4.06343676938775	4.01225504489796	3.66907282653061	4.09324097346939	3.68018032857143	4.17437423877551	4.21003103061225	4.69047165714286	3.84551878163265	3.96194541632653	4.27019406122449	4.28169083469388	4.09995964489796	4.5137310755102	4.20036384489796	3.98468269183673	3.85161974489796	3.95286017755102	4.04538340816327	4.07187970408163	3.76518104897959	4.46109490408163	4.9042329	3.42361650408163	4.22062214489796	5.3494020244898	4.25601465102041	4.60561836326531	4.23328298367347	4.09763234489796	4.0783390122449	2.88136464081633	4.45849176938775	4.78971924081633	4.61006179591837	4.6872522	4.69294742040816	4.11845517755102	4.27408305714286	3.64493493061224	3.92218591020408	4.29503984285714	4.8327255122449	3.89998768163265	4.95314523061224	4.26024145510204	4.07187970408163	4.01338535102041	4.55906774693878
KCNG4	2.90254066938776	3.38274519795918	2.50398245306122	2.68347575918367	2.39732684081633	2.65458290816327	2.49923016122449	2.88510568571429	2.55265893877551	2.7319818	3.16907939183673	2.87872544285714	2.94584349591837	3.11812456326531	1.52269865102041	2.95114865510204	2.57435635510204	2.8185781877551	2.53993830204082	2.80979853265306	2.79100601020408	2.4735464122449	2.61040565714286	2.45715741632653	2.60943853061224	3.26901821020408	2.91961614693878	3.01301100816327	3.12801203265306	3.20779533877551	3.15228713061224	1.9445552877551	3.01360442244898	3.44066821836735	3.20998528571429	3.20730096326531	2.97593863877551	2.84955052653061	3.1084438755102	2.43471834693878	2.89918958979592	2.70618280204082	2.89625683061224	2.97409316122449	2.7930576	3.07053773469388	3.12480605918367	2.72635255510204	2.61601272040816
PXT1	2.23147174897959	1.58567525306122	1.8909642877551	1.94697792857143	1.58892083265306	1.83793270408163	1.79411091428571	1.9115767755102	1.81336199795918	1.83763629183673	1.85091955918367	1.90428198163265	1.77211777755102	2.27248640408163	1.7082074877551	1.8662169	2.17451813265306	1.72786108571429	2.69247818571429	2.39896851428571	1.68135818979592	2.58861832857143	1.56527916530612	2.25627464693878	1.62538178979592	2.41391174081633	1.7113183622449	1.93737938571429	2.13586997142857	1.67548008979592	1.89279433265306	1.97407385204082	1.90195064693878	2.06680646530612	2.04182421632653	2.30687301836735	2.22363986122449	2.34660751836735	2.07726931836735	1.93718157142857	1.59132708163265	1.53300757346939	1.54219355510204	1.44326789591837	2.58686725510204	1.83101927959184	1.85222631122449	2.13118519591837	2.80578546122449
CACNG5	5.07775501428571	5.41690683061224	5.12331870816327	5.17213989387755	4.95125225714286	4.80143344693878	5.36173588367347	5.60597646938776	5.11299684489796	4.98567411836735	5.67287578367347	5.39824570204082	5.64560315102041	5.71780040408163	5.92749525306122	5.03695329387755	4.97095711836735	6.31199495510204	5.23309803061225	5.06739547346939	5.00658787755102	4.93733617346939	5.70793404285714	5.20479043469388	4.85492953265306	5.72227373061224	5.0561659122449	5.38495810204082	5.37468927346939	5.33413004591837	5.00360357346939	5.06793537959184	5.63729879591837	6.09686047959184	6.28304250612245	6.03831912857143	6.26124744081633	5.34353744591837	5.8390570877551	4.73011075918367	5.03713706122449	5.06928546734694	5.96795634489796	4.83329071020408	5.81496920408163	6.10534572653061	5.68944488163265	5.27457535714286	5.99337602857143
LINC00308	2.62952512857143	2.5103100244898	2.94803560204082	3.20613318571429	4.58110974693878	3.26728575714286	2.90689883469388	2.61087612857143	2.49144615816327	2.78087583061224	3.01731926326531	3.18257227142857	2.57413494081633	2.66328498571429	4.27043900204082	2.90410810612245	3.06794671428571	3.42728032244898	3.22707726938776	3.3855652122449	3.25831893877551	2.8128425122449	2.98537652653061	2.4333877	2.4333877	2.61798981632653	2.72434045918367	2.99472155306122	2.81262112857143	2.69790562857143	2.92585504693878	2.41716840204082	2.7926204	3.08461478571429	3.21515008979592	3.09487999387755	3.00704034489796	2.58038176326531	3.11111375510204	2.56363838571429	2.71276776326531	3.15152573877551	3.11784451836735	2.69893979183673	2.87739218571429	3.4339582755102	3.35420599591837	2.77815605918367	2.58994334693878
WFDC11	1.99760241428571	2.04106447346939	1.44050401632653	1.97280374489796	2.04619643265306	1.93444192857143	2.13270551428571	2.23218242857143	1.8158775122449	2.03355753877551	2.02672672653061	2.38578832653061	2.16096178979592	1.50998361632653	2.58065053673469	1.91862198469388	1.54761286122449	2.60550597755102	1.74025206530612	2.00973788367347	2.17525026122449	1.35537406734694	2.03734658163265	2.0675288755102	1.8056381755102	1.97754233061224	1.97375835102041	1.92173706938776	2.26823507142857	2.14437013061224	2.0552431244898	1.99963355102041	2.06149269897959	2.27818477142857	2.17321907142857	2.42600187346939	2.6042647122449	2.00562021632653	2.15198680612245	2.09429595102041	1.72985943673469	1.67076487346939	2.0030114877551	1.37132321632653	2.33026871020408	2.34259561836735	2.62539534081633	2.17603575714286	2.34862464489796
JAK1	7.42383785306122	7.61160531428571	7.85245769387755	7.80310120408163	7.89396423673469	7.79934959591837	7.76096200408163	6.70282035306122	7.37081802244898	7.27059039387755	6.57918233571429	6.83092567346939	7.77917274897959	6.64085880612245	6.57144655510204	7.25055907755102	7.98836229387755	7.30812214081633	6.96703049795918	7.43455070816327	6.43242007959184	6.21326008163265	7.4560123755102	7.93426631632653	7.85977242857143	5.80287348571429	7.96210473265306	7.67279095714286	7.05694448163265	6.95166837959184	7.03258162244898	7.78855953673469	6.49650329795918	6.18300855918367	6.87628366122449	6.37018075714286	6.60371933877551	6.65019552857143	6.61702284693878	7.38748928979592	7.39506630408163	7.29109366938776	6.30824794693878	7.73847576836735	6.61963636734694	6.04246152244898	6.11024500204082	7.05243723877551	5.84827369387755
CDC42SE2	4.54748744285714	3.31486951836735	3.66490175918367	4.92066606734694	4.56652136938775	4.72853775510204	4.05710266326531	3.46928907959184	4.96702150204082	5.20315600816327	3.46347217755102	4.2545564877551	4.59169506938775	3.35622214489796	3.65980701020408	5.18832658979592	5.16999641020408	4.08916693061224	4.2963022755102	3.69059872653061	4.46802544285714	3.59016682244898	2.72456701836735	4.80306368571429	5.41882060204082	2.84748075510204	3.30417791326531	3.50605560204082	4.15085923265306	3.50431329591837	3.97089037142857	4.25683615102041	3.86044013469388	2.9339618122449	3.34420676122449	3.54663964693878	3.39541848979592	3.88297496530612	3.66940613673469	5.12212060204082	5.69430150816327	5.49156845918367	3.55097429387755	4.57479197346939	4.22425542857143	4.22179143469388	2.16931111428571	4.04023170204082	3.75670767346939
ACACB	8.62574693265306	8.23451154285714	8.10158208979592	8.34766704489796	6.90343334081633	8.35276813469388	8.13969547959184	8.3190475877551	8.25423219183673	8.1703523755102	8.88041320816327	8.74517046530612	7.78422077959184	8.32373106938775	8.42022164693878	7.31811376530612	7.54523321632653	9.13903335102041	8.8922463877551	8.00757933469388	8.0302164122449	8.88468666734694	8.81572754897959	7.0576039755102	7.8118490244898	9.56188209795918	8.27327776734694	7.9384726122449	8.7484140755102	9.4458052122449	8.85649899183673	8.13601668571429	9.52293555918367	10.4371272489796	9.70302360408163	8.8922463877551	9.33876232857143	8.71446474081633	9.23291841836735	6.64473628571429	7.18359673265306	6.91768859795918	8.39929737040816	7.5397183244898	8.56204792857143	9.26576313265306	9.2440180877551	9.00897918979592	8.7422267877551
COP1	4.7624398122449	4.62294320612245	4.86680617142857	5.26667396734694	5.67025464489796	5.05394350408163	4.79594144897959	4.19674285306122	4.9942325	4.76581741632653	4.25612431122449	4.06815007142857	5.08896654489796	4.42121533877551	3.63751096734694	4.86769831836735	5.48910163877551	3.81596615918367	4.73070131632653	4.70963924081633	4.51035272244898	3.83895212244898	4.50078284897959	5.58003678367347	5.55857809795918	5.53388190816327	4.68818490612245	5.05639443673469	4.56883944489796	4.5996976122449	4.6495665	5.04393403877551	4.29292860408163	3.98553901020408	4.30751003877551	4.09221514489796	4.29947525102041	4.61775814081633	4.60214616938775	4.80459285714286	4.95194538367347	4.65766280204082	4.31270961428571	5.46713621632653	3.89650362040816	4.9263553877551	3.74979735102041	4.57641506122449	4.57022719387755
STX6	5.81843994489796	5.93153790612245	6.35243918163265	6.23226356938776	6.12087957959184	5.88917527142857	6.37606589183673	5.48606930408163	5.71416999387755	5.76554201428571	5.34884166734694	5.3219499122449	6.35357441428571	5.72561135102041	4.26396922244898	5.84568184897959	5.78916334897959	5.34564867755102	5.80323095306122	5.81366557346939	5.62927773469388	5.72085364693878	6.31067896938776	6.05695102040816	5.41602313673469	6.80074976530612	6.27384476734694	6.20722974897959	5.40831784897959	5.85671684081633	5.92567459183674	6.18258227346939	5.72120095306122	5.2127902122449	5.36884914897959	5.16392505714286	5.42255821632653	5.56527720816327	5.43718097142857	5.76182147755102	5.46713621632653	5.35700133673469	5.2785129	6.31245711428571	5.9212744877551	4.28943464489796	5.57827857142857	5.78497932244898	5.10847323265306
ANLN	1.91943137142857	1.73151788571429	2.00790519591837	1.84013631428571	1.79685591428571	1.98925666734694	2.34780270816327	1.89796971428571	1.7742114755102	1.81641834897959	1.94274895306122	1.80705795510204	2.04595933265306	2.37769256734694	2.67789666938776	1.63119278571429	2.00519232653061	1.87979138979592	2.62822261632653	2.02570395510204	2.01512341632653	1.75082457959184	1.62051176734694	1.35491935510204	1.93556502857143	3.14400065714286	2.12625158979592	1.82205456326531	2.01079155510204	1.79435331632653	1.90428198163265	1.37132321632653	2.0552431244898	1.9627302755102	1.93374261020408	1.98897278163265	1.71980511428571	1.6486069122449	2.15279790408163	1.46371992040816	1.60906790612245	1.88104741632653	1.79383983061224	2.51675354897959	1.87416495510204	2.10871220408163	2.58038176326531	1.91485232244898	1.76050303673469
SPRR4	4.67154731632653	6.05854125918367	6.28226079387755	5.65314401632653	5.06329597755102	5.57507636326531	5.36673443673469	4.50705159183673	4.45343491632653	4.40171607142857	5.21571709795918	4.79917587142857	5.50828520816327	5.44029980408163	5.49429840204082	5.02398063469388	5.51552474693878	4.47161563673469	6.70894676530612	4.97525819387755	4.96965866326531	4.38056970612245	5.32357476122449	5.90361652857143	5.85996366734694	9.20806674693878	4.82689274897959	5.71243470204082	4.69294742040816	4.69226921632653	4.42356891836735	5.65554998979592	4.73092216938776	4.88825021836735	4.83301852857143	4.93841110816327	4.88026856734694	4.85637677959184	5.06407487346939	5.21249973469388	4.7869159755102	5.36061475510204	5.25776405510204	5.14293683673469	5.29406924897959	5.11873060612245	6.04002778367347	4.66546296734694	4.97303156122449
HSH2D	3.8588829877551	3.66250695102041	3.81060945714286	3.83846210612245	3.37402280408163	3.21298187346939	3.57338160816327	3.83917070204082	3.41132803469388	3.41469042857143	3.64176026734694	3.89244184897959	3.68807259183673	4.33712213061224	4.19934919591837	3.43146211020408	3.41496537959184	3.6170417755102	3.57710941632653	3.79795156530612	4.35159787346939	4.17693498367347	3.34963592857143	3.55599244081633	3.41106471428571	4.02623675918367	3.46136184489796	3.57649952244898	4.67573496530612	4.03978252244898	4.03964415204082	3.99569339183673	4.14569901122449	3.97106069183673	4.29703108163265	3.963887	4.21025328979592	3.58064025714286	4.33840531632653	3.90184256326531	3.26077496122449	3.97711005918367	3.92128377959184	3.44828096938775	3.56369911428571	4.51141901632653	4.68318843061224	4.1059685755102	4.60371340816326
TRNT1	3.41496537959184	3.29507863673469	3.33109924489796	3.56547647142857	3.73686125306122	3.32562844081633	3.29728976326531	2.67520850408163	3.4728111877551	3.14055501020408	3.19300922857143	2.82041072857143	3.2127505122449	2.33062738571429	2.75670270408163	3.18704615510204	3.64278169183673	2.70393000816327	3.4862726244898	2.90039609591837	2.85658053367347	2.73587857755102	3.54181814489796	3.43543522040816	3.33354420204082	3.70651412040816	3.77690931428571	3.96255595306122	3.17648598163265	3.21675682346939	3.43236077142857	3.31932706530612	3.22334353673469	2.76476074897959	3.23072043265306	2.77722183877551	2.95397990408163	2.79649112653061	2.93943720816327	3.80837666326531	3.14650542857143	2.85285651836735	2.76686229183673	3.13870831632653	3.47774200408163	2.6431570877551	2.75874665510204	3.24792122653061	2.66105944693878
TMEM163	2.54877879387755	1.93147111632653	1.65108496326531	1.68743043673469	1.8408511877551	1.94049271632653	1.76708154897959	2.36332758265306	1.98375238979592	2.44602384285714	2.37537861632653	2.55630397142857	1.87786033469388	2.24338068979592	2.0007712122449	2.22279684081633	2.05937998163265	2.50784245714286	1.31285157959184	1.66081585306122	1.81852308163265	1.77329558163265	1.71613894081633	1.46690015510204	2.20092153061224	2.09060648367347	1.69380492040816	1.87979138979592	2.07087656734694	2.45066869795918	2.26600824285714	2.0297633244898	2.32222091632653	2.39631503877551	2.47451210204082	2.08737582040816	2.09606440204082	2.17041510816327	2.83396521020408	1.61872142857143	1.76080060204082	1.88665835918367	1.73183502244898	3.03020333469388	1.84767682653061	1.58426433469388	1.67502899387755	2.12136215306122	1.81239768571429
ARHGAP5	5.47685433469388	5.10734178571429	5.57935929183673	5.91765076530612	6.16429819387755	5.97875846530612	5.98990234897959	4.54232937755102	4.93385174693878	4.98387051632653	4.2611395	4.54074732653061	5.59234379183673	5.07458612857143	4.56771707653061	5.20513477346939	5.86089094081633	5.15223084897959	5.04169223877551	6.13711170408163	5.01679326734694	4.44221454693878	5.00637998163265	5.77074678367347	5.70849670204082	3.21718058571429	5.74599995102041	5.21066233673469	4.80657754489796	4.63364191428571	4.95052642857143	5.45144591428571	4.84303940816327	3.93526392857143	4.49787750408163	4.49074628163265	4.71371118163265	4.83727479795918	4.48188074693878	4.89720999591837	5.27222132653061	4.76124361530612	4.87527436530612	6.24216606530612	4.88523225102041	4.98148522857143	4.48787003265306	4.83680773877551	4.29802316122449
HERPUD2	3.07891466734694	3.32615240408163	3.49689040612245	2.75618997142857	3.80680420408163	3.53871467755102	3.34016649795918	2.52508594285714	3.25906939795918	3.05666754897959	2.74041525510204	2.71732894489796	3.81940843469388	3.71890110204082	3.80030940816327	3.98683538979592	4.39706791632653	3.26728575714286	2.49474283265306	3.57957573469388	3.13279385102041	4.55521039591837	3.57032221632653	4.68101714693878	3.31853756530612	2.78200882857143	3.48916760612245	3.03939145918367	2.67660714081633	2.69969271020408	2.70955823673469	3.72865031020408	2.69160814285714	2.55551243265306	2.54296168163265	2.91801961428571	2.4331632755102	2.88059208367347	2.39334979387755	3.48289332653061	3.96636603877551	3.09005486122449	3.06455668571429	3.73804838367347	3.38770263265306	3.07328375918367	3.60772483877551	2.85177674693878	3.71067208979592
JMJD6	3.63028402857143	3.54385059795918	3.88929390204082	4.0869005877551	4.32216037959184	3.24468765510204	4.30604877346939	3.44066821836735	3.19862062857143	3.19157276938776	3.61150722653061	4.05541529795918	3.43315776734694	3.86626679795918	4.3287245	3.37690938979592	4.01539889591837	3.92149302040816	3.79462423061225	3.52603025102041	3.71709266326531	3.45592836326531	3.25732754285714	3.0246799755102	4.08463021428571	4.65739724897959	3.92610738367347	4.24761305306122	3.81694454489796	3.41218119387755	3.95099576122449	3.35349981428571	3.63409307142857	3.5782472122449	3.60424168571429	3.34470606734694	3.85183773061224	3.54851116122449	3.44708831020408	3.67961398163265	3.40144295102041	3.77785446122449	3.92128377959184	2.8618487122449	3.43865810408163	2.81433619183673	3.28820208571429	3.5932014	3.79530005918367
SRCAP	5.57699287142857	5.01626385102041	4.90552941836735	4.87922486530612	3.89311732857143	5.43156054285714	5.03804569591837	5.64623226326531	5.57947341020408	5.51501604693878	5.57947341020408	5.47910514693878	5.03510225918367	5.46257398367347	4.86046590612245	5.05721339183673	4.72716753469388	5.55516250816327	6.03686981632653	5.53645953673469	5.57610466938775	5.07291618163265	5.10967890204082	3.88820904285714	5.12491562857143	6.03611672040816	4.71011442244898	5.28868361020408	5.45010264693878	5.78146284693878	5.80866985714286	4.20853164693878	5.8050924755102	5.83386991428571	5.71680023265306	5.73336442857143	5.84769543265306	5.66806956122449	6.06985479183673	4.8841883244898	4.36473721020408	4.58564417346939	5.81023647142857	4.74208155714286	5.99063394897959	5.09053871632653	5.24686645306122	5.71265583061224	5.47059110816327
MAP3K6	5.37663031836735	5.69964198163265	5.4821278244898	5.63027995306122	4.60170623877551	5.25787807244898	5.25873506530612	5.64040629183673	5.42255821632653	5.60757996938776	5.93289925306122	5.7045732122449	5.37040559387755	6.20722974897959	6.39713367346939	5.3627487755102	4.54140615918367	5.88958354285714	5.91747104795918	6.08216901428571	5.70580047959184	6.16932609183673	5.48382817959184	5.44703386122449	5.16602687755102	6.42650440612245	5.26435358367347	5.39555109795918	6.05854125918367	5.82806718571429	5.82200706938776	5.48910163877551	6.23164061428571	6.34833849387755	6.31705858367347	5.6752789244898	5.73010609591837	5.52141218571429	5.91729133061224	5.3200584244898	5.04141994489796	6.0905171755102	6.68676686938776	5.00115106326531	5.79600052244898	5.72332500816327	5.69352416326531	5.70517096938775	6.36976202857143
ARSG	4.75256272244898	4.50569348571429	4.22681897959184	5.06407487346939	3.86560828979592	4.6205175122449	5.32904874489796	4.20576284285714	4.76822808367347	4.89917704693878	4.09838362857143	4.22032798979592	4.43301376734694	3.61590899387755	4.92042043469388	4.5647987755102	5.21249973469388	4.03422562857143	3.93667328367347	4.56759722244898	4.92709443265306	3.51011165918367	4.80436624285714	5.64098117142857	4.8577338244898	5.12000301632653	3.9416561755102	4.2110820244898	4.13558746122449	4.58724741632653	4.66664326326531	5.19829905714286	3.98897290204082	3.65931506938775	3.9786830877551	4.19592397346939	4.13936600408163	4.31821748979592	4.14173496938776	5.69631005714286	5.46885672040816	4.79532848163265	5.4538250755102	4.37723622040816	3.77156809591837	4.18799561632653	4.54232937755102	4.09221514489796	3.65567453673469
ZNF101	5.67189891020408	5.58685911020408	5.8950434	5.15897165918367	4.92281182653061	5.1885818	5.2127902122449	6.12566580816326	5.61404733877551	5.16972083265306	6.06014279183673	5.74653204285714	5.68384508979592	5.56651871020408	5.89338909387755	5.16818928163265	4.83704603265306	6.03543896938776	5.85973000816327	5.69887065918367	5.33561914285714	5.96555272857143	5.59712378571429	4.97204793877551	4.7646559	6.00017408571429	5.81906681428571	5.78670652040816	5.45252006122449	6.24410913877551	5.83148957346939	4.95125225714286	5.81496920408163	6.31777267959184	5.8715573244898	5.67593002244898	5.86146747142857	5.64098117142857	5.77334142244898	5.29636899795918	5.23108814489796	5.56170959591837	5.97729670612245	5.40253768571429	5.58040639795918	6.71298811020408	6.4251738755102	5.52110568367347	6.2381804244898
PTPN11	2.78024942040816	2.93597095306122	2.8108932244898	3.43746543673469	2.82466680612245	2.67947589591837	3.2789438	2.08350299591837	2.61040565714286	2.81433619183673	2.78225622653061	2.58994334693878	2.40472582040816	2.02839270204082	3.30906558163265	2.56787935918367	2.52713708367347	1.98401587142857	2.31953789897959	2.53150169183673	2.57640346734694	2.75105951020408	2.18201836530612	2.83933539795918	2.78255151836735	3.41627222653061	2.76476074897959	2.87137417755102	2.77954958571429	3.01682476734694	3.11020546734694	4.05215329183673	2.90461792857143	2.67024734489796	2.88309884081633	2.63020521530612	2.51626561428571	2.34499875714286	2.84359383265306	2.99896994285714	2.76076066938775	2.33726260408163	2.27248640408163	3.01242724693878	2.15696570612245	1.89253222040816	1.68306000612245	2.96781912244898	2.60715229183673
KLHDC7B	3.45401113265306	3.19352188979592	3.26901821020408	3.16788070612245	3.03081052244898	3.96694970816327	2.9106666	4.38575026530612	3.67171966938775	3.704251	3.96736826326531	3.63700416938776	3.04157586530612	4.06343676938775	4.25732601428571	3.31671864285714	2.83064739591837	3.5195050244898	3.32016806938776	4.31110423469388	4.14637883061225	3.3551504244898	3.59907190408163	3.57710941632653	2.69938070816327	4.53374246938776	3.24869165306122	3.42608452244898	3.64891047142857	3.99742298979592	3.82036714285714	2.5905496122449	4.39458571020408	4.15620801632653	4.24806242244898	3.71054850816327	4.24199756734694	3.74599007244898	4.11005911836735	3.78610315918367	3.53275493877551	3.79483526530612	3.82061890612245	3.45929323673469	3.53735340204082	3.72102234693878	3.50721110816327	4.4369891877551	3.80519506734694
ZNF626	4.97070272653061	4.79089335102041	5.75756067959184	5.72418412040816	5.59206428571429	5.60041825306122	5.35648759795918	4.53527895102041	5.16575515714286	4.95289193265306	4.63679188979592	4.77323061836735	5.56918699591837	5.00658787755102	4.72769724897959	4.88268126530612	5.28955465306122	4.84721766122449	5.41576283469388	5.70312496326531	4.86680617142857	4.2355395	5.08314997142857	4.87527436530612	5.82391665306122	4.02740904489796	4.91025164489796	5.14767998163265	4.51035272244898	4.81434583469388	5.01336086326531	5.80705150612245	4.77646342040816	4.28578619183673	4.74898233469388	4.68794863877551	4.43517354489796	4.57535174285714	4.34073918571429	4.92861621836735	5.2441430244898	5.35441199897959	4.58534646326531	6.14708143877551	5.43369822040816	5.22453960612245	5.24563061428571	4.95809040408163	4.8612458122449
PHC3	5.38678315102041	4.9448610255102	6.25776805102041	6.08002554489796	6.31107409591837	5.97763446122449	6.32032084489796	3.87721155306122	5.06114342653061	4.78433476632653	4.39530170408163	4.4047362	5.46336767959184	4.5441341	3.58699439183673	5.53754897142857	6.22782023877551	5.00427166530612	4.52350500204082	4.56413084285714	4.64214285204082	3.91213476122449	4.01573263673469	6.51906008367347	5.36523822346939	4.07002052857143	5.61596970612245	5.14620060204082	4.8796847877551	4.70707311530612	4.95522893265306	6.43677085510204	4.67401869591837	4.39405141836735	4.73377795918367	4.72823306122449	4.59724787142857	4.55266553061224	4.89432291428571	5.59454943265306	5.18157902244898	5.23954890408163	4.00969204693878	6.24446338163265	4.47821874081633	3.67042350816327	4.46236239387755	4.7178462122449	3.75537175306122
IL11RA	7.48774549183673	7.60887617755102	7.50135028367347	7.1780660877551	6.32829276734694	7.75159969387755	7.64178313265306	6.39767384081633	7.17101803367347	7.10642304285714	6.82756874897959	6.94738666734694	7.83050936938776	6.87909011428571	6.59254241632653	6.79405243877551	7.53785515714286	6.68482370408163	7.3444615244898	6.58536131428571	7.01860540612245	8.22784672244898	8.21752151020408	8.15098106734694	7.92536325714286	7.33032014489796	8.41014450204082	8.12819234285714	6.94408869387755	6.52290703673469	6.9830608122449	7.28405544081633	6.24556236122449	6.60431402244898	7.04273295102041	6.85114864081633	6.19177954081633	6.66791342653061	6.55533912040816	7.02989514897959	7.53255369591837	8.12603160816326	7.11008168571429	6.53707432244898	6.92874996938775	6.198327	6.99611536122449	7.21972908571429	7.77917274897959
TNFRSF10A	3.92943995714286	3.56625352857143	2.52964298367347	4.62961024489796	3.63325321632653	4.07373315510204	4.27786613877551	3.6982969755102	3.78660173061225	3.43543522040816	4.04815418571429	3.92339684693878	4.15957423061224	4.99807178163265	4.36277629387755	3.9834320755102	4.38862353673469	4.52822811632653	4.09861364081633	4.05914972857143	4.45709630816327	4.94630589591837	4.52473605102041	3.40115963877551	3.91246229183673	3.98468269183673	4.4047362	4.18937648571429	4.01754536734694	4.45044685918367	4.34193169795918	3.81467000408163	4.18861971020408	4.98338616326531	4.24932157142857	4.06029300408163	4.17414975102041	3.86924143469388	4.53235514081633	4.25945875510204	4.14917836938776	4.36224156938775	5.13305313877551	4.21206040714286	4.84067017346939	5.37612572653061	5.04141994489796	4.05124917142857	5.13647984081633
HPS4	4.13507199183673	4.83026464897959	5.55753303877551	4.59868079591837	3.67749839387755	4.4672731244898	3.91714380408163	4.29436590204082	4.30257911836735	4.39843936734694	3.88745214489796	4.50628013673469	4.79754509183674	4.67795001428571	4.87296058979592	4.36651876938776	4.95775944897959	4.72497947959184	4.51586184285714	3.87111735102041	4.40078083673469	4.46832924693878	5.11406502040816	4.54087171836735	4.29906335918367	4.77932254693878	4.71518038163265	4.64793714693878	4.42404526530612	4.29402182653061	4.35625126530612	4.34939990408163	4.42434612040816	4.39901463265306	4.55547327142857	4.50523120204082	4.39530170408163	3.94134618367347	3.81541561632653	3.80433947959184	4.24178920408163	3.96669717346939	5.18570588979592	4.4604357877551	4.77120696122449	5.10847323265306	4.81188739183674	4.14559353061224	4.79861857142857
UHMK1	6.18925557755102	6.33719473469388	6.75238009795918	6.98133526530612	6.74107550204082	6.55775915510204	6.52059856734694	5.70914772040816	5.87089090816327	5.7998120755102	5.46308183673469	5.60181118979592	6.62462441836735	6.29699362040816	5.68200568979592	6.2176629877551	6.28337949591837	5.93125731020408	6.41926511632653	6.24991344285714	5.80673932857143	5.29802857755102	6.25350066938775	6.23973603061224	5.9212744877551	5.19037157346939	6.04450698367347	5.96424274489796	5.65615681020408	6.05915473673469	5.75855662653061	6.52012913265306	6.05581102857143	5.65146123061225	5.49210035714286	5.34824474897959	5.92966137959184	5.4506421122449	5.77847926530612	5.89965976122449	5.91576617142857	5.3389841877551	5.56076819795918	6.86093866530612	6.28044631428571	5.63354762653061	4.98843658979592	5.97959342244898	5.06739547346939
TXNDC2	3.24839276122449	3.57309463673469	4.20071133469388	3.56732561836735	3.51936209591837	3.39405555306122	3.18452287755102	4.43899972653061	3.89563248979592	3.38798131428571	4.46905978367347	4.11658285714286	4.14324637346939	3.9642946877551	4.30054261632653	3.33825975102041	3.46347217755102	4.01670382244898	4.5975604877551	3.53225782857143	3.60550808163265	4.67845098571429	3.97832200408163	3.30583789387755	3.79388326938776	4.03208367346939	4.08283446326531	3.57600334489796	4.18937648571429	3.91660011632653	3.88494560612245	3.08102079183673	3.81028521836735	4.42531613061225	4.19717811428571	3.7687596877551	3.86947694081633	3.95852023469388	3.53225782857143	2.95674725510204	3.36549444897959	3.99250485306122	4.15085923265306	3.31751603265306	4.31386905714286	5.0916025877551	4.55017043265306	3.93400223877551	3.79691394285714
NAV3	4.0797091755102	4.01695464081633	4.81328600612245	5.84128203469388	5.9647291877551	4.39695066734694	5.79678205306122	3.89792028979592	4.0802975122449	4.26559529387755	3.60397186326531	4.18834655714286	5.75175632244898	3.65960523265306	3.70320297755102	4.76135009795918	5.95377683877551	4.37089337755102	3.82564655510204	4.06100033061225	4.05353381020408	3.74230646122449	4.82434387346939	4.5650628122449	5.25963507755102	3.39179107959184	5.63500838571429	4.51536548367347	3.97279299387755	4.22325386938776	4.42153450204082	4.63916072244898	3.52336336122449	3.12961943469388	3.66702597346939	3.26077496122449	3.77552287346939	3.41060039387755	3.6714130755102	3.83147894693878	5.17987266326531	3.89356947755102	3.26045394897959	5.35805434081633	4.27591494081633	3.27243481632653	3.34855503469388	4.05073987755102	3.61029965918367
C5orf22	4.38771469591837	3.74536600204082	4.3007394877551	5.17080649183673	5.13573495102041	4.62863464081633	5.04476880612245	3.26864586530612	4.2110820244898	3.80989904183673	3.06296637346939	3.5908710244898	4.93929719591837	3.6549704755102	3.5776090244898	4.47744605510204	5.0977804877551	4.18768094285714	3.62328455	4.52941534081633	3.97935173367347	3.73923631428571	3.36458053469388	4.60630904489796	4.5889833877551	2.69916564897959	4.39706791632653	3.92427583265306	3.48842700408163	3.37259673469388	3.64493493061224	4.65788189591837	3.49476100204082	2.6554529	3.33308046938776	2.99201614897959	3.76598654693878	3.20779533877551	3.22939172040816	4.64752531632653	5.11466174081633	4.64984090408163	2.72126223469388	5.01225368571429	3.54235847142857	1.95491284081633	3.3412459244898	3.63305907142857	3.37463734285714
PCDHGB7	1.59732356530612	1.82403835510204	1.95017465306122	1.33537110204082	2.47140496734694	1.67179309387755	1.52936678571429	1.24154733469388	1.70789837959184	1.60512194489796	1.17358116530612	1.22703775714286	1.29143464693878	1.46261370816327	2.06238224081633	1.4743276122449	2.10562003877551	1.75494900816327	1.50210063673469	1.73690851020408	2.19655322244898	1.55776222857143	1.53005263061224	1.52539889387755	1.54990173265306	1.33011850612245	1.88381227755102	1.59732356530612	1.38981735714286	1.29521534081633	1.64335836734694	2.00790519591837	1.43465931428571	1.10779657142857	1.42588048163265	1.42114287755102	1.18941588367347	1.49189350816327	1.42770773469388	2.18962993877551	1.97689992040816	1.70943111428571	1.37616440612245	1.45088479795918	1.31949354897959	1.18291928571429	1.74707228367347	1.38941371632653	1.47932396122449
ERC1	6.52012913265306	6.76689907346939	6.80694255918367	6.89249971632653	6.95479477755102	6.96411906122449	6.54479938367347	5.54125533061224	6.32526490612245	6.11417095306122	5.6525617755102	5.75872527040816	7.26032463877551	5.80061735510204	5.48969741020408	7.0576039755102	6.72363201428571	6.29139197755102	6.71452678367347	6.54970923673469	6.03283087346939	6.30434040408163	6.82218087346939	6.69470015306122	7.17427689795918	6.05344006938776	7.51274216530612	7.15178741326531	6.00782658367347	5.80192115714286	5.98161988367347	7.04273295102041	5.74847861428571	5.31827224897959	5.91152814285714	5.30378302244898	5.61066291632653	5.62874640408163	5.62152398163265	6.90802888163265	6.77763242040816	6.79405243877551	6.94408869387755	6.46349630408163	5.92887386530612	5.35805434081633	6.06678053061224	6.08183289795918	5.5678704122449
FLCN	5.12258676938776	5.66110698367347	6.54217234897959	5.99727678163265	6.35475153061225	5.99240934081633	5.20917304081633	4.35821215714286	5.00513552040816	5.29345740204082	5.07634883877551	5.09717434285714	6.91057543469388	4.96890411632653	5.7598831122449	6.43504911632653	6.20757979591837	4.66060675306122	4.97859696734694	5.88826152244898	6.06351144285714	5.19307452653061	5.90458841428571	6.83833100816327	6.22588237959184	3.81983870204082	6.65679358571429	5.16649297755102	4.92281182653061	5.21747441428571	4.94574459591837	5.71402322653061	4.74457737346939	4.40915667755102	4.17063995918367	4.66326183673469	4.48238260204082	4.68902271020408	4.72111965510204	6.60203140204082	6.3018719122449	6.00678299387755	5.27263213877551	5.4542189	5.10005276530612	3.39136665102041	4.6510809755102	5.10670308979592	5.36377886734694
JMJD1C-AS1	4.30983102653061	4.76868378163265	4.05186021428571	4.35361187959184	4.31670864285714	4.69522379183673	4.36063742857143	4.94177843061224	4.0959105122449	4.3779155122449	4.36086461020408	4.56816895510204	4.00063424693878	3.92804314693878	4.95647635510204	4.06320280816327	4.11564282857143	4.38794594081633	4.9821204244898	4.78359363673469	4.2461628244898	4.35014854489796	4.60015302244898	3.87792539387755	4.3855120877551	4.86629181836735	4.28808984285714	4.67484181020408	4.68794863877551	4.57686212857143	4.45639506122449	4.2380218122449	4.59267571530612	4.85001529183673	4.28943464489796	4.10438543265306	4.58639823673469	4.6205175122449	4.7131297244898	4.58487082244898	4.2783823877551	4.19386001632653	4.42356891836735	4.0775180244898	4.81261464897959	4.59993224081633	4.69199402040816	4.1709017244898	5.1777842
LRRC7	1.61757711020408	1.71944693265306	1.42588048163265	1.63221620408163	1.42770773469388	1.64058354081633	1.94198394693878	1.67393107755102	1.53126139387755	1.67108524897959	2.0297633244898	1.92944258979592	1.71944693265306	1.59827095306122	1.58813892653061	2.07133058979592	1.33690291836735	1.79917374081633	1.90223476734694	1.72873483673469	1.63661879591837	1.61522197755102	1.32642516326531	2.39427516530612	1.43683110204082	1.75438948367347	1.42942380612245	1.6641539244898	1.82929655714286	1.93866404489796	1.44221873877551	1.24154733469388	1.68063365306122	2.1006508244898	1.52834653469388	1.62243866530612	1.82263603877551	1.50667468571429	1.82808311428571	1.54899802653061	1.53431644693878	1.74367653061224	1.6260475877551	1.49189350816327	1.61425100612245	1.94228405510204	1.74135354489796	1.4810551	2.60134526122449
SH2D3C	5.95407542040816	5.5055362755102	5.16869908367347	5.98657241836735	4.97792506734694	5.75115526938776	6.22124884081633	6.08436127755102	6.32288054897959	5.86089094081633	6.29863645102041	6.06946204081633	5.59619905306122	6.1441222755102	6.44321970612245	5.18482102040816	5.9207064122449	5.77969664081633	6.31927021632653	5.93492459591837	5.81115494081633	5.79021721020408	6.20925830204082	5.40338686734694	5.78548078979592	6.71348709183673	5.75175632244898	6.72576981428571	6.59157047346939	6.48095392857143	6.04707745306122	5.92567459183674	6.02937167346939	6.8286547244898	6.48419444897959	6.47416545714286	6.17217058571429	6.35690689183673	6.35532311020408	5.91640138571429	5.78458763367347	5.55403155510204	6.71503209591837	5.8993678	6.20617472346939	6.65518008367347	6.34416827346939	6.34918178979592	6.51906008367347
PPP1R3B	3.24684255918367	3.08704233265306	2.95221794897959	3.07741658367347	4.22871263265306	3.34935067755102	3.4773721	3.75620761020408	3.38527456122449	3.17815164489796	3.97535033061224	3.48289332653061	3.44782860612245	4.37346342653061	4.0388900877551	3.41319471020408	2.94268006122449	3.41522631836735	3.64002926938775	3.35172416122449	3.55121231428571	3.81092133877551	4.28636380204082	2.82703805714286	3.64047705102041	3.46632687346939	3.66371135306122	3.35172416122449	3.78014990816327	3.63325321632653	3.80422271734694	2.88510568571429	3.87479956938776	4.30499684693878	3.72023146938775	3.84853569387755	4.13507199183673	3.76628216122449	3.55352193673469	3.05929033061224	3.27431177346939	3.13558395510204	3.95922970612245	3.18791843061224	3.68899572040816	3.44226401632653	3.7142711755102	3.98068537346939	3.13373085408163
SLC9A7	4.64499094081633	4.74743290204082	4.89247361836735	5.05258706530612	4.31776602653061	4.87996956530612	4.8593653255102	4.7224641	4.81744538571429	4.47930600408163	5.22897396734694	4.84421630204082	4.68203304489796	5.02463623265306	4.79296066938775	4.45662569183673	4.56747998469388	5.23448709183673	5.15783598163265	5.26847421632653	4.65242948571429	5.05258706530612	4.77819126734694	4.15790266122449	4.84450482653061	6.34877629795918	4.48624887959184	5.3165941122449	4.75555613469388	5.26157696938775	4.71208258163265	4.83820462857143	5.01804555714286	5.54857575714286	5.14154261020408	4.78897209591837	5.32034055510204	4.62020316938776	5.15571205510204	4.57011773265306	4.75204603265306	4.47772744897959	4.78088149591837	5.24327043673469	4.84086758367347	4.93628450204082	4.63447912857143	5.04788860816327	4.95125225714286
IGSF3	4.48731328979592	4.53374246938776	4.95855323061225	4.12002288367347	4.82467734897959	4.89774527959184	4.22221466122449	4.40894724897959	4.30751003877551	4.35111453061224	4.68459218571429	4.43273546122449	4.25258898571429	4.59018188163265	5.12355764081633	4.74659273877551	4.62427274081633	4.99579178979592	4.77668120612245	4.36277629387755	4.79834660204082	4.97425236326531	4.92609246326531	4.2380218122449	4.61801742244898	5.09244954489796	4.66546296734694	5.15738315102041	4.89646239591837	4.48600857959184	4.97639327959184	3.92881517142857	4.33378636326531	4.52448988979592	4.63124114285714	4.95314523061224	5.37468927346939	4.25862305306122	4.26531905102041	4.78278333469388	4.68050030612245	4.84981873673469	5.85228653673469	4.27563814081633	4.33600013265306	4.84359583061225	4.42404526530612	4.84067017346939	4.73140897346939
RFX6	1.62538178979592	1.65494356734694	1.44525956326531	1.33537110204082	1.16384763469388	1.75772657959184	1.81745866122449	1.70166804081633	1.68612860204082	1.41197823469388	1.48970559795918	1.14491533673469	1.68389473877551	1.41133956326531	1.22116615714286	1.46600533061224	1.40108178571429	1.73568751020408	1.22194877142857	1.56066075510204	1.39235810204082	1.64299650612245	1.70366017346939	1.58359044693878	1.62561305306122	1.58393821836735	1.7113183622449	1.55028317346939	1.40073806326531	1.87441286938776	1.83984856530612	1.86719933265306	1.29353474693878	1.46049305918367	1.58659943469388	1.59690710612245	1.70759649183673	1.63942038163265	1.49761463061224	1.46049305918367	1.41269254897959	1.44326789591837	1.60023777959184	1.4009099244898	1.3920244	2.78764053673469	1.85222631122449	1.67803339183673	1.62012041530612
DIRC1	1.25063676530612	2.22303864693878	1.21852751632653	1.45344605306122	1.62185506530612	1.53662280408163	1.79068613673469	1.07250928979592	1.27516424081633	1.49189350816327	1.32343002857143	1.34017423061224	1.49761463061224	1.52797791020408	1.40009695714286	1.23382439795918	1.21938804285714	1.39112923877551	1.65688164081633	1.59562133367347	1.42982604285714	1.38507001632653	1.45171011020408	1.5136216755102	1.87059142040816	2.85140623265306	1.48428845714286	1.67696369183673	1.19713678163265	1.09104323469388	1.41423307755102	1.42942380612245	1.23565610204082	1.38099412040816	1.29521534081633	1.2048611	0.948356351020408	1.5695168244898	1.25163436122449	1.73913771632653	1.4206086	2.04472544897959	1.37475775714286	1.55811316734694	1.36295941836735	1.3356498122449	1.57191311428571	1.19229356734694	1.9438103755102
DNAJB7	1.63295295510204	2.1490787	1.7667244	1.84925272244898	2.06998013469388	2.03618903061224	2.08135720816327	1.98401587142857	1.69901910612245	1.60575219591837	1.92786241632653	1.80438771632653	2.32389248979592	2.19618940816327	2.18881062244898	1.95843599795918	3.03223697959184	2.41625662857143	2.72074229591837	2.0022069	2.12886405102041	1.54182150204082	1.81989145510204	1.81641834897959	2.17961373673469	1.57534833877551	2.00815865918367	1.97661471836735	1.81665231632653	2.03926862040816	1.5518252122449	2.00604586530612	1.68743043673469	2.22363986122449	1.89305032040816	1.79127760204082	1.7622656877551	1.68799670612245	1.94927481836735	1.69289006734694	1.75029022857143	2.01271573265306	2.7914122755102	1.82205456326531	2.06657449795918	1.84211052040816	2.57727667959184	1.72324913673469	1.98436285102041
UCN3	4.76678609795918	5.26744923877551	4.67845098571429	4.89977794081633	4.55906774693878	5.05371825102041	4.97449996326531	5.24593416734694	4.78359363673469	4.64152890612245	5.55588039489796	5.16205488367347	5.24007134285714	4.98309278367347	5.37455349081633	4.61006179591837	4.5610959755102	5.23335108979592	5.78387288163265	5.34225064081633	5.72561135102041	4.94293918571429	5.5549131122449	4.2110820244898	4.94943582857143	5.49715500408163	5.86787051632653	5.33413004591837	5.33006171836735	5.30304548367347	5.35393530612245	5.05122386734694	5.38678315102041	6.04528585102041	5.63528178367347	5.45680477142857	5.79340464081633	5.20513477346939	5.68641155510204	4.93974291428571	5.19913380612245	5.02985476530612	5.74021340408163	4.7375337877551	5.79867637755102	5.77272469591837	5.00637998163265	5.20744658061225	6.06130000816326
DIP2A	4.93995726122449	5.21792844285714	5.31176513673469	4.80174605102041	4.83653748163265	4.98049707142857	5.31723692244898	3.73346270612245	4.27429216734694	4.4698681755102	4.28224072040816	4.34780757142857	5.9139278877551	4.28706754897959	3.38133235102041	5.11903898979592	5.22272397142857	4.01148243673469	4.2596895122449	4.11436638163265	4.72629616530612	4.28964643673469	5.5464656244898	5.33055353673469	4.69253448367347	3.94493656122449	5.9889061877551	5.49156845918367	4.40262354489796	4.7800003122449	4.64337972040816	5.49378941836735	4.16793149591837	3.92197460612245	4.48411469183673	3.95922970612245	4.20280574897959	4.38106678367347	4.31225247346939	5.03931470816326	5.06481368367347	4.39483917755102	4.6051224877551	4.8087270122449	4.52350500204082	4.48289036530612	4.74743290204082	4.65814005918367	4.83704603265306
USP28	4.72913653061225	4.30398467959184	5.63762997346939	5.05721339183673	4.93467538571429	5.04954809387755	5.05122386734694	3.10232158979592	4.28555230816327	4.30054261632653	3.36118822653061	3.90327112653061	4.96988999183673	4.14173496938776	2.78531223877551	5.35360130816326	5.08978250408163	2.7926204	4.77294934489796	4.3943200244898	4.23019788163265	4.3541940122449	4.18954833877551	5.25504276734694	4.73875332653061	3.1384052877551	4.80050452040816	5.37925618571429	4.05868327346939	3.86522500204082	4.41938539591837	4.58746338979592	3.1757182877551	3.17442	3.77811373673469	3.8260587877551	3.46391353877551	4.01397306326531	3.55859785306122	4.6518590122449	4.94535521428571	4.17164242653061	3.76261077755102	5.07398790408163	3.58771916734694	2.78812085510204	2.55216744489796	4.14232366326531	4.09495382857143
KNL1	3.11310340612245	2.85618652857143	2.9747332	2.62454113061224	2.9882913122449	2.89572441428571	2.74041525510204	3.03833169795918	2.88158555714286	2.8039441877551	3.2225230122449	3.25764218571429	2.81629309387755	2.61422043061224	2.36415628367347	2.74066451020408	2.69136049795918	2.94780839183673	3.64047705102041	3.49986796734694	3.20897127755102	3.44568943673469	3.0246799755102	3.13762380408163	2.76476074897959	3.48410036938776	3.02995266530612	3.13558395510204	3.3248085244898	2.87710619183673	3.14148357755102	2.82900262244898	3.16995568979592	3.35902787959184	3.05720111836735	3.25389603673469	3.53735340204082	3.31214246938776	2.82756879795918	2.79720665510204	3.06982948163265	2.57155121020408	2.74000820816327	2.99995208367347	2.78621612857143	3.61565979387755	3.03782618367347	3.01967777959184	2.61398360204082
SENP8	3.03991616530612	2.84675067959184	2.53839551020408	2.8108932244898	2.92744465918367	3.24813533061224	2.1510266755102	3.21229060204082	2.77339534897959	3.08866054489796	2.56491681836735	2.99819697346939	3.0026914244898	2.63617974897959	1.96627860204082	2.97653603469388	2.69404113673469	2.86400458163265	2.55912992653061	3.25311118979592	2.70368431020408	2.31695121428571	2.56363838571429	2.31027738979592	2.95221794897959	3.35983608571429	2.78667898367347	3.32508666734694	2.81329692857143	2.95449208571429	2.74328461020408	2.6935246877551	3.04468567755102	3.37916731020408	2.89218179591837	2.98006294489796	3.02308922244898	2.82567116530612	3.10340247959184	2.99896994285714	2.71917061632653	3.35591489183673	3.52548988367347	3.26348979183673	3.56732561836735	3.22399892857143	2.57273656122449	2.65910064183673	2.28130505714286
GRHL1	3.30464395714286	3.72947306326531	3.06922808367347	3.37330898367347	3.05988548979592	3.19788006122449	3.52990409591837	3.69644780204082	3.30664474897959	3.29536402653061	3.34648404489796	3.52624692040816	3.34624229795918	3.9272826755102	3.96958052653061	3.26933116938776	2.85752704693878	3.18205422040816	3.67225052040816	3.67042350816327	4.05729631428571	3.59231510816327	3.55676408979592	3.55722304489796	3.1674291755102	3.89244184897959	3.0786268877551	3.33760415102041	3.45425288979592	3.63383646530612	4.07642250204082	3.91213476122449	4.02795160612245	3.99484748367347	3.50235771428571	4.01195734489796	3.52441207142857	3.30204664489796	3.91306874183673	3.54000457346939	3.34912314489796	3.48868263469388	4.49656670204082	3.04361568163265	3.83198047346939	3.5996162	2.90254066938776	3.17442	3.58013587755102
CNBD2	2.26222163877551	2.9128185755102	2.83548763265306	2.57155121020408	2.34330143877551	2.3346390244898	2.32094003469388	2.86068210612245	2.19101134693878	2.47247328163265	2.6597888877551	2.31860273265306	2.13001133469388	2.60783040204082	2.37313840204082	2.47668664693878	2.55687752653061	2.28106393673469	2.02132502040816	2.15616870204082	2.52646949183673	2.5607314755102	2.45690625918367	2.4674219755102	2.29389340816327	2.31002302857143	2.75346677346939	2.64241710204082	2.33802883061224	2.41126373673469	2.28912155102041	3.26501443673469	2.07600908571429	2.51888339183673	2.10955309183673	2.57034834081633	2.50651957959184	2.33782902653061	2.34205140612245	3.24555148571429	2.21509714489796	2.6877315755102	2.32094003469388	2.22748384897959	2.82927052244898	2.23997596122449	2.41417441632653	2.47060355510204	2.4331632755102
CASKIN1	4.01128984693878	4.14036401020408	3.65111462857143	4.46632822857143	3.78848157346939	4.25780828367347	4.34710091428571	4.64984090408163	4.41675684285714	4.02945953061224	4.54537899591837	4.6158632622449	4.21701156326531	4.25175906326531	4.1424573744898	3.83992102653061	3.77417256938776	4.36193893469388	4.68275474285714	4.74183605102041	4.72188507755102	5.08729858979592	4.89146251836735	3.32315821020408	4.41675684285714	5.14827947346939	4.17760535102041	3.87320353877551	4.53843784897959	4.5032339755102	4.1009028877551	4.59280161020408	4.5650628122449	4.32950217755102	4.4987010877551	4.32998313469388	4.11978173061225	4.23356921428571	4.60820274693878	3.69581631020408	4.07927149183673	4.14611762653061	4.66966896938775	4.04445054693878	4.72433371632653	5.11873060612245	4.83820462857143	4.31010354693878	4.69136153877551
CACNA2D4	4.19055438163265	4.07211228979592	4.3644283122449	4.18179073265306	4.63475337755102	4.45615623265306	3.71363329489796	4.54912816734694	4.36610066326531	4.30257911836735	4.24513604693878	4.27071772857143	4.36297841428571	4.31250395714286	4.36063742857143	3.97685665714286	4.79296066938775	3.64145244081633	4.83704603265306	3.89154144489796	4.39530170408163	4.13461587959184	4.23951731836735	3.71837174285714	4.35579321020408	4.03950578163265	3.58579799387755	3.70060207857143	4.31225247346939	4.49029605102041	4.2738194244898	4.26313346734694	4.2127471244898	4.41414701836735	4.34768059693878	4.58487082244898	4.4178101755102	4.47720597346939	4.21471303469388	4.15473823673469	3.76137279795918	3.92869747959184	4.41911501836735	4.35697108367347	3.34881524693878	4.53655406122449	4.76901996122449	4.25309179183673	3.96453374693878
ARL11	1.29069158979592	1.57760050204082	1.70432429591837	1.36295941836735	1.41047326122449	1.35316004285714	1.87622571020408	1.31636445102041	1.73998492244898	1.57437364081633	1.56342006530612	1.29353474693878	1.61489335918367	1.47932396122449	1.86088691632653	1.44141768163265	2.19900044693878	1.52227040816327	1.41993366122449	1.36257160816327	1.42280358979592	1.11507445714286	1.41538577346939	1.37004855714286	1.46049305918367	1.47171818367347	1.53300757346939	1.16721182040816	1.41321650204082	1.50998361632653	1.42114287755102	1.85614850408163	1.4678798244898	1.54219355510204	1.32916058367347	1.38258058571429	1.42280358979592	1.34209807142857	1.58426433469388	1.31828542857143	1.70789837959184	1.36868300408163	1.49398567142857	1.37283912857143	1.89796971428571	1.30105892653061	1.3501493122449	1.5917198877551	1.30501294489796
SLC2A13	2.0552431244898	1.70112836530612	2.07941169387755	2.28912155102041	3.50106346530612	2.36099805510204	1.96025473265306	2.20295307346939	3.13892554693878	2.54247897346939	2.21696892040816	2.49084670204082	2.98674889591837	2.35575636734694	1.82015512244898	2.08066453469388	2.06703073061224	1.79546661428571	1.3640257	1.84854393469388	1.81486760612245	2.84301547346939	1.98176900816327	1.77485423265306	1.81691428979592	1.87582611428571	2.40783928163265	2.36343944081633	2.55851657142857	2.90104479795918	2.3653013755102	2.03355753877551	2.66534353265306	2.24622110204082	2.01025644489796	2.40713030612245	2.29817028979592	2.41153776734694	2.58142211632653	1.59767090612245	2.39882484897959	2.78087583061224	1.69120424693878	3.08290746938775	1.47073205102041	2.77864500204082	1.77804232653061	2.51976412244898	2.23885866938776
NIPA1	4.26588133469388	4.40871268367347	4.3462919244898	4.05541529795918	4.65212378571429	4.13267516122449	4.30604877346939	3.68611435918367	4.04466801836735	3.89625215306122	3.5762881755102	4.01107763061224	4.06635371836735	3.66036779387755	4.2533280244898	4.50923787959184	4.38526719591837	3.24139868163265	3.5932014	3.39438989591837	3.54026028979592	4.68438768571429	4.38702087142857	4.08154554693878	4.09930610408163	4.72716753469388	4.13786784285714	4.14278919387755	3.7799173122449	3.83769209387755	3.73414897755102	4.03566895306122	3.94604813469388	3.61222281428571	3.88208317142857	3.95922970612245	3.78936971632653	3.56743039387755	3.75537175306122	4.24246486734694	4.03208367346939	4.04789454081633	4.4604357877551	4.33355047142857	4.09268093469388	4.05824845102041	4.00653362244898	3.79433984897959	3.69476045510204
TUBA3FP	3.0812855	2.2911915122449	2.49642326530612	2.48911702244898	2.41743776122449	2.45328241020408	1.67621672857143	2.79934991020408	2.83629768163265	2.85988753469388	2.61723669183673	3.08978361632653	2.71481765714286	2.74283063673469	2.8913699122449	2.82351103673469	1.83101927959184	2.36671018571429	3.18526355102041	2.88375796938776	2.34621879183673	2.58572665714286	2.7283461755102	2.20157433673469	2.74825523061224	3.69745481632653	2.78433134489796	2.69247818571429	2.81239329795918	2.63928998163265	3.01242724693878	1.75053507755102	2.83548763265306	3.00416131428571	3.21615794897959	2.9762816	2.9071663	2.73955200612245	2.75752927346939	2.04819057755102	2.25459371020408	2.70368431020408	2.31417505714286	2.85386369591837	3.07964096326531	3.30934478367347	2.51487583673469	2.87324976734694	2.34918040612245
CARD16	4.27184906326531	3.19178854081633	3.94810545918367	5.12212060204082	4.50115023061224	4.34394816734694	4.47289516734694	3.37019528367347	3.55975018367347	4.03836196326531	3.66823032244898	4.6261987	4.22822060612245	4.24905242857143	4.35040852244898	5.00637998163265	4.75474483877551	3.36866869591837	4.29189242244898	4.76217353673469	4.76310274489796	2.12563189081633	3.79052224693878	5.35596626938776	4.98472853061225	5.33250005918367	3.84865146122449	4.77787788367347	3.94523078571429	3.45969280816327	3.54690295306122	5.33193511632653	3.31043839387755	3.43685651632653	3.56902193469388	4.3943200244898	3.84982283673469	3.7665024	4.00266561428571	5.82650305102041	4.28224072040816	5.41748686122449	2.75514827142857	5.96972074693878	3.50341290408163	2.80764463673469	3.52075443673469	3.94695649489796	3.28423346122449
DUSP19	1.06037423673469	1.46690015510204	1.45496924285714	1.3640257	1.60274825102041	1.87462330408163	1.35599368979592	1.21479870816327	1.45002557959184	1.34869664285714	1.08409811020408	1.30501294489796	1.22703775714286	1.22837406734694	2.10650681020408	1.41468383673469	1.70702233265306	1.5439957877551	1.34290697959184	1.4743276122449	1.27142895918367	1.24067829591837	1.62262743673469	1.85497111428571	1.62262743673469	2.45536720816327	1.56372936734694	1.95491284081633	1.15072419591837	1.38717964897959	1.12672390612245	1.91210129795918	1.24400531836735	1.15556850204082	1.21479870816327	1.27579593877551	1.36208494081633	1.19713678163265	1.27808871020408	1.44326789591837	1.46895555714286	1.67866346734694	1.25063676530612	1.49070035918367	1.72472652040816	1.30395409183673	1.23126164489796	1.57271322244898	1.6559692755102
CYB5D1	3.90837544897959	3.44888682857143	3.78319730204082	3.53711117959184	4.39140242040816	3.2788292244898	3.96694970816327	3.40391505714286	3.77811373673469	3.81842179795918	4.01148243673469	3.84018787346939	3.44066821836735	3.51256836734694	4.2748505244898	3.74865027142857	3.86835885918367	3.20897127755102	3.50277753061224	4.6231572877551	3.84673455306122	4.12671331836735	3.76518104897959	4.10066522040816	4.66611731020408	3.2536411244898	3.81694454489796	3.18596169387755	3.37513672653061	3.63803088163265	3.93556587346939	3.86340991836735	3.40315150612245	3.82337444285714	3.06484046530612	3.3802115	3.26901821020408	4.28611511428571	3.89563248979592	3.98257067346939	4.25804342244898	4.66611731020408	3.40487849591837	3.95342514897959	3.85993793265306	4.230946	3.80090096938775	3.55430762857143	4.37575761428571
NMNAT2	4.15934614081633	4.78500250816327	5.15703396734694	4.64752531632653	4.71208258163265	3.88112331632653	4.45548171734694	3.96172005714286	4.97989826734694	4.38031794489796	4.4272801877551	3.90282754489796	5.55464270816327	4.24105204081633	2.72178749387755	4.06273820612245	4.89875000408163	3.78248640204082	3.64840585306122	5.15297830612245	3.95019616938775	4.73423516530612	3.54904271632653	4.63847210612245	5.64244335510204	3.91759477142857	4.09249892244898	4.22153081632653	4.27200031020408	4.49009496530612	3.92197460612245	5.27147963265306	4.01055846938775	3.81644577346939	3.76725785102041	4.41830816326531	3.90327112653061	4.04848167142857	3.8450244755102	4.81290583673469	4.98235372857143	4.46472727959184	3.2920765244898	5.02626659183673	3.85480524897959	3.89272333265306	2.80480894489796	4.95173393061224	4.09495382857143
SLC4A1	2.58994334693878	2.43493944897959	2.45587544897959	2.27385123877551	1.81925717755102	2.22058836122449	1.75852837346939	2.57883174897959	2.47083797346939	2.23289607959184	2.86305154183674	2.38838933061224	2.03704763469388	2.2952002755102	2.76424884489796	1.88239612244898	2.11250032857143	2.92111085918367	2.1929903	2.69893979183673	2.2045527755102	2.0198396122449	2.77223432857143	3.10340247959184	2.14754420408163	2.72025522244898	2.05937998163265	2.46688373877551	2.48439652040816	2.38796529387755	2.12091841632653	2.69299878163265	2.3051362122449	2.66986593469388	2.59467925306122	2.62539534081633	2.9967073	2.40065538367347	2.42313098979592	2.23513388367347	2.39308102040816	2.3408879755102	3.10387827959184	1.80652589795918	2.42064398571429	3.27243481632653	3.44043698367347	2.35021934693878	2.39173493673469
CREG2	1.34489990816327	1.78516916326531	1.13263214489796	1.35073865510204	1.79862156734694	1.11767079591837	1.70877922653061	1.33872651428571	1.3356498122449	1.50998361632653	1.82346857959184	1.73011342857143	1.55924621530612	1.5296807877551	1.95443381836735	1.21170946122449	1.37892863061225	2.01935365918367	2.01105703877551	2.4596908	2.07859595714286	2.80832532653061	1.81128809795918	1.69289006734694	1.50154851020408	3.17316229081633	1.62881356530612	1.4861731	1.58854653877551	1.66470379591837	1.74186958979592	1.77751834693878	2.00651766530612	1.91919607346939	1.91419306938776	1.69503227959184	1.90428198163265	1.9212576877551	1.88930047346939	1.69696955306122	1.32724391836735	2.10094774285714	1.26324332244898	1.76427018571429	1.2648474877551	2.58406865306122	1.44708957959184	1.53688832857143	2.32250826734694
RXFP1	1.38356669387755	1.62503093265306	1.68135818979592	1.8545248755102	1.81665231632653	1.64058354081633	1.8243061244898	1.59898385714286	1.53464094489796	1.4418231755102	2.11010182653061	1.95632630816327	1.24269071836735	1.45815005306122	1.72577405918367	1.44015706938776	1.42508852244898	2.09397652653061	1.55145942857143	1.4802751244898	1.45313511428571	1.91186345510204	1.6565595	1.63740421836735	1.53940039795918	1.79238050816327	2.01271573265306	1.17687824897959	1.78598365714286	1.99963355102041	1.64255842040816	1.93629547142857	1.52197995102041	1.72756548163265	1.73202867142857	1.98076084081633	1.70047956122449	1.47386531020408	1.86475945102041	1.90771365714286	1.5933550755102	1.43109460816327	1.79521368367347	1.79338013265306	1.61603868163265	2.07600908571429	2.06163440204082	1.51844051836735	1.62012041530612
SPEF2	3.22399892857143	3.10387827959184	2.96648864489796	3.16020578571429	3.15527655918367	2.91983527142857	3.4173032	3.35041356938776	3.40901629591837	3.29236168163265	3.06547434489796	3.07351727346939	3.29806191632653	2.25051099795918	3.28676908367347	2.93086108367347	3.27284611632653	3.5195050244898	3.30854820612245	2.88628163673469	3.50431329591837	2.78709939387755	3.7690580122449	3.26405275102041	2.44580485714286	3.7467813244898	3.57162832244898	3.02446999183673	3.11202125714286	3.05859942040816	3.27994365102041	2.61942505918367	3.12138236530612	2.98438740204082	3.32586794081633	3.02730413877551	3.11167325306122	2.99325557346939	3.31775191020408	2.99069925918367	3.26077496122449	3.77640008571429	3.11202125714286	2.38120321632653	3.41241362857143	2.95961311020408	3.17888794897959	3.4501429877551	2.04422102857143
DTD1	3.95773030816327	5.13206722857143	4.18811588163265	4.71615910612245	3.41627222653061	3.54385059795918	3.64953419591837	3.21565667755102	3.44173136530612	3.53402407755102	3.29415234285714	3.49664351020408	3.79343263673469	3.38472167755102	4.55106635510204	3.94963082040816	3.58341783469388	3.67696025306122	3.06609143877551	3.28538683469388	3.38252463061224	4.80539969387755	4.88268126530612	4.25708741632653	4.23408096938776	2.99119016530612	4.05777633673469	3.90614281428571	3.59114374081633	3.61211191938775	3.50699381632653	4.95236254897959	3.2965468244898	3.6784589	3.40936529591837	3.37317484693878	3.38738862244898	3.12118220408163	3.68276546734694	4.46553269591837	3.68018032857143	3.88136271020408	3.0471442	4.22221466122449	3.05825336530612	3.62082873673469	3.13224757346939	3.53204912040816	3.4173032
GOLM2	3.12047245102041	3.79107909183673	2.78553448367347	3.2281523	3.03355093469388	3.10787901632653	3.81573583877551	3.0471442	3.29740163979592	3.36035833061224	3.05280150408163	3.22914625102041	3.41894355510204	2.91678622244898	2.09775885102041	2.47940718979592	3.31070935510204	3.54771501632653	3.2396463755102	3.24328204081633	4.22455558163265	3.52784655510204	2.9130391	3.48926843163265	3.03503033673469	2.68583210204082	2.87990627959184	3.20561056122449	3.01382650612245	2.98918980612245	3.61565979387755	3.34016649795918	3.29728976326531	3.18526355102041	3.68207419795918	3.39900398367347	2.87137417755102	2.92472701836735	2.83197133265306	2.65192265714286	2.64533438163265	2.59228645510204	3.14066593163265	3.58959341836735	2.39252727755102	2.44396489183673	3.21122123265306	3.56439103061224	3.23659254081633
FGF1	2.26117535102041	2.26845606938776	1.94878509591837	2.98408812653061	2.96122149387755	1.7353276877551	3.39051283061224	2.23633003469388	2.02389022857143	2.14989707959184	2.10650681020408	1.77329558163265	1.89540045306122	1.38717964897959	2.0748402	1.74588318163265	2.2040761877551	1.64169439591837	1.42982604285714	2.07600908571429	1.95538935714286	1.2764766122449	1.57271322244898	2.2132808755102	2.44417603061224	1.33011850612245	1.84106442653061	1.29944496734694	1.73828311020408	1.83521752040816	1.54219355510204	2.35599201020408	2.22384036530612	1.88820796530612	2.14683438979592	1.92786241632653	1.94697792857143	1.69928370612245	1.81804921428571	1.72029818367347	1.75029022857143	1.85236667755102	1.6270678	3.28423346122449	1.7493689122449	2.08910747142857	1.29069158979592	1.79464425918367	1.54313143673469
ARPP21	1.86773082244898	2.10126916938776	2.27622088979592	2.34330143877551	1.88276220816327	1.86985226938776	2.11879601428571	1.77718223265306	1.79171455102041	1.84036620816327	1.86088691632653	1.76253219387755	1.7452501244898	2.66082504081633	2.12472932040816	1.80827419795918	1.74760845918367	1.46895555714286	2.89456634897959	2.26370235510204	1.65864063877551	3.08102079183673	2.04397101632653	1.93120128571429	1.91998231632653	2.84195731020408	1.72006892040816	2.43907323469388	1.81154018163265	1.61627967142857	1.46448836734694	2.6404094	1.7444915	1.89009477755102	1.73202867142857	1.65728609795918	1.66561193469388	2.04397101632653	1.89406261428571	1.74902844897959	1.81181352653061	2.4814189755102	2.61971177755102	2.46342288367347	2.05429064693878	2.19225720204082	3.31128824897959	1.82374500816327	2.54387635918367
RHOXF1	3.80484895918367	3.68744894081633	4.24305614693878	4.20899185918367	2.89992426734694	4.02817322244898	3.45425288979592	3.84279492857143	3.50482436530612	3.3436405	3.76248260408163	3.90939348979592	2.98307245306122	3.54797416122449	4.0284877755102	3.08615589795918	3.65884116734694	3.29260928979592	3.18394119591837	3.3819099244898	3.80780015714286	2.97235355918367	3.72728956326531	2.64009930408163	2.97069055306122	2.77004140612245	3.17277960612245	2.99069925918367	3.58423543877551	3.92382615714286	3.74821185918367	3.00037100204082	3.81573583877551	3.8172134244898	3.53680665102041	4.03566895306122	3.94334552040816	3.62236225306122	4.01338535102041	3.01330519387755	2.81891700204082	2.77744176938775	3.76137279795918	2.97653603469388	2.83859355510204	3.5482377	3.34881524693878	3.62210971836735	3.6806639755102
ADAMTS17	4.41726817959184	4.09034537959184	4.52676584897959	4.12323701632653	3.33853300204082	4.7106146244898	3.94334552040816	5.31827224897959	4.2392445755102	4.38862353673469	5.06240812040816	5.0406228877551	4.1059685755102	4.81865602244898	4.10543700204082	4.36224156938775	4.19488019591837	4.96914477346939	4.11515878979592	4.91054399795918	4.69964288163265	4.41992608571429	4.32216037959184	2.64123941836735	3.11310340612245	4.95340548979592	4.7882209	4.50593280204082	4.86023143673469	5.3002239877551	4.91911943469388	2.82793578163265	4.67154731632653	5.29449969897959	5.24200953469388	4.95809040408163	5.25239198367347	4.4349102122449	5.12212060204082	4.01879459183673	3.82390487959184	4.47509817346939	5.0554032122449	3.74154177959184	4.12874109183673	4.13360681632653	4.16793149591837	4.99884826734694	5.00427166530612
SNHG7	4.14036401020408	5.25239198367347	4.50870321428571	4.82205884897959	4.16889158367347	4.6014284755102	4.53374246938776	4.14107849795918	4.35014854489796	4.21554652040816	4.38862353673469	4.4102779122449	4.44192876938776	4.71011442244898	4.59221695510204	3.88112331632653	5.05721339183673	4.24787126326531	4.3855120877551	4.30785933877551	4.63072844693878	4.26941747142857	4.12588928571429	4.02875244081633	4.94065980816327	5.05394350408163	4.64408947346939	4.98697451020408	4.47509817346939	4.6231572877551	4.70941998367347	5.10783953469388	4.3332921244898	4.70895274081633	4.63315300816327	4.70792601428571	4.35040852244898	4.21156168265306	4.43823523469388	4.57956020714286	4.71884864897959	4.39063766734694	4.58064396938776	4.69022308163265	4.5975604877551	4.37553136530612	4.24246486734694	4.36139339387755	4.60084335510204
DHH	4.08769256530612	4.02817322244898	4.19277768367347	4.87158958571429	3.59114374081633	4.13054240204082	3.74230646122449	4.38771469591837	4.26845407346939	4.27653732653061	4.78919345918367	4.75684338571429	4.15076211734694	4.65242948571429	4.73092216938776	3.80397515918367	3.7420735244898	5.26536023877551	5.19063936122449	4.44943957142857	4.21905851836735	4.76264756326531	4.63223959183673	3.5874721122449	4.68702423469388	5.43828247959184	4.52891874081633	5.16972083265306	4.47399157755102	4.79052926326531	4.6713171877551	3.70071166122449	4.25683615102041	5.2100338877551	4.81147231836735	4.96782633673469	4.69322223061225	4.29033965510204	4.76901996122449	4.16694560408163	4.00015344285714	4.11540638367347	5.12661409387755	3.78936971632653	4.84594207959184	5.10300371020408	4.73262453265306	4.30172595918367	5.25776405510204
ABRA	2.46608160408163	3.00894524081633	2.39402910204082	2.76708994693878	3.15727170204082	2.59643330204082	2.57577521020408	3.09350706938775	2.90159055306122	3.03020333469388	3.13176386122449	3.20112941836735	2.97785097142857	3.27520169387755	3.34340729183673	2.63341295918367	2.33749967346939	2.79355256734694	3.00496559795918	2.63412986938776	2.92560567755102	2.61971177755102	2.94780839183673	2.68988650204082	2.74524781632653	2.92744465918367	2.89514923061224	2.71578562244898	3.08370535918367	3.61211191938775	2.96387509387755	2.27352561836735	3.25134424693878	3.47868674081633	3.34497434489796	3.11330874489796	3.03254171428571	3.33610034081633	3.03732756734694	2.33050061020408	2.63191243673469	2.27140164081633	3.3055818	2.29415145102041	3.03858373061224	3.80116699183673	3.51682091020408	2.92675690816327	3.59051100816327
KLHDC1	3.4991201755102	3.5498611122449	4.57613297755102	4.00178721020408	4.19674285306122	4.02817322244898	4.25756252244898	2.44187878367347	3.56924604081633	3.46566763061224	3.10340247959184	3.51116000612245	3.86786073265306	3.41332340204082	2.69136049795918	4.48731328979592	4.40281339795918	3.34674286326531	3.61029965918367	3.40254638367347	3.61521052244898	3.44310534489796	2.85965911632653	4.71986637959184	4.39190771632653	3.50106346530612	4.03783068979592	3.74899214285714	3.02125186734694	2.49034799183673	2.77165345510204	5.05662651632653	2.83933539795918	2.57838118571429	2.92496974897959	2.83367515510204	2.8744587244898	2.9655328877551	2.93918689591837	3.9518352755102	4.65242948571429	4.62114165918367	2.45094287142857	4.59724787142857	2.80028664285714	3.05111203469388	4.28522368571429	2.94083649387755	2.67918744489796
RICTOR	2.32307256734694	2.04397101632653	1.8067721	2.10305027346939	2.45690625918367	1.92396463265306	2.40566481020408	2.26765671020408	2.14151172857143	2.29338612040816	2.89022768571429	2.17041510816327	1.88740048979592	2.08090121836735	2.12014035102041	1.84385244897959	2.27646159387755	2.26743190408163	1.98817863061224	2.78225622653061	1.70732873061224	2.04819057755102	2.27440759795918	1.70789837959184	2.07698728163265	1.47114214285714	2.13220516326531	2.21562368979592	2.42363963061224	2.76476074897959	2.33749967346939	2.18788229591837	2.09775885102041	2.88554605714286	2.3177188	2.48514453265306	2.60736627755102	2.41809963673469	2.28754509591837	2.08853971020408	2.55058413061224	2.5103100244898	2.28562191020408	1.90725923265306	2.15877488571429	2.76371226530612	2.95449208571429	2.29971813061224	1.86214468979592
PCDHGA4	2.13979553469388	1.54545358163265	2.38092282244898	2.11718563061224	2.01647694285714	2.22202887959184	3.11280205306122	1.59437009591837	2.07818475510204	1.91338116734694	2.04322053877551	1.78983731632653	2.22168018979592	1.71323828163265	1.5624396122449	1.4721111122449	2.59251560612245	2.34330143877551	1.65025357755102	1.3640257	1.57437364081633	2.1633664244898	1.81691428979592	3.88820904285714	2.31597367959184	3.17316229081633	2.7349017122449	2.17401082857143	1.96569432040816	2.15642945102041	1.98974342040816	2.01572828163265	1.71410126122449	1.99811361020408	1.85748507959184	1.90700816734694	2.14103066122449	1.96787299387755	1.65025357755102	1.86137171632653	2.44443361020408	2.55110073877551	1.1935333122449	2.48713817346939	1.70732873061224	1.70517748571429	1.62805755102041	1.45344605306122	1.56399338571429
NETO1	2.34846680816327	2.56470978571429	2.61328196530612	2.30307414285714	2.9851243	1.76454408163265	2.15343943265306	2.31417505714286	2.22616855510204	2.47547593061224	2.70618280204082	2.38767278979592	2.8650642122449	2.46580433673469	2.90839016938776	2.4674219755102	2.45602004183673	2.86331149183673	3.28952035714286	2.2671717	2.25551175102041	1.95491284081633	2.47693085102041	2.60686399387755	2.6404094	2.9598001755102	2.48746573673469	2.496694	2.29415145102041	2.93533974081633	2.39099753673469	2.04106447346939	2.41441350204082	2.25834032244898	2.63412986938776	2.32922298367347	2.56896840408163	2.74797988163265	2.17836689795918	2.36511001836735	3.10161364285714	2.67171912040816	2.55912992653061	2.25627464693878	2.38902486530612	2.31417505714286	3.57575862653061	2.23566860204082	3.07127383673469
WWP2	5.12756873469388	4.15158329795918	4.6365153	5.06772704795918	4.60674197346939	4.68365951632653	5.14266292857143	4.6872522	4.79884924897959	4.79695894081633	4.49407001020408	4.98843658979592	3.94082125918367	4.70092139387755	4.78107151836735	4.77646342040816	4.82771309387755	4.32265442857143	4.49921731020408	4.7408199877551	4.77142442244898	3.75511182653061	4.26920098163265	4.6014284755102	4.49009496530612	4.29976006530612	4.19755072959184	4.71962685306122	4.97175704897959	4.98616974693878	5.03876375510204	4.19277768367347	4.81712285306122	4.47106147959184	4.87449912857143	4.79994698979592	4.64523125102041	4.41516606122449	4.60856872244898	5.44239505102041	5.45310360204082	4.46802544285714	5.03542873061224	4.46211492857143	3.8917752122449	4.31334386734694	4.35073430816327	4.77238373877551	4.57022719387755
ST7L	2.66406989795918	3.12880649183673	3.14173904285714	2.56122905918367	3.20112941836735	2.89779188163265	3.0495022122449	2.0007712122449	2.71159552244898	2.33782902653061	1.9395227755102	2.45803993469388	2.71334461836735	3.63700416938776	2.23191605510204	2.56692967142857	2.71408832653061	2.4033742877551	1.99503527346939	2.35793934081633	3.28123771836735	2.04250996530612	2.66082504081633	3.08181386530612	2.80268886326531	2.04941424897959	3.06547434489796	3.62733709591837	2.23812707346939	2.47668664693878	2.45016015510204	3.25699062040816	2.15020381020408	2.18893844795918	2.39980798163265	1.93974447346939	1.90654604693878	2.34524691020408	2.46535526122449	2.66362273469388	2.74593116326531	2.40129664693878	2.71937298571429	3.58236629387755	2.32193310612245	2.07232146938775	1.79917374081633	2.51129175306122	2.69277326938776
C2orf15	1.64487901836735	1.44288435918367	1.20219853673469	1.59132708163265	1.89719986530612	1.5210191	1.50210063673469	1.62290072653061	1.44961727346939	1.49736100612245	1.56012297755102	1.57334367755102	1.46895555714286	2.14151172857143	1.89590078571429	1.62012041530612	1.7532860244898	1.68612860204082	1.45002557959184	1.81284235510204	1.60780765918367	1.95977129183673	1.60937884693878	1.32050789387755	1.4286865122449	1.42814583877551	1.4834222755102	1.64108379387755	1.36102654285714	1.5984790755102	1.51437713469388	1.58263655714286	1.54727725306122	2.05208225510204	1.61811955306122	1.81361819387755	1.71083371836735	1.57792143877551	1.51590720612245	1.7532860244898	1.11507445714286	1.70239115510204	2.24985101020408	1.10779657142857	1.68335950816327	1.48239304897959	1.35264795102041	1.7587794244898	1.77095649387755
KCNH8	2.36389398367347	2.26600824285714	2.76224756734694	2.36671018571429	2.3915072122449	2.34682346326531	1.95150539795918	2.66772622040816	2.1420486	1.85614850408163	2.19028676938776	1.93526781632653	2.57233314693878	2.28980978367347	2.18881062244898	2.15642945102041	1.92173706938776	2.70021709795918	2.65307159387755	2.16308401632653	2.66772622040816	2.08324299183673	2.27440759795918	2.60715229183673	1.95519488367347	3.35702645918367	2.46432856122449	2.99849407755102	2.2132808755102	2.33990855714286	2.2911915122449	2.60134526122449	2.50434189387755	2.89544316122449	2.07534235102041	2.25484793673469	2.2338614	2.43765238163265	2.33331579183673	2.35260770918367	2.30938656326531	2.12039331632653	2.55630397142857	2.1490787	2.52195983469388	2.04528895918367	1.77652831020408	2.04155775510204	2.6404094
MCF2L	4.26068220612245	3.91759477142857	4.17981851428571	4.20777727755102	4.66966896938775	3.92314774285714	3.19259477142857	3.95342514897959	4.29241722653061	4.0791504744898	2.97299708571429	3.39753189183673	3.54385059795918	3.72180806734694	3.99988276734694	3.62687245714286	4.00218211734694	3.47849167346939	3.72077663469388	3.67249574081633	3.81789434693878	2.60378559795918	4.58994090816326	4.33157514693878	5.76636438571429	4.20413982857143	4.34780757142857	5.49031364489796	4.23441458571429	4.05303895714286	4.24700632857143	5.32985064081633	4.22913863469388	3.89473202244898	4.19795271020408	3.81092133877551	3.46489120408163	3.65591263877551	3.86626679795918	4.13237656734694	3.5036852	2.83443432244898	3.38501070816327	2.96855631632653	3.58895484081633	3.86340991836735	3.28952035714286	3.99331337346939	4.27215155714286
SLCO6A1	1.58696137755102	1.95562397142857	1.39112923877551	2.1433741	1.78958147142857	1.78900553061224	1.85091955918367	1.96364201836735	2.16873117142857	1.79838165918367	2.0503655622449	1.74649712653061	1.6155006877551	2.00628648979592	2.57667977346939	1.74874801632653	1.45995547346939	2.12393597142857	1.62881356530612	1.93928238163265	1.68703719795918	2.47291892040816	1.88029611632653	1.69503227959184	2.00859796122449	1.63682647755102	2.15425924285714	1.84106442653061	1.95348217142857	2.05937998163265	1.8343412244898	1.9523545244898	2.47332743877551	1.90859703673469	2.24315514081633	2.39402910204082	2.44878766122449	2.25459371020408	2.08628676530612	1.37794808571429	1.54313143673469	1.70702233265306	2.57207298979592	1.42814583877551	1.69877503877551	1.9323995755102	1.82683136122449	2.33782902653061	1.98145194897959
PP2D1	1.70943111428571	1.83836796938776	1.62353181836735	1.91210129795918	1.57991690612245	1.67668879795918	1.48970559795918	1.94927481836735	1.63561514693878	1.62805755102041	1.8012828	1.67281604489796	1.58536291428571	1.32304808367347	2.02798141836735	1.80858082040816	1.77624880612245	1.75352934285714	2.19420568163265	2.08569961428571	1.5670331122449	2.16583225510204	1.6048171755102	2.0352276755102	1.62100750612245	1.85676681428571	2.08013561428571	2.20122459387755	1.93601614693878	2.24108217755102	1.9407484122449	1.60877590408163	2.03171545306122	1.8056381755102	1.81099291836735	1.74213174897959	2.04718926326531	1.66485465612245	1.90962562857143	1.67569574081633	1.70645545306122	1.47986107142857	1.73065099387755	2.09787316428571	1.89796971428571	1.49761463061224	2.72203849795918	1.74760845918367	1.67281604489796
KLC3	4.99160942244898	6.70124447755102	5.44059170816327	5.47114191836735	5.03510225918367	5.04004565510204	5.4868666877551	5.81178195714286	4.77610105102041	5.03413894081633	6.00958782653061	5.83984230612245	5.60701587142857	5.54454694285714	6.42917541428571	5.25776405510204	4.88777995102041	6.2732032	5.53067188979592	4.88242171836735	5.64462447142857	6.20757979591837	6.07158134489796	5.03363402244898	5.81843994489796	6.21695652244898	5.40650851836735	5.81085900204082	5.73264800612245	4.91716031632653	5.63528178367347	5.04004565510204	5.88640002857143	6.62412768979592	6.31927021632653	5.96684327142857	6.31472087959184	4.62241141938775	5.83618781836735	4.99088202244898	5.42878519183673	5.38842330408163	6.17025460816327	4.90633681428571	6.14526473061224	6.60281479795918	6.21406449591837	5.44845250408163	6.43775007959184
CIB3	2.45993777346939	3.15727170204082	1.89931321632653	2.41197589795918	2.4324613122449	2.43017031020408	2.61398360204082	2.48560814285714	2.31318718367347	2.34037791632653	2.52425651020408	2.60884577142857	2.08521341632653	2.13220516326531	1.5624396122449	2.54176082040816	2.00519232653061	2.46312623061224	2.62496021632653	2.62123241020408	2.67872380612245	2.38678694489796	2.33990855714286	2.26424198571429	2.46408514897959	3.08978361632653	2.46629678367347	2.6714538	2.53614305714286	2.37670990612245	2.46629678367347	2.75378292040816	2.78553448367347	3.09870284897959	2.19793477755102	2.66556433673469	2.81262112857143	2.3738688122449	2.72178749387755	2.31886512857143	2.39571697142857	2.29211703265306	3.10569352040816	2.13297278571429	2.05803047346939	2.19857716734694	2.48092713979592	2.45372995510204	2.43662486734694
CADM2	3.05775176734694	2.67234302653061	2.56849061020408	4.32950217755102	3.2225230122449	4.40441368367347	3.06509321632653	2.42209895102041	1.97642227142857	2.51651011428571	2.64220605306122	2.50993467346939	2.31103749591837	3.41332340204082	3.84754497755102	2.18694119795918	3.39951768163265	3.39051283061224	2.70770294285714	3.01382650612245	2.4986848122449	2.90484316122449	2.47917201836735	2.35916669795918	2.6114148755102	3.31333597755102	2.40849287755102	2.59109954285714	2.22253826938775	2.32633424489796	1.8706970244898	3.14030923469388	3.29751351632653	2.48309324285714	2.66657893877551	2.16583225510204	2.65952704285714	2.70770294285714	2.81601500408163	2.69563844897959	2.46118457346939	2.54621774489796	2.26794114081633	2.89888195714286	2.30145530408163	1.94350242244898	3.26933116938776	2.38405381428571	1.67548008979592
DOCK8-AS1	2.56251429795918	3.0495022122449	2.45803993469388	2.24364614285714	2.41441350204082	2.50258963469388	2.48887813877551	2.9130391	2.7318011755102	2.52036733265306	2.78690399795918	3.03081052244898	2.95885462040816	2.5796619	2.29010197755102	2.39546803877551	2.83443432244898	2.6506462244898	2.80644146938776	3.77824375	2.38198592857143	1.9733198122449	2.78859666938776	2.50651957959184	2.10277893469388	2.21562368979592	2.63982861020408	2.36185725306122	2.85752704693878	2.39680022653061	2.75618997142857	2.31719376734694	2.74066451020408	3.05259363265306	3.00037100204082	2.937944	3.12480605918367	2.99787589795918	2.51305134693878	2.29287890816327	2.68933888571429	2.0227821755102	2.50091805918367	3.13892554693878	2.57233314693878	2.85658053367347	2.79977567755102	2.30981519387755	2.05565073265306
HDAC9	2.98918980612245	3.52870850816327	3.17418923265306	3.95795108571429	3.20588004081633	3.07763541836735	2.68559321428571	3.39602179183673	3.2755001122449	3.11632748163265	3.48916760612245	3.51682091020408	3.14125923265306	3.66549366938776	3.69718000816327	3.08978361632653	3.52173333877551	3.54148594489796	3.02739966428571	3.33533940612245	3.37690938979592	2.8761150122449	3.03665532346939	2.87759264897959	3.35349981428571	3.01242724693878	2.95326301632653	3.12563278673469	2.8932804122449	3.29151632244898	3.03759368571429	3.16946703265306	3.18307718571429	3.64985953673469	3.4197279755102	3.38738862244898	3.02023944489796	2.90012635714286	3.54148594489796	2.51105630612245	3.1004249	2.71917061632653	3.4599178	3.53650991632653	3.52441207142857	3.75790556938776	2.85906173061225	3.05720111836735	4.37894544489796
SLC16A11	5.12612409387755	5.81934548163265	4.7772177122449	5.25018166122449	4.27169292857143	5.14732431428571	5.25896109183673	5.69322374081633	4.88700113877551	5.03804569591837	5.24200953469388	5.18832658979592	5.0227814244898	5.67162600816327	5.77103153061224	4.58269281836735	4.93598188979592	6.41794428979592	5.57924517346939	5.12956514693878	4.73905644081633	5.19634201020408	6.45303034693878	4.43926222040816	5.07820573877551	6.36074634285714	5.63609527346939	5.49092730408163	5.20315600816327	5.52285645714286	5.14897048163265	4.52774566734694	5.20240846530612	5.8502645122449	5.19986591836735	5.32848407142857	5.24327043673469	5.12491562857143	5.62399991428571	5.03566005918367	5.09959630816327	5.40536561632653	6.02307737959184	4.7882209	5.44504579387755	6.19377696122449	6.08436127755102	5.0364515	5.99587825714286
TMEM67	2.41568239183673	2.14224504897959	2.01935365918367	2.07917150816327	2.21725082857143	1.9456227877551	2.01204707755102	2.55083469387755	2.1334146755102	2.0537262622449	2.33942511836735	2.01715949183673	2.04902356122449	2.00046407959184	2.78939237755102	1.6465468	2.24745126530612	1.87979138979592	3.2983753244898	2.05126973469388	1.96220419387755	3.25611856734694	2.80000873061224	1.86666089591837	2.20387424897959	2.82175178571429	1.87259167755102	2.81629309387755	2.11783980816327	2.68117898367347	1.9229625122449	1.66789328163265	2.68347575918367	2.2013353755102	3.13279385102041	2.50958866734694	2.37988850408163	1.97040195714286	2.35304424285714	2.2439022	2.42910581632653	2.478921	2.55799168979592	2.84065578571429	2.13502321428571	1.80616572857143	2.33511840816327	2.25783834897959	2.72682052040816
HS6ST2	1.90962562857143	1.77931144285714	2.32356824897959	2.04224983877551	2.05865299387755	2.1579737877551	1.91919607346939	2.28980978367347	2.25027021428571	2.43471834693878	3.00894524081633	2.10094774285714	1.62388135102041	2.06445101020408	2.24564841020408	1.88716228571429	2.09485058571429	2.39052655102041	2.44143127755102	1.51625784285714	2.29971813061224	2.67471804081633	1.66329588163265	2.17020820612245	2.02647227959184	2.76018214081633	1.91898559387755	2.35599201020408	1.9792212244898	2.42664238367347	2.01852492857143	2.28562191020408	2.1815495877551	2.45398685306122	1.95720845408163	2.11901575918367	2.72302608163265	2.88554605714286	2.49158795714286	2.72493077346939	2.84011054489796	2.29840757142857	2.45514367755102	2.4109835755102	1.76292301836735	2.75644080408163	3.11179511836735	2.11737761632653	3.0530419122449
CAMKK1	4.26845407346939	4.73340570612245	4.56028507346939	4.08890634489796	2.97543847959184	3.79880202653061	4.0869005877551	4.8578766	4.27097736734694	4.10246681938776	4.7207991877551	4.3903949122449	4.25208174897959	4.78328375918367	4.91392143061224	4.12801299285714	3.67548803265306	4.81038521632653	4.34469445306122	4.72433371632653	4.26486107959184	5.14453826938776	4.74326929387755	3.68661273877551	4.05710266326531	4.8479789122449	4.08437885714286	4.53149804081633	4.55636650408163	4.63050541428571	4.37529219591837	3.1191381	4.96623958571429	5.08978250408163	4.81355306938775	4.73515187142857	4.72459459591837	4.22780649183674	4.84111952244898	3.66578814489796	4.41002482857143	3.66126188163265	4.61421775918367	4.21206040714286	4.90124031836735	5.11013315714286	5.59796555510204	4.40441368367347	4.36747139795918
ZNF625	3.91660011632653	4.9300091	4.55312562653061	3.53680665102041	4.17712709183673	4.44192876938776	4.86569908367347	3.69809946938775	4.03929455510204	3.88438708367347	4.01491708163265	4.0459007	4.16383222653061	4.01781624285714	3.2558627122449	4.54433847142857	4.48731328979592	3.67749839387755	4.14768574489796	3.82413935102041	3.40466971836735	3.91213476122449	4.26313346734694	4.04148616122449	3.77502540816327	3.96453374693878	3.93209544489796	4.33621262857143	3.87059945306122	3.54962233673469	3.73185278571429	5.25269076326531	3.55654043061225	3.84042519795918	3.71324794489796	3.65449435918367	3.67631172857143	3.76472890408163	3.68116579387755	3.63181864489796	4.01309388367347	3.7687596877551	4.01447386734694	4.43166735510204	4.08916693061224	3.54358664897959	3.90350233877551	4.06273820612245	4.63269999387755
ZNF563	3.27383550408163	2.55241246530612	2.65478881428571	2.62284978163265	2.6323664755102	3.13153668571429	2.66105944693878	3.1084438755102	2.5436128122449	2.81990222244898	3.05193387346939	2.58142211632653	3.41267950408163	2.64293066530612	2.73681871836735	2.5999686	2.75832028979592	3.31214246938776	2.7864417122449	3.09843503469388	3.31070935510204	2.86671460204082	3.00416131428571	3.04771745102041	2.37537861632653	2.70662555102041	2.80714006530612	2.72786131020408	2.52011234897959	2.70090578979592	2.66384442244898	2.72456701836735	2.99295870204082	2.93166697755102	3.20613318571429	2.98963616122449	3.14077685306122	2.98757496938775	2.87324976734694	2.68933888571429	2.85470417755102	2.90289044489796	2.87759264897959	2.36415628367347	2.44118559387755	3.66250695102041	2.75592756734694	3.13114378571429	3.82074573877551
LIN9	3.39602179183673	2.68933888571429	2.28562191020408	2.77646099387755	2.7189586244898	3.02352035510204	2.96692919795918	3.85081016326531	3.42703343265306	3.36479947755102	4.05280431632653	3.52100711428571	3.0257782877551	3.22681792857143	3.47498222244898	2.93634620918367	2.59109954285714	3.96874339387755	2.22842215714286	3.0452373755102	3.17756406122449	3.05166301020408	3.62940232857143	2.33441676938775	2.3431229755102	4.01272681836735	3.17801206632653	2.76198436530612	3.70805586530612	3.70573339591837	3.40591394285714	1.69602724693878	3.80356274081633	4.00969204693878	4.01076510408163	3.9906913122449	4.03594719795918	3.25993458367347	3.91714380408163	2.69870004285714	2.71064389591837	3.6908409877551	2.95472673061224	2.66608359387755	3.48263917755102	3.58039634285714	2.64658893265306	3.41868182244898	3.29781793265306
CLEC4D	2.37643093673469	2.46118457346939	4.15066500204082	2.49619432244898	2.50707271836735	2.66941112244898	2.35116814081633	2.66683266938776	2.50156584081633	2.24250398367347	2.71678644693878	2.73934363265306	2.87872544285714	2.26476136734694	2.96781912244898	2.84065578571429	2.40530185510204	2.43662486734694	2.67918744489796	2.75280920408163	2.77992250408163	2.61506692857143	2.53915465714286	2.01449692857143	2.79498685306122	3.17316229081633	1.99865309795918	2.82818561020408	2.57838118571429	2.57607877142857	2.79956263061224	2.8422415	2.77563053265306	3.14247025102041	2.66683266938776	2.65458290816327	2.89779188163265	2.24497937346939	2.88628163673469	1.72690870204082	2.68425334693878	2.31972060204082	2.75670270408163	2.96480095918367	2.51105630612245	3.27243481632653	2.69378112244898	2.83308722857143	2.4042312
SLC25A27	4.52177796122449	3.93093071020408	4.87182758571429	4.31110423469388	4.70428351632653	4.91619891632653	4.92765243061224	3.62802493469388	4.52066766734694	4.41055425918367	3.99203051632653	3.89424062040816	4.81059840408163	3.58064025714286	3.68899572040816	3.2773041244898	4.48652859387755	4.22062214489796	4.21297206326531	3.94731065102041	3.89816555102041	3.23659254081633	4.77932254693878	5.70927147755102	4.55175676938775	2.8062283877551	4.95874496530612	4.92248945102041	3.90544523265306	3.84876722857143	4.11658285714286	4.36830126938776	4.04661535102041	4.41885221632653	4.29241722653061	3.79666820408163	3.97477465714286	3.74599007244898	3.59985850408163	4.02768480612245	4.20665832040816	4.52577114693878	3.61590899387755	3.87267950816327	3.48289332653061	4.21081781632653	3.83873174897959	4.03950578163265	3.87389307142857
GPRC6A	2.13713153265306	2.42711540612245	2.44118559387755	2.13220516326531	1.54744505714286	2.23036515918367	2.54317008163265	2.13146092653061	2.34473465306122	2.58572665714286	2.59251560612245	2.47038605714286	2.77864500204082	2.6125571	2.45094287142857	2.37337021632653	2.16629740612245	1.79264808979592	2.31953789897959	2.42879313673469	2.03355753877551	2.55771712040816	2.62409487755102	2.71135664081633	2.61040565714286	2.82351103673469	2.81785455714286	2.61620530612245	2.40104104285714	2.48746573673469	2.40759916530612	2.46918055714286	2.76336323265306	2.91130682244898	2.48205719387755	2.4273478877551	2.62900057142857	2.37589633265306	2.37964135102041	2.16495615714286	2.1579737877551	1.99811361020408	2.13360973265306	2.61697034693878	2.51458184285714	2.22384036530612	2.33802883061224	2.57413494081633	2.64358162040816
RAET1E	3.65144585306122	3.12649756530612	3.31333597755102	2.70337642040816	3.12407467755102	3.25559217755102	3.24893023265306	3.84042519795918	3.48602415714286	3.47441711428571	3.76248260408163	3.44226401632653	2.8566906122449	3.23445035510204	4.81958495306122	3.13963809183673	3.24139868163265	3.2773041244898	4.01519383061224	3.42937008163265	3.40487849591837	2.92034776326531	3.2674656	3.41368901428571	3.54518210612245	3.76848283469388	3.17256339387755	3.12563278673469	3.5613199	3.84551878163265	3.54235847142857	3.15152573877551	3.93935008163265	3.85262708571429	3.75203082857143	3.68877927142857	4.03805345102041	3.58699439183673	3.74611990816327	2.89918958979592	2.86378278979592	2.99584981632653	3.99172118163265	3.44644223469388	3.67320403673469	4.24001758979592	2.84675067959184	3.68563320816327	3.37197518367347
SLC44A5	2.11339715510204	1.89875670204082	1.91875048367347	1.91527567959184	1.94902490408163	2.07941169387755	1.83305791428571	1.95177957346939	1.89851664897959	1.81464681836735	1.50983426428571	2.04001576734694	1.94634275306122	1.88876646938776	1.97995110204082	2.25602051632653	1.41197823469388	2.47291892040816	1.67621672857143	1.98122228571429	1.72690870204082	1.26659603673469	1.94878509591837	1.45372249183673	1.50154851020408	1.92967624489796	2.30307414285714	1.89253222040816	1.63164175510204	1.69317024489796	1.70547091428571	1.76843833265306	1.69668480408163	2.00103055510204	1.69786480408163	2.43017031020408	2.19347436530612	1.78228183469388	2.04205134693878	1.9725902877551	1.79995922244898	1.39277460408163	1.61728220408163	1.76292301836735	2.02436084081633	2.47988833877551	2.0915558122449	1.75115555510204	2.14224504897959
ZNF417	1.82346857959184	2.08428543061224	1.92895203877551	2.01647694285714	1.84567729591837	2.11955272653061	2.41249561428571	1.81336199795918	2.10153716530612	1.89671143673469	1.68415578163265	1.67207197142857	1.7113183622449	1.93290543265306	1.48144513265306	1.73313503877551	2.2585889244898	2.31489435510204	1.47299812653061	1.55145942857143	2.01512341632653	3.36807320816327	1.96925211836735	2.59915111428571	1.54219355510204	1.63661879591837	1.7790149	1.3392697877551	2.02700409795918	2.01271573265306	1.75115555510204	2.29923030612245	1.82929655714286	1.91128706734694	1.5695168244898	1.78663526122449	1.94957137755102	1.73690851020408	1.59296016122449	2.01715949183673	1.79685591428571	2.07186689591837	1.64457337755102	1.69786480408163	1.98497249591837	2.00790519591837	1.81284235510204	1.6504832877551	1.21852751632653
ZNF781	2.96071307755102	3.25993458367347	4.26313346734694	2.2197826122449	2.37964135102041	3.14547884489796	3.3436405	2.11153111020408	2.52425651020408	2.84527499591837	2.23468437142857	2.2510046122449	2.98652584693878	2.90461792857143	1.97787332857143	2.68490690204082	2.35452092857143	2.56663721632653	3.84042519795918	2.70955823673469	2.07087656734694	1.74246627755102	2.58334872040816	3.80251014693878	2.15397751836735	1.63942038163265	3.15727170204082	3.72601997959184	2.09872890612245	2.18594716938776	2.53614305714286	4.63414167959184	2.2007049122449	1.99840490612245	2.65356293877551	2.65262772857143	2.36343944081633	2.2007049122449	2.17733353265306	3.43294734897959	2.74226568979592	3.31699589387755	2.09180841836735	3.98139888979592	2.4239075877551	2.91198750408163	2.78155808367347	2.21779841428571	1.58854653877551
HELB	3.16284551020408	2.70280352040816	2.91229213061224	3.12598234285714	2.0675288755102	3.15590334897959	3.13432044081633	3.58091502040816	2.97841966122449	3.36633180612245	3.11892544693878	3.13385331020408	2.92744465918367	2.48059887755102	3.34738935510204	2.84468802857143	2.67569061020408	3.01731926326531	3.13991376938776	3.69438977142857	2.84248187755102	2.79620913061224	3.37374092040816	3.2920765244898	3.27057333469388	3.80281613061224	2.84824510408163	2.61087612857143	3.00567976326531	2.93051740816327	3.48649379387755	3.93715329387755	3.47330371632653	3.65336309387755	3.77156809591837	3.26348979183673	2.9351258244898	3.05903505102041	3.18336873265306	2.74328461020408	3.34648404489796	3.03503033673469	3.78474928571429	2.40691949795918	3.2396463755102	3.30358932040816	3.01468387755102	3.15077577959184	3.94682876734694
SEC62	2.99626399387755	2.55337054897959	3.81668893265306	2.98537652653061	4.11005911836735	3.01991009183673	3.26323616122449	3.51543538163265	3.63510048979592	3.45657431632653	3.1007791244898	3.01468387755102	3.30330948979592	3.38252463061224	3.08615589795918	2.98438740204082	3.23072043265306	3.19975143061224	3.21355268163265	3.13302948163265	2.68907169183673	3.31882078571429	2.98728593265306	4.02473983265306	3.26220831836735	2.8642305244898	2.99517537142857	2.97004267959184	3.14753253265306	3.18115764285714	3.06106360408163	2.99472155306122	3.19646464081633	2.87113213265306	3.41778825102041	2.84387059591837	3.36011144081633	3.1084438755102	3.05166301020408	3.22789349591837	3.13153668571429	3.15389417959184	2.7914122755102	3.09005486122449	3.45094589387755	3.6586338	4.3993021	3.21493271632653	4.28095244489796
TRDN	1.67076487346939	1.31395854489796	1.39326239591837	1.62538178979592	1.42436903673469	1.32398090408163	1.35491935510204	2.66384442244898	1.44828683265306	1.52173351836735	1.31337833265306	1.36666288367347	1.19229356734694	1.38941371632653	1.45313511428571	1.35140267755102	1.40645484081633	1.23962618163265	2.31953789897959	1.59562133367347	1.57666758367347	1.45897746326531	1.0935652244898	1.54486806734694	1.22373493877551	2.36447846938775	1.37322910408163	1.05015142040816	1.42770773469388	1.81830346938776	1.50602106122449	1.53126139387755	1.72961129795918	1.48323008367347	1.8158775122449	1.55640690204082	1.64136024081633	2.09935477959184	1.63119278571429	1.15887593877551	1.22602722040816	1.49189350816327	1.56559233469388	1.26561158979592	1.67803339183673	1.95706277755102	1.56213948367347	1.4748711755102	2.37103074285714
SOCS4	3.79714236326531	3.75692454897959	5.42177913469388	4.92959688367347	5.38471445306122	4.02817322244898	4.74865354081633	3.53451233061225	3.5874721122449	3.50260904285714	2.94268006122449	3.44009059591837	4.3156945	3.28927444081633	2.82900262244898	4.37480740204082	5.08650342040816	3.81940843469388	2.61671139795918	3.94387373877551	4.26289814693878	3.95947209591837	3.88273457755102	4.67818730408163	3.78207893877551	3.52603025102041	5.25628192857143	4.01309388367347	3.2281523	3.2363412	3.64953419591837	5.07398790408163	3.51862358979592	2.55604577755102	3.32761656122449	3.0639785244898	2.77494804897959	3.0639785244898	3.05136814285714	4.5889833877551	5.40488614693878	4.19897514081633	2.94971498367347	5.57924517346939	3.37564122653061	3.1927958122449	2.94877874897959	3.4518397877551	2.93693892040816
LINC02904	2.70740231020408	3.03302357346939	4.4897891	3.1004249	2.54511735918367	3.56228937346939	2.8690488877551	2.28421930204082	3.20136772244898	2.84270571632653	2.59321159387755	2.7947549	2.66891416530612	2.12039331632653	2.65192265714286	3.56625352857143	3.24117339591837	2.68401071836735	2.59669022244898	2.4322461244898	3.19563483265306	2.99584981632653	2.6524350122449	2.9856940122449	3.89380506326531	2.40449662857143	2.90217252857143	3.92427583265306	2.77837697346939	2.83340633673469	2.00348047959184	3.36192185510204	2.49253593673469	2.81836293469388	2.67447737142857	2.64485078979592	2.94374661020408	2.58861832857143	2.27818477142857	3.19862062857143	3.33965819183673	3.09324455510204	2.96579486530612	2.73955200612245	2.33511840816327	1.97588205306122	2.66683266938776	2.77768775714286	3.20088504897959
ZNF547	2.09627584693878	1.59898385714286	1.93374261020408	2.02596974897959	1.68574446122449	2.12625158979592	1.68832992857143	1.81989145510204	1.84013631428571	1.96739396326531	1.59653564285714	1.80943291020408	2.09373809387755	1.73913771632653	1.83793270408163	2.00695227346939	2.61723669183673	1.5769407122449	2.36551183469388	1.73828311020408	1.77159116122449	2.00929822857143	1.63469145510204	2.20602901632653	1.91257994897959	1.66526334693878	2.31695121428571	1.87622571020408	1.96220419387755	1.88518522244898	1.80061909183673	1.91485232244898	2.23289607959184	1.58393821836735	1.86112109387755	1.75465538571429	2.07777785102041	1.81535859387755	1.77211777755102	2.42910581632653	1.93290543265306	2.02876379183673	1.85425725714286	2.49084670204082	1.97714084285714	1.7824325	1.87622571020408	1.77032238979592	1.92464136938776
SIM1	2.28611512857143	2.94522968571429	3.46415075306122	2.58281688367347	2.7420223	3.01546311632653	2.13194027755102	2.65825358571429	2.35067710816327	2.39005217959184	2.13559656734694	2.08548955714286	2.57128120204082	2.58355443061224	2.27495811836735	2.34438166530612	2.82567116530612	2.92839094693878	2.31953789897959	2.91801961428571	2.91455267755102	2.18985226938775	2.67918744489796	2.17321907142857	2.26948820408163	2.04941424897959	2.82567116530612	2.8738207	2.47501907346939	2.56618335306122	2.25139948979592	2.72763892857143	2.61778099591837	2.7947549	2.16416694693878	2.24946560204082	2.70252185918367	2.33642180408163	2.55456556122449	2.54989354081633	2.51572621428571	2.93086108367347	2.65192265714286	2.66406989795918	2.55319206734694	2.33642180408163	2.02545565510204	2.39199517142857	2.23242025102041
PROM2	1.9746083244898	2.15671235306122	1.89202370612245	2.13741780816327	2.00423686530612	1.76592830204082	1.84875978163265	2.15425924285714	2.16674464285714	2.03492107959184	1.97642227142857	1.93629547142857	2.1025666122449	2.76252108163265	2.45066869795918	1.68389473877551	1.66896313265306	1.95602791020408	2.63486657959184	2.19837163673469	2.73587857755102	2.26998024285714	2.17891002040816	2.10562003877551	1.61522197755102	2.27622088979592	2.0878524	1.98353106734694	1.97417145102041	2.30839384285714	2.01271573265306	1.98561266734694	2.08135720816327	2.26015025102041	1.9395227755102	2.0526345877551	1.96716670408163	1.98248335714286	2.29415145102041	2.25051099795918	2.18906627346939	2.23736109387755	2.0568018122449	2.5905496122449	1.97689992040816	2.70172241020408	1.66500551632653	2.11250032857143	2.91863608571429
TLR4	4.8038824	3.55951145510204	5.25326745306122	4.94293918571429	5.19634201020408	4.73389762142857	5.22007247959184	5.09556975714286	5.38471445306122	5.32250126938775	4.73473008979592	4.94399706734694	5.62683102653061	5.22897396734694	5.2103899244898	5.55767912346939	5.2557492877551	4.82359661938776	4.79026066122449	5.48713412040816	5.11434792653061	4.55362415102041	3.91909431632653	4.09861364081633	4.7698607755102	4.02569464693878	3.93058765102041	4.73011075918367	4.92149068979592	4.76722511836735	4.47867779591837	4.70667203673469	4.83680773877551	4.88728363877551	4.57356199183673	4.67561625714286	4.50949527755102	4.99958462244898	4.50159995306122	4.12463940816327	3.42361650408163	4.64453611020408	4.26090734489796	4.78846006938775	4.50159995306122	4.81604003469388	4.3993021	5.17280364285714	3.85967830816327
TSNARE1	3.43594408571429	3.37664459387755	2.25436776734694	2.9655328877551	2.66406989795918	3.11943982040816	2.78255151836735	3.34282750612245	3.3296962	4.0791504744898	3.22334353673469	3.61412546530612	2.38151826938776	3.24629690816327	3.8133039244898	2.79042673877551	2.83907943877551	2.72585997959184	2.98652584693878	3.34624229795918	3.11708161020408	2.53452175714286	2.55630397142857	3.02100029183673	3.22072653877551	2.54801853673469	2.65666748979592	3.24792122653061	3.1940806755102	3.19862062857143	3.49664351020408	2.22494261020408	3.20779533877551	3.21037551020408	3.35702645918367	3.00416131428571	3.61098030714286	2.68610673061225	3.80384436326531	2.5211001122449	2.66704388571429	2.89218179591837	3.24033301428571	2.47830534693878	3.04742874489796	3.44066821836735	2.58334872040816	3.28391495510204	2.69477487346939
CAPN13	1.78598365714286	1.62051176734694	1.89331588571429	1.58191900408163	1.88547549183673	1.59087070816327	1.68009056938776	2.67520850408163	1.76788873877551	2.12343531836735	2.24700083673469	1.8710085755102	1.68098708571429	1.80380665714286	2.65892560816327	1.58227107959184	1.44413632040816	2.06445101020408	1.67044860408163	2.25162544489796	2.15367614081633	1.86719933265306	1.79287052040816	1.16054558571429	1.69849425306122	1.81099291836735	1.64510463673469	1.77804232653061	1.9715504122449	2.31695121428571	1.86955879387755	1.13263214489796	2.16363219183673	2.33310580204082	2.33050061020408	2.28828718163265	2.23862999591837	2.07726931836735	2.38838933061224	1.35599368979592	1.68335950816327	1.37616440612245	2.30556695102041	1.49736100612245	2.16469004285714	1.81776603061224	2.3576631122449	1.8917318122449	1.7667244
STMN1	2.11955272653061	2.33196398163265	2.50760256530612	2.21272916122449	2.11837083673469	2.24847724693878	2.09505096734694	2.6932730755102	2.2772495877551	2.37721339387755	2.341125	2.36279732857143	2.2500826877551	2.15500535510204	1.5624396122449	2.48713817346939	2.32222091632653	2.56491681836735	2.22010842653061	2.34862464489796	2.21357727346939	2.72635255510204	2.42138582040816	2.20295307346939	2.37988850408163	3.20283666326531	2.22384036530612	2.23124306326531	2.38713713265306	2.43077927959184	2.19900044693878	1.83836796938776	2.49009434285714	3.01891440612245	2.67234302653061	2.71460422040816	2.68726520612245	2.34780270816327	2.49229877346939	1.96115517755102	2.26671380408163	2.48964725918367	2.64658893265306	2.04472544897959	2.67203292857143	2.46498604489796	2.36854968571429	2.32587399591837	2.21092632857143
SIGLEC10	4.95369899591837	4.75307246734694	4.13092310408163	4.44897744081633	3.45969280816327	4.44372532244898	4.28068986734694	5.24842510204082	4.08719214081633	4.49148440408163	4.89407314897959	4.73599069183673	4.04935702040816	4.74021192857143	5.46988142857143	4.14714616734694	3.97021885918367	4.47130468571429	4.95920305306122	5.03964518877551	4.87126481020408	4.63340971836735	4.63524532244898	4.01808574897959	4.78971924081633	5.14081771632653	4.3922189877551	5.3424999	5.38228391020408	5.04443707346939	5.38391815510204	4.8709801877551	4.8622299877551	5.48356143061225	5.19246214285714	5.12275578571429	5.53263427959184	4.8327255122449	4.89002523469388	5.3712207244898	4.71806364081633	5.51795515510204	5.39476214489796	4.10703018367347	4.40171607142857	5.27739905102041	5.76467447653061	4.67585367346939	5.47335746326531
RFX4	2.04689022040816	2.62611399387755	2.13246381020408	2.42287218163265	2.06897922653061	2.42600187346939	2.12747982653061	2.28828718163265	2.02043640612245	2.27899343571429	2.13586997142857	2.02227264693878	2.46456143469388	2.59367665714286	2.52713708367347	2.09650698163265	2.2969124122449	1.97062682040816	2.05937998163265	2.31126499183673	2.13381124081633	2.02436084081633	1.77242237142857	2.68907169183673	2.26694818163265	2.57556487959184	2.21357727346939	2.33665905306122	2.27967792244898	2.36174529897959	2.09775885102041	1.98353106734694	2.28852277959184	2.57500829183673	2.32922298367347	2.06632901836735	2.21171456938775	2.0632048244898	2.38044496530612	2.10305027346939	2.08248628367347	2.04718926326531	3.16598	2.20365707346939	1.99481520612245	1.7394871244898	2.70955823673469	2.01079155510204	2.6682140755102
WFIKKN1	4.70332347142857	5.77361522653061	4.63965782857143	5.10871673877551	4.88976686734694	5.12636095102041	4.56863109795918	5.47858028367347	4.86110620306122	4.72353403673469	5.97875846530612	5.23135635306122	4.79777416530612	5.42498692857143	5.5057511122449	4.64453611020408	5.08432648571429	5.48279499387755	5.36116611428571	5.12124552244898	5.14659348163265	5.37848277959184	5.8167916122449	4.62076414081633	4.75474483877551	6.00512506326531	5.23644795714286	4.90338313469388	5.1780905755102	5.45118937142857	5.2949059122449	4.78131387755102	5.67189891020408	5.77189868367347	6.06515993673469	5.12563474489796	5.29838586734694	5.09621063571429	5.35086199795918	4.06395254081633	4.8796847877551	5.3137463877551	5.66326853673469	4.55684831632653	5.42232230612245	5.13335312857143	5.05875398571429	5.21197096122449	5.72924680408163
SENP1	4.82715267755102	4.44001757346939	5.17309562040816	4.11773288571429	5.4399694122449	4.85909733061225	4.96878167755102	4.59993224081633	4.57712871632653	4.58321146734694	4.14406366122449	4.51093787142857	4.35821215714286	4.58607826326531	3.92427583265306	4.26273595306122	5.2493289244898	4.06420425102041	4.53396431428571	4.75530594897959	4.22299809387755	4.42072240408163	4.36392803265306	4.80627012040816	4.62723050204082	4.28192003877551	4.23275034489796	4.64431439795918	4.45912473673469	4.47454898979592	4.7481715877551	4.90605349387755	4.41286745510204	4.44246335714286	4.38002967346939	4.1009028877551	4.39063766734694	4.4672731244898	4.52525616326531	4.72913653061225	4.11142155306122	4.64655097346939	3.62082873673469	4.90077833265306	4.43462937346939	4.27429216734694	4.3993021	4.78181633265306	3.67071351428571
KLF14	2.36551183469388	2.5861077877551	2.84651306326531	2.86880405102041	2.77837697346939	3.2788292244898	2.96167794897959	2.7339943	2.43202574081633	2.63139094285714	2.22748384897959	2.91961614693878	1.90223476734694	2.67918744489796	2.1038422755102	2.52872844489796	2.52011234897959	2.16997373673469	2.91703786326531	2.05589069795918	1.98772188163265	1.88075293469388	2.1545178877551	2.30581982040816	2.20250795918367	3.00805235102041	2.23537588979592	2.71759479591837	2.39252727755102	2.66878753673469	2.24108217755102	2.35271686734694	2.36595404693878	2.76279665510204	2.65741519183673	2.18788229591837	2.78282185306122	2.43378505102041	2.72493077346939	1.87808001632653	2.34794417244898	2.75874665510204	2.94760224081633	2.37643093673469	3.87603139387755	1.99932713877551	2.65110089183673	2.62561476530612	1.94719512244898
NXNL2	1.50696246326531	2.33241614489796	1.04614609183673	1.29521534081633	1.47720118163265	1.74902844897959	1.50172133061224	1.81262797142857	1.45785497959184	1.35599368979592	1.15217069183673	1.42199048979592	1.80346385102041	1.17687824897959	1.13069066122449	1.62012041530612	1.23823363469388	1.98296095714286	1.59513305102041	1.21294205918367	1.48721054285714	1.81925717755102	1.49544996122449	1.38820742857143	1.54667165714286	1.52834653469388	1.58813892653061	1.61664290816327	1.54990173265306	1.41826338571429	1.39763855102041	1.63885751428571	1.52904729795918	2.01671275306122	1.74213174897959	1.53393909387755	1.78033791428571	1.59653564285714	1.64682814489796	1.33068277959184	1.66017358367347	1.50083195918367	1.87048581632653	1.2333595	2.30536598571429	2.3960629244898	2.72810667142857	1.53100106938776	1.45171011020408
BRS3	2.25834032244898	1.77751834693878	1.67339113265306	1.74902844897959	2.47187610816327	1.71980511428571	1.89671143673469	2.13471579387755	1.71665995918367	2.07941169387755	2.27890365714286	2.43984626326531	1.97280374489796	2.24653918163265	1.3640257	1.72649927142857	1.59513305102041	2.82267475714286	2.03570106122449	1.7496900877551	1.89038897959184	1.97085896938776	2.18356844897959	2.33120403877551	1.9168247755102	2.29211703265306	2.10360467346939	1.87155498979592	2.12213551428571	1.8662169	2.17751989591837	1.73828311020408	1.97226455510204	2.47830534693878	2.56528094591837	2.36511001836735	2.26600824285714	1.9109854244898	2.25484793673469	1.33971445510204	1.7971087	1.81239768571429	1.91787151632653	2.14151172857143	1.89126583673469	2.47547593061224	2.29638605306122	1.89517103061224	1.84361447346939
TMX3	1.86014347755102	2.00423686530612	2.30226009183673	1.56559233469388	2.66683266938776	1.64058354081633	1.88435392653061	1.66814621632653	1.85236667755102	2.0878524	1.84062597346939	1.50602106122449	2.46608160408163	1.32304808367347	1.72690870204082	1.64603957755102	2.33544184693878	1.47114214285714	1.55588401020408	1.31608553673469	1.6465468	2.03895117346939	1.4616755877551	1.65108496326531	2.09397652653061	1.63847700204082	2.14179790408163	1.56860543469388	1.66382200408163	1.67696369183673	1.53620395510204	2.14472478163265	1.4748711755102	1.39424356938776	1.90859703673469	1.90859703673469	1.7676488877551	1.5296807877551	1.58325399795918	1.79127760204082	1.96194429183673	1.72786108571429	1.69120424693878	1.61505766836735	1.58126734693878	2.06864274897959	1.96903351836735	1.84106442653061	2.51202680204082
ZNF396	1.53166604489796	1.72985943673469	2.01572828163265	1.36572715918367	2.07508925510204	1.62631967346939	1.33742383877551	1.99527157959184	2.27440759795918	1.85345186122449	1.40199637346939	1.66166670816327	1.85011264489796	1.78064972244898	1.70366017346939	1.38669184285714	1.93504370816327	1.83272649387755	2.24767624285714	1.71229069591837	1.82205456326531	1.5917198877551	2.32491277142857	1.63164175510204	1.98248335714286	1.41579858163265	1.75772657959184	1.54856116530612	1.88597273265306	1.7662218755102	1.64169439591837	1.29269768979592	1.80268380816327	1.88982489183673	2.1458421	1.96364201836735	1.78958147142857	2.49034799183673	1.74186958979592	1.28133920612245	1.72786108571429	1.7706579755102	1.70457398571429	1.42027318163265	1.96078201428571	2.24364614285714	2.8554596755102	1.91186345510204	1.3930185
SLC26A7	1.51590720612245	1.43967920612245	2.17105013265306	1.46336457959184	1.74073650612245	2.05071517959184	1.56895011428571	1.24783916734694	1.36519424081633	1.29654791632653	1.40461451428571	1.17687824897959	1.74367653061224	1.45857145714286	2.24280168571429	1.25063676530612	1.69901910612245	1.22703775714286	1.32461149183673	2.03279763673469	1.20330332857143	1.27579593877551	1.32343002857143	1.43064492857143	1.38450552040816	1.52325407142857	1.1935333122449	1.18941588367347	1.13263214489796	1.58978461020408	1.38099412040816	1.44871257142857	1.56822361836735	1.51625784285714	1.35891032244898	1.22020364897959	1.06372337142857	1.71379976122449	1.29205508163265	1.50384737755102	1.31116987346939	1.40160716734694	1.20441626734694	1.55972644285714	1.27951934897959	1.95735413061224	1.83489553469388	1.50731562040816	1.24966609591837
SNX18	5.15525784489796	4.96284020204082	5.55723942653061	5.10300371020408	4.83751192040816	5.34046052857143	4.97555501020408	4.88050028367347	4.95474234081633	4.82602760612245	4.61599936938776	4.73905644081633	4.95492529183673	4.41333862653061	4.73011075918367	4.91295443877551	4.96435930204082	4.22536268571429	5.09304463673469	4.69734787346939	4.6815401877551	3.42085092040816	5.18296056122449	4.82035793877551	3.95540654897959	4.84275125510204	5.00748849591837	5.32085291632653	5.03307560612245	5.34278230204082	5.07070333061225	5.42431837959184	4.93361304081633	4.86987250204082	5.40385853265306	4.58487082244898	4.83429413673469	5.07508834897959	5.00190033061225	4.41384950408163	4.13713267142857	3.9483837877551	4.52243000612245	6.02688149591837	4.8622299877551	4.83103778163265	5.57172334285714	5.3712207244898	4.55292340204082
FBXO39	3.23147499795918	2.7318011755102	2.53304757755102	3.23808194081633	3.56348419795918	3.13153668571429	2.82216085918367	3.28016840816327	2.85285651836735	3.06609143877551	3.35248466326531	3.44066821836735	2.60599358163265	3.25764218571429	2.76308626530612	3.17118311836735	2.72050039183673	3.39820442653061	3.25699062040816	3.54026028979592	3.5625401755102	3.33290824897959	3.18233139183673	2.885813	2.74496117959184	3.31578456938776	2.95961311020408	2.72763892857143	3.1643605	3.37019528367347	3.00443816734694	1.8662169	3.41160086938776	3.11552574693878	3.42904295714286	3.29441995102041	3.39026464489796	2.87257878979592	3.38994382653061	2.44443361020408	2.54414707346939	2.63287815510204	3.69537108571429	2.92496974897959	4.00266561428571	3.57032221632653	2.78709939387755	3.1884926244898	3.26728575714286
B3GNT6	5.90726255306122	6.22046023265306	5.19612886938776	5.83708838163265	5.49999992040816	6.09227579591837	5.75422024285714	6.2882254877551	5.66806956122449	5.2575207755102	6.56573654285714	6.16311825102041	5.94883204285714	7.05893870204082	7.52907426326531	6.10740643061224	5.2949059122449	7.07579397142857	6.26578400204082	6.34833849387755	6.61258317755102	7.6550407	7.09632150612245	5.27941910612245	5.47795809795918	7.44768475306122	6.20436791020408	6.26870983265306	6.19727027142857	6.31619348163265	6.01352275714286	5.30230982244898	6.66950643469388	7.32815120816327	6.65679358571429	6.36508788163265	7.03258162244898	6.36543683265306	6.99070183265306	5.11687103673469	6.30034553061224	6.82692216734694	7.61961837959184	5.80061735510204	6.51814175510204	7.99341358367347	6.46271028163265	6.23198090204082	8.09581582040816
DENND1B	1.4721111122449	1.92652084285714	1.16721182040816	1.61664290816327	1.64277654897959	1.75720779795918	1.23565610204082	1.44626812857143	1.3741758122449	1.67621672857143	1.55473959591837	1.59263965510204	1.69401759183673	1.75053507755102	2.5257596244898	1.67928743265306	1.46089561020408	2.01695533673469	1.72690870204082	2.82793578163265	1.50731562040816	1.35537406734694	1.36666288367347	1.71729242040816	1.96194429183673	1.72577405918367	1.60962912857143	1.02223335306122	1.41757572653061	1.37237303673469	1.50667468571429	1.52558754285714	1.26828838979592	1.51844051836735	1.59961806530612	1.6746493755102	1.58598725714286	1.7662218755102	1.45088479795918	1.75438948367347	1.82635141632653	1.11300636734694	1.51625784285714	1.68491400408163	1.54146965510204	1.23651167142857	1.28337726938776	1.64386490204082	2.34355456734694
ZNF619	5.2136239755102	5.64654945306122	5.57935929183673	5.49170136326531	5.20596867755102	5.67497883673469	5.50259825714286	4.86987250204082	5.44298234897959	5.12735006734694	4.69923018673469	4.75280518163265	5.96652313673469	5.02223040816327	4.53794698367347	5.76387733469388	5.68534316326531	5.02781489387755	4.98616974693878	5.87269226326531	5.26285929795918	5.08576117959184	5.84948708979592	6.06850871836735	5.8912017755102	4.89280987959184	6.29475148367347	6.05545972857143	5.02103846734694	4.51446882040816	4.43926222040816	5.64518199591837	4.76338067959184	4.85521436938776	4.69047165714286	4.5892673244898	4.61192121428571	5.03745328571429	4.72353403673469	5.73991883673469	5.76327798367347	5.36116611428571	4.8976264877551	5.60096022040816	5.07689917959184	5.37529726734694	5.56196856530612	4.97204793877551	5.43658994897959
CILK1	1.45171011020408	1.53986628571429	1.89222771020408	1.82082595918367	2.75080640612245	1.79582798367347	1.74624051836735	1.47570206938776	1.56860543469388	1.21479870816327	1.48380470204082	1.5439957877551	1.60748771836735	2.03305936734694	1.82658106530612	1.51404866326531	2.58334872040816	1.51662231428571	1.80736921428571	1.66926600816327	1.5391002	1.90771365714286	1.93213087142857	2.52036733265306	1.8343412244898	2.31670236122449	1.67643527959184	1.68743043673469	1.52494780816327	1.39992458979592	1.24269071836735	1.51117641632653	1.30323685306122	1.13839339795918	1.27208760408163	1.36519424081633	1.42982604285714	1.20120046530612	1.43822591428571	1.79738263673469	1.35491935510204	1.79397537244898	1.79970842244898	1.57437364081633	1.64707841020408	2.06087725918367	2.19028676938776	1.23823363469388	1.7811888244898
GARIN2	1.9367183244898	2.02724588367347	3.03627834285714	2.77893307755102	1.4528197877551	1.30501294489796	2.49850966122449	1.70457398571429	1.74158676326531	1.7082074877551	2.37883762040816	1.97814822040816	1.44828683265306	2.12673845714286	2.27515776734694	1.94957137755102	1.91186345510204	1.78064972244898	2.55851657142857	1.8358068877551	2.10901941632653	2.44288603469388	2.26343921020408	1.8909642877551	2.74618224285714	2.17178595306122	2.71709792857143	1.88304910612245	2.20882235714286	1.69317024489796	1.59513305102041	1.75692629183673	1.61580744489796	2.00446501428571	1.93444192857143	1.36024757040816	2.40783928163265	1.33348199183673	1.90678550612245	2.14386785102041	2.21195104081633	2.16495615714286	1.83074451632653	1.87582611428571	1.68642647346939	2.18074743673469	2.04619643265306	1.7353276877551	2.09775885102041
BCL2L14	1.94481055306122	1.94000444693878	1.66017358367347	1.94587074693878	2.62873939387755	2.03002601428571	2.34988218367347	1.75277643877551	1.95068496938776	1.81691428979592	1.89279433265306	1.78983731632653	1.79582798367347	2.16607866326531	1.97539501428571	2.0030114877551	1.97204961836735	1.72275016938776	1.33971445510204	2.35021934693878	1.52667573061224	2.30486144693878	1.84695516734694	1.84567729591837	1.50154851020408	1.77455747142857	2.20344603469388	1.92861417755102	2.07777785102041	2.11693297959184	1.97969315510204	2.22748384897959	2.1584423	2.0297633244898	2.10178284081633	2.17178595306122	2.28828718163265	2.0231173	1.57640041632653	2.27091319387755	2.11085957244898	1.81615535510204	1.88716228571429	1.81989145510204	1.92702309183673	2.39308102040816	1.89931321632653	2.12698091428571	2.29776599387755
HS6ST3	4.35449287959184	4.23500541632653	3.88876738979592	4.09995964489796	3.60798431020408	4.64225154285714	3.89973096530612	5.0473237	4.32950217755102	4.40692878163265	4.9675524877551	4.2498726122449	4.11540638367347	4.43555599795918	4.29725390408163	4.2826937877551	4.13965220408163	4.64546358367347	5.04528502040816	4.95474234081633	4.73314810714286	5.15597221020408	4.80084501836735	3.71240256326531	5.11406502040816	4.90765184693878	5.08314997142857	3.88438708367347	4.81932486530612	4.57555636326531	5.36198944081633	3.97628848571429	5.08937418061224	5.2100338877551	4.94893591836735	4.97817593877551	5.13722811020408	4.72353403673469	4.93327759183673	4.14324637346939	4.29241722653061	4.01670382244898	4.92834807142857	4.55435694489796	4.43142154897959	5.23077786326531	5.30365114591837	5.0248861877551	5.39739137755102
SLC26A1	3.95995241836735	4.02153126938776	2.93319132040816	4.04789454081633	2.90584975306122	3.33760415102041	3.14753253265306	4.14278919387755	3.64002926938775	4.16461355714286	4.50343486530612	4.19304404897959	3.17226983673469	3.72916037346939	4.16793149591837	3.60823404489796	3.42823365306122	4.52822811632653	4.01170558367347	4.09516620612245	3.88809550408163	4.96542573061225	4.08514702653061	3.30990685510204	3.27815791428571	4.62368315612245	3.72651285102041	4.1303295122449	4.12671331836735	4.43097586122449	4.13913117142857	3.60823404489796	4.34469445306122	5.20537768367347	4.63031640408163	4.72271643061224	4.77399757346939	4.1303295122449	4.42531613061225	4.07806744693878	3.54026028979592	3.47600459183673	4.58724741632653	3.63181864489796	4.25683615102041	5.06019554489796	4.50977407142857	4.0522949	5.00401034489796
CLDN15	3.84602941836735	4.07857206734694	3.17815164489796	3.26901821020408	3.16524017755102	3.38051695102041	3.72758329591837	4.35793359183673	4.22299809387755	4.02645023469388	4.78470014285714	4.23220190612245	4.00087177959184	4.48016350408163	2.9440325877551	3.32171870816327	3.1004249	3.2680510755102	3.10735423673469	4.37324030408163	4.6751177244898	3.37330898367347	3.73550656734694	2.6543257244898	3.39975463061224	3.07475316326531	4.0797091755102	3.87182773265306	4.27200031020408	4.60585079591837	4.53198165714286	3.26283467346939	4.41765600408163	5.31256664285714	4.78717569387755	4.53017033877551	5.04331584489796	4.3069679755102	4.71597850816327	3.96020373061224	3.02255056122449	4.14344750816327	4.01754536734694	3.26501443673469	3.88112331632653	5.23691092244898	2.9282744	4.29703108163265	4.82629665918367
RAB42	4.47509817346939	4.43070628979592	3.60015962653061	4.50747972857143	3.49888431836735	4.45365937142857	4.5122749122449	4.84391178571429	4.57055466122449	4.38649392244898	4.65469833163265	4.65906331632653	4.55106635510204	5.11259754693878	4.43353881836735	4.06395254081633	4.21584708163265	5.11124872244898	5.24614240612245	5.0626061	4.61823173469388	4.45354714387755	4.38841055510204	3.72518571836735	4.02066782244898	5.11706492857143	4.85594183061225	4.26024145510204	4.54537899591837	4.91440222244898	4.60701746734694	3.21767015510204	4.95568095714286	5.27968694693878	5.1391347122449	4.89002523469388	4.90972570204082	4.97817593877551	4.73354600612245	3.68367051632653	4.28883355306122	3.41469042857143	4.77399757346939	4.77238373877551	4.79806369183673	4.79754509183674	5.39041747755102	4.6639404122449	5.5035112244898
PTCHD1	2.10493123673469	2.00446501428571	2.45444871428571	2.26142811632653	2.20344603469388	2.28397809591837	2.69969271020408	2.4980288877551	1.97787332857143	1.9395227755102	2.0748402	1.74294684897959	2.73977353265306	2.06087725918367	2.13713153265306	2.44911640408163	2.62019357142857	2.01137556734694	2.61620530612245	2.85164551836735	2.01512341632653	2.53891051428571	2.37860660816327	1.9229625122449	2.43685971632653	2.61798981632653	2.42940198367347	2.29389340816327	1.76881924489796	2.29183051428571	2.00886347755102	2.08910747142857	1.9746083244898	2.02090067142857	1.98583655510204	2.0515245877551	1.76050303673469	2.1177411255102	1.8408511877551	1.95263151632653	2.12886405102041	2.44417603061224	2.40530185510204	2.26424198571429	2.2911915122449	3.21037551020408	3.43795604897959	2.04953612857143	2.70040674897959
M1AP	1.26828838979592	1.20530593265306	1.39763855102041	1.35201605714286	1.27208760408163	1.35891032244898	1.91919607346939	1.79411091428571	1.41651309591837	1.9272902	1.52797791020408	1.21647925306122	1.63347913061224	0.86711533877551	1.82683136122449	1.29521534081633	2.17689194693878	1.71613894081633	1.54434854489796	1.76370610612245	1.35316004285714	1.4206086	1.18570694489796	1.56496071632653	1.7662218755102	1.35491935510204	1.57809818163265	1.32226109591837	1.97305545510204	1.76739597346939	1.73499205306122	1.45460087755102	1.4242008744898	1.91310815102041	1.77300369795918	1.83954964489796	1.84767682653061	1.41164516938776	2.06394474693878	1.09727326122449	1.55670686326531	1.44370443265306	1.63119278571429	1.92754842653061	1.55742646326531	2.03279763673469	1.08031915306122	1.65832701632653	1.29205508163265
ZSCAN4	1.41269254897959	1.42770773469388	1.60274825102041	1.4179014244898	2.47668664693878	1.20759257346939	1.04047782653061	1.49354030204082	1.6030753755102	1.71024100612245	1.54466698367347	1.73889319795918	1.16384763469388	1.23651167142857	2.47741596734694	1.50280797142857	1.51437713469388	1.48838676326531	1.42651368979592	1.54856116530612	1.09864008265306	1.20650339795918	0.86711533877551	1.4616755877551	1.50154851020408	1.16226035102041	1.30902632653061	1.37528092857143	1.39667329591837	1.69317024489796	1.65935439387755	1.39065653469388	1.82403835510204	1.83650413673469	1.86290496530612	1.53810374081633	1.84854393469388	1.8537119122449	1.56527916530612	1.40790353061224	1.12894183469388	1.18941588367347	1.18158745918367	1.10293283469388	1.48064799795918	1.64797543061224	1.39901192040816	1.58770615510204	1.4810551
VWA5B1	4.29659834489796	4.14466762857143	3.84537804897959	3.66201656734694	3.63561320408163	3.80003063877551	3.26045394897959	5.3808907122449	4.41992608571429	4.50343486530612	4.99861416122449	4.79777416530612	3.40958392653061	4.55575363469388	4.12926067959184	4.29189242244898	3.58316257142857	4.0969816755102	3.69142921020408	4.10235284081633	4.18074136326531	4.42587450408163	4.20828095102041	3.85610465714286	3.50341290408163	5.14425664489796	4.03156705306122	4.05303895714286	5.00748849591837	4.87158958571429	4.78775262653061	3.82499439591837	5.30541638571429	5.63826469795918	5.32577325918367	5.14852075918367	5.53929093061225	4.95340548979592	5.11000660102041	2.93898552040816	3.58211032653061	3.94657275918367	4.61494383673469	3.52366844489796	4.81059840408163	4.90657818367347	4.04616668163265	4.72653814285714	4.72163770816327
LINC00311	3.53054711632653	3.23992228877551	2.31575034897959	2.69609484693878	2.3738688122449	2.95674725510204	1.75802121020408	3.05448154489796	3.02125186734694	3.17256339387755	3.47917390408163	2.8932804122449	2.73955200612245	3.09692815204082	3.03081052244898	2.46580433673469	2.45602004183673	3.64047705102041	3.21470945510204	2.92929647346939	2.55110073877551	3.16680534489796	2.51152246530612	2.27323675510204	2.75181843061225	2.08066453469388	3.18925195714286	3.32726322857143	3.97044969795918	3.85788884897959	3.46536626938776	3.18336873265306	2.91703786326531	3.57551077346939	3.50277753061224	2.96480095918367	3.11892544693878	3.24739500816327	3.52336336122449	2.64198417142857	2.31972060204082	2.39308102040816	3.14066593163265	2.2344514877551	2.69870004285714	3.51011165918367	2.25976466122449	3.42290894693878	3.45618897959184
HTR6	3.95728375102041	3.95019616938775	4.06739498367347	4.33157514693878	3.89650362040816	3.81765043061224	4.01491708163265	4.08939249591837	3.90665305306122	4.06343676938775	4.49524167959184	4.32847214285714	4.03446009795918	4.41750183265306	4.02393128367347	3.95995241836735	3.38994382653061	4.72769724897959	4.28859018979592	3.68538351632653	3.99605443673469	4.08003035714286	3.64096743673469	3.90614281428571	4.35579321020408	4.59356260816327	4.30208070204082	3.64521677755102	4.12179192040816	3.96227096122449	4.26559529387755	4.51807902040816	4.57945898367347	4.92541374285714	4.78611021632653	4.37480740204082	4.73070131632653	3.96558438367347	4.84951526734694	4.04935702040816	4.13581802857143	3.55809167755102	4.3396763244898	4.15981615510204	4.79175796734694	4.52325643061224	4.26738577755102	4.31270961428571	4.80118037959184
MAGEB6	1.49544996122449	1.25163436122449	1.98583655510204	1.75992013469388	1.53100106938776	1.34869664285714	1.48465013061224	1.25063676530612	1.26975523673469	1.2595524877551	1.13424825102041	1.16721182040816	1.26286180714286	1.49398567142857	1.66953406734694	1.75494900816327	1.43551620612245	1.96692740204082	1.71464470204082	1.1221407755102	1.16848289387755	1.67558791530612	1.60962912857143	1.6524181122449	1.59620170612245	1.57469788979592	0.985351983673469	1.3083694244898	1.31882944897959	1.25252500816327	1.13839339795918	1.60937884693878	1.32161370612245	1.28047844489796	1.12894183469388	1.24882538163265	1.03610117959184	1.18011622857143	1.03610117959184	1.3920244	1.34290697959184	1.24316699285714	1.53234135102041	1.32050789387755	1.50083195918367	1.00669372244898	1.70673288367347	1.15072419591837	1.80160775510204
RUSC1-AS1	2.9672991	3.45293390408163	4.01419898571429	2.6040228122449	3.47014404489796	4.41073959387755	3.40315150612245	2.62710602857143	3.13517935102041	3.5056296755102	2.25459371020408	2.41915087142857	2.94920965510204	2.74283063673469	1.64916996734694	3.36244533673469	3.32874723469388	1.9456227877551	2.95647106122449	2.9339618122449	2.95326301632653	1.96458069387755	2.84881311836735	3.34705285714286	2.94737501632653	2.3576631122449	3.16328610408163	3.25559217755102	2.89456634897959	2.84120743877551	3.17670678163265	3.74536600204082	2.51675354897959	2.33241614489796	2.63057981428571	2.86207745918367	2.19321454693878	2.83880723265306	2.7741543	2.8521545244898	3.11202125714286	2.33399716326531	2.37800385306122	3.22278285714286	2.74954923673469	1.87416495510204	2.56818519591837	2.63902506734694	1.88665835918367
CACNG6	5.24007134285714	6.81946681836735	6.80938167346939	6.57336956122449	6.51423751632653	5.88180782244898	6.54235537857143	4.1913217877551	5.37950624693878	5.00637998163265	5.79021721020408	5.49549030612245	6.14777121836735	5.20757716938776	6.00782658367347	5.32630700408163	5.93437623469388	5.47114191836735	7.25055907755102	5.42232230612245	5.52738687346939	6.08502569591837	6.1172604	6.64620585918367	6.65790300612245	8.18722469285714	6.47237378367347	6.57091064693878	5.0307448755102	5.28135867142857	5.37383812653061	7.13595153265306	5.07267176122449	5.50776585102041	6.06092088571429	5.3800297755102	6.05116902653061	5.02363083673469	5.60515166122449	6.39559340408163	6.10981865918367	5.84231330816327	5.98122336530612	5.92966137959184	5.9586961	6.95121072244898	6.56479175102041	5.30327408979592	6.52891080816326
LMNTD1	4.14269013979592	3.3749027122449	3.31932706530612	3.17910729795918	4.86795891020408	3.22939172040816	2.71159552244898	3.07190034897959	2.91391225510204	3.01301100816327	3.49986796734694	3.63383646530612	3.31346973163265	3.09692815204082	4.43763137959184	3.83121748979592	2.63532296734694	3.71265277959184	3.85610465714286	3.95099576122449	3.62967605510204	2.77589736530612	2.54496905306122	4.87474703061224	3.20897127755102	2.76336323265306	3.05871238571429	2.93597095306122	3.04771745102041	3.18811724693878	2.47106609387755	2.79232084897959	3.24629690816327	4.0588656877551	4.08375706530612	2.89456634897959	3.06547434489796	3.39242296938776	3.31389926938775	3.31648693877551	2.62635441428571	3.14055501020408	2.44496474489796	3.11943982040816	3.60473171632653	3.10643419183673	2.44443361020408	3.5613199	2.38767278979592
CIRBP-AS1	5.03589667959184	5.93692169591837	4.92121298367347	5.37306460204082	4.50523120204082	4.66664326326531	5.25690967346939	6.04213473061225	5.0428427122449	5.03210677959184	6.05654685306122	5.58598983265306	5.84743111428571	5.51464502857143	6.11061694693878	4.68050030612245	4.96409289183674	5.62648315102041	6.15938078163265	5.50725722857143	5.77074678367347	5.25690967346939	6.09264095306122	4.04908876938776	4.93084139795918	6.44693075102041	4.66470863265306	4.99237438979592	5.43828247959184	5.44392105918367	5.39597557755102	4.72111965510204	5.74985245306122	6.05615667142857	5.72255941428571	5.45745711632653	5.82926124897959	5.44703386122449	5.36884914897959	4.2122198244898	4.96782633673469	5.36198944081633	5.6791274	4.59169506938775	5.39739137755102	6.48641727755102	6.3879977877551	5.65177208367347	6.29217671632653
AXDND1	1.21479870816327	1.5518252122449	1.77514661836735	1.31512010408163	1.21938804285714	1.43465931428571	2.24653918163265	1.13166140306122	1.34153631632653	1.28837704693878	1.29984313265306	1.35639980204082	1.67643527959184	1.45785497959184	1.42328519795918	1.4810551	1.19229356734694	1.36868300408163	1.61932075714286	1.43856065918367	1.55776222857143	2.09990307755102	1.49189350816327	1.48688955306122	1.4743276122449	1.31285157959184	1.25865674897959	1.42328519795918	1.41724126938776	1.43636872244898	1.13424825102041	1.42027318163265	1.40108178571429	1.28268070612245	1.20759257346939	1.33162929591837	1.41866873061224	1.18291928571429	1.18570694489796	1.69186502244898	1.29586881428571	1.9342108244898	1.40606120612245	1.52876707959184	1.2556355	1.58696137755102	1.9219997755102	1.18570694489796	1.38148293469388
ASMTL-AS1	4.99366345714286	4.93545132857143	4.31250395714286	5.58400376938776	4.66007336326531	5.14640072040816	4.7624398122449	5.82680893469388	5.12000301632653	5.09531645510204	5.79021721020408	5.0606929755102	4.7624398122449	5.08624214081633	5.63528178367347	4.66470863265306	4.46322770408163	5.65705317346939	5.65960207142857	5.20240846530612	5.30186169183673	5.20338455306122	5.33055353673469	4.40236113061224	5.25825910204082	5.85880916530612	5.31297536020408	4.87922486530612	5.10323479387755	5.14620060204082	5.0944509755102	4.45433427142857	5.66293883265306	5.79340464081633	5.45643205306122	5.59454943265306	5.46474867346939	5.15428637959184	5.19367519795918	4.84924670816327	4.97555501020408	4.71615910612245	5.85228653673469	5.09505950204082	5.21985218979592	5.3572939	5.64244335510204	5.27739905102041	5.92043405918367
CD200R1	2.70172241020408	2.21195104081633	2.44187878367347	2.54781475306122	3.45689238163265	2.06778134489796	2.22168018979592	2.40644372857143	2.88285912244898	2.88941086734694	2.48514453265306	2.3414408877551	3.10936019795918	3.21328672244898	2.6877315755102	2.90388580204082	2.86400458163265	2.341125	3.22278285714286	3.21565667755102	3.39464783469388	2.1458421	2.22983814693878	2.1433741	2.76708994693878	2.18293308367347	2.02798141836735	2.17733353265306	2.3177188	2.25652923877551	2.36099805510204	2.27890365714286	2.0030114877551	2.1490787	2.09060648367347	2.17155633673469	2.35304424285714	2.40828710816327	2.0568018122449	2.43129149387755	2.22113678367347	2.17276738571429	2.58406865306122	3.17020715102041	2.19180714285714	2.43471834693878	2.6323664755102	2.79330310612245	1.77871930408163
LINC00334	2.19567469591837	1.90749781632653	2.24497937346939	2.05451662857143	2.67234302653061	2.14083869183673	2.90127443265306	2.07941169387755	2.13741780816327	2.30581982040816	2.02545565510204	2.07360612653061	2.1044286	2.05964104489796	1.86918261632653	2.42036025714286	1.88876646938776	1.91013168571429	2.07653303469388	2.13979553469388	2.00266761632653	2.10277893469388	2.16178428367347	2.64792150408163	1.83984856530612	2.77815605918367	2.15908720612245	2.11068368979592	2.15961763469388	2.33143797755102	2.18249581836735	2.51976412244898	2.31462461428571	2.23586483265306	2.2007049122449	2.17229044489796	2.14610712244898	2.09750105510204	2.00023045714286	2.44911640408163	1.98897278163265	2.20783123061224	2.46670421428571	2.32465212040816	2.06087725918367	2.13246381020408	1.61466633061224	2.18985226938775	2.04655770612245
ATOH7	1.84567729591837	1.59732356530612	2.40861290306122	1.82205456326531	2.24957010714286	2.04902356122449	2.71874849387755	2.21600461428571	1.95657285102041	1.8506570755102	2.23099823673469	2.04182421632653	2.33544184693878	2.23147174897959	2.24028332857143	2.05451662857143	1.99447228571429	2.71064389591837	2.13246381020408	2.31462461428571	1.98401587142857	3.61335374081633	2.16850700816327	1.51881238367347	1.7971087	1.99865309795918	1.93974447346939	2.18881062244898	2.03382808367347	2.08853971020408	2.19543616326531	1.44743033877551	2.37670990612245	2.54644844897959	2.17891002040816	2.17501174489796	2.23468437142857	1.93213087142857	2.0118297755102	1.57365445102041	2.00396435102041	2.44396489183673	2.24594753877551	1.4009099244898	2.60447487142857	2.00348047959184	2.03781449387755	2.18962993877551	1.64412903265306
SEC16B	3.86493752653061	3.93755430612245	3.2755001122449	3.65288596428571	4.04848167142857	3.83363315306122	3.66344289387755	4.16868810816327	3.94028464285714	3.86187364693878	4.15768281632653	3.57551077346939	4.1763462	4.12410828979592	3.50964667755102	3.6425835755102	3.94282043673469	2.96528663673469	3.3242430755102	3.85967830816327	3.71160315102041	3.40006609183673	4.17263621020408	3.50903726122449	3.61878753469388	3.53478244285714	3.83326053265306	3.85636506938775	3.90230786122449	4.41360616122449	3.90964923469388	3.25521189183673	4.27325787346939	4.33886540612245	4.26024145510204	3.92881517142857	4.12539419183673	4.20393281428571	3.9750776244898	3.19508782857143	3.23072043265306	3.43622099591837	4.00628046530612	3.9860666122449	3.86267621836735	3.49716490612245	4.61823173469388	4.11304909795918	4.06927514285714
AMER1	4.63758483877551	4.37240575102041	3.56152503469388	3.14413400510204	3.57004373877551	3.29284409591837	3.87721155306122	5.3727437122449	4.35533480612245	4.39305217142857	4.82247687755102	4.86629181836735	4.13188762857143	3.99770514081633	4.20751783469388	3.92197460612245	3.83452200816327	4.59196894489796	3.10569352040816	4.21524821836735	3.62190519591837	4.80362515714286	4.5050080755102	3.84279492857143	4.19031810816327	4.3697363244898	3.85636506938775	4.09221514489796	4.86657624489796	4.89875000408163	4.78514388367347	3.34674286326531	4.65504493061225	4.85946630816326	5.00542935102041	5.12212060204082	5.19935777755102	4.34344801632653	4.95451772653061	3.57492899897959	4.22221466122449	3.2347738755102	4.77399757346939	3.32702433061224	4.28915653673469	5.0626061	3.99605443673469	4.5599566755102	4.85750187959184
NKX6-3	3.92002775306122	3.94134618367347	2.65850858571429	3.26405275102041	2.66105944693878	2.94162837346939	3.24996924489796	4.8479789122449	3.53464738673469	3.93784201836735	4.62076414081633	4.28495886734694	2.94562287142857	3.51166202244898	4.04023170204082	4.08057575714286	2.91703786326531	2.97035282040816	3.25857910204082	3.30023733673469	3.09814132040816	4.06557550816327	3.07553011020408	3.6535528122449	2.88002666122449	4.15041223469388	3.36192185510204	4.24133577346939	4.29379124285714	4.13461587959184	3.88832258163265	3.21065822040816	4.66368290408163	4.48016350408163	4.71208258163265	4.70180598163265	4.91488553265306	4.05201168367347	4.08613181632653	3.48794772653061	3.27640060204082	3.88980452040816	3.60121840408163	3.11943982040816	4.00825531428571	4.68226743469388	3.55599244081633	3.62940232857143	4.49309020204082
TBATA	3.62840659591837	3.82680083061224	3.8172134244898	4.62403886734694	4.24491919591837	3.64662782653061	3.85480524897959	4.02817322244898	3.66518625714286	3.63846423673469	3.89356947755102	3.89399281020408	3.57481130612245	4.03257126938776	3.83708333877551	3.69059872653061	3.56753516938776	4.14107849795918	3.38770263265306	3.63451546530612	4.08463021428571	3.60099034285714	3.84982283673469	3.98394822653061	4.03312633265306	4.281452	3.86315062040816	3.80780015714286	3.9642946877551	3.96812516326531	3.82436349183673	4.57767521836735	3.85705132653061	4.48652859387755	3.57309463673469	4.16967490204082	4.03422562857143	3.80356274081633	3.82061890612245	4.03686141836735	3.83326053265306	3.74704829183673	3.54690295306122	3.8740702755102	3.80251014693878	3.6714130755102	3.53832286122449	3.79574009183673	3.98213771428571
EXOC3L2	5.60111689795918	5.90336208571429	4.92497896122449	5.43247144489796	5.23614718571429	5.25787807244898	5.92361452040816	5.94168385510204	6.04986241020408	5.65281945306122	5.89080814897959	6.08502569591837	5.63609527346939	5.99240934081633	6.35159033877551	5.42846092653061	5.22431699795918	6.39713367346939	6.0725129755102	5.90097573265306	5.53284671632653	5.76387733469388	5.69858888979592	5.46107771836735	6.34049314693878	5.94365003265306	5.34703760408163	5.4506421122449	6.16994127755102	5.86890042857143	6.0997659	6.05794294285714	6.31777267959184	6.54571865510204	6.25500076122449	6.19879687959184	6.37246794693878	6.32526490612245	6.12524206530612	6.25639851020408	5.82575110204082	5.43350072857143	6.72300127959184	5.01198	5.88826152244898	6.45391524489796	6.63419596938776	5.82615698571429	7.17653450204082
CABP4	5.03438854285714	4.17607226734694	4.18861971020408	4.43604110816327	3.88693856938775	4.6513396244898	4.45548171734694	5.63250004897959	4.73473008979592	5.13601721020408	5.56076819795918	5.28710320816327	4.63499663265306	4.93952344693878	5.56834177346939	4.26862334693878	3.79505600408163	5.02957565510204	5.20867713673469	4.74229970612245	4.29841478979592	4.32576434489796	4.82577078571429	4.62076414081633	4.27429216734694	5.50725722857143	4.43954306530612	4.96782633673469	5.45341466326531	5.45173904489796	5.55723942653061	4.07138393673469	6.04035126938776	6.06385308979592	6.0825520244898	5.33343525918367	5.85381588571429	5.5954079122449	5.7652406877551	4.27043900204082	3.92530881836735	4.21882198979592	5.13370641632653	3.79574009183673	5.12587889795918	5.92259909183673	5.03043533469388	5.2103899244898	5.65705317346939
TNFRSF13C	4.19934919591837	4.44457212857143	5.37144483469388	4.40332662244898	4.78528525918367	4.25519503877551	4.21025328979592	4.32971597959184	4.21936810612245	4.18202046326531	4.81290583673469	4.59303164897959	4.46703638163265	4.79645334897959	5.4506421122449	4.46109490408163	3.71449740204082	5.0698114122449	4.85431389795918	5.29406924897959	4.99687623877551	5.02123835102041	5.26798316938776	4.30473410816327	5.29231370816326	5.94488556530612	4.70037893877551	4.19795271020408	4.20023295816327	3.89103839183673	4.02795160612245	4.08583768571429	4.08719214081633	4.94508464897959	4.32265442857143	4.57613297755102	5.05565225918367	4.16149020204082	5.15841128979592	4.52325643061224	4.40915667755102	4.76742680612245	5.5580496	4.46453801020408	5.04607915102041	5.47114191836735	5.34564867755102	5.22377516122449	5.8715573244898
CAMK2N2	4.49074628163265	5.35889838571429	4.37298157959184	4.38526719591837	3.94523078571429	4.55338893061225	4.96128740612245	5.05419105102041	4.53328336530612	4.41491297959184	5.34590622857143	5.30840406938776	4.42419569285714	5.32034055510204	6.00144671122449	4.43632447959184	4.52774566734694	5.48247677142857	5.50432018979592	5.09111043877551	5.06216323061224	4.82158312040816	5.09138111020408	3.87603139387755	4.73875332653061	5.71491124693878	4.17738411428571	5.10594989795918	5.11731577959184	5.04844388571429	4.91989550816327	4.32429113061225	5.50941675714286	6.13951053469388	5.72470826122449	5.23592773877551	5.61090319183673	5.19128948877551	5.73303306326531	4.14891114489796	4.30335230408163	4.67743440408163	5.9088212	4.3943200244898	5.01413226122449	5.52738687346939	5.16069120612245	5.05394350408163	5.7217734755102
ANKRD30BP2	1.67899220408163	1.91625316122449	2.51864057755102	2.33196398163265	1.60112069795918	1.79546661428571	2.05361004081633	1.90794221020408	1.92055550816327	1.88740048979592	1.86500561632653	1.78983731632653	2.20728427346939	2.75874665510204	2.26015025102041	1.8884626244898	2.10843611836735	2.19655322244898	2.82567116530612	2.05730969795918	2.11010182653061	2.26117535102041	1.97615686122449	1.68491400408163	1.74561619387755	2.23218242857143	1.86521201020408	1.86265528571429	1.68642647346939	1.76107796938776	1.84106442653061	1.98738547755102	1.61664290816327	1.91210129795918	1.53100106938776	1.61212238367347	1.88465135306122	1.72299723877551	1.5434322755102	1.90859703673469	1.68954215102041	1.71487915510204	2.70572165714286	1.78548266734694	2.29313887346939	2.08200646530612	2.01253238571429	1.85724763061224	3.28098353265306
KCNG3	1.58126734693878	1.66814621632653	1.93818614081633	1.5707398244898	1.40199637346939	1.86214468979592	1.42588048163265	1.61267891428571	1.64888518979592	1.67621672857143	1.84538726938776	1.78489415102041	1.61522197755102	1.96607860204082	1.78663526122449	1.49544996122449	1.65162274285714	1.66500551632653	2.50897753469388	1.95602791020408	1.8067721	1.93025580204082	1.33509239183673	1.54486806734694	1.4748711755102	2.91801961428571	1.73280266530612	1.72472652040816	1.77871930408163	1.5933550755102	1.53005263061224	2.79671142040816	1.79738263673469	1.62023046734694	1.73202867142857	1.7366653877551	1.59013096326531	1.58739541632653	1.52354873265306	1.52325407142857	1.41391927755102	1.49112634489796	1.31882944897959	1.86985226938776	2.19951171632653	2.67424921632653	1.64487901836735	1.83197173061224	1.50023815510204
LINC01312	4.41333862653061	4.76025618163265	5.70429376938776	5.95523416530612	7.0557044122449	4.98387051632653	5.34768937346939	3.98963925714286	4.61680291836735	3.88412345102041	4.55806856938776	4.29896034081633	4.55266553061224	4.36247255306122	4.45365937142857	5.14640072040816	5.98921709387755	4.73905644081633	5.73777078367347	3.76137279795918	4.43873859591837	4.45354714387755	4.71755522040816	6.36043855918367	5.42312274285714	6.31199495510204	4.77550822040816	5.98819164693878	4.30473410816327	4.32785709387755	4.28659080408163	5.36830315714286	3.93692888163265	4.43097586122449	4.48652859387755	4.32374753061224	4.3555275	4.16990415102041	4.48289036530612	6.24054632244898	4.7222017	4.37138449591837	4.46632822857143	5.37200230408163	4.51785634081633	4.72716753469388	4.76093803061224	4.41203677755102	4.09495382857143
FOXP2	3.99484748367347	4.9942325	4.87612648367347	5.25551772653061	4.95698063265306	4.56908844897959	5.2566121244898	3.5710409244898	4.94199085918367	4.41830816326531	4.04249325510204	4.45727735918367	3.77013322040816	4.44457212857143	3.56848044285714	5.10693606326531	4.81895656734694	4.65395333877551	4.266182	4.17712709183673	4.01539889591837	4.95740034693878	5.38228391020408	5.15653766938776	4.95194538367347	2.91906840816327	4.64904186122449	4.38820016122449	4.1205295244898	4.22628622857143	4.86769831836735	5.29406924897959	3.9604708755102	3.96536592653061	3.9719468877551	3.6105789244898	4.01539889591837	4.63124114285714	4.03354485714286	4.61851885714286	3.68828567142857	4.79777416530612	4.18861971020408	4.62887422244898	4.52970943469388	4.15790266122449	4.44604272857143	4.62747524897959	3.6105789244898
B4GALNT2	3.29151632244898	3.56571229183673	4.20036384489796	3.19508782857143	3.27126992857143	3.50080275714286	3.27945211836735	4.17414975102041	3.47849167346939	3.68353672346939	3.83846210612245	4.14539287142857	3.30060584897959	4.07373315510204	3.59506199795918	3.11863224897959	2.23586483265306	3.64953419591837	3.45787436530612	3.3436405	3.52548988367347	4.05378869795918	3.72838653469388	2.95961311020408	3.49087339387755	4.49759208163265	3.36682391020408	2.89599886326531	4.11415269387755	4.43142154897959	3.49499497142857	2.76634662857143	3.91909431632653	4.35677251020408	3.92021467346939	4.08524666734694	4.27752392857143	3.7420735244898	3.97279299387755	3.20411707346939	3.33561062653061	3.36682391020408	3.78610315918367	2.89753613265306	3.70721790612245	4.18006927346939	3.89380506326531	3.67875979387755	4.09495382857143
FMR1NB	1.70277395714286	1.64255842040816	1.4002693244898	1.28758154489796	1.33011850612245	1.5377296877551	1.27808871020408	2.47964772857143	1.56280988571429	2.03926862040816	2.23289607959184	1.92396463265306	1.81956533265306	1.83816446326531	2.45741773061224	1.5715805	1.50731562040816	1.94481055306122	2.15908720612245	1.57191311428571	2.04349675306122	1.82205456326531	2.13297278571429	1.82124432857143	1.29143464693878	2.55965615714286	1.44466871428571	1.70877922653061	1.81615535510204	1.99373903877551	1.84285203265306	1.31997488979592	2.08678729795918	2.04595933265306	2.18422240408163	1.89954003265306	2.58038176326531	2.18741405102041	2.27646159387755	1.37179806734694	1.5077003877551	1.13839339795918	1.66953406734694	1.33638455918367	2.03226159183673	1.62654323265306	2.10675594081633	2.01163603469388	2.31935519591837
GCSAML	2.17576448163265	2.12277590408163	2.96604420204082	2.61398360204082	1.95602791020408	2.31972060204082	1.77271147142857	2.41767457959184	2.37721339387755	2.39980798163265	2.2344514877551	2.18422240408163	2.21458114897959	2.41568239183673	3.90136193673469	2.29338612040816	2.53224174897959	2.9031338	2.60585633673469	2.32465212040816	3.02800107142857	1.82683136122449	2.39334979387755	2.13741780816327	2.44262711836735	2.28754509591837	2.16850700816327	2.21836784285714	2.680445	2.4344887755102	2.15525687346939	3.02929451020408	2.22470550816327	2.4504698755102	2.50897753469388	1.93629547142857	2.47430372857143	3.00704034489796	2.26600824285714	2.14386785102041	2.27934812040816	2.85824498979592	2.72564090204082	2.66486669387755	2.36970968979592	2.6114148755102	1.66856003061225	2.48643058163265	3.49087339387755
SIGLEC11	2.68610673061225	2.86794899183673	2.48439652040816	3.23854770204082	1.4528197877551	2.40032262653061	2.76279665510204	2.76336323265306	2.65850858571429	3.06455668571429	2.64769017346939	2.42940198367347	2.37883762040816	2.62797671836735	2.48037436326531	3.21493271632653	2.47547593061224	2.53784563877551	2.72706128367347	2.69563844897959	2.66406989795918	2.15020381020408	2.76424884489796	2.37075789387755	2.17345536938776	2.51520722244898	2.36775304897959	2.29361748163265	2.33262344897959	2.51651011428571	2.60954259489796	2.15720077959184	2.5436128122449	2.8024810122449	2.69247818571429	2.42088842857143	2.32094003469388	2.63139094285714	2.52894614693878	2.12343531836735	2.77057173673469	2.76572902040816	2.01053421836735	3.4454221	2.70090578979592	3.11228692653061	3.64662782653061	2.74283063673469	3.01967777959184
IL23R	2.17451813265306	1.7622656877551	1.14635123877551	2.07678744081633	2.15671235306122	2.1433741	1.81154018163265	2.3428629755102	2.18906627346939	1.94350242244898	1.89851664897959	2.30633253265306	1.93866404489796	1.78816356122449	2.52425651020408	2.17200666326531	2.06238224081633	2.07600908571429	2.13118519591837	2.20808618571429	1.85932245714286	1.92540048979592	1.94798161428571	1.5769407122449	2.07698728163265	2.25352964897959	2.60599358163265	1.94481055306122	2.16955270816327	2.34524691020408	1.91827495918367	1.75772657959184	2.03078863673469	2.68752229591837	2.57667977346939	2.10901941632653	2.42438176938776	2.05707778979592	2.74744220816327	1.87487758163265	2.38556473469388	1.69786480408163	2.94114827346939	2.36415628367347	1.82898593061224	1.73280266530612	1.9083303	2.08830145510204	2.69755865510204
MAGEB18	1.5518252122449	1.37475775714286	1.49846241020408	1.25865674897959	1.49876596530612	1.75149635918367	1.41724126938776	1.30902632653061	1.24015223877551	1.26561158979592	1.50983426428571	1.34637753469388	1.73280266530612	1.3454724244898	2.18881062244898	1.38258058571429	1.34971245102041	1.32548640408163	1.39403263979592	2.01253238571429	1.55254039795918	1.42238854897959	1.72985943673469	1.32343002857143	1.50154851020408	1.86363303877551	1.34707608163265	1.81653533265306	1.12672390612245	1.57640041632653	1.30323685306122	1.72246705102041	1.14635123877551	1.32343002857143	1.73202867142857	1.27142895918367	1.54115345918367	1.30501294489796	1.4810551	1.30431501632653	1.34815308367347	1.52325407142857	1.4802751244898	1.71690482653061	1.84901282857143	1.18011622857143	1.83272649387755	1.39634180816327	1.32266613877551
CD276	6.86949779183673	6.10740643061224	6.4251738755102	6.85114864081633	5.98107418877551	6.35952397959184	6.44646942244898	6.86779316122449	7.11234054489796	7.14428305510204	6.75845708163265	6.57514939183673	6.56788118367347	6.66475963265306	6.66098921428571	6.55497583673469	6.32032084489796	6.68243964693878	6.86207858571429	6.54928526326531	6.90343334081633	6.08390604489796	6.52988549591837	6.1172604	5.94940375918367	6.91909900612245	6.22663991428571	6.29627219795918	6.96823556122449	7.0090315122449	6.82810446734694	6.12382244693878	6.55167871632653	7.20737039591837	6.81050457244898	6.5547469244898	6.61390513265306	6.8946967244898	6.5118489122449	6.41083641428571	6.14375569387755	6.54970923673469	7.18998753877551	6.09643836530612	6.25350066938775	6.24095014489796	6.02128472040816	7.26974372857143	6.78615002653061
IFNL2	2.4066906877551	2.48164572040816	2.4980288877551	2.2445054755102	2.40032262653061	1.9616674755102	2.54342652040816	2.50993467346939	2.16495615714286	2.22853198367347	2.63162526122449	2.51651011428571	2.0186453744898	2.40893273877551	3.09271721836735	2.27385123877551	2.08155552653061	2.86016674897959	1.95587093469388	2.1044286	2.18293308367347	2.44037223061224	2.09798747755102	2.56849061020408	2.14437013061224	2.34748451020408	2.50047794285714	2.3408879755102	2.49108998163265	2.50156584081633	2.34660751836735	2.64433644489796	2.43378505102041	2.55015025510204	2.51052934489796	2.45993777346939	2.34830897142857	2.04349675306122	2.51105630612245	2.75752927346939	1.98296095714286	1.94927481836735	2.71184354897959	2.54342652040816	2.06363726122449	2.52601036326531	1.9168247755102	2.46498604489796	2.75105951020408
IFNL1	4.2751098	4.57011773265306	4.10566708367347	4.14406366122449	3.62687245714286	4.24513604693878	3.93724727653061	5.02123835102041	4.4996516122449	4.48676505306122	5.17960203265306	4.94270796530612	4.40355270204082	4.96461140816327	5.20072553673469	4.01419898571429	4.22748769795918	4.52822811632653	5.39158495102041	4.40520614489796	4.61095019183673	5.00360357346939	4.2748505244898	3.72102234693878	4.13786784285714	4.68203304489796	4.38738427142857	4.39334924489796	4.71289337142857	4.63031640408163	4.68535064693878	4.35040852244898	5.04331584489796	5.45820029387755	4.81613853265306	5.14316857142857	5.49031364489796	4.88441699183673	4.93257689387755	4.65574323877551	4.0361669244898	3.98815116122449	5.01804555714286	4.15768281632653	4.58587333469388	5.52204494693878	5.23475909387755	4.77346668571429	5.08950000612245
C4orf36	2.6035472122449	1.98145194897959	2.71874849387755	2.20483066530612	2.48538916530612	2.64198417142857	3.79483526530612	2.96503619795918	2.65458290816327	2.73261374081633	2.83629768163265	2.57455485510204	2.8128425122449	2.63877962653061	2.62692430612245	2.64066122040816	3.32615240408163	2.28533460408163	2.59715303265306	2.06552516530612	2.15933086326531	2.20685279795918	2.06680646530612	2.66185676938776	2.5798697122449	2.14179790408163	2.55912992653061	2.38257328571429	2.58334872040816	2.80340076530612	2.80714006530612	2.10332743061224	2.68964045306122	2.67471804081633	3.04445809591837	2.78302624897959	2.78859666938776	2.72659390408163	2.79042673877551	2.75346677346939	2.53534802653061	2.96627118571429	2.39711679387755	2.23036515918367	2.51799229591837	1.97852490204082	2.45831565102041	2.73463605102041	2.39771327142857
FIGNL1	3.67292404081633	3.62118751836735	3.79505600408163	3.72152051836735	4.58411425102041	3.9455324122449	5.16036432244898	3.50634829795918	3.76384759591837	3.6547303122449	3.45566513877551	3.31017264285714	4.02419222040816	3.83661964489796	2.60904299795918	4.19795271020408	4.75857485510204	3.90665305306122	4.16941394285714	4.07396726122449	3.29899720510204	3.69921850204082	3.60605251836735	5.18655050612245	3.40006609183673	3.54358664897959	3.8260587877551	3.92427583265306	2.83933539795918	3.53427755510204	3.24240452040816	4.35182254489796	3.27035246122449	3.1220369	2.97653603469388	3.39242296938776	2.87800825306122	3.30854820612245	3.4268251122449	3.98710263265306	3.87603139387755	3.79849753061225	2.58306131428571	4.69047165714286	4.25067423877551	3.27243481632653	4.13892787959184	3.50131523673469	2.76224756734694
RIMS1	2.00127204489796	1.39946825510204	1.5715805	1.61580744489796	1.43822591428571	1.64058354081633	2.4735464122449	2.21195104081633	2.17321907142857	2.10012530408163	2.40472582040816	2.0007712122449	1.91969144081633	2.40828710816327	3.26077496122449	1.90749781632653	1.81167685408163	1.5093008	2.94374661020408	2.41542073877551	2.41466426122449	1.31949354897959	2.08698801428571	2.00396435102041	1.64707841020408	1.97417145102041	2.06680646530612	2.20122459387755	1.86856415102041	2.54781475306122	2.18201836530612	1.53166604489796	2.09627584693878	1.9445552877551	1.87762263061224	2.1633664244898	2.02007231428571	2.32117733877551	2.19876913673469	1.8710085755102	1.77931144285714	2.21751725714286	2.50897753469388	2.09787316428571	2.23930164081633	3.11943982040816	1.7742114755102	2.3595908122449	1.75802121020408
PITPNM2	5.73035952244898	5.69631005714286	6.4638745244898	5.63219718163265	5.64275499183673	6.01871466938776	5.97567487142857	4.97713805510204	6.13711170408163	5.83678915102041	5.02006494693878	5.55464270816327	5.85699164693878	5.49092730408163	4.4912699755102	6.51277628163265	6.2598959755102	5.25018166122449	5.01225368571429	5.32881390204082	6.00127255102041	5.40197138571429	6.03033151428571	6.06092088571429	5.91729133061224	2.48693797959184	6.14815918571429	5.79633999387755	5.64244335510204	5.13279481020408	6.14484391020408	5.23966870510204	4.79296066938775	4.47795288367347	4.90822796938776	5.33275597755102	4.45912473673469	4.84015214897959	4.83853311836735	6.25844123877551	6.14210115918367	6.48596993265306	5.12636095102041	5.58400376938776	4.6004044755102	3.69390044081633	3.93120527346939	5.52868989591837	4.51395333877551
PCDH10	2.95472673061224	2.78812085510204	2.57413494081633	3.39077582040816	2.91176524285714	3.14247025102041	2.66633712040816	2.60287947346939	2.57862325306122	2.18765990612245	2.96604420204082	2.44187878367347	2.51305134693878	2.9128185755102	2.79209891020408	1.5136216755102	1.92922187755102	2.39980798163265	2.79100601020408	2.70740231020408	2.82650550612245	2.43160610204082	3.74957979591837	3.55880699591837	3.65779217755102	3.00951989795918	2.71135664081633	2.58334872040816	2.63287815510204	2.79283432244898	3.26989525306122	3.1873048	3.06106360408163	2.95221794897959	2.8171111122449	2.97977300204082	2.31027738979592	2.97432533673469	2.89361539387755	3.39026464489796	3.0873119	3.05259363265306	2.94897761020408	1.87533016734694	2.60564649591837	2.85658053367347	2.76572902040816	2.84881311836735	2.72682052040816
TAB3	3.20136772244898	3.47186194693878	3.68040187959184	3.62383703061224	4.02768480612245	3.46750205102041	4.09741712040816	3.52336336122449	3.62514808367347	3.47014404489796	3.47014404489796	3.42904295714286	4.01754536734694	3.5934172877551	3.91934605306122	3.5874721122449	4.04023170204082	3.01967777959184	3.963887	3.38390405918367	3.59265109591837	3.1365883122449	3.55097429387755	3.52075443673469	3.56775715102041	3.02995266530612	3.90987011428571	3.31648693877551	3.38274519795918	3.4943245877551	3.52075443673469	4.07349775918367	2.9485468	3.24654394489796	3.4862726244898	3.25413141632653	3.62082873673469	3.19024857142857	3.4041424244898	3.82586609183673	3.54298593469388	2.71678644693878	3.76800099591837	3.00313943673469	3.80384436326531	3.43216818571429	4.10438543265306	3.53760403673469	3.63751096734694
GRK7	2.22748384897959	2.05236397142857	2.3662747122449	2.4196135244898	1.78008706326531	2.31597367959184	1.98772188163265	2.23736109387755	2.0198396122449	2.19998256938776	2.26998024285714	2.23147174897959	2.25229594285714	2.0706316122449	1.79943545714286	2.06474280816327	2.3065670877551	1.87979138979592	2.28754509591837	2.20882235714286	2.14460186938775	1.04614609183673	2.33331579183673	2.33331579183673	2.16178428367347	2.23655071836735	2.46688373877551	2.24423787142857	2.26794114081633	2.5092379877551	2.34682346326531	1.96115517755102	2.3653013755102	2.38950040408163	1.95044145102041	2.2132808755102	2.36063335306122	1.98817863061224	2.45715741632653	2.06501316326531	2.33942511836735	2.04770492244898	1.69120424693878	2.36415628367347	2.14610712244898	1.90640959387755	2.63852910204082	2.18398635714286	2.53281654285714
MMEL1	4.38794594081633	5.10194072040816	4.0988660122449	4.53272373469388	4.72629616530612	4.14135306530612	4.46583084489796	4.54912816734694	4.48039377142857	4.67322385102041	4.70496595306122	4.84275125510204	4.17010588571429	4.95698063265306	4.32576434489796	4.3156945	4.8612458122449	4.90791401836735	4.59221695510204	5.27994663061224	4.5209105122449	4.95263288571429	4.82035793877551	4.5599566755102	4.73354600612245	4.78866309387755	4.38966259591837	4.46236239387755	4.82552664897959	4.86545299591837	4.25067423877551	3.75379449183673	4.90822796938776	5.24084219183673	4.83077564081633	4.98095485918367	5.08624214081633	4.67715855510204	4.93598188979592	4.31670864285714	4.00037105510204	4.95236254897959	5.34278230204082	4.53272373469388	5.42823065714286	4.63524532244898	4.51141901632653	4.23832255918367	4.35969284693878
PDE8A	6.46315777142857	6.99070183265306	7.25132914081633	7.12481961020408	6.72179672244898	6.90802888163265	7.5936449	6.00888415918367	6.30154482857143	6.04986241020408	5.60361638571429	5.87327023877551	6.6365946	6.06287876326531	6.86459411020408	6.83493383061225	6.81828378979592	6.99881179387755	6.35872402653061	6.65957503061224	6.54253840816327	5.43959525714286	6.68616925714286	7.17427689795918	6.56703426122449	6.14574226326531	6.71779919183673	6.98556795102041	6.22588237959184	6.0997659	6.10160924693878	7.1308585122449	6.09513280612245	6.2753931244898	6.28372080612245	5.82779159387755	6.04148985714286	5.77665359183673	5.8950434	6.58862904285714	6.25278670408163	6.05314908571429	6.14287525714286	6.92693202040816	6.13662011734694	6.32829276734694	6.0022765755102	6.2861331877551	6.22631243469388
NLRP6	3.9324205755102	3.80384436326531	3.10735423673469	3.8013939755102	2.52601036326531	3.48751893265306	3.55809167755102	4.44321640612245	3.86421020816327	3.77980963877551	4.85700275714286	3.79297671020408	3.44708831020408	3.74755215306122	3.91171818571429	3.52454096836735	3.59468086326531	3.3968371755102	5.30278630408163	3.76547507346939	3.78660173061225	4.2122198244898	4.30244946632653	3.37330898367347	3.34497434489796	4.83026464897959	3.45121574693878	4.32602709183673	4.61400814081633	4.20307897346939	3.94708422244898	3.5782472122449	4.36297841428571	4.76070288367347	4.58746338979592	4.37067487142857	4.33454697142857	4.32348313061224	4.41675684285714	4.00037105510204	3.19563483265306	3.93526392857143	4.36876385102041	3.75216363469388	3.20136772244898	4.07927149183673	4.7222017	4.02875244081633	4.73162455306122
AKNAD1	2.16629740612245	1.60171999387755	1.81099291836735	1.85807058163265	1.74073650612245	1.88381227755102	1.96946243469388	1.55503427346939	1.51844051836735	1.53688832857143	1.56066075510204	1.78431699795918	1.96052099387755	2.59082343469388	1.69849425306122	1.68743043673469	1.83244955510204	1.43930572244898	1.34971245102041	1.90006004897959	1.8662169	1.58163046530612	1.64682814489796	2.61993495510204	1.72392443673469	1.61627967142857	1.81641834897959	1.82374500816327	1.65121420816327	1.79838165918367	1.6360110877551	2.54563691836735	1.69012537959184	1.71690482653061	1.75082457959184	1.56428276122449	1.83272649387755	1.61079583469388	1.27070032244898	1.77931144285714	1.54506915102041	1.46296320612245	1.52700510816327	1.6270678	1.76454408163265	1.75746341428571	2.60736627755102	1.61399650204082	1.91595750816327
RTL3	3.20210513673469	4.15913438163265	3.99605443673469	4.00774920612245	3.58039634285714	3.62940232857143	3.43769585306122	3.37351282040816	3.36952067346939	3.21037551020408	3.96977848163265	3.52642791428571	3.61222281428571	3.63510048979592	5.28348794489796	3.24893023265306	3.58396393265306	3.56277397346939	3.32203223265306	3.97021885918367	3.67820160204082	3.52201167755102	3.61001748163265	2.97213124897959	3.60498910408163	4.95542233265306	3.89068979591837	3.23834858571429	3.41424059795918	3.48842700408163	3.17142705306122	3.46499449795918	3.6476115877551	3.47119975510204	3.73825914489796	3.68899572040816	3.75972306122449	3.3127859755102	3.24970571836735	3.77389970612245	3.60498910408163	3.94192631020408	4.46472727959184	3.63958367142857	3.20437990612245	4.5634594	4.15136505102041	3.25970812653061	3.73132513265306
ATRIP	4.68332170204082	4.91127512653061	3.59208374489796	4.18251232857143	3.89973096530612	3.9504657	3.94857938163265	5.03977539183674	4.86827057346939	4.62403886734694	5.3712207244898	4.86068534897959	4.20439302857143	4.57917504489796	3.7631225	4.14278919387755	4.20922206326531	4.82359661938776	5.15546001428571	4.69160476530612	4.41885221632653	4.81537946122449	4.87774274285714	4.56816895510204	3.66442246326531	5.38924161836735	3.92174660408163	5.40510631632653	4.70554405510204	4.62114165918367	4.92765243061224	3.47723978571429	4.82850773673469	5.48738953673469	5.38280516938775	5.09219695306122	5.40406981836735	4.81009127755102	5.03438854285714	4.67889913265306	4.03950578163265	4.07566371020408	5.23242724897959	4.59018188163265	4.3750512	5.29549725510204	4.64499094081633	4.74923806734694	4.77514780102041
ZIC5	3.25239178163265	3.44257364897959	3.27918665918367	3.61001748163265	3.61389145918367	2.90741465714286	3.43483100204082	3.96977848163265	3.47978283469388	4.21058087142857	3.98092107959184	3.84393279183673	4.39633214081633	4.60015302244898	3.93278640408163	3.13714014693878	4.07349775918367	3.40088605918367	4.05404309183673	4.05979392857143	3.98738695306122	3.00760432244898	2.9598001755102	2.80480894489796	3.1365883122449	3.55951145510204	2.88964030612245	2.71553013673469	3.66469051428571	3.11111375510204	3.80164644489796	2.7402216244898	3.65617517346939	3.7690580122449	3.67473240816327	3.71506312040816	3.90440335918367	3.62821940816327	3.60099034285714	2.65478881428571	3.09137873469388	3.02023944489796	3.93803717959184	3.40391505714286	3.6982969755102	3.31578456938776	3.3802115	3.16152709795918	3.00496559795918
ANGPT1	1.43465931428571	1.83074451632653	1.75667014489796	1.5553052122449	1.91807419183673	1.74186958979592	1.78516916326531	1.91186345510204	1.68135818979592	1.50046513061224	1.54631073877551	1.83763629183673	1.73757736938776	1.95395554081633	1.88029611632653	1.78548266734694	1.77159116122449	1.63164175510204	1.66926600816327	2.37988850408163	1.35264795102041	2.51599890204082	1.27281590612245	1.68415578163265	1.80795035306122	2.33168504285714	1.77514661836735	2.08548955714286	1.57302794489796	1.67281604489796	1.75746341428571	2.77057173673469	1.82205456326531	1.71298538979592	1.74676024489796	1.51590720612245	1.83074451632653	1.77095649387755	1.69012537959184	2.16975844081633	1.30202791836735	1.27579593877551	1.78841645306122	1.84062597346939	1.52459203265306	2.3065670877551	1.79464425918367	1.58126734693878	1.68612860204082
TEDDM1	3.07427233061224	3.79530005918367	3.64096743673469	3.25462960408163	3.02050187959184	3.27149534489796	2.73751947959184	3.19045450816327	3.27994365102041	3.29060455918367	3.87533619591837	3.39820442653061	3.06131595102041	3.03833169795918	3.41368901428571	3.18704615510204	3.1217876	2.84906039183673	3.56414053061224	2.89051085306122	3.29151632244898	3.89473202244898	3.10161364285714	3.48926843163265	3.35955237346939	4.13136909183673	2.97254334897959	3.92427583265306	3.2492187877551	3.70837537346939	3.27871464897959	3.05643730816327	3.35248466326531	3.68538351632653	3.29728976326531	3.70777644897959	3.2779084877551	3.11660116326531	3.33056658367347	3.37436601428571	3.22477956122449	2.92879555918367	3.52269607142857	3.30906558163265	3.55951145510204	3.4608673755102	3.33260595510204	3.2824047877551	3.66549366938776
TRIM67-AS1	3.77326904489796	3.61931437142857	4.62447859591837	3.66419890408163	3.78634819795918	3.56228937346939	3.29378797755102	4.11064432040816	3.49784787346939	3.41997712653061	3.76248260408163	3.58771916734694	3.39295156122449	3.26574307346939	3.54279373877551	3.48994131020408	3.55744562857143	3.70447239183673	4.266182	3.64953419591837	3.4802640755102	3.4392705877551	4.08636080204082	2.77189550408163	3.67875979387755	5.76387733469388	3.50746279183673	3.61174819387755	3.51491755714286	3.17696372653061	3.20805252040816	3.95123497755102	3.91885682857143	4.23900396938776	4.00522147959184	3.91569608163265	3.79343263673469	3.3294460244898	3.44924828979592	3.74230646122449	3.31333597755102	3.08156873265306	3.76384759591837	4.02875244081633	3.14105145102041	3.68638263673469	3.98871115714286	3.14247025102041	3.82074573877551
GABRG1	1.28587000612245	1.28587000612245	1.81745866122449	1.49905954081633	1.94228405510204	1.30395409183673	1.12894183469388	1.20441626734694	1.23289460204082	1.08409811020408	1.22602722040816	1.13839339795918	1.39018399387755	1.26248029183673	1.64335836734694	1.33537110204082	1.68832992857143	1.41993366122449	1.48838676326531	1.71754228979592	2.07893797142857	1.38407657755102	1.25063676530612	1.2648474877551	2.0878524	1.41423307755102	1.38981735714286	1.53620395510204	1.16226035102041	1.7518659	1.27208760408163	1.53360025306122	1.3695777244898	1.44141768163265	1.5675055755102	1.1990768	1.2369667	1.37662383265306	1.11767079591837	1.42436903673469	1.29269768979592	1.02223335306122	1.27281590612245	1.67548008979592	1.64707841020408	1.19713678163265	1.10555164897959	1.09727326122449	1.64230134285714
PANX2	5.35086199795918	6.15815754897959	5.89308424693878	5.77074678367347	5.18713750204082	5.92567459183674	5.73108480204082	6.10397839591837	5.48855860204082	5.49406477959184	6.41442853469388	5.94270788163265	6.22159397755102	6.0173064877551	6.64670779795918	5.54534520204082	5.3165941122449	6.59812353061224	6.56530407346939	5.84769543265306	6.17342165408163	6.43867566938775	6.82006807755102	5.56729572040816	5.74267504285714	7.9059589877551	5.70517096938775	5.8009705	5.89965976122449	5.83411886122449	5.81465963265306	5.31748198163265	6.27901178571429	7.04874974081633	6.21369227755102	6.35830609795918	6.49650329795918	5.87514436734694	6.3384384244898	5.7348642755102	5.78083224693878	5.8912017755102	6.75785029387755	5.52045184489796	6.40745402653061	6.80011125918367	6.88402717959184	6.18738006122449	6.83493383061225
ZNF114	1.73641128163265	1.87155498979592	1.24269071836735	1.48195130408163	1.54744505714286	1.62451694489796	1.6611086122449	1.96025473265306	1.84469256326531	1.84409084693878	1.36519424081633	2.01163603469388	1.79411091428571	1.576534	1.64023712040816	1.78406291020408	1.54955243673469	1.65187753469388	1.22602722040816	1.73280266530612	1.40108178571429	1.7790149	1.84469256326531	1.63195130816327	1.5296807877551	1.53584592653061	1.30395409183673	1.38407657755102	1.82403835510204	2.07087656734694	1.70335236530612	1.14491533673469	2.17276738571429	2.2007049122449	1.88791279795918	2.23060064489796	1.73690851020408	1.35891032244898	2.00836956326531	1.24154733469388	1.10000690408163	1.37743664897959	2.06728540612245	1.42688436122449	1.44050401632653	1.94000444693878	1.31636445102041	1.90574975714286	1.85958652244898
CCDC27	5.06493891428571	4.60630904489796	4.46855238571429	4.58587333469388	3.34935067755102	4.39695066734694	5.20949272857143	5.44188678163265	4.94496923469388	4.92541374285714	5.71206687142857	5.05846556938775	4.3541940122449	5.20315600816327	5.58802578367347	4.60820274693878	4.67715855510204	5.69233707142857	5.23644795714286	5.14293683673469	4.88908776632653	5.64880266326531	5.71387645918367	3.1157415877551	4.12642516530612	5.24817122653061	4.69047165714286	4.75307246734694	5.15428637959184	4.90308239591837	5.44298234897959	3.70504023469388	5.81366557346939	6.12382244693878	5.8167916122449	5.90458841428571	5.83510510204082	5.0549559877551	5.46809764795918	4.61526834693878	5.07856250408163	4.76124361530612	5.30521048367347	4.49148440408163	4.95622157959184	4.83653748163265	5.31723692244898	5.13183320408163	6.23515416326531
CFAP161	1.76788873877551	2.01422728367347	2.12914962857143	1.5782749244898	2.05985086938776	2.08454525102041	1.93324186734694	2.26845606938776	1.67621672857143	1.97085896938776	1.7587794244898	2.07133058979592	1.94798161428571	1.61425100612245	1.30711270816327	2.00886347755102	1.44413632040816	1.7919739877551	1.41468383673469	1.56157499183673	1.88547549183673	1.84829068571429	2.31489435510204	1.59898385714286	1.89009477755102	2.21696892040816	1.90627314081633	1.84793007346939	1.9367183244898	2.57687730816327	2.25602051632653	2.12673845714286	1.98145194897959	1.8545248755102	1.79862156734694	2.02043640612245	2.58731754489796	2.24985101020408	1.99481520612245	1.44466871428571	1.15887593877551	1.54283555918367	1.89486290408163	1.61505766836735	1.55811316734694	1.48303789183673	2.2338614	1.78663526122449	1.89222771020408
RBMY2FP	1.64487901836735	1.42280358979592	1.45460087755102	1.65864063877551	2.07840821836735	1.48539007346939	1.37237303673469	1.43599944081633	1.60906790612245	1.41083181836735	1.87155498979592	1.70112836530612	1.55924621530612	1.13069066122449	2.56873833265306	1.58854653877551	1.54506915102041	1.66442345918367	1.89202370612245	1.20009708163265	1.90250315510204	2.22795257346939	2.1384271877551	1.41757572653061	2.09720700408163	2.17475102040816	1.39458263265306	1.64335836734694	1.82507480204082	1.66561193469388	1.60395249795918	1.88381227755102	1.66625046122449	1.48323008367347	1.8012828	1.8012828	1.56822361836735	1.4418231755102	1.40382063469388	1.98122228571429	1.13069066122449	1.49070035918367	1.74186958979592	1.53431644693878	1.80380665714286	1.64682814489796	1.77986568163265	1.67727601020408	2.67325687142857
NEUROD2	4.65951822653061	4.6575300255102	4.53497956734694	4.5621543755102	4.31695172653061	4.89750769591837	4.7857605122449	4.71691542653061	4.37621881632653	4.59018188163265	5.32034055510204	5.04308973877551	4.3855120877551	4.44476626734694	5.25269076326531	4.65164289795918	4.51633938979592	5.11754900816327	3.88136271020408	4.19795271020408	4.73314810714286	4.90124031836735	5.12612409387755	4.45953808367347	4.65063872040816	4.99287407755102	4.72598214081633	5.00782240204082	4.83653748163265	5.16370645714286	4.64655097346939	4.23832255918367	4.72956039795918	5.7045732122449	5.27714150816327	5.5143068755102	4.9939467877551	4.85668630816327	5.31943348979592	4.42846896938776	4.39013946734694	3.86340991836735	5.79217076326531	4.17817701632653	4.3007394877551	4.08719214081633	4.3332921244898	4.88850324693878	5.66293883265306
LINC02899	2.91176524285714	3.19748745714286	2.94659816734694	3.42113482244898	2.95495031836735	3.37944524489796	2.69661720816327	3.24944712040816	2.80960655510204	3.02497084285714	2.99921998979592	3.32315821020408	2.80268886326531	3.12256469591837	3.54962233673469	3.36097387959184	3.1778724877551	3.33760415102041	2.66556433673469	3.89541959795918	3.36807320816327	3.30854820612245	3.26606330612245	2.28960451632653	3.43650260408163	4.58438065714286	2.99201614897959	3.13609364081633	3.00829438979592	2.74680080204082	2.85086307142857	2.29063953673469	3.3087922877551	3.09027437959184	3.30330948979592	3.23331933061224	3.87021514897959	3.31827723265306	3.15808775918367	3.0218322	2.89942838163265	3.28267013265306	3.08681781020408	2.8262516244898	3.39136665102041	3.40985433061224	3.77184686938776	3.00595143877551	2.90916188367347
LINC00208	4.34169791020408	4.1812118877551	4.43193907346939	3.9799087755102	3.74424537959184	4.50705159183673	4.19211496122449	4.69964288163265	4.35136302040816	4.08613181632653	4.48336926734694	4.43221235102041	4.17817701632653	4.38279543469388	3.70264287959184	4.09221514489796	4.07448227755102	4.87868730612245	5.30541638571429	4.52749786734694	4.01338535102041	3.93582636938776	4.69253448367347	3.85911958367347	4.37723622040816	4.81792891836735	4.17375011020408	4.57989825918367	4.28659080408163	4.33454697142857	4.53176335102041	3.89068979591837	4.76103758163265	5.17213989387755	5.24179343061224	4.36717518979592	4.92281182653061	4.91552084081633	4.58968289387755	4.34141412653061	3.92401452857143	4.00806283877551	4.73092216938776	4.23608424285714	4.99237438979592	4.78181633265306	4.20218931428571	4.43604110816327	4.17607226734694
DNAH6	2.493709	3.00679990612245	1.84793007346939	2.32180659489796	2.27091319387755	2.67123854489796	2.72786131020408	2.90127443265306	2.75420246122449	2.43575054081633	2.37507074489796	2.48255727755102	2.31886512857143	2.91117141428571	2.25459371020408	2.94584349591837	2.21219146326531	2.58165022857143	2.73977353265306	2.74082716938776	2.53915465714286	2.20944195102041	2.60253163877551	3.05720111836735	2.39402910204082	2.74357477755102	2.8521545244898	3.17172694693878	2.50598891428571	3.0110946	2.56093781632653	2.2540948755102	2.89407799591837	2.90664059183673	2.86253407142857	2.64658893265306	2.85906173061225	2.25704327142857	2.45690625918367	2.37471443469388	2.21383769183673	2.47187610816327	2.88941086734694	2.55851657142857	2.92904469183673	2.54937826326531	2.74066451020408	2.79042673877551	2.81601500408163
LRRC15	2.6932730755102	2.92605763061224	2.33898623877551	3.91246229183673	2.55456556122449	2.47083797346939	3.04828377959184	3.23418063265306	2.61349862857143	2.74618224285714	2.83683272244898	3.3810684122449	2.80854816530612	3.17068460204082	2.9440325877551	2.7339943	2.70980457346939	3.48127531428571	3.46292306122449	3.48726612040816	3.37402280408163	3.29183088163265	3.02446999183673	2.20321193265306	2.03593287755102	4.48092478571429	2.6114148755102	3.11685560204082	3.21355268163265	2.85824498979592	2.6506462244898	2.8171111122449	3.1885985877551	3.7374093244898	2.99201614897959	3.13302948163265	3.22656338163265	3.09203178571429	3.03782618367347	4.44557144285714	4.5227049877551	4.87348485918367	4.4736694755102	2.67471804081633	3.6950246122449	3.05747771632653	4.25519503877551	2.87826921428571	3.24033301428571
CFAP46	3.13738568367347	3.61174819387755	2.88532598979592	3.27105808571429	2.94182745306122	2.78542336122449	3.25239178163265	3.24765792244898	2.86929627346939	3.11730654897959	3.09654076122449	2.95721293673469	3.42189927959184	3.65111462857143	2.73286472040816	3.41241362857143	2.76279665510204	3.12432325306122	2.33283678367347	3.43103410204082	3.03627834285714	3.32146556326531	3.53249518163265	3.09250532857143	3.1873048	3.29151632244898	2.94943978163265	3.4601678122449	3.15674988367347	2.90159055306122	3.11249526938776	3.17648598163265	3.16491993673469	3.1888284755102	3.1643605	3.13011944897959	3.30990685510204	2.74103936530612	3.41368901428571	2.84038857142857	3.20162559387755	2.63081955510204	2.63852910204082	2.66915923061224	3.16400882857143	2.95647106122449	2.6035472122449	2.94943978163265	3.61247552040816
B3GNT7	4.95647635510204	4.56938091020408	4.53497956734694	4.84520301020408	4.25756252244898	4.9725276	5.15379000612245	6.16734798367347	5.51892145918367	5.29090529387755	5.62399991428571	5.51826690816327	4.71289337142857	6.09857350816327	4.81712285306122	5.28348794489796	5.35053881428571	5.85453258163265	5.8783249122449	5.71506425918367	5.79147946530612	5.8525350877551	5.02463623265306	4.25067423877551	4.97392995918367	5.93593192857143	4.78203091428571	5.27531085306122	5.0685412755102	5.66056183061225	5.07241754285714	5.13493877959184	5.85159406326531	6.1749973755102	5.77272469591837	5.43279839591837	5.77225215102041	5.66417796530612	5.4194279122449	4.64546358367347	5.02463623265306	4.41911501836735	5.43828247959184	4.75663342653061	5.67620441020408	6.09857350816327	5.26079019387755	5.51963390612245	4.85882430816326
CBLL2	1.94927481836735	2.19028676938776	2.36063335306122	2.55771712040816	1.89590078571429	2.0147375877551	2.08628676530612	2.27543075918367	2.00651766530612	2.16722014897959	2.10843611836735	2.27594976938776	2.19721126530612	1.75494900816327	1.89433760204082	1.67425301020408	1.97516696530612	2.65767360816327	2.22088461632653	1.73446872857143	2.34780270816327	2.77339534897959	2.06445101020408	3.06296637346939	1.89383831428571	2.7304776877551	1.89517103061224	2.13629981632653	2.05707778979592	2.08013561428571	1.90195064693878	2.9586336	2.49949945306122	2.13502321428571	2.35116814081633	1.95443381836735	2.63951142040816	2.0925548244898	2.22303864693878	2.32491277142857	2.1149775877551	2.496694	2.39078805102041	2.60664759591837	2.4570318377551	3.50699381632653	3.57551077346939	2.25834032244898	1.9407484122449
ZMYM6	2.09847786122449	2.38227990408163	2.28326493469388	2.2011138122449	2.67401257346939	2.08248628367347	3.44982353061224	1.90700816734694	2.19698267755102	2.11616919795918	2.03859676734694	1.99199286326531	2.9279661877551	2.26948820408163	2.66534353265306	2.56491681836735	2.54414707346939	2.57607877142857	2.3051362122449	2.12343531836735	2.37056139795918	2.67894936938776	2.18832911428571	3.22506312040816	2.92472701836735	1.77652831020408	2.15316329795918	1.87123873673469	2.02839270204082	2.10153716530612	2.22543253265306	2.75469232857143	2.07254504897959	1.98323611632653	1.97877016734694	2.09204722857143	2.11474849387755	1.98269775918367	1.7532860244898	2.53224174897959	2.14437013061224	2.45993777346939	2.71135664081633	2.18985226938775	2.51695500408163	2.21672418979592	1.88381227755102	2.08066453469388	2.55436007142857
SGCZ	2.39732684081633	2.69044965714286	1.77095649387755	3.15860965306122	3.30838249693878	1.90163268163265	2.31972060204082	1.95562397142857	2.0903358	2.80796217959184	2.46547627346939	2.30839384285714	1.98838947142857	2.97325282244898	3.12118220408163	2.3960629244898	3.1324936244898	2.54677082040816	2.28893108571429	1.75438948367347	2.4846588	2.58503940816327	1.83836796938776	2.18881062244898	2.33802883061224	1.84516234489796	2.46018820408163	2.40032262653061	2.29665677142857	2.84572334897959	2.57883174897959	1.76937240612245	2.30556695102041	2.72292414693878	2.2551058	2.41542073877551	1.85676681428571	1.80438771632653	2.31417505714286	2.91347003265306	2.52315033877551	2.59228645510204	2.8171111122449	1.75352934285714	2.08454525102041	2.24423787142857	2.08521341632653	1.96569432040816	2.13559656734694
LINC02551	1.20009708163265	1.20009708163265	1.45897746326531	1.33537110204082	1.21394713877551	1.14491533673469	1.36208494081633	1.13166140306122	1.26402421428571	0.985351983673469	1.01542289591837	1.41423307755102	1.26286180714286	1.23823363469388	1.28133920612245	1.37072100204082	1.50998361632653	1.36616827755102	1.17211159591837	1.26248029183673	1.78632392040816	1.6270678	1.69632096326531	1.28337726938776	1.68320975714286	2.09650698163265	1.1197489755102	1.54086510816327	1.11300636734694	1.15072419591837	1.21852751632653	1.41757572653061	1.23823363469388	0.968009987755102	1.10293283469388	1.13628132040816	1.1871834244898	1.38669184285714	1.41724126938776	1.3741758122449	1.35437013469388	1.13839339795918	1.32855672040816	1.69901910612245	1.19229356734694	1.18570694489796	1.81535859387755	1.26118722244898	1.88958711632653
WNT9B	3.49841033061224	3.36069470408163	3.44514283877551	3.18011019183673	3.07053773469388	3.31043839387755	3.98282234693878	3.67631172857143	3.39951768163265	3.65277685714286	3.67249574081633	3.70837537346939	3.24354578367347	3.06049318163265	2.79744259795918	3.02158384285714	3.04555369795918	3.53680665102041	4.48731328979592	4.12713141836735	3.18496520612245	4.03129597959184	3.61521052244898	2.88158555714286	3.46370482653061	4.25601465102041	3.66629123265306	2.92653795306122	3.49815444081633	3.53106513061224	3.60233262857143	3.82413935102041	3.34445842857143	4.24761305306122	3.69745481632653	3.71584767142857	4.27153679387755	3.94006594693878	3.93526392857143	3.11708161020408	3.19300922857143	3.73881180408163	4.33050518163265	3.27994365102041	3.56705632857143	4.02923846326531	3.98092107959184	3.86289969591837	3.5527721
DNAJB13	3.17277960612245	3.34309742244898	4.01309388367347	3.19114191836735	2.84698545918367	3.32062434285714	3.30583789387755	3.43698082244898	3.40088605918367	3.17068460204082	3.83294939795918	3.2154487122449	3.39975463061224	3.26211375714286	2.9440325877551	3.2856547244898	3.70470973673469	3.11527989591837	3.27126992857143	3.27255565714286	3.40853880408163	3.91213476122449	3.50316620612245	3.03526443673469	3.56101261428571	3.71350845918367	3.18791843061224	3.18951989591837	3.26260087142857	3.15102258163265	3.55859785306122	5.08679215306122	3.40487849591837	3.63827275102041	3.33466605918367	3.66007323469388	3.71265277959184	3.77156809591837	3.54050796530612	2.95495031836735	3.07078741836735	2.86957851428571	3.21977115918367	3.58917628571429	3.68661273877551	3.94936690816327	3.55014866734694	3.1884926244898	3.71402851836735
CNPY3	5.68919398979592	5.48382817959184	5.40460173265306	6.10945866326531	5.23800009387755	5.66148813061224	5.79080395714286	5.46166968571429	5.67314858163265	5.94974545510204	5.53242184285714	5.60234604081633	5.77298907959184	5.81778867346939	6.12207440612245	5.96424274489796	6.06351144285714	5.48115480816327	5.69455831428571	5.77103153061224	5.85996366734694	5.12563474489796	5.15479300408163	5.89908313877551	5.38548524693878	6.01352275714286	5.2206311877551	6.16815872244898	5.33839176734694	5.25382494081633	5.45588275714286	5.5464656244898	5.02700756326531	5.02145289591837	4.89875000408163	5.60701587142857	5.14708681632653	5.24275853061225	5.23192755510204	6.15181423265306	5.69294393469388	5.42177913469388	5.36377886734694	5.6902320755102	5.54053829795918	4.70180598163265	5.42588018979592	5.34644328367347	4.71449704489796
SCAMP1	5.11182398163265	5.40108387959184	6.29863645102041	6.24478891428571	6.66342464897959	5.86619637346939	6.87745685306122	4.26396922244898	4.86878629387755	4.84773063673469	4.41590708367347	4.24829558163265	6.4633270377551	5.22970609795918	3.89068979591837	6.19688643673469	6.27260710204082	5.25134069183673	4.66737015102041	5.79600052244898	5.43304264285714	5.13493877959184	5.48537915306122	6.40617454285714	6.01871466938776	4.14993227755102	6.47993828979592	5.16602687755102	4.68510524081633	4.46191347755102	4.96811518571429	6.52988549591837	4.72880322653061	3.57575862653061	4.19558304489796	3.98019026530612	4.27097736734694	4.34885397346939	4.07038437142857	6.34918178979592	6.73822943265306	5.76636438571429	4.96007746530612	6.29436071632653	4.5892673244898	4.45096894489796	4.73905644081633	4.67109129591837	5.66353777755102
LINC00471	1.29205508163265	1.60395249795918	1.86918261632653	1.24882538163265	2.09088461428571	1.59800240204082	1.91919607346939	1.82658106530612	1.45460087755102	1.44221873877551	1.38356669387755	1.45957742040816	1.73499205306122	1.43342063061224	1.88381227755102	1.87582611428571	1.66140232653061	1.35834304081633	1.4861731	2.29153260816327	1.59961806530612	1.35537406734694	1.41866873061224	1.8545248755102	1.62654323265306	1.52173351836735	1.57809818163265	1.99328586326531	1.32724391836735	1.24966609591837	1.68703719795918	1.5096849122449	1.36718913673469	1.38558272857143	1.66140232653061	1.80827419795918	1.35639980204082	1.39503342857143	1.61895946530612	1.84925272244898	1.43892660204082	1.69988190204082	1.81852308163265	1.53986628571429	1.64707841020408	1.22373493877551	1.33872651428571	1.66207826938776	1.54246805102041
HAS3	2.36124119387755	2.18694119795918	2.53993830204082	2.81262112857143	2.48164572040816	1.70969776122449	2.44212515918367	2.7926204	2.341125	2.57010216938776	2.42711540612245	2.35092284693878	2.53674071326531	2.14006507142857	1.66442345918367	2.23289607959184	2.81891700204082	2.73536838367347	2.66683266938776	2.6932730755102	2.29971813061224	2.84651306326531	1.98925666734694	2.05100192857143	2.30434713469388	3.11330874489796	2.06922370204082	2.26117535102041	2.42793611428571	2.40644372857143	2.39357366938775	2.58234513877551	2.40449662857143	2.42940198367347	2.60664759591837	2.40449662857143	2.35153433469388	2.65850858571429	2.37589633265306	2.84270571632653	2.04449314081633	2.12213551428571	2.30226009183673	1.92944258979592	1.89796971428571	2.82298264081633	2.79124968979592	2.34780270816327	1.36666288367347
FGF4	2.53480394897959	2.59297252040816	2.31935519591837	2.63928998163265	3.08203466530612	2.24875337142857	2.42036025714286	3.20210513673469	2.52011234897959	2.56849061020408	3.06222912040816	3.02234005306122	2.40644372857143	2.66507747755102	1.87651543469388	1.97438732244898	2.28444563265306	2.92839094693878	2.89022768571429	2.60904299795918	2.7878881244898	2.68144176122449	2.65697691632653	2.38860732857143	2.08811347142857	3.40466971836735	2.79380061428571	2.56015572040816	3.07741658367347	2.7233305877551	2.67918744489796	2.67348887346939	2.87800825306122	2.99353372857143	2.88964030612245	2.69563844897959	3.14895863673469	3.00760432244898	2.94426971632653	2.28980978367347	2.36343944081633	2.49344214489796	2.97928861020408	2.76609739183673	2.4322461244898	2.7110951122449	2.12673845714286	2.80028664285714	2.26975869387755
SLC30A8	3.67654318367347	4.00266561428571	2.94473263061224	3.51389944285714	3.02602813673469	3.37594553673469	3.31578456938776	3.30531414693878	3.0427724244898	3.43955175102041	3.48649379387755	3.55458437959184	3.97738469387755	2.92137309183673	3.30637312040816	3.41297354285714	4.00218211734694	3.93209544489796	2.86068210612245	2.95560266938776	3.53106513061224	3.21256234489796	3.56101261428571	3.44828096938775	3.00238325102041	3.42339044693878	3.35172416122449	3.32615240408163	2.93816368367347	3.45903885102041	3.35197722857143	2.87113213265306	3.1107246755102	3.6069136122449	3.04798397959184	3.45566513877551	3.99637572755102	3.1061765755102	3.53427755510204	3.13586683061224	3.55251646122449	3.34912314489796	4.17263621020408	3.10256676530612	3.98787211428571	2.67815405714286	4.21248666938776	3.08757715510204	4.27281256938775
LOC439933	1.10555164897959	1.39946825510204	1.62326963265306	1.7587794244898	1.30323685306122	1.38717964897959	1.47986107142857	1.59868719795918	1.34815308367347	0.86711533877551	1.31116987346939	1.46371992040816	1.49112634489796	1.91787151632653	1.16721182040816	1.46508459183673	1.69537737346939	1.62631967346939	1.40854708367347	1.41164516938776	1.95206326326531	1.94719512244898	1.53166604489796	1.61757711020408	2.07698728163265	1.81562938571429	1.14345037755102	1.71379976122449	1.47606000612245	1.51757146326531	1.20120046530612	1.40073806326531	1.13263214489796	1.38407657755102	1.09727326122449	1.42199048979592	1.41133956326531	1.30155194489796	1.36770114693878	1.60672026530612	1.37364174489796	1.42588048163265	1.73124356326531	1.87394172244898	1.37004855714286	1.51187103265306	1.60341154489796	1.63295295510204	2.27978664693878
C11orf65	1.87732414489796	1.77123378571429	2.09351500816327	1.54219355510204	1.5296807877551	1.72577405918367	2.01852492857143	1.42328519795918	1.83373136122449	2.01349844897959	1.72148547959184	1.60512194489796	2.0186453744898	2.12343531836735	1.97351550204082	2.1405566244898	1.87416495510204	1.90700816734694	1.4240327122449	1.82263603877551	2.26671380408163	2.19951171632653	1.79917374081633	1.63469145510204	1.7742114755102	2.44937082857143	1.83650413673469	2.12014035102041	2.1517658755102	1.90115597346939	1.79264808979592	2.70368431020408	2.04744443265306	2.0706316122449	1.59827095306122	1.68491400408163	1.89540045306122	2.23316919387755	1.92055550816327	2.12970911632653	1.87808001632653	2.23124306326531	1.64578532653061	2.63791410612245	1.68440019795918	2.01374459591837	1.90031169795918	2.15877488571429	1.85846272040816
GARIN5B	4.44153739387755	3.65111462857143	3.77864342244898	3.79540886836735	3.24717528367347	3.95342514897959	3.87239640204082	4.78181633265306	4.01013124897959	3.9483837877551	4.65716280408163	4.87068477142857	3.62988158571429	4.1662164122449	4.74633342653061	4.02040049183673	4.03257126938776	4.50628013673469	3.53680665102041	4.93761832857143	4.08437885714286	4.1045804877551	4.27723347959184	4.05251684081633	3.88252049795918	3.82436349183673	3.79084664489796	3.91784300612245	4.65928459591837	4.73639797040816	4.24153195102041	3.15860965306122	4.70985629795918	5.13754745102041	4.77377661428571	4.84651100204082	4.77062558571429	4.4973236755102	4.7926527122449	3.42751864081633	3.82586609183673	3.85705132653061	4.59936891428571	3.31775191020408	4.20252822653061	4.18799561632653	3.96316811836735	4.27629681632653	4.94152374081633
OR5P2	1.74676024489796	1.81956533265306	2.86696317755102	2.67259989591837	3.69166254285714	2.11594417142857	2.83548763265306	1.55473959591837	1.91527567959184	1.4169413244898	2.43598607959184	2.37619054489796	3.0355398	1.99218946122449	2.45635334897959	2.20295307346939	2.33310580204082	2.27385123877551	3.34766359591837	1.98122228571429	1.94772751632653	2.95721293673469	2.09775885102041	2.42187545918367	2.28667544183673	2.16674464285714	2.21195104081633	2.3636577755102	1.94324385306122	1.69877503877551	1.99258229183673	2.17302226734694	1.93213087142857	1.96903351836735	2.01598099795918	1.71514630612245	1.75494900816327	1.70047956122449	2.03140936122449	3.30990685510204	1.97615686122449	2.20250795918367	1.95374596326531	2.60536545918367	2.14484769387755	2.12343531836735	2.14657329591837	1.93526781632653	2.45268242857143
DYDC1	1.39535325918367	1.94023939795918	1.16384763469388	1.1900793244898	1.52606801428571	1.39018399387755	2.62146940204082	2.41126373673469	1.61664290816327	1.73250245102041	1.98296095714286	1.74997704897959	1.64980285918367	1.66382200408163	1.36164761428571	1.27142895918367	1.03610117959184	1.65263993265306	1.43930572244898	2.45328241020408	1.6130742755102	1.63661879591837	1.57437364081633	1.50811657755102	1.01542289591837	2.3722642122449	1.66789328163265	1.11300636734694	2.09326608163265	2.23704656734694	1.87622571020408	1.33815771836735	2.09750105510204	1.81925717755102	1.9379248122449	2.18133370612245	1.69012537959184	1.89279433265306	1.8358068877551	1.09104323469388	1.65902172244898	1.73757736938776	2.30201158163265	1.1197489755102	1.37132321632653	1.9523545244898	1.28133920612245	1.5769407122449	2.29776599387755
IL27	5.35479971632653	5.33812226938776	4.94319698367347	4.52723763673469	4.68988627959184	5.36729208367347	4.63050541428571	6.3384384244898	5.51856496734694	5.29883537346939	6.2173619244898	5.7523793877551	5.19612886938776	5.76123102653061	6.24265368163265	5.14528017959184	4.77419737959184	5.62960484693878	5.85641885918367	5.49759142040816	5.31581195510204	5.67593002244898	4.95833889183673	5.09981191428571	5.04926808163265	5.06692860918367	5.2683481244898	4.94399706734694	5.99023837959184	5.97837276938775	5.64704687142857	4.92776065714286	6.30824794693878	6.67711745102041	6.21121729795918	6.29322410612245	6.65679358571429	5.89995513265306	6.46992385306122	4.65063872040816	4.88802450204082	5.6691472122449	5.84052863469388	4.88948562653061	5.57827857142857	6.52988549591837	5.86146747142857	5.76358606734694	6.03376573265306
IQCF1	5.06286221020408	4.93186093469388	4.53497956734694	4.70554405510204	3.95957331938776	5.14528017959184	5.43330323673469	5.87026876122449	5.17027098163265	5.0786682255102	5.55403155510204	5.34167414693878	5.32952157959184	5.33926450408163	3.8917752122449	5.1944706	4.42952369183674	5.38045064081633	6.10397839591837	5.52480303061224	5.23718012857143	5.67141104591837	4.93545132857143	4.84620226326531	4.13581802857143	5.10594989795918	4.68179870612245	4.75999211836735	5.37975916326531	5.90097573265306	5.3200584244898	3.80384436326531	5.88701696938775	6.30434040408163	5.84743111428571	5.72561135102041	6.16661525918367	6.04002778367347	5.70138729183673	3.86340991836735	4.94241419387755	4.82067217755102	6.00380713673469	3.97761986122449	5.58900259387755	6.8242847755102	6.11024500204082	5.78597194693878	6.31619348163265
DEFB125	2.15198680612245	2.78859666938776	2.30717314897959	2.46795277142857	1.92786241632653	2.16386255714286	2.25834032244898	2.66608359387755	2.38044496530612	2.18074743673469	2.80052557959184	2.36970968979592	1.85558334285714	2.02570395510204	2.2517977122449	2.21021816122449	2.1490787	2.35153433469388	2.76735831836735	3.15727170204082	2.23124306326531	2.12563189081633	2.45138769183673	2.11196991836735	2.33075416122449	2.47988833877551	2.05565073265306	2.24364614285714	2.06501316326531	2.33283678367347	2.20572639183673	2.17200666326531	2.9517419877551	2.66158108367347	2.50575850204082	2.48489132040816	2.52167392244898	2.64922754489796	2.64922754489796	2.11068368979592	2.05774767142857	2.08350299591837	2.4480287877551	2.12250322040816	2.49292435714286	3.07007287755102	2.09750105510204	2.12801874285714	2.91117141428571
WFDC10B	2.9882913122449	2.56725829795918	2.23764388367347	2.68752229591837	3.03152786122449	2.58572665714286	2.44288603469388	3.32670374693878	3.01412619591837	3.09373120408163	3.24468765510204	3.37916731020408	2.66608359387755	3.00238325102041	2.3662747122449	2.47871861836735	3.01330519387755	2.42600187346939	2.03023577346939	2.86535088367347	2.3927823122449	3.46038342040816	2.59082343469388	3.2516501755102	2.57862325306122	3.67225052040816	3.17801206632653	2.95779280816327	2.92484838367347	3.03081052244898	3.03503033673469	2.69916564897959	2.99016985306122	3.35129546122449	2.79294596122449	3.25906939795918	3.25883204897959	2.99144279795918	2.83859355510204	2.26086811632653	3.03680996734694	2.79770576530612	2.30603038571429	2.52195983469388	3.02773765510204	3.68719369591837	2.48092713979592	3.21158896122449	3.42256064897959
PKHD1	1.72712274081633	2.48798722653061	2.92137309183673	2.21806101632653	2.93859661632653	2.2045527755102	1.91919607346939	1.81154018163265	1.54526136632653	1.49736100612245	1.97417145102041	1.69632096326531	2.25352964897959	1.82124432857143	2.21195104081633	2.00604586530612	2.11645843265306	2.60550597755102	2.70368431020408	1.78431699795918	2.37260607959184	2.60923666938776	2.12091841632653	2.49357557244898	1.80438771632653	2.87064838979592	1.78033791428571	2.29063953673469	1.81464681836735	1.97560856122449	1.7366653877551	2.52677469693878	1.60638527755102	1.99701640408163	1.95720845408163	2.09582970204082	1.81262797142857	1.71754228979592	1.67207197142857	2.87800825306122	1.62831967755102	2.03859676734694	1.65291605714286	2.03734658163265	1.82683136122449	2.02505460408163	1.71148184489796	1.77514661836735	2.42548891836735
PKD1L1	3.17497526122449	3.35103276530612	2.99694485306122	3.13133450612245	3.53012992857143	2.96843384795918	3.34340729183673	4.14993227755102	3.48916760612245	3.75355776530612	3.84876722857143	3.44952410408163	2.96935008571429	3.0427724244898	4.05431621020408	3.06007068877551	2.80979853265306	3.44828096938775	3.26019598367347	3.45689238163265	3.14030923469388	3.36580819387755	3.3802115	3.90307104693878	3.13086304897959	4.28835313265306	3.01412619591837	3.42608452244898	3.61612826530612	3.33636144693878	3.51888692040816	3.11685560204082	3.40691181836735	3.62428507346939	3.69644780204082	3.72259664693878	4.0588656877551	3.40144295102041	3.38133235102041	3.14426735306122	3.02404465510204	3.23147499795918	3.85379497959184	2.90997907346939	3.59742339591837	3.33140786938776	3.84099464897959	3.74154177959184	4.15236175306122
ADGRG4	2.40922582244898	2.67789666938776	1.47570206938776	2.20157433673469	3.02800107142857	2.18594716938776	2.47106609387755	2.50575850204082	2.03593287755102	2.34601450612245	2.79283432244898	2.61971177755102	1.88518522244898	2.44143127755102	2.12747982653061	2.3051362122449	2.55630397142857	2.51458184285714	2.42415543265306	2.06009174897959	2.32250826734694	2.12563189081633	2.6882634755102	1.43508267142857	1.89202370612245	2.08737582040816	1.68743043673469	2.44288603469388	2.35178789591837	2.66878753673469	2.30121354693878	1.79798986734694	2.5798697122449	2.29710654693878	2.72564090204082	2.38044496530612	2.09429595102041	2.28397809591837	2.53427548367347	2.64358162040816	2.15397751836735	2.69545092244898	2.42300158571429	2.14437013061224	1.83074451632653	3.16829418367347	2.64820169795918	2.43551429387755	2.68023617755102
TENM1	4.13601052040816	3.66419890408163	4.4870195244898	3.73804838367347	3.5953701877551	4.39695066734694	4.18492269387755	5.00951620816326	4.1923040122449	4.66137358367347	4.11190290408163	4.73875332653061	4.00871558571429	3.67320403673469	3.9966724122449	3.78454521632653	4.30398467959184	4.30335230408163	3.55121231428571	4.0749010244898	3.99462669183673	4.13482718367347	3.91296840816327	3.70160156326531	3.20805252040816	3.51061088979592	3.6745279122449	3.80410595510204	4.59792581836735	4.40497226122449	4.42975995306122	3.68093047959184	4.41765600408163	4.3867364877551	4.82771309387755	4.62699632244898	4.72696594489796	4.5821954122449	4.19592397346939	3.7062968755102	3.41553542244898	3.46074043061224	3.85685099795918	3.63867910816327	4.2826937877551	4.03659190408163	4.04616668163265	4.56883944489796	4.69734787346939
REXO1L1P	3.2723139755102	6.74369984897959	4.00178721020408	4.05541529795918	3.77610742040816	4.2753427122449	4.16260382857143	4.03081271020408	3.78061787755102	3.71559073469388	4.59868079591837	4.55733484693878	4.84876231632653	4.09643937142857	3.74932026530612	3.66796428163265	3.76472890408163	4.43604110816327	4.16461355714286	4.42023563673469	3.70374764489796	4.3524532755102	4.11366625306122	3.27749160102041	4.01272681836735	4.60611016326531	4.07211228979592	3.7420735244898	4.25120489795918	4.2348074	4.49759208163265	2.95528266734694	4.50454144693878	4.96461140816327	4.21524821836735	4.40332662244898	4.67425575714286	4.48600857959184	4.24105204081633	3.45121574693878	3.73185278571429	4.19819548979592	4.75104630204082	2.41025663061225	4.32576434489796	4.34280379387755	4.75233106122449	3.70447239183673	3.87533619591837
CNTNAP5	2.12970911632653	2.40828710816327	2.09900274693878	2.58355443061224	1.75352934285714	1.81852308163265	2.9862553755102	2.4042312	2.20728427346939	2.48385693265306	3.02800107142857	2.79498685306122	2.63006848979592	2.37025716122449	3.09395024285714	2.36002250918367	1.74025206530612	2.78179838979592	3.26303287755102	2.25652923877551	2.49825308163265	2.35599201020408	2.81433619183673	1.99150176938776	2.41177009795918	2.55265893877551	2.92993696530612	2.54621774489796	2.52667442040816	2.69916564897959	2.64383542040816	1.66561193469388	2.41391174081633	3.02234005306122	2.61040565714286	2.72934736734694	2.89992426734694	2.53511899795918	2.71037745102041	1.84285203265306	2.22874805918367	2.33331579183673	3.0555747877551	2.07600908571429	2.33241614489796	3.43294734897959	2.65286959795918	2.12943874285714	3.84754497755102
RECQL4	4.47321574285714	4.84571176938775	4.19324041428571	4.6865410877551	4.73544057346939	4.36947253265306	4.35625126530612	4.94270796530612	4.66212560204082	4.67154731632653	5.10922318571429	4.83169916122449	4.38702087142857	5.37925618571429	5.7818022	4.01851839387755	3.93667328367347	4.91691765306122	5.0071741122449	4.89774527959184	4.74377595306122	4.85363905306122	4.87001280714286	4.59724787142857	4.78611021632653	5.95236623877551	5.34590622857143	4.98952431632653	4.83329071020408	5.03745328571429	4.85363905306122	3.32726322857143	5.08180685714286	5.24444995714286	5.14293683673469	5.10744590612245	5.14266292857143	4.8505444244898	5.10670308979592	4.12234425306122	4.45197929183673	4.25623397142857	5.53549937346939	3.93379061020408	4.83052066734694	4.74545907142857	4.65663785306122	4.87348485918367	5.39687467142857
ADGRF3	2.51430152040816	2.20308250306122	2.00446501428571	2.41940524285714	2.00562021632653	2.68726520612245	1.76454408163265	3.05448154489796	2.4324613122449	2.44262711836735	2.67447737142857	2.18857521836735	2.15477900612245	2.23262073469388	1.90031169795918	2.15819323469388	1.9050562877551	2.10205044897959	1.78406291020408	2.36595404693878	2.39957900612245	1.91366229387755	1.92102564693878	2.02389022857143	2.0118297755102	3.00391344285714	2.29761091632653	2.12651323673469	2.54062538979592	1.98076084081633	2.3036039244898	2.42761957959184	2.46432856122449	2.81380202653061	2.60964665918367	2.80122767755102	2.93086108367347	2.91596447142857	2.70149041020408	2.26576757959184	2.02900909387755	1.90084994489796	2.94497090408163	2.34167205102041	2.55015025510204	2.67717057959184	2.24219393265306	2.56015572040816	2.65524542244898
TMC2	4.72823306122449	3.96958052653061	3.7834669755102	5.10715141836735	4.12026219795918	4.45662569183673	4.06371402857143	5.05948447755102	4.39891625714286	4.24536692244898	4.80967788979592	4.32106910204082	3.85013739795918	4.50893317755102	3.61996760306122	3.57162832244898	3.07984163265306	4.23275034489796	5.04954809387755	3.95967454285714	4.75074315918367	4.37002587346939	4.49309020204082	4.81651388571429	4.48068863877551	5.08548465918367	3.65144585306122	4.7549715	4.21081781632653	4.83352489591837	4.31360893061224	4.13965220408163	4.37089337755102	4.58946581428571	5.06928546734694	4.21172524489796	4.8701531122449	4.84140762244898	4.67631886122449	3.9712310122449	3.46551695	3.77887465714286	4.57613297755102	4.22246328163265	4.93952344693878	5.38240594693878	5.43632756326531	4.85970779591837	4.08219469387755
SMCR5	3.82825397959184	3.27016084693878	3.41778825102041	3.51783220204082	3.42823365306122	3.58579799387755	3.46347217755102	3.87267950816327	3.82390487959184	3.46853955714286	3.61909226326531	4.03156705306122	3.42880655918367	3.66250695102041	4.12209894081633	2.77542625306122	3.40782216530612	3.42703343265306	4.31178349387755	3.95795108571429	3.63700416938776	4.01148243673469	3.78965683673469	3.61756499591837	3.78061787755102	3.95669177959184	3.31932706530612	3.59231510816327	3.58579799387755	3.91213476122449	3.5378316755102	2.89801818979592	4.13658269387755	3.95152784489796	3.79771293061224	3.64788307959184	4.00131428163265	3.82654798367347	4.22748769795918	3.13224757346939	2.98047995306122	3.76725785102041	3.85332550612245	3.00617086938776	3.31416476734694	4.18799561632653	3.57127170204082	3.69401960816327	4.18540719591837
BICD2	4.47345837959184	4.6227246877551	4.49506506530612	4.9942325	4.09268093469388	4.40593234897959	4.84275125510204	4.66840731632653	4.57686212857143	4.59603168979592	4.5889833877551	4.63389298163265	4.13214128163265	4.8033363244898	4.82552664897959	4.09808904489796	4.18096922040816	4.17375011020408	5.18320012040816	5.14425664489796	4.60561836326531	4.01907044693878	4.93569905102041	4.64723144693878	4.88318923877551	6.21586899183673	4.29085513469388	4.96209442653061	4.76606091836735	4.28349661836735	4.60856872244898	4.43273546122449	4.43847917755102	4.54622218163265	4.05329851020408	4.48931442040816	4.37109669183674	4.37529219591837	4.68029805714286	4.54027006326531	4.12463940816327	4.66523337346939	4.99630048571429	4.91415955714286	4.44498758979592	4.79466932244898	4.04616668163265	4.73303080816327	5.26772936938776
ZIM3	1.51967367142857	1.2764766122449	2.47830534693878	1.79582798367347	2.17252285918367	1.52577619183673	1.24154733469388	1.37237303673469	1.38615663265306	1.55073725714286	1.4616755877551	1.34869664285714	1.7113183622449	1.64510463673469	2.2747262122449	1.78464341836735	1.62276408163265	1.5136216755102	2.57838118571429	1.71613894081633	1.29586881428571	1.7143948755102	1.58696137755102	1.47299812653061	1.40969787755102	1.61627967142857	1.2462778244898	1.35947521632653	1.59368815510204	1.51625784285714	1.30323685306122	1.7662218755102	1.48428845714286	1.34209807142857	1.52904729795918	1.50023815510204	1.55439028163265	1.36049096326531	1.4418231755102	1.64058354081633	1.46371992040816	1.47171818367347	1.44525956326531	1.51404866326531	2.08938271020408	1.26938759897959	2.36551183469388	1.33872651428571	1.28047844489796
NOX5	2.72074229591837	3.6057365755102	2.97235355918367	3.35928208367347	2.80764463673469	3.07964096326531	2.79977567755102	3.0721578244898	2.73237306938776	2.72564090204082	2.8519079755102	2.84077921938776	2.6042647122449	3.20482226938776	3.15756907755102	2.63057981428571	2.34682346326531	2.68100146122449	2.54781475306122	3.95645826122449	3.16921115306122	3.65008859591837	2.94473263061224	2.29587752857143	3.34787292244898	2.3396610244898	3.04061815102041	3.1735868122449	2.7302624244898	2.90689883469388	2.74082716938776	2.26064420408163	2.91620816530612	3.06296637346939	2.88485912040816	3.04035511836735	3.10814226734694	2.75874665510204	2.83340633673469	2.8262516244898	2.92653795306122	3.31616620204082	3.65519332244898	3.08704233265306	2.71135664081633	2.94897761020408	2.94780839183673	3.34624229795918	3.13373085408163
DAOA-AS1	1.19831186326531	1.44370443265306	1.3695777244898	1.75852837346939	1.59827095306122	1.15556850204082	1.13263214489796	1.42982604285714	1.67006801020408	1.30711270816327	1.49946029183673	1.24882538163265	1.37892863061225	1.56631892040816	2.91096240612245	1.22286960408163	1.38450552040816	1.31636445102041	1.95587093469388	1.66896313265306	1.34489990816327	1.35537406734694	1.4090856244898	1.37004855714286	1.44221873877551	1.78632392040816	1.06794521428571	1.19585849387755	1.64083228367347	1.55742646326531	1.51469653265306	1.39065653469388	1.59406534897959	1.75852837346939	1.21479870816327	1.37322910408163	1.71980511428571	1.44221873877551	1.36519424081633	1.59406534897959	1.74186958979592	1.73592484489796	2.03492107959184	1.04614609183673	1.39326239591837	1.48064799795918	1.52227040816327	1.13839339795918	1.24882538163265
ADGRG6	2.70770294285714	3.52416164081633	3.42556931632653	3.77238403061224	3.49664351020408	3.17392133877551	3.78936971632653	3.21977115918367	2.93423913673469	2.9517419877551	3.20588004081633	3.33736242244898	3.14521944285714	3.34309742244898	4.02923846326531	3.2003720122449	3.52416164081633	3.58726174081633	3.68978728979592	3.1157415877551	3.61412546530612	3.39405555306122	2.96671146734694	2.91391225510204	3.17142705306122	3.32508666734694	3.08052394489796	3.30531414693878	3.12396889591837	3.2347738755102	3.09552926122449	3.36412601632653	3.04310314897959	3.54328564081633	3.59231510816327	2.94737501632653	2.97279533265306	3.18496520612245	3.14342989387755	3.18394119591837	3.13714014693878	3.09054046530612	3.35069025306122	3.59114374081633	3.15129706734694	2.67494864285714	2.99016985306122	3.0342592755102	3.39268159795918
KLHL4	2.81144016326531	3.34593682653061	3.09843503469388	3.43521657142857	3.57551077346939	3.90075142857143	3.35955237346939	3.5886989122449	3.13037208979592	3.09895831428571	3.09089697755102	3.11730654897959	3.86947694081633	3.32091731020408	3.12905556326531	3.16576946122449	3.704251	4.33932080816327	3.6709665877551	4.36111854693878	3.55251646122449	3.93353679387755	3.50699381632653	2.94268006122449	3.32119253469388	2.67447737142857	3.68611435918367	3.4458892	3.16655408571429	3.6016832755102	3.48916760612245	3.94523078571429	3.0757635	3.66677490816327	3.47623059183673	2.99896994285714	3.09608443265306	3.20136772244898	3.22707726938776	2.84500964285714	3.68237510612245	3.61483969387755	4.27723347959184	3.96914226122449	3.86947694081633	5.11032439591837	4.48676505306122	3.22607975510204	4.13965220408163
GPR156	3.23125456734694	3.29968376326531	3.23103007346939	3.31179396122449	3.29315456530612	3.18168103061224	3.03650067959184	3.12160121632653	3.17549536734694	3.15340128367347	3.33990383265306	3.20691385510204	2.93086108367347	3.0812855	3.52818156530612	3.34766359591837	3.2003720122449	2.99144279795918	3.71791385714286	3.44043698367347	3.58656717959184	3.31578456938776	3.15938108163265	2.91096240612245	3.31017264285714	3.24304288571429	2.63109448367347	2.93291314693878	3.07763541836735	3.45401113265306	3.35349981428571	2.63902506734694	3.07103467959184	3.7062968755102	3.70573339591837	3.51783220204082	3.57415647959184	3.34766359591837	3.12986678571429	2.98157009591837	3.0097854122449	3.19269529183673	3.54298593469388	3.28123771836735	3.89473202244898	3.01360442244898	3.96613382040816	3.36390508163265	3.24376713265306
SUOX	6.06580945510204	5.87865865306122	5.67189891020408	5.27968694693878	5.2127902122449	6.10811837346939	5.86146747142857	6.16585125306122	6.28448864081633	6.13241400204082	6.32372905714286	6.11930946734694	5.85312866530612	5.46308183673469	6.00144671122449	5.29549725510204	5.58233593061224	5.44159289183674	5.95836735714286	5.71811549591837	5.6801241	6.0725129755102	5.53284671632653	5.16790067346939	5.35053881428571	5.03510225918367	4.98892873469388	5.41389465306122	6.24374247755102	6.26232471020408	6.2898635755102	5.16914490204082	6.24334028571429	6.05511179183673	5.99975965306122	6.32885375204082	6.12864679183673	6.2684039244898	6.41330067346939	5.22353557346939	4.68393174081633	5.39454388163265	5.85228653673469	5.03307560612245	5.76327798367347	5.52920159183673	5.56141333469388	6.05413129183673	5.88372876122449
ADGRF4	2.59251560612245	2.2551058	2.33642180408163	2.26650154489796	3.10340247959184	2.78542336122449	2.97100453877551	2.80979853265306	2.62474717959184	2.37830470816327	2.80578546122449	2.56849061020408	2.21600461428571	2.37643093673469	2.27352561836735	2.5536102	2.33262344897959	2.97710977959184	2.92675690816327	3.16921115306122	2.34259561836735	2.95139910408163	2.88075640816327	2.79956263061224	3.10663227346939	4.0337843122449	2.08090121836735	2.51129175306122	2.76424884489796	2.86068210612245	2.9747332	2.10772288163265	2.61916964897959	3.40226399795918	3.08921246938776	2.66608359387755	2.80316061632653	2.94680315306122	2.4955251755102	2.35260770918367	2.69428655306122	2.43193046734694	2.52508594285714	2.3414408877551	2.39497595102041	2.98593246122449	3.50235771428571	2.7283461755102	2.43289868367347
IL31RA	3.05193387346939	3.60853459387755	2.94971498367347	3.44982353061224	3.71628678979592	3.3368191877551	4.2467107	3.56304090408163	2.82598700204082	3.3082167877551	3.87659742244898	3.27968523265306	3.1873048	3.75692454897959	3.58849740816327	3.20062175306122	3.32453072244898	3.5932014	3.87351065510204	3.44952410408163	3.12801203265306	3.72888491836735	3.29888719387755	3.38634185306122	3.17696372653061	4.09249892244898	3.77762511020408	3.15389417959184	3.4746658877551	3.30115591836735	3.22707726938776	3.5527721	3.26842400204082	3.72728956326531	3.80305090816327	3.29128663061225	3.86121386530612	3.43066317653061	3.27918665918367	3.39464783469388	3.11355634081633	3.9719468877551	3.65165112653061	3.46251302857143	3.29378797755102	3.57902594897959	3.66289094489796	3.21328672244898	3.88593564897959
SYTL5	2.65850858571429	2.59669022244898	1.75720779795918	3.16054347755102	2.97035282040816	2.44729395714286	2.8422415	3.20664278163265	2.6612813	2.61601272040816	3.05962584897959	2.66633712040816	2.60884577142857	2.48385693265306	3.7298493755102	2.93634620918367	2.82267475714286	2.92839094693878	3.18168103061224	2.76451414285714	2.71184354897959	1.99421097959184	2.45398685306122	2.59889167346939	3.04445809591837	3.09608443265306	2.49451009183673	2.37260607959184	2.96250993061224	2.93994386326531	2.9747332	2.44470284285714	2.84906039183673	3.52366844489796	2.97518218367347	3.05398858163265	3.21470945510204	3.09271721836735	3.11660116326531	2.19837163673469	2.48309324285714	2.58572665714286	3.32586794081633	1.87259167755102	2.76279665510204	2.80806895918367	2.25051099795918	2.9351258244898	3.47676813673469
SDCCAG8	4.83969883877551	5.8558869244898	5.36249826326531	5.42177913469388	5.87974539795918	5.53645953673469	5.70312496326531	4.52150341836735	5.09244954489796	4.45365937142857	4.3184053755102	4.80539969387755	5.69933426734694	5.30630255714286	4.60770987959184	5.12230865918367	5.81874659795918	5.14897048163265	5.12315344285714	5.24054153877551	4.41466667142857	4.41286745510204	5.87190247959184	6.2939725244898	5.89080814897959	5.9586961	5.88180782244898	5.24031882857143	4.79947851836735	4.34469445306122	4.40915667755102	6.33634885306122	4.17953740408163	4.48213125102041	4.46375415714286	4.53071552857143	4.51919693061225	4.58269281836735	5.02438836938776	5.39574436530612	5.5194122122449	5.78083224693878	4.32348313061224	5.38970671428571	4.32930724285714	5.48009413877551	4.75204603265306	4.47130468571429	3.97738469387755
ADGRF2	2.49130435918367	2.68072161428571	1.96435004081633	2.77794282040816	2.28054936938776	2.31526637755102	2.48013155918367	2.77514668367347	2.38453069387755	2.35178789591837	2.78859666938776	2.54621774489796	2.64593492040816	2.33062738571429	1.93262597346939	2.12914962857143	1.88190273265306	2.84881311836735	2.94473263061224	2.87800825306122	1.62654323265306	2.42688162857143	2.56423358367347	2.31462461428571	2.44239501428571	3.40564011428571	2.2011138122449	2.27276889387755	2.45562805306122	2.57530691632653	2.58234513877551	1.62023046734694	2.16416694693878	2.82229718163265	2.69845748979592	2.73311148163265	2.20419225	2.36799805510204	2.37150058163265	2.26921845510204	2.43289868367347	2.6122990755102	2.56564349591837	1.4286865122449	2.13530741632653	2.77274935918367	1.90574975714286	2.65910064183673	3.28181072040816
SYN2	4.06174096938776	4.4031249	2.75919406122449	4.38914044285714	4.77399757346939	4.39695066734694	4.35449287959184	4.23878875102041	3.88929390204082	4.18741713673469	4.77473155510204	4.11094613469388	3.95967454285714	4.22085435714286	4.18982669795918	3.38899076122449	3.17549536734694	3.87770746938775	3.56490504897959	4.18448276938776	4.04175606326531	2.79862153469388	3.2680510755102	3.63007933061224	3.39494123265306	4.48289036530612	3.40201617346939	4.14917836938776	4.1788009122449	4.30449129795918	4.39864290204082	4.16868810816327	4.45365937142857	4.72056200408163	4.50454144693878	3.84393279183673	4.51659439795918	4.27019406122449	4.19105556122449	3.4669744877551	3.8005746	4.61552331020408	3.79414669795918	4.20132812653061	4.66007336326531	4.4178101755102	3.95315248979592	3.50260904285714	5.0307448755102
ASB10	6.64027002040816	7.27337234081633	6.81242314081633	7.0071316	6.12018886326531	7.0306017244898	7.33791169183673	7.67409474285714	6.95612842244898	6.60371933877551	7.74167233673469	7.06413450408163	7.01338504897959	7.40248801632653	7.87324857755102	6.78387015918367	6.5693776122449	7.88814768979592	7.9195047	7.38568121020408	7.12628495102041	7.64900833877551	7.73908213061225	6.9715645244898	6.98870188571429	8.73128426326531	7.25377023265306	7.50853214897959	7.30406908979592	7.72494017142857	7.22534487346939	6.96762716326531	7.6669973755102	7.94005572244898	8.1588577244898	7.29467707142857	7.82318174693878	7.36023225306122	7.41003363265306	6.93777213061225	6.67062938367347	6.81242314081633	7.78303825102041	6.73543358163265	7.42193384897959	8.50765092551021	8.6073792755102	7.6286762122449	8.33746072040816
HTR3C	3.26370977755102	3.84781765918367	3.71559073469388	4.09909417755102	3.01632286734694	3.01033281428571	3.82908671428571	3.39159364897959	2.92059251428571	3.14077685306122	3.73900916122449	3.17937478163265	3.22178263061224	3.5625401755102	3.98683538979592	3.16491993673469	3.25062527755102	3.48751893265306	3.59506199795918	3.27284611632653	2.83791874897959	3.26901821020408	3.45450125918367	3.20338125102041	3.86340991836735	3.42880655918367	3.17418923265306	3.51936209591837	3.50500867653061	3.30252878979592	3.26138157857143	2.84824510408163	3.32466962346939	3.65884116734694	3.55166893877551	3.55744562857143	3.56414053061224	3.22555015102041	3.31578456938776	3.6052481755102	3.24684255918367	2.96604420204082	3.7181400755102	3.27334455102041	3.09350706938775	2.85658053367347	4.10674024081633	3.17172694693878	4.01148243673469
NFKBID	3.99203051632653	3.51343178571429	3.65277685714286	4.18691649183673	4.27169292857143	3.89473202244898	4.03055415918367	4.07187970408163	4.32083652653061	4.02123404489796	4.45774235306122	4.12026219795918	3.49232224285714	3.91204162244898	3.95623050612245	3.06936140612245	3.97044969795918	4.27215155714286	2.39457441632653	4.41179907755102	3.87844924489796	3.68464733061224	3.42029036734694	2.93918689591837	3.4454221	4.5634594	2.94451792040816	4.19961385918367	5.17057257142857	4.92149068979592	4.7154423122449	4.07211228979592	4.7869159755102	4.65855001428571	4.73303080816327	4.15981615510204	4.36807951428571	3.87533619591837	4.48652859387755	2.90461792857143	3.69548899387755	4.18006927346939	4.20157327142857	3.52125715918367	3.84450078571429	3.94708422244898	3.65980701020408	4.45639506122449	3.02966272653061
CD300LF	2.59669022244898	2.98099683673469	1.98028537346939	2.49034799183673	1.82346857959184	2.74987201836735	2.88990590204082	2.21436137755102	2.36467994897959	2.77057173673469	2.55337054897959	2.61845259795918	2.89832937346939	2.85086307142857	3.15129706734694	2.32307256734694	3.20948293673469	2.62206884081633	2.22336399183673	3.19178854081633	2.43883453469388	1.98176900816327	2.29183051428571	2.82730496938776	2.36882136734694	3.20507033469388	2.42851614285714	2.87539806734694	2.9856940122449	2.43160610204082	2.77646099387755	2.97750765306122	2.45690625918367	2.68000919795918	2.46456143469388	2.78984940612245	2.66105944693878	2.50760256530612	3.30115591836735	2.99896994285714	2.76634662857143	2.9339618122449	3.2347738755102	2.77339534897959	2.87086817142857	2.38120321632653	3.02497084285714	2.46287413061224	2.47187610816327
GJA10	2.48560814285714	2.32491277142857	2.24847724693878	2.83791874897959	2.56692967142857	2.6999594244898	2.58234513877551	2.90537123469388	2.28797597959184	2.42688162857143	2.34780270816327	2.51174826938776	2.76572902040816	2.48798722653061	3.63510048979592	2.32944161020408	2.4814189755102	3.33657554897959	2.55987889795918	2.72682052040816	3.07028110204082	2.76497295918367	2.71460422040816	2.37103074285714	2.64338873673469	4.19819548979592	3.32264183469388	2.31835964693878	2.76394914285714	2.58385125918367	2.48746573673469	2.478921	2.54062538979592	2.65286959795918	2.66301567142857	3.03489954897959	2.49009434285714	2.50091805918367	2.65719328979592	2.88819856122449	3.03732756734694	3.15004868571429	3.59468086326531	2.79100601020408	3.26962685714286	2.98777570612245	2.37313840204082	2.68117898367347	3.03202694285714
WNT9A	3.27709847346939	3.70342362653061	3.1757182877551	3.3532775244898	3.29864159795918	3.15527655918367	3.42751864081633	4.53176335102041	3.69142921020408	3.20482226938776	3.95900789183673	3.98394822653061	3.17937478163265	3.81219178979592	3.71067208979592	3.29085962244898	3.39602179183673	4.08534630816327	3.43191129387755	3.55909767755102	3.71213510816327	2.44008351020408	3.74512612857143	3.16721246530612	3.50796274081633	3.87182773265306	3.43839297755102	3.2339013877551	3.98213771428571	3.89103839183673	3.83617250612245	3.3095933244898	3.89399281020408	4.50051201632653	4.15620801632653	3.9069251	4.21285959387755	4.1045804877551	4.0658141	3.24240452040816	3.11136337142857	3.45592836326531	3.73414897755102	3.56598688979592	3.77610742040816	3.24839276122449	4.26920098163265	4.04506749081633	4.09495382857143
GAL3ST2	4.8479789122449	4.05404309183673	2.96806065918367	4.7709148122449	4.32318413061224	4.34258015306122	4.41154365102041	5.78569747142857	4.64523125102041	4.93385174693878	5.64654945306122	5.44703386122449	4.72913653061225	5.03210677959184	4.68963286530612	4.55266553061224	3.1888284755102	5.29549725510204	4.88268126530612	5.32765373673469	4.87419995306122	5.40012622653061	4.85410669795918	4.52473605102041	4.59868079591837	4.83751192040816	4.39633214081633	4.87307577755102	5.33615937346939	5.15922829591837	4.91342368163265	3.64145244081633	5.48997974693878	6.06645842244898	5.34046052857143	5.48382817959184	5.68944488163265	5.40590479795918	5.52141218571429	4.18617626938776	4.26845407346939	5.01173374693878	5.09959630816327	4.03659190408163	5.12563474489796	5.63882855306122	5.37950624693878	5.26210180816327	5.68350401428571
PIP4K2B	5.90171535102041	5.58739361632653	5.83386991428571	4.89146251836735	4.85339510204082	5.77189868367347	5.60701587142857	7.55807603877551	6.43775007959184	5.8335924	6.95479477755102	6.17061198367347	6.478646	6.41367620204082	6.99944749387755	5.50207222653061	3.94731065102041	7.6975776755102	7.59902996122449	6.42108523469388	6.35932476734694	7.26641863061224	7.01047106734694	4.38279543469388	6.24920816326531	7.1131554755102	5.76960202857143	6.43721980612245	6.29139197755102	7.0806702	6.20146514489796	5.38726254081633	7.20037036530612	7.01975473061225	7.13310324081633	6.74276071020408	7.20959773469388	6.56102163061225	6.9648005244898	5.41078969387755	5.85856556530612	6.0825520244898	7.49276892040816	5.30087846938776	7.13529818571429	8.11125139795918	7.15210953265306	7.12273434897959	7.78855953673469
ODF3	5.12517051020408	5.46047239387755	4.05186021428571	5.05340490408163	4.59303164897959	4.53353351836735	4.28247093265306	5.83411886122449	5.10715141836735	5.19500970204082	5.85381588571429	5.51552474693878	4.87786424387755	5.37763445102041	5.54675583061224	4.97499464285714	4.52525616326531	5.29549725510204	5.38524432857143	5.2946596755102	5.2206311877551	5.28195212857143	5.19423155918367	4.41491297959184	4.9274502755102	5.92043405918367	4.62403886734694	4.70428351632653	5.75175632244898	5.76019254285714	5.20424298163265	3.98045020408163	5.77399804285714	6.32074277959184	6.15578951428571	6.09305179591837	6.17656506734694	5.52350686326531	5.86384655102041	4.81651388571429	4.81059840408163	5.06286221020408	5.90800775918367	4.52970943469388	5.43392164489796	6.14526473061224	5.10693606326531	5.4793577877551	6.0708710122449
WFDC13	2.27646159387755	2.48255727755102	2.37123853265306	2.23633003469388	2.14103066122449	1.81852308163265	3.15555596326531	2.13657029387755	2.31886512857143	2.43551429387755	2.47268467755102	2.57034834081633	2.19567469591837	2.83713211836735	2.47268467755102	2.46820253877551	2.26551302244898	3.33990383265306	2.71962109591837	2.86794899183673	2.48514453265306	1.92055550816327	2.92059251428571	1.67696369183673	2.84145875510204	2.14989707959184	2.29239815306122	2.35721421020408	2.61532964693878	2.34404187142857	2.46479244285714	2.17155633673469	2.45803993469388	2.41225482040816	2.5092379877551	2.13381124081633	2.66158108367347	2.1633664244898	2.33075416122449	2.40783928163265	2.24847724693878	2.6366812	2.7063984	2.11718563061224	2.39199517142857	2.71804954897959	2.18741405102041	2.4042312	2.26504601632653
CCDC197	3.08532802040816	3.49548834693878	2.42711540612245	3.02544314081633	2.82598700204082	3.05775176734694	2.98006294489796	3.45808543469388	3.04555369795918	3.24240452040816	3.50770080408163	3.17732162040816	2.48986587346939	2.82243350408163	3.6745279122449	2.98184003061224	3.03476876122449	2.96122149387755	3.14055501020408	3.05622345918367	3.47774200408163	2.77031308979592	2.8664133	3.2396463755102	2.97653603469388	2.49062022857143	3.11970247346939	2.58334872040816	3.41160086938776	3.33585133061225	3.23808194081633	2.04205134693878	3.82337444285714	4.11866385306122	3.31699589387755	3.47014404489796	3.50180683673469	3.30023733673469	3.26501443673469	2.43077927959184	2.65132833469388	2.99042134693878	3.28123771836735	2.76336323265306	2.89653146938776	3.29864159795918	2.50841579387755	3.01058209387755	3.50903726122449
SLFN5	5.48475461632653	5.2785129	5.66806956122449	5.57226443877551	5.65554998979592	5.68227916530612	6.24334028571429	4.46082279387755	5.22431699795918	5.64994915102041	4.52502220816327	4.71157059183673	6.1364520122449	5.0428427122449	4.00106137142857	5.30773826938776	6.32126954489796	4.19819548979592	4.63171983061225	5.82709106734694	5.20681758367347	3.99378012653061	5.37492874693878	5.89470140612245	5.56196856530612	3.74560975510204	5.75263594489796	5.93214398367347	4.66212560204082	4.71755522040816	5.0189670755102	6.06059948979592	4.85199227959184	4.44001757346939	4.71718687755102	4.3229465	4.38508470612245	5.07267176122449	4.47697799183674	5.26411237142857	5.29287883673469	5.16575515714286	4.2127471244898	6.33461085918367	4.7408199877551	4.07292546326531	2.37942373265306	5.41690683061224	3.78936971632653
SERPINB12	3.95465626122449	3.66723020816327	2.89801818979592	3.34340729183673	3.14868434693878	3.46800330612245	3.78207893877551	4.63293206530612	3.94963082040816	3.92943995714286	4.18564625918367	4.03978252244898	3.62341818571429	4.47383052653061	4.24905242857143	3.21256234489796	3.07984163265306	3.71020598163265	4.34939990408163	3.34855503469388	3.00647846938776	4.45354714387755	3.72707306530612	3.31179396122449	4.31670864285714	6.47993828979592	3.65729087959184	3.65336309387755	4.30365393265306	4.19616357346939	4.09437605714286	2.71396939387755	4.40146798571429	4.78088149591837	4.58087588367347	4.50870321428571	3.87579981632653	4.49759208163265	3.86577119183673	2.60086802244898	2.97841966122449	3.34210084693878	4.60701746734694	3.11943982040816	3.65144585306122	3.79297671020408	4.59657683673469	3.92314774285714	3.51936209591837
GIPC3	4.40042118979592	5.0772806	5.40679862040816	4.75046533877551	4.84981873673469	5.19661548367347	4.88579196734694	5.38548524693878	4.8327255122449	4.87246284693878	5.39273995102041	5.53966241734694	5.3494020244898	5.16370645714286	5.73866162653061	4.53093379591837	4.13054240204082	6.00958782653061	5.60634328571429	5.64303923877551	5.28488074897959	5.57924517346939	5.95377683877551	4.63475337755102	5.41103997346939	5.71491124693878	5.29636899795918	5.53181981020408	5.0498671	4.48624887959184	4.8577338244898	4.70792601428571	5.33113833265306	5.64072028571429	5.41869295510204	4.93685916530612	5.4593544877551	5.17639461020408	5.29549725510204	4.06446311632653	4.99491195918367	5.19661548367347	5.77334142244898	4.84541460816327	5.73613015918367	5.55000069183673	5.12212060204082	5.22246213877551	5.18462246938776
PGLYRP3	1.8531699244898	2.05236397142857	1.78900553061224	2.06501316326531	1.88465135306122	2.24622110204082	2.14872346734694	2.49474283265306	1.75967241632653	1.8730588	1.71198276938776	1.98353106734694	1.42727349795918	2.09935477959184	1.82234438367347	1.86137171632653	2.00519232653061	1.77300369795918	1.16226035102041	1.79970842244898	1.88982489183673	1.67558791530612	2.13146092653061	1.80508673877551	1.43782762040816	4.91619891632653	1.84695516734694	1.81653533265306	1.98974342040816	1.83272649387755	1.79970842244898	2.04570143265306	2.20503863673469	2.03103570816327	2.29095045510204	1.93120128571429	2.21484942244898	1.81181352653061	1.94587074693878	1.63469145510204	1.68033801428571	2.04277040816327	2.17525026122449	2.57556487959184	2.3915072122449	1.74731409591837	1.9445552877551	1.55215273265306	1.81308879795918
PSKH2	3.43483100204082	3.62035997755102	3.38363602653061	3.45948270408163	3.78061787755102	3.32119253469388	4.41384950408163	4.30785933877551	3.70342362653061	3.62537725306122	3.82564655510204	3.88387756938776	3.49548834693878	3.92704061632653	4.04935702040816	3.20664278163265	3.12459792857143	3.62537725306122	3.78405329591837	3.41496537959184	3.79297671020408	4.13054240204082	3.65834632244898	3.06909476122449	3.04419204081633	3.77128982857143	3.48238184489796	3.70951041836735	3.78504292857143	3.88467167755102	3.88297496530612	3.50796274081633	3.89204344285714	4.42587450408163	4.18861971020408	3.89919514285714	4.50604853673469	3.6941387755102	4.04249325510204	4.11436638163265	3.46551695	3.84393279183673	3.62118751836735	3.10500258367347	4.01907044693878	3.8644456755102	3.62383703061224	3.84727978367347	4.27408305714286
OR6W1P	2.73616210816327	3.43294734897959	2.04902356122449	3.03833169795918	2.10126916938776	2.99764936122449	2.25834032244898	3.58316257142857	2.66842485306122	2.99517537142857	3.28789416734694	3.21229060204082	2.63982861020408	2.90217252857143	3.77417256938776	3.15057141428571	2.15961763469388	3.85760598367347	3.25803164693878	3.13788027346939	3.05036192244898	3.05136814285714	3.23360951836735	2.44696339183673	2.65088393061224	2.61798981632653	2.86232438163265	2.70199901020408	3.04605280204082	3.46207007755102	3.37402280408163	2.60715229183673	3.39281657959184	3.62035997755102	3.68409068367347	3.55014866734694	3.70017661632653	3.13196400816327	3.40006609183673	2.51949115510204	3.06431830816327	2.78735014489796	3.45618897959184	2.82326856326531	2.66486669387755	3.93633746530612	3.21957554081633	3.3294460244898	3.11355634081633
MOGAT1	3.24717528367347	3.55830561836735	3.17732162040816	3.09250532857143	2.88990590204082	3.48127531428571	2.98593246122449	3.35197722857143	3.2492187877551	3.29060455918367	3.69059872653061	3.11730654897959	3.94082125918367	3.04855599183673	3.04468567755102	2.67976616734694	2.75670270408163	2.83197133265306	3.80090096938775	3.42339044693878	2.96144029387755	3.05001643469388	3.73132513265306	2.92425604285714	2.82673160408163	2.7943014877551	2.68674360204082	3.40201617346939	3.33405578979592	3.22584254285714	2.81990222244898	2.76936546326531	3.14295826734694	3.23147499795918	3.62514808367347	3.41132803469388	3.27105808571429	3.67320403673469	3.26501443673469	2.7318011755102	2.7878881244898	2.76806322244898	2.7914122755102	3.40115963877551	3.52242643877551	2.97870297755102	3.91069489387755	3.1757182877551	2.6230659877551
GPR78	4.18371578979592	4.50569348571429	3.30906558163265	4.42375414285714	3.91544753469388	4.60240195510204	3.96125799795918	4.92478400204082	3.91340525102041	4.19440105306122	4.37844984489796	4.30420147346939	4.02817322244898	4.72653814285714	5.03438854285714	4.11978173061225	3.90895186326531	4.82359661938776	4.05802890408163	5.06189367346939	4.43978068163265	4.54116389795918	4.61287414285714	4.39091055918367	3.73623213571429	4.0361669244898	4.06635371836735	4.13558746122449	4.2467107	4.33275294081633	4.38279543469388	3.73132513265306	4.77763765306122	4.95125225714286	4.54470714081633	4.45538341020408	4.62197750408163	4.281452	4.46346107346939	4.25945875510204	3.97803407142857	4.01729235102041	5.04607915102041	4.17063995918367	4.64312351020408	4.86523067142857	4.99063744897959	4.11005911836735	4.28429882244898
H1-8	5.68944488163265	6.54169145510204	4.96914477346939	5.52535612040816	5.20479043469388	5.64761654081633	5.59470154897959	6.64670779795918	5.35196900612245	5.71475823469388	6.69413985306122	6.2144685877551	5.92690998979592	5.51312637755102	5.97763446122449	5.3789935	5.42232230612245	6.24632549591837	5.98283026428571	6.02909098163265	5.78702771020408	6.20099019183673	6.16849841632653	5.27138367755102	5.81804275102041	5.94564805714286	5.3191383755102	4.81398595306122	6.12721224081633	5.79309409183673	5.93358515714286	4.83969883877551	6.52387111632653	6.68616925714286	6.37368884489796	6.29903180204082	6.6984885244898	5.62822857142857	6.19801774897959	5.44029980408163	5.56578493673469	5.6548281122449	6.30941338571429	5.5035112244898	5.74021340408163	6.4495018255102	6.32330441836735	6.0167933877551	6.28737081020408
TAAR9	1.72712274081633	1.63942038163265	1.43508267142857	1.62992010204082	1.64277654897959	1.50549385306122	2.19837163673469	1.69632096326531	1.78516916326531	2.01449692857143	2.12420802244898	1.96003671632653	1.7113183622449	1.55972644285714	1.3695777244898	1.57501783061224	1.99373903877551	1.61079583469388	1.88689091428571	1.38148293469388	2.18962993877551	2.58406865306122	1.41233016734694	1.9103725	1.94049271632653	2.24338068979592	1.57039161632653	1.72577405918367	1.7013930877551	2.01397518571429	1.99150176938776	1.84639401428571	1.76401283265306	1.83049908367347	1.50263337244898	1.8333537244898	1.76314856938776	1.8408511877551	1.6420391122449	1.44141768163265	1.45460087755102	1.86240226326531	1.81535859387755	2.08181367346939	2.06607075918367	1.6360110877551	1.83462675918367	1.79769364693878	1.61178084285714
GNRHR2	3.37861670816327	3.38770263265306	2.83775620816327	2.73445551836735	3.10591877346939	3.23785405714286	2.60501411632653	3.80003063877551	3.30906558163265	3.24166281632653	3.60631582857143	3.28078215102041	2.99201614897959	3.02800107142857	3.42937008163265	2.9942555122449	2.95426711020408	3.62861520408163	4.01729235102041	3.35349981428571	3.33965819183673	3.2284494244898	3.48868263469388	3.31932706530612	3.45689238163265	3.22506312040816	3.25764218571429	3.02125186734694	3.39094619897959	3.13133450612245	3.39900398367347	3.04391603673469	3.45566513877551	3.83326053265306	3.37902834693878	3.29968376326531	3.56705632857143	3.50248337857143	3.29997876326531	3.48842700408163	2.99555663673469	2.71460422040816	3.41868182244898	3.16864955306122	3.5294228	3.73709438163265	3.85284035714286	3.65381844081633	3.58895484081633
MYOZ3	5.69709035306122	4.54601862244898	5.2036222244898	4.96914477346939	5.02829054285714	4.93493852653061	4.51321970204082	6.59958164693878	5.45654389591837	5.54000462040816	6.41403210816327	5.97403762040816	5.35889838571429	5.69752615612245	6.05379628979592	4.94866300612245	4.99884826734694	5.7652406877551	5.77604302244898	5.68534316326531	5.67434234693878	5.52480303061224	5.77483854489796	3.87822217142857	5.7285295877551	7.96732117959184	4.76742680612245	5.05565225918367	6.10534572653061	6.12680590408163	5.88917527142857	4.19078453673469	6.33089330408163	6.83211014489796	6.51324578979592	6.46271028163265	6.76631931836735	6.28651280816327	5.95902583061225	5.94524742653061	5.98958079591837	6.16963472857143	6.92943511836735	4.70792601428571	5.39158495102041	6.20049531836735	6.39327419081633	5.81309139387755	6.33685265306122
BNIPL	2.91096240612245	2.94780839183673	2.40861290306122	2.6366812	3.11111375510204	2.60770934897959	2.478921	3.33990383265306	3.02966272653061	2.95819455510204	3.67932869591837	3.41894355510204	2.41508878979592	2.90039609591837	2.97162644489796	2.33283678367347	2.61993495510204	3.11812456326531	3.06131595102041	2.496694	2.60808064081633	3.22607975510204	2.85824498979592	2.23368788367347	2.53034519183673	4.68275474285714	2.51080783265306	2.84145875510204	3.36276144693878	3.04092543061225	3.24893023265306	1.66382200408163	3.39281657959184	3.43685651632653	3.28378294183673	2.75919406122449	3.53074205918367	3.07239781020408	3.62754582244898	2.83420862244898	2.25436776734694	2.73911456326531	3.04798397959184	1.95348217142857	2.49693983061225	2.70062531428571	2.42287218163265	3.43769585306122	2.87285422040816
ASB11	3.77088833877551	3.96327729591837	4.09788275714286	3.91806967142857	3.92314774285714	3.66940613673469	3.3368191877551	3.66490175918367	3.53369799591837	3.5874721122449	4.29189242244898	3.9081075877551	3.40691181836735	4.50837709795918	5.48332331632653	4.14406366122449	3.91213476122449	5.11706492857143	4.22714655714286	4.38851704591837	4.17838411632653	4.7375337877551	4.28095244489796	3.5708245	4.07424185918367	5.86692337755102	4.06792243877551	4.45662569183673	3.78821426122449	4.15020368979592	3.70412717653061	3.78226444489796	3.89677526326531	4.34755362244898	4.16967490204082	3.99224809591837	3.99146632244898	3.99124654693878	4.36371145102041	3.92804314693878	3.55302733469388	4.34469445306122	4.4084741244898	3.93755430612245	4.45709630816327	4.92169092244898	4.04616668163265	3.80896591836735	5.17521680204082
OFCC1	1.31366843877551	1.11057403265306	1.08719812244898	1.50998361632653	1.81409718979592	1.54545358163265	1.87462330408163	1.31021006938776	1.32855672040816	1.30105892653061	1.36718913673469	1.38258058571429	1.29814005306122	2.01935365918367	2.18881062244898	1.20120046530612	1.36616827755102	1.92559885714286	1.86214468979592	2.15425924285714	1.43342063061224	2.15343943265306	1.69725836326531	2.20092153061224	1.50154851020408	1.81615535510204	1.33638455918367	1.21294205918367	1.39326239591837	1.42470715306122	1.36913036428571	1.9146237244898	1.41757572653061	1.51881238367347	1.27741083673469	1.4457113	1.46448836734694	1.3695777244898	1.37237303673469	1.40790353061224	1.45568186938776	1.41651309591837	1.50114888367347	1.48688955306122	1.45731026530612	1.79798986734694	1.85222631122449	1.36208494081633	1.22602722040816
SDR9C7	2.75969375714286	3.21661674285714	2.58686725510204	2.62770425102041	2.14413717959184	2.39457441632653	2.64976189795918	3.7409081122449	3.30060584897959	2.94584349591837	3.31128824897959	3.12480605918367	2.49751344081633	3.00704034489796	2.76371226530612	2.51722067346939	2.42012739795918	2.94353238979592	3.38634185306122	2.56151191836735	3.34648404489796	2.5103100244898	3.1448959122449	2.56251429795918	2.31817397346939	5.72636043265306	2.70228509183673	2.62770425102041	3.23072043265306	3.5051929877551	3.26138157857143	2.18074743673469	3.85135144285714	3.75815971632653	3.60266244693878	3.10569352040816	3.60772483877551	3.52965480408163	3.36390508163265	2.11811343673469	2.57343773061225	3.24084894081633	3.19136564693878	2.53614305714286	2.83443432244898	4.15814906326531	2.68401071836735	3.29315456530612	3.78454521632653
OR5P3	2.47644015714286	2.57455485510204	2.2344514877551	2.26743190408163	2.00651766530612	2.09798747755102	2.16256452857143	2.77031308979592	2.25759396734694	2.13001133469388	2.61506692857143	2.71937298571429	1.96115517755102	2.81809016734694	2.38453069387755	1.74760845918367	2.31835964693878	2.53534802653061	2.14280541632653	2.98184003061224	2.20944195102041	2.28893108571429	1.78325559183673	1.51625784285714	2.5154502877551	2.19998256938776	2.04182421632653	1.95894164693878	2.3738688122449	2.54563691836735	2.42652362142857	1.80652589795918	2.60536545918367	3.27465491836735	2.48618569387755	2.73681871836735	2.36698516734694	2.37748295510204	2.71709792857143	1.7518659	1.88982489183673	2.56541586938775	2.39173493673469	1.55503427346939	2.08591610204082	2.53224174897959	2.31575034897959	2.65910064183673	2.28203433061225
TRIM40	3.48949221938776	3.59163387142857	3.46207007755102	3.57217378571429	3.45720763469388	3.85233180612245	3.95795108571429	4.02875244081633	3.34309742244898	3.42256064897959	3.79462423061225	3.72865031020408	3.57902594897959	4.43579449387755	3.23808194081633	3.35274386938775	3.58656717959184	3.33636144693878	3.72518571836735	4.15179799183673	2.92085133673469	3.0471442	3.97803407142857	3.67722913673469	3.84248397959184	4.45977401020408	3.87086263469388	3.52642791428571	3.71653447755102	3.82366100816327	3.73635104897959	2.63319372653061	4.09296874693878	4.36019274285714	4.01631463877551	3.96255595306122	4.08154554693878	3.49383707142857	3.91306874183673	2.92653795306122	3.98897290204082	3.4870105122449	3.79666820408163	3.43030720408163	3.37330898367347	4.33621262857143	4.12837806734694	3.71375813061224	4.80306368571429
CSN1S2AP	1.27516424081633	1.64741643265306	1.66926600816327	1.9715504122449	1.59296016122449	1.27450596938776	1.96765132244898	1.4655941877551	1.11507445714286	1.23211226326531	1.23289460204082	1.28047844489796	1.67146646530612	1.32304808367347	2.24700083673469	1.24514526326531	1.67569574081633	1.1221407755102	1.48970559795918	1.63994278571429	1.50310464081633	1.72985943673469	1.5053366122449	1.86363303877551	1.92316944489796	1.72134747346939	1.24697589183673	1.60238080204082	1.42688436122449	1.12554145918367	1.19074276530612	2.38044496530612	1.22602722040816	1.32461149183673	1.26561158979592	1.22116615714286	1.35749989795918	1.18570694489796	1.3741758122449	1.54899802653061	1.74246627755102	1.36519424081633	2.72706128367347	1.70910873877551	1.30105892653061	1.64386490204082	1.25252500816327	1.29143464693878	0.948356351020408
WFDC12	3.18975183265306	3.71685874285714	2.37643093673469	2.94971498367347	2.93291314693878	2.39357366938775	3.30664474897959	3.37664459387755	2.8171111122449	3.24117339591837	3.57805277959184	3.13963809183673	2.88941086734694	3.64493493061224	2.71008237142857	2.98006294489796	2.28326493469388	3.13892554693878	3.12407467755102	3.77824375	3.07655333265306	3.28215343877551	2.50737980408163	2.38174993877551	3.25462960408163	5.81023647142857	2.92675690816327	2.4814189755102	3.37168044489796	3.62587783673469	2.9825698244898	2.42036025714286	3.73511301836735	3.88136271020408	3.25611856734694	3.50026732857143	3.3278473755102	2.92260746530612	3.51652538163265	3.16465650612245	2.86957851428571	3.39077582040816	3.56598688979592	2.88166358979592	3.33056658367347	4.05124917142857	3.89204344285714	3.32615240408163	2.62019357142857
CRYGN	4.47237479591837	4.74519524081633	4.80560643673469	4.49349716734694	3.16894763061224	4.88050028367347	4.76441640204082	4.7806404755102	4.35677251020408	4.66470863265306	4.63876836938775	4.71038314693878	4.53220657142857	5.03566005918367	5.53437192040816	4.52551960612245	4.37273206122449	4.57245423877551	4.84191309591837	4.56710924693878	4.97607246530612	4.77599062653061	5.25475129795918	4.13070530612245	5.02312205918367	5.20596867755102	4.48238260204082	4.57457922653061	4.4586859244898	4.55684831632653	4.74571514285714	4.41466667142857	4.47130468571429	5.25602126122449	4.90527784693878	5.17960203265306	5.0248861877551	4.65814005918367	4.95097733877551	4.18344786122449	4.48931442040816	4.01419898571429	5.01655248571429	4.75857485510204	4.74659273877551	5.15479300408163	4.44749317755102	4.83429413673469	5.50914685306122
STARD6	1.73227574081633	1.51727163877551	2.53281654285714	1.28133920612245	1.65728609795918	1.41303876734694	1.23962618163265	1.57302794489796	1.73354361530612	1.61378321020408	1.60998900408163	1.6835064377551	1.81852308163265	1.95288786530612	2.43399006530612	1.45665095306122	2.12673845714286	1.40969787755102	1.8019194	1.82057306938776	2.05985086938776	2.15961763469388	1.48428845714286	1.86773082244898	1.54086510816327	2.96627118571429	2.00886347755102	2.07109956530612	1.46371992040816	1.70702233265306	1.49876596530612	1.63682647755102	1.49465200612245	1.85982016326531	1.70083373061224	1.61489335918367	1.62538178979592	1.46690015510204	1.29269768979592	1.71083371836735	1.62290072653061	1.56181200816327	1.30059155510204	1.74874801632653	1.6611086122449	1.84639401428571	2.56151191836735	1.58289331632653	2.40922582244898
C11orf40	1.55439028163265	1.30431501632653	2.00973788367347	1.76708154897959	1.39667329591837	1.26659603673469	1.07250928979592	1.68703719795918	1.42158084489796	1.75149635918367	1.95519488367347	1.47073205102041	1.7366653877551	2.00506737959184	2.42522344693878	1.41866873061224	1.31116987346939	1.36519424081633	1.46089561020408	1.1871834244898	1.95706277755102	1.35537406734694	1.59296016122449	1.02962355714286	1.14838018979592	1.68703719795918	1.39602190204082	1.32505655306122	1.57109162857143	1.57394621836735	1.50461277142857	1.34355909387755	1.54990173265306	2.03002601428571	1.75408197755102	1.86918261632653	1.86390885102041	1.56342006530612	1.83521752040816	1.00669372244898	1.39634180816327	1.58696137755102	1.45051026530612	1.54219355510204	1.17687824897959	1.48539007346939	1.55742646326531	1.64277654897959	1.57334367755102
ZBTB7C-AS2	3.57649952244898	3.82036714285714	3.9127220755102	4.14324637346939	4.68365951632653	3.97581764285714	3.83477698163265	3.4867121755102	3.56510694285714	3.56510694285714	3.71067208979592	3.41132803469388	3.26606330612245	3.61335374081633	3.20112941836735	3.75173524081633	3.85354940612245	3.96874339387755	4.14430446326531	3.58177559387755	3.44853457142857	4.44346934285714	3.94682876734694	3.88027491632653	3.66965386530612	4.55615743877551	4.37867531632653	3.71265277959184	3.48890969183673	4.00406718367347	3.53341020204082	3.74611990816327	3.35848536326531	3.89424062040816	3.79483526530612	3.67473240816327	3.79297671020408	3.37888938367347	3.6120010244898	3.37087090612245	3.5710409244898	3.75537175306122	4.44268050612245	3.56598688979592	3.59742339591837	3.4991201755102	3.72518571836735	3.30475247755102	3.89919514285714
BCL2L11	5.63250004897959	6.18226834285714	6.59999608163265	5.93840448163265	6.61702284693878	6.65622201632653	6.36940111428571	4.86847003673469	5.2878587	5.70517096938775	5.12044097346939	5.57119609387755	6.09339048367347	6.01527201020408	5.31581195510204	5.96941865714286	6.29699362040816	4.7652052	5.81906681428571	5.98549372653061	5.94101123469388	4.73092216938776	5.37219107755102	6.17429589591837	6.48419444897959	6.65518008367347	5.65024780408163	6.22355465714286	5.68855494693878	5.62979809795918	6.00338373163265	6.52200954285714	5.42952048163265	5.1302839	5.56388792857143	5.0916025877551	5.49519286530612	5.25086710408163	5.51092055816327	6.73370853877551	6.06014279183673	5.62369643469388	6.18925557755102	5.34703760408163	5.2750809	5.64462447142857	4.49946105918367	5.09258654081633	5.33370098979592
DEFB119	2.01618366734694	2.72025522244898	2.6042647122449	2.2779357877551	1.94634275306122	2.69477487346939	2.20295307346939	2.92279737142857	2.57207298979592	2.36942111836735	2.60086802244898	2.64533438163265	2.36279732857143	2.38453069387755	2.08135720816327	2.65468586122449	2.2344514877551	2.87826921428571	2.61845259795918	2.58994334693878	2.10178284081633	3.18838666122449	2.75592756734694	1.92610506530612	2.11250032857143	1.83134066938776	2.38950040408163	1.88903456734694	2.40472582040816	2.38405381428571	2.39882484897959	2.43707760408163	2.31719376734694	3.15914690816327	2.49034799183673	2.64713439387755	3.13279385102041	2.60736627755102	2.51599890204082	2.74103936530612	2.51407850612245	2.78709939387755	3.49689040612245	2.23704656734694	3.05477097755102	3.2492187877551	2.7878881244898	2.32020317755102	3.54000457346939
TAC4	4.51796768061224	5.13305313877551	3.84537804897959	4.77550822040816	3.58341783469388	4.70524457346939	4.84571176938775	5.10194072040816	4.62934172653061	4.44372532244898	4.98924797755102	4.64904186122449	4.96080072244898	5.36510417755102	5.47795809795918	4.7624398122449	4.82399645510204	5.87713820204082	5.76042094081633	4.89247361836735	4.93493852653061	5.67141104591837	5.3894962755102	4.57712871632653	5.0547364755102	5.5143068755102	5.10693606326531	5.52386674285714	4.55781585102041	4.81581656938776	4.86290441632653	4.13985565714286	4.60701746734694	5.33641153265306	4.59845281632653	4.77035924897959	4.86956937142857	4.3903949122449	4.92959688367347	4.37940998571429	4.37746779183674	4.73070131632653	5.60597646938776	4.43913097346939	5.41842122857143	5.77103153061224	5.25551772653061	4.62095056734694	5.98028149183673
[truncated: 20,380 more rows]
