# Supplementary material for: Identification of optimal feature genes in patients with thyroid associated ophthalmopathy and their relationship with immune infiltration: a bioinformatics analysis
Source: Front Endocrinol (Lausanne). 2023 Oct 13;14:1203120. doi: 10.3389/fendo.2023.1203120 (PMC10611488; doi:10.3389/fendo.2023.1203120)
Supplement: Supplementary file 1 [file DataSheet_1.zip › 1.deg+wgcna/1.rawexp_GSE58331.txt]

ID	GSM1407218	GSM1407219	GSM1407220	GSM1407221	GSM1407222	GSM1407223	GSM1407224	GSM1407225	GSM1407226	GSM1407227	GSM1407228	GSM1407229	GSM1407230	GSM1407231	GSM1407232	GSM1407234	GSM1407239	GSM1407241	GSM1407242	GSM1407244	GSM1407245	GSM1407246	GSM1407182	GSM1407183	GSM1407184	GSM1407185	GSM1407186	GSM1407187	GSM1407188	GSM1407189	GSM1407190	GSM1407191	GSM1407192	GSM1407193	GSM1407194	GSM1407197	GSM1407198	GSM1407201	GSM1407205	GSM1407207	GSM1407208	GSM1407209	GSM1407210	GSM1407211	GSM1407212	GSM1407213	GSM1407214	GSM1407215	GSM1407216
DDR1	4.9198551	4.7237696	5.2232978	5.0007402	4.4751056	5.3236179	5.1875976	4.1667271	4.1568082	4.0599913	4.409712	4.5477359	4.4977097	5.1785635	4.1290032	5.4279367	5.3315693	4.3266536	4.8157143	4.3397032	5.002839	4.9734415	4.9645377	5.3086829	5.3088927	6.3224963	5.458147	5.1559897	4.1315807	4.0408124	4.3818949	5.7854543	4.4383292	4.3617396	4.0798663	4.2143574	4.2833475	4.6836484	4.6800057	6.3007833	5.1164449	5.7943691	5.3947168	4.6730249	5.0213311	4.3825805	5.1068369	4.4776697	4.7134236
RFC2	3.8374564	3.5610821	4.1315807	3.6033905	4.3368321	4.0954198	4.0843337	3.7651363	4.0424629	3.882431	3.9006917	3.7945082	3.710297	3.8353617	2.6175986	3.9904142	4.0573876	3.4617101	3.3292587	4.1867388	4.0225163	3.2486359	3.2487077	3.7367661	3.8195653	3.3600168	3.4703673	4.2271484	3.8228887	4.0097833	3.9195052	3.9142018	3.5314601	3.5935093	3.8936215	3.876621	3.758626	3.8708679	3.8318181	4.0844964	4.1706872	3.6242384	3.5711671	4.5196049	3.9815221	4.1696859	3.1568964	3.991654	3.6637793
HSPA6	5.2802467	5.5776789	5.986674	5.2057706	4.7587662	5.8346482	4.994063	5.7044542	5.6838217	5.2291579	5.9040283	5.5955704	5.7699011	5.6751022	5.7493478	6.0476555	4.5186597	6.2339694	5.3892818	5.6506929	5.1428761	5.2289308	5.7253117	5.3026496	4.9786229	5.9045193	5.7381119	5.4522414	5.5872475	5.8143944	6.3224963	5.2382139	5.6872031	6.2276898	5.8036531	5.8851529	5.4181393	5.4751592	5.6960705	5.1129836	4.6526587	4.9408028	5.7677941	5.3733698	5.2940383	5.7388795	5.3425155	6.4088635	6.124338
PAX8	5.1940061	5.6883109	5.5102854	5.3587706	5.2741421	5.1704998	5.4602617	6.0951528	5.7351322	5.3741731	5.9728521	6.1612047	5.5722362	5.1595428	5.4970886	6.3730361	5.2639761	5.6786674	6.0195983	5.3049069	5.9496579	5.6036026	5.9721476	5.2960799	5.7283989	6.6630982	5.6698059	5.8827214	6.0311397	5.9728521	5.5845611	5.4050665	5.6542906	6.5680469	6.0580777	5.8158673	5.9665735	5.6638021	5.9173182	5.0585372	5.474372	5.6751022	5.8078092	5.6181182	5.5522825	5.9782825	5.7571751	5.5602384	5.7057712
GUCA1A	1.670465	1.9769619	1.9060474	1.9237216	2.2000932	2.0738811	2.0546186	2.343195	1.8631148	1.7857041	1.9535601	1.9981392	1.8422871	1.8878018	2.6193192	1.8383647	1.7144156	1.7903397	2.0453173	1.8339249	1.9267906	2.3330173	1.7335782	1.5755532	2.1522593	2.782487	1.8044694	1.7353525	1.976578	1.8624052	1.9084287	1.9668693	2.0294931	2.1953405	1.8378209	1.986101	2.2918074	2.1835163	1.8876731	2.0564881	2.0698399	1.7193449	2.1879692	1.7864098	1.9317814	1.8405003	2.5652135	1.9454422	1.9101158
UBA7	6.2414429	6.3418095	5.6673034	5.977147	5.4958159	6.1689987	6.079225	5.6791188	5.9870923	6.0703715	6.0194492	6.1592144	5.6176761	6.052475	5.4549865	6.0312493	5.4317466	5.0700157	5.7310435	5.6908159	6.2289707	6.0849087	6.2466081	5.7065793	5.8075755	5.6644065	5.5104239	6.2136646	6.1864806	6.0260221	5.9209547	5.5380124	6.0201283	6.4426394	6.0395904	6.3614459	6.0910381	5.870728	6.0496615	5.4836458	5.558123	5.992992	6.2518637	5.5905593	5.6155373	4.8605453	5.3562901	6.4203518	5.276836
THRA	6.2633183	7.1773114	6.758713	6.8625232	6.3588988	6.7018504	6.5656994	6.1841756	6.0304022	6.2008898	6.0024906	6.4598116	6.4992438	6.0679373	6.079225	6.6174784	6.9076164	6.4335184	6.6300637	6.2743792	6.7400558	6.8238912	7.3663448	6.450116	6.9188474	5.9886065	6.8202995	6.8266635	6.0403494	6.1679278	6.1116146	6.6604205	6.1978317	5.8810556	6.1401567	6.3820556	5.4948666	6.4688763	6.0251779	6.8362487	6.7233837	6.703733	6.8977057	6.2329494	6.8942919	6.9028146	6.3975883	5.8373748	7.0057343
PTPN21	6.1393005	5.930606	5.9925681	6.5661099	6.0614886	6.3553974	6.608187	5.5308508	5.5871179	5.6520018	5.2419555	5.6674333	5.7460228	5.7952622	5.2499812	6.0543615	5.8953525	4.9573495	5.7378794	5.7592528	5.726824	6.0343298	6.2441029	5.9425531	5.9366228	5.7184819	6.2239324	5.9369069	5.6717102	5.9812564	5.5434012	5.8112346	5.6852233	5.394187	5.3965544	5.1951704	5.3233198	5.6807585	5.6369665	5.9440939	5.6634545	5.8382832	6.3754045	6.0333751	5.379621	4.6403191	5.6172636	5.765468	5.457905
CCL5	2.7426441	2.5371269	2.5183904	2.7711461	2.9976583	2.9869836	2.1308057	2.7393635	2.8455713	2.6497714	2.8141855	2.8534169	2.4627395	3.3943732	2.3465247	2.6985125	3.3274342	2.9254655	2.7204146	3.0258979	2.9195845	1.8819608	1.8551847	2.9825627	2.645161	3.1648993	2.3918611	2.6066667	2.3163693	2.3609701	2.3536439	2.8711401	2.6194833	2.5365934	2.6785916	2.8025767	2.715484	2.6064609	2.3287023	3.732334	2.8796148	3.6955718	2.4102468	2.7506105	2.5155657	2.3460624	2.7709566	2.7664511	1.9211891
CYP2E1	2.6435724	2.6337638	2.7688284	2.6318943	1.8290942	3.22911	2.6824446	2.386336	2.5804359	2.4903387	2.5230059	2.7705302	2.7758316	2.0830927	2.2421813	2.9719428	2.3385267	1.951681	2.2722171	2.5242518	2.3738558	2.3554042	2.6865476	2.8674917	2.5300234	3.4435462	2.6662915	2.3691131	2.7626893	2.5406143	2.6942445	2.9686693	2.3207594	2.5847952	2.5180811	2.3319373	2.763811	2.5361085	2.5260565	2.5874228	2.4696028	2.2196943	2.400126	2.5426997	2.3948018	2.4949591	3.3247671	2.3756014	3.0387245
EPHB3	4.9052158	4.6759427	4.4409881	5.6504461	4.8430239	5.0218904	5.1170991	5.0407713	4.4760049	4.7228329	5.022844	5.1836593	4.5816338	4.8842858	4.2531678	4.8583708	4.6863846	4.3838903	5.113342	5.0515492	5.1158819	5.2853381	4.873571	4.5756927	4.6547762	5.9447284	4.7739275	4.8324879	4.9680485	4.5600885	4.8567573	4.3852264	4.7693704	5.1163188	4.7233597	4.5993361	5.7238005	5.2095484	4.8583708	4.7613944	4.3062553	4.8953212	5.151945	5.1076371	4.6962262	5.4850234	5.2708688	4.9257582	4.7123948
ESRRA	4.9152473	4.9414761	5.6532967	5.5002355	5.2486078	5.187715	4.7275687	5.0821056	4.842303	4.9635741	5.1892414	4.927029	5.1125096	5.3954073	5.231448	5.5478483	5.2197374	4.8120512	4.8540041	5.3999343	5.4901014	5.4676707	5.2504171	5.3286105	4.5785696	4.7839671	4.7328249	5.0772929	5.1541079	5.4214327	4.9763947	5.5411407	4.9621063	4.9277545	4.8119458	4.9472401	4.7330391	5.3921753	5.0979398	5.661656	4.7490479	4.9430738	4.4802462	5.5677423	5.3465514	4.7459389	5.4665055	5.2436012	5.2634267
CYP2A6	4.5045252	5.0270924	4.7841724	5.2082619	4.56141	4.7394223	5.0719061	4.8872069	4.6734258	4.7912929	5.2893277	5.1665369	5.3064624	5.1727243	5.0066876	3.9462651	4.5696032	5.7309472	5.16158	5.0186683	4.9265458	5.1112001	5.1317975	4.7126102	4.4776697	5.412339	4.6786559	5.0269872	4.8023111	5.1797049	4.9213397	4.8109163	5.2774567	5.6554308	5.3238229	5.1982872	5.7049042	4.9157923	5.1829035	4.0231788	4.645468	4.6565392	5.6103085	4.2174598	4.9740943	5.2507715	5.5243214	4.9227254	5.5351307
SCARB1	6.6769089	7.1281977	6.4630921	6.5552322	6.32826	7.1896233	6.2524231	6.9263301	7.0466724	7.3807332	6.4308509	7.0323512	6.385116	7.6945588	7.3004744	6.7790512	6.3674708	5.6880565	6.8434252	6.8029582	6.9854015	6.304609	6.2089079	6.1032698	6.5674354	5.8273233	5.9335921	6.5450921	7.0214455	6.9671317	6.5239561	5.9754438	6.4680452	6.1465726	6.4936157	6.5872577	6.3644236	6.8578851	6.4466309	6.2783037	5.4011223	5.8429038	5.9044051	6.3943572	7.0862855	5.9596447	5.8882735	6.9498243	6.1136231
TTLL12	5.1319046	5.3890479	5.5814643	5.6377177	5.3059151	4.9059385	5.9233732	4.9881781	4.7344986	4.9137393	4.5385781	5.1390851	4.2889263	5.8013279	5.0180119	5.187715	5.6729315	5.4927634	4.7786201	5.656351	5.375175	5.3287433	5.1528095	4.8086678	5.1747434	5.7922849	5.3170798	5.3059151	5.0128088	5.1665369	4.6197808	5.4306307	4.7224319	5.1878272	4.9924707	4.8890302	5.0137799	5.0958789	5.0220063	4.2216592	4.3095559	5.1777538	4.8986793	5.3698655	5.2959569	5.2321614	6.2052774	4.9009223	4.8281704
WFDC2	4.1735765	4.9276429	3.6000776	3.8951369	3.6305678	4.1327674	4.261136	4.4848759	3.7806078	4.1974934	4.2160239	4.0221909	3.5265229	3.732824	4.056371	3.635377	3.9981764	4.1663377	4.5823748	4.2166322	3.8153837	4.5622323	3.4460463	3.3390427	3.9489227	5.057112	3.7149571	3.9098429	3.9639734	3.7319456	3.8948677	3.019303	4.2266723	4.8746991	4.0918598	4.1373171	4.2195507	3.9940547	4.3661107	3.7260697	3.7885764	3.4059039	4.6717511	3.8371613	4.4468648	4.3781901	4.9318111	4.1917953	3.9274384
MAPK1	2.3695737	1.9854397	2.6340298	2.746119	2.668419	2.1708339	2.3419572	2.1869928	2.3105762	2.2291779	2.225966	2.2366854	2.4322598	2.0378706	2.4817157	2.1886154	2.2442751	2.2070602	2.9637271	2.2831509	2.4023812	2.6984186	2.2448762	2.7188816	1.9997617	2.5878599	2.6450805	2.2497851	2.4685368	2.5369028	2.0368629	2.7693726	1.9975259	1.8543076	1.9833787	2.0825213	2.6160143	2.1435251	2.1884318	2.6459297	2.3604334	2.6256532	1.6939462	2.7527074	2.0872958	2.7642045	2.3415472	1.9974563	2.6537878
ADAM32	2.250919	1.9408441	1.6414731	2.0183263	2.0043694	3.0157656	2.6855304	2.6269219	2.2907533	2.1913759	2.5578255	2.2871034	2.0845788	2.6389915	1.7579076	2.1589057	2.3811153	2.8521251	2.8831105	1.5636846	2.8257108	2.8550517	2.4014701	2.1582241	2.5788613	2.0782658	2.3225579	2.3497904	2.1228757	2.6914825	2.1003124	2.0700223	2.6220695	2.4460951	2.7144359	2.3878279	2.5131275	2.3960917	2.9900464	1.822127	2.1771961	2.3789063	2.0317538	2.1263058	2.4607103	2.3487258	2.2658901	2.6933225	2.0389846
SPATA17	2.4446247	2.3369865	2.3118879	2.7584198	2.4971864	2.19752	2.2000303	2.6394293	2.3591557	2.3137348	2.5867135	2.7274246	2.3874854	2.4937766	2.8841527	2.5840144	2.288295	2.779231	1.8972335	2.5521076	2.3552885	2.7399119	2.3284656	2.1792744	2.4238872	2.4631148	2.5101023	2.1784369	2.7009821	2.6449029	2.5037196	2.2353621	2.3765351	2.7658924	2.6735465	2.4321601	2.6827537	2.7351601	2.6941032	2.028271	1.9045444	2.2366474	2.9251792	2.0793118	2.0166307	2.8234456	2.1287204	2.6699526	2.6719043
PRR22	5.2383244	4.999793	4.7837651	4.8512362	4.5876195	5.1342258	5.5227119	6.4482361	5.384658	5.4511838	6.1291491	5.7865672	5.6054375	5.590712	6.2659829	5.0206948	4.5083196	5.9718765	5.8422161	5.2374191	5.5552931	5.979124	6.1766154	4.8725437	5.210794	6.8868593	4.980337	5.7357485	5.739331	5.9416291	5.9213597	4.1091151	6.0311397	6.6474694	6.2857287	5.926703	6.3361167	5.9644396	6.401069	5.0153377	4.8874023	5.8406105	6.277109	4.967202	5.5709558	6.5309737	5.8691295	6.0537553	6.166877
PXK	6.1089844	5.9769552	6.5694891	5.9426961	6.2486765	6.445915	6.3448759	5.1589195	5.9502637	6.1612047	5.5451476	5.5431178	6.3304262	5.8302678	6.1576102	6.6597352	6.3665157	6.1239321	5.9330903	6.3285785	5.681902	5.3338505	6.3715624	6.5947608	5.9563471	6.0613425	6.4376387	6.636975	5.8820875	5.7422308	5.6601519	6.6141956	5.5401916	4.9058144	5.2753809	5.4709859	5.1984953	5.5945757	5.4561549	6.0651851	5.9209547	5.8301162	5.5931789	6.5416515	5.3447424	3.3908108	4.4792994	5.7859808	4.4868057
VPS18	5.2991242	5.1203792	4.7077921	5.3690758	4.934412	5.0978354	4.4885233	5.3266447	5.1228584	5.2575324	5.4201599	4.8400649	5.0716024	5.7526957	5.2827293	5.1315803	5.06279	5.3623437	5.2577951	4.9959085	5.3684817	5.8137336	4.4710567	4.613881	4.1381725	6.2402882	4.7663652	5.191769	5.1953484	5.5358871	5.5237553	4.96048	5.5881004	5.8943679	5.3699469	5.3992779	5.2946329	5.1830203	5.4890206	5.0431009	4.6391319	4.680887	5.3524181	5.276944	5.1756932	4.8807522	4.3666187	5.2460524	4.278642
MSANTD3	4.285032	3.9961985	4.7582091	4.2717485	5.3579942	4.1221198	4.3690062	3.9724918	4.4134367	4.5082273	3.6706815	3.9962916	4.2320275	4.4344249	3.4804434	4.8059486	5.075355	3.5232545	3.4588002	4.2687046	4.4280251	3.4576432	3.7686514	3.9706858	4.0739772	4.4246276	5.108069	3.4875933	3.9252628	3.8945876	4.2172134	4.9266335	3.584428	3.670091	3.7461381	3.7774371	3.6951503	3.7617226	3.5520449	5.075355	5.1546922	3.8790407	4.0772194	5.332716	3.9044761	4.0140101	3.3754822	4.0002925	3.8354899
SLC46A1	4.7350405	4.8736716	4.7376166	5.0249279	4.4852883	5.0988695	4.8133671	4.122423	4.9558837	5.2513875	4.0740748	4.5170548	5.0060567	3.9201122	4.1043327	5.1574157	4.8094279	3.9382507	4.4815032	4.7701791	4.6269304	4.5547072	4.1641203	5.0792813	3.6061737	3.4081183	4.4988534	4.6611308	4.4092718	4.2780088	4.3259761	4.3053446	4.1942488	3.6266462	3.9677824	4.412344	3.9771426	4.3267144	3.941119	4.6457429	4.3902575	4.0736066	3.8270272	4.7726583	4.2566246	4.4236524	4.2273838	4.8525151	2.8297134
TIMD4	2.1620389	3.0930234	2.6150386	2.1563282	3.0711153	2.016823	2.2480287	2.4699899	3.0383671	2.4267411	2.1033434	2.3544382	3.5370799	3.4617101	2.6409916	2.8800236	2.496896	2.9079348	3.7211884	2.2649558	1.9395383	1.9968804	2.0572296	2.2932429	2.9870996	2.8234456	2.7118881	1.9779545	2.0452284	1.8948289	2.0243072	2.1105029	1.980047	2.6199512	2.149337	1.8829649	2.3799874	2.0401033	2.5346778	2.6030506	2.064064	2.7580712	2.367698	5.1011803	2.5922261	1.6903612	3.1629765	3.5748539	1.7608872
SLC39A5	4.8971379	5.4564929	4.7463838	4.9182349	4.5799743	4.5511211	5.137792	5.6139579	4.7336318	4.824904	5.4762985	5.1325057	4.6493814	5.3876747	5.8099349	4.9772817	4.9787341	5.5387958	5.4031119	5.6916972	5.3128744	5.7178163	5.4135591	4.2120715	4.8370015	6.0978973	4.8223072	4.8619083	5.1568559	5.5935653	5.2215886	4.5361294	5.0673869	5.78424	5.7276508	5.5075379	5.7953863	5.0854851	5.628471	4.8264923	4.4671402	5.2295271	5.486085	5.1827727	5.3863034	5.3408055	5.4695881	5.4257704	6.0092901
ATP6V1E2	4.1890709	3.5235195	3.1166905	4.2505629	4.0138351	4.1464926	3.8730485	3.9880326	3.7333933	4.1068915	4.6241746	4.2628049	3.561968	4.6057109	5.0105804	3.8968973	3.4033957	4.3589224	4.4363483	4.3922309	4.2158669	4.1402529	4.5023944	4.4446284	3.3598424	5.1220879	3.4777443	3.9850888	4.2030552	4.0157766	3.8176264	3.3459567	3.8873243	4.5735806	3.9642798	4.4005173	4.2984173	4.417682	4.2252921	4.2051914	3.5011421	4.4832174	4.4708151	4.2310564	3.9114368	4.0476298	3.9864121	3.9310661	4.1911718
AFG3L1P	2.8117326	2.5592307	3.3158696	2.3037611	2.3266722	3.389445	1.7726995	2.4624337	2.9575971	2.728657	2.4693964	2.4104385	2.8574843	2.426647	2.235852	3.0242351	3.6352975	2.4528108	2.8616839	2.7364161	2.7615218	1.7647465	2.3645376	4.2878963	2.8762477	2.4105156	3.0778346	2.9021352	2.5778905	2.6757453	2.7380103	3.335554	2.5383962	2.2501666	2.1732501	2.6415597	2.3908256	2.9759211	2.3004581	2.8161928	2.7674534	2.6693904	2.22984	2.9141966	2.7656292	2.5644387	2.1873928	2.5496758	3.4814131
CILP2	3.0826469	3.4504844	3.0955141	3.1839564	3.3587701	3.713791	3.092796	3.5418489	3.5916668	3.574739	3.4660976	3.5822447	3.3628829	4.1492225	2.9566375	3.0117434	3.1055837	3.4754932	3.0434849	4.1042403	3.9279237	2.8297134	2.5629078	2.3504469	3.7399624	3.8214134	2.8146054	3.2908745	3.6390388	3.5006982	3.2318313	3.3953179	3.5534577	3.3527842	3.3478845	3.4303761	2.9931273	3.4499486	3.1413477	5.9085083	5.7525933	5.4733902	5.6244852	3.0977083	3.6626192	3.0152323	2.8051637	3.5891364	2.8631705
PIGX	2.7872275	2.9588144	3.9006104	3.4316813	4.8277501	3.1089517	4.0925588	2.3089047	2.7803077	2.7135395	2.2600391	2.7045015	2.7707072	2.4208523	2.580693	3.2901027	3.7279677	2.2697869	2.731334	2.0186157	3.0750204	2.5953328	2.2455472	2.8593065	3.339312	2.5461303	2.761584	2.6008832	2.6937537	2.1810016	2.1468921	3.2968058	2.0034225	1.7134778	2.0614197	2.3558388	2.2929533	2.6182976	2.2739317	4.0789861	4.7389087	5.3645259	2.3568748	3.2940768	3.7298952	3.1947776	2.588404	2.3277495	1.7941051
TMEM196	3.725456	4.4965702	2.9777084	3.6748317	2.5816857	3.6265597	2.798464	4.5381273	3.7589573	3.7105185	4.5005771	3.9643566	3.6729324	4.0796791	4.057967	3.4257066	2.7626145	3.6587265	3.7192108	3.751819	3.4674114	4.1655473	3.5126991	2.8780513	2.6184644	4.4996544	3.679715	3.2413675	4.259181	4.2451756	3.4358511	3.7132103	4.3251616	4.6069886	4.53535	4.0903198	4.4106607	3.8588947	3.895066	3.0050953	3.049843	3.5591491	3.402401	2.9871842	3.7968193	4.1923959	3.9670064	3.7665986	5.0846145
SLC39A13	6.6312574	5.9921627	6.3230101	6.3401581	6.2566172	6.7265625	6.5570118	6.9554444	6.5060426	6.3463898	6.6703377	6.2978308	6.7900818	7.0976579	6.6305178	6.3630017	6.0018299	6.3088223	7.2319428	7.1049626	6.6146248	6.9671317	7.5808676	6.6155031	6.5217723	7.6362582	6.6542132	7.6900047	6.7910174	7.0525613	7.0598574	6.2244047	6.783563	6.8428713	7.1597736	6.7568067	7.0942296	6.5895504	7.023708	6.896117	6.214837	6.7093823	7.50035	6.6553211	6.9779635	6.6476667	7.0771021	7.1422596	7.315726
BEST4	3.228458	3.332933	3.0089813	3.2528544	2.7223163	3.3451009	3.0347993	3.418296	3.2094991	2.91203	3.7109479	3.1817412	3.5002604	3.6614101	3.1945091	3.0548207	2.6290248	3.4658642	3.7327021	4.0267517	3.5631056	3.6047387	3.6640286	2.7079501	3.1947776	3.6247267	3.3364732	2.9328036	3.8000518	3.6689564	3.4484674	2.9188048	3.6943964	4.0213537	3.3804672	3.4404369	3.8015259	3.5293524	3.6068825	2.9135139	3.5028098	3.2132328	4.1155624	3.4372651	3.8369115	3.7477729	3.3408654	3.5767461	4.5313905
AK9	5.3942851	5.606811	6.1886931	4.9928586	5.4865464	6.2951314	5.5786568	4.8492989	5.4458608	5.3411687	4.8148582	4.9763947	5.3661408	4.5438165	4.7552174	5.1897774	5.6230011	5.2511133	5.0306557	5.2980073	4.6728047	5.1033226	5.4330203	5.9100118	5.8713769	4.3732813	5.3566704	5.293612	5.0804738	4.6522008	5.055211	5.4521361	4.6795058	5.1831602	4.8034919	4.8255577	4.9397569	4.6068985	4.4133404	5.0759987	5.5836277	5.5517833	5.0564116	5.3349705	4.5937888	4.1082972	4.572054	4.613881	4.9499297
CORO6	5.8314558	4.8142047	5.5330866	5.9182319	4.585527	5.6060874	5.2923814	5.261066	5.1365371	5.5001176	5.2876135	5.0706536	4.767628	4.70387	4.3392427	4.9655492	4.7884511	4.6624775	5.2862843	4.8753102	5.0862365	4.9080618	4.8035958	5.5886133	4.458361	5.6356208	4.9660465	4.9961902	5.0346366	5.1995815	5.3716367	5.2156175	5.3308992	5.3901145	4.8528043	5.1952601	5.3173515	5.6763746	5.2296451	4.6105466	4.510469	4.6806458	4.6201049	4.0789861	4.7272005	4.3761311	5.5065047	5.16459	4.7256912
TMEM106A	6.288149	7.2484487	7.5787488	7.2739633	6.3139716	7.5159724	7.0471242	6.4238253	5.9354094	6.2811284	5.0209527	6.0810266	8.1342747	6.8434252	5.8285703	7.5450547	7.0224777	6.3635992	5.8071836	6.4223891	7.402645	6.5181653	7.095559	7.2947512	7.1876857	4.0986698	7.3795183	6.8024516	5.5746008	5.7855241	5.3488274	6.3825552	5.8430237	4.5013791	5.6655159	5.6913147	4.84584	5.7095508	5.0085624	7.0079832	7.0479258	6.8815806	5.7084403	7.0091838	6.2161221	4.4649473	6.2708973	6.0430171	5.8676418
ALG10	3.2958344	2.8783224	4.2566246	4.236775	4.4609289	3.9030664	4.9716039	3.1960302	3.2608919	2.9942352	2.7069006	2.7886678	3.9914566	3.246681	3.0943018	3.6274418	4.0106846	3.8879671	4.1257894	3.0138622	3.7981417	3.8004456	3.4460463	4.1953345	3.3478845	3.7131272	4.4472669	3.3824079	2.9084364	3.2362913	2.9948987	3.8600186	2.9341488	2.5817659	2.8658437	2.8739598	2.8615836	3.0308507	2.8642437	3.0736048	3.723745	3.5122893	3.0572808	3.452937	3.630245	3.0907435	4.0111567	3.2876904	3.3509972
TTC39C	5.37783	4.8526226	5.7201584	5.3915413	6.1170877	6.0058347	5.5270746	4.1810733	5.2560131	4.7001594	4.00311	4.845012	4.8664409	4.6817512	2.0414821	4.7519699	5.3286105	3.9958782	5.2265987	4.9747546	4.5035149	3.9804656	4.2958996	5.2789602	5.0541293	5.258162	4.9838109	4.3450848	4.607183	4.8026722	4.1400737	5.3996645	4.585025	3.9962916	4.4510358	4.5848114	4.8126553	4.7442354	4.5761177	4.4458293	4.426019	4.1064418	3.2069533	6.0838838	4.4856741	4.0307024	4.8068839	4.1935089	4.1861403
NEXN	4.0441911	4.1214689	4.5680107	4.996634	5.8018376	3.5296648	4.1031788	3.0691417	4.1393481	4.2672035	3.2899898	3.2793956	4.1349749	3.7174187	4.2360952	4.6358842	5.0506854	3.466315	2.4032516	4.3992013	4.2132154	2.8752592	3.1641884	5.9764775	5.1385711	2.1892669	6.077834	4.9225316	3.8602671	3.35845	5.6234901	6.7543225	3.7425243	2.9965732	2.8197923	3.7449821	3.0192054	2.7546234	3.7429112	5.7827442	5.7622577	4.8024473	3.3158696	4.8639527	4.458361	3.728286	3.1029851	3.4049722	3.5661974
C15orf40	3.7571613	3.6847581	4.1233842	4.2490008	4.6661747	4.4110256	3.5353151	2.779231	3.5229174	3.8425875	3.0029956	3.3433961	4.0919323	3.5993033	3.0068132	4.1168687	4.6855511	3.5232545	3.731116	3.2983973	4.3668592	3.2713519	3.0053571	5.0494226	4.0331615	2.5687985	3.9977874	3.8504855	3.2645852	2.3741885	2.908033	4.669683	3.1247569	2.4088674	2.9617634	3.1316081	2.6845509	3.1874547	2.5848834	3.3223498	4.6286963	3.5914537	3.1809082	4.632945	2.5193257	3.0562583	2.4187294	3.2140265	2.9209859
RAX2	5.9975672	6.8964255	5.724103	6.0010442	5.3537761	5.5240824	6.4957699	7.0345242	6.2866575	6.0094411	6.988534	6.4503438	6.2011804	6.8306267	7.5570362	5.7607684	5.8875097	7.7004293	7.3601111	6.543453	6.5639167	7.0425605	7.1547558	5.6986204	6.3899814	7.7084635	6.0273194	6.9828779	6.5448666	6.7548851	6.3405983	6.2307617	6.951024	7.376091	7.0191413	6.6539355	7.0784616	6.5139683	6.8797585	6.0252839	6.145563	6.7302691	7.2522682	5.9533326	6.9989228	7.3435066	7.7214519	6.8226921	7.1331018
MFAP3	2.6413815	2.3656364	2.9310209	3.1470512	4.6214434	2.9419334	4.3676201	2.5875341	3.1700061	2.9911221	2.3993427	2.0642593	4.3328886	3.0478394	3.905379	3.6228413	3.3436917	3.0910634	2.559916	2.233931	3.0495022	2.2091365	2.865301	2.4197515	2.9496691	3.1412795	3.8494842	2.7594523	3.1153047	3.1024213	3.0012772	4.4488188	2.8583137	2.4162151	3.1490084	2.6985898	2.8663844	2.8161928	2.5816857	3.5078265	3.7642344	2.4075116	2.8542386	3.6448891	3.1234431	2.4685368	3.1105292	2.9165353	2.61398
EYA3	2.8116486	2.5673342	3.8397172	2.6645392	2.2557362	2.4543316	2.4229604	2.7296661	3.2098364	2.8891963	2.7729108	2.807679	3.150557	3.2136392	3.0543316	2.8070561	3.0188701	3.033521	2.3509623	2.2404656	2.6365375	3.003648	2.3375453	2.9919158	2.6079465	2.4523508	3.0248083	2.863377	2.4688701	3.2881145	2.8648282	3.4984798	2.7898648	2.8760588	2.7581629	2.7498655	3.0483899	3.2766701	3.0916415	2.1396751	2.6212436	2.0990321	2.5439806	2.9380532	2.9004497	2.8152398	3.0889405	2.9107539	2.4640411
GIMAP1	4.3551071	4.2545652	3.9732921	4.3500918	4.0326695	4.3661107	4.4184999	4.8776764	4.6227596	4.4876196	4.9039189	4.5175479	3.6804867	4.8420289	5.0693028	4.0651019	4.3757572	4.8381804	4.9795112	4.3822139	5.0706536	4.5292931	4.4742992	4.6228656	3.6585616	5.258743	3.9915594	4.69023	4.5622323	4.5416203	4.4001015	3.6278631	4.3870565	4.8926077	4.6225767	4.6929687	4.955788	4.7028696	4.988788	3.6551835	3.1339164	4.1798994	4.9464805	3.9750805	4.3668043	4.7678921	4.9039189	4.820131	5.1963629
KLK8	3.3542781	3.5987547	3.1256517	3.0370152	3.8336933	3.4626791	3.2168052	3.8776315	3.2649877	3.5924227	3.8941555	3.778217	3.0550154	3.8341737	4.3248565	4.1464926	2.9783338	4.0396629	3.4115294	4.2314395	3.2950535	4.1971995	3.7587598	2.6074496	3.5421807	4.6433972	3.5374479	3.299128	3.4220887	3.3833939	3.4108602	2.4910659	3.5773465	4.1112969	3.6835704	3.7985674	4.0987805	3.6460019	3.7074396	3.2710555	3.5638837	3.8943419	4.5058281	3.2445949	3.6111832	3.6081586	4.0951997	3.3917702	3.9533938
CCDC65	2.6300376	2.4191084	2.7393635	2.857016	2.309601	2.619084	2.5286905	2.4027444	2.695126	2.6176641	2.3802583	2.424645	2.4530825	3.1271069	2.6207058	2.6895897	3.1434512	2.9863376	3.0628945	2.922432	2.574959	2.4223081	2.5473454	2.8343747	2.225715	4.4120592	2.5677805	2.3124063	2.6587185	2.5221825	2.4921284	3.0918004	2.7022746	2.4563516	2.5463267	2.6783766	3.4741958	2.6755439	2.7543335	3.2157004	2.8836378	2.3509623	3.1306719	2.3230488	2.7874142	4.1586018	2.2660801	2.606958	2.8265283
PABIR3	1.5892897	1.3949386	2.0117806	1.2435608	1.6114724	1.5220313	1.3545274	1.4066309	1.5862738	1.5785447	1.2844087	1.3825672	1.3236723	1.4185942	1.1231121	1.7977392	1.4546081	1.3157074	1.7079129	1.6624819	1.5772906	1.8430515	1.9633746	1.5862738	1.7258161	1.2191789	1.7017508	1.3874755	1.4670541	1.4758096	1.4770981	1.5312329	1.521715	1.4477883	1.1930825	1.3031276	1.4915862	1.6122902	1.2630694	1.2491813	1.6550538	1.741439	1.8916663	1.1918834	1.2299377	1.7106202	1.3190577	1.4364142	1.7940187
CFAP53	1.652649	1.8809048	1.5232336	1.5171241	1.3563838	1.8901127	1.5208068	1.8538984	1.8146226	1.7074015	1.8089436	1.8133428	1.6830916	2.2592923	2.9020086	1.8779587	1.6161261	1.9002389	2.1356721	1.9206934	1.9163424	2.3129048	1.9366806	1.9704442	2.1551466	2.5403847	1.9284108	2.5813208	1.7131469	1.566984	1.8054843	1.9597583	2.0781685	2.1811969	2.1472854	1.7777885	1.9960457	1.6644374	1.5560272	1.9012797	2.3821448	1.683172	1.9000473	1.4272961	2.0354038	2.1219037	2.2975203	1.80366	2.5725303
ARMCX4	2.048733	2.668873	2.3836743	3.016977	2.803062	2.3547703	2.6440596	2.1373402	2.3649016	2.7846052	2.047473	2.1135567	2.9482494	2.238307	2.9566375	2.4276118	3.9588497	2.1817001	2.1068466	2.7136499	2.5608814	2.4999529	2.2615141	3.426244	1.8363794	1.8779587	2.0255804	2.381456	2.1040925	2.099454	2.456613	2.4366186	2.2882069	2.1399752	2.1502117	2.070567	2.5432239	1.9547242	2.0325544	1.8657719	2.8426318	2.3519127	1.6328787	2.0793118	1.6029782	2.1203141	2.9675921	1.9981392	2.1417083
RBBP6	2.5552767	2.5504079	3.6367136	2.8589781	4.0188063	2.5957789	2.4869454	1.7290377	2.9284478	2.6268233	1.9366806	1.8241126	3.0920383	1.4804855	2.3978729	2.6922857	3.6895293	2.3724584	1.8942217	1.956315	2.0142964	1.7236493	2.6795409	3.2760687	3.4271202	2.4551209	2.8248415	3.0811024	2.3393776	2.2785948	2.9394427	4.0753704	2.3109525	1.4590614	1.8016095	1.844821	1.9851037	1.8260719	2.0578658	3.1403895	3.3699344	2.8933252	1.9830097	3.3075155	2.0639899	1.627824	2.3131008	2.0456853	1.5953404
CENPBD1P	2.1664793	2.5635282	3.7948316	2.2433649	3.2846722	2.933398	2.1365772	2.4760063	2.470696	2.8211262	1.758449	2.4775646	2.4255298	2.3818874	1.7092687	3.4379004	2.7580712	2.016129	1.620242	3.2970486	2.4808907	2.8036225	1.5801979	2.9281173	2.5250467	2.646952	2.817907	1.7637992	2.4815485	2.1210101	2.4375925	2.2467186	2.0444906	2.238307	2.2098735	2.3815048	2.270473	1.9942634	2.0671037	2.3408336	2.2605681	2.221974	1.6846003	3.2338699	2.2519983	2.6606144	1.8921545	2.4466836	1.7406144
TRIOBP	5.9658884	6.1433503	6.0956516	5.7281583	5.103968	5.5058066	5.8117764	6.1643674	5.4986263	5.8048397	6.407612	5.9868006	6.0461285	6.0608768	6.4774155	5.2851106	5.4864924	5.9429724	6.602238	6.1162512	6.0987097	6.0829422	6.2566172	4.8855257	5.5876152	6.3822405	5.6409585	6.0343298	6.101101	5.9982568	5.8743731	4.9913994	6.2326198	6.4543008	5.9959849	6.1364836	6.3150251	5.7711781	6.2491676	5.3185059	5.2897864	5.6815307	6.7269861	4.9630815	6.0361869	6.0641391	6.4860804	5.9457105	6.9103587
CATSPER1	3.3364732	2.2878039	2.5079041	3.5041879	2.8109017	2.622454	2.3508687	3.5542215	2.8918096	3.0459516	3.6213498	2.9106619	2.9527085	3.2386254	3.8060037	2.9192954	2.7445398	3.7585232	2.9650974	2.9571953	3.0208147	3.4388003	2.8463839	3.3200157	3.1948912	2.775737	2.5867856	3.0914571	2.8753029	3.3067378	3.0477192	3.3073276	3.1498325	3.6154225	3.3107425	3.667468	3.5578907	2.8953346	3.3897103	2.9592986	2.9491815	2.5016633	2.863377	2.539353	2.6516195	3.6174103	3.0602889	3.0476243	5.0904431
HOXD4	4.5834954	5.3169946	5.0628936	4.904813	2.8190602	4.6278731	5.4476614	4.8449153	4.8346059	4.9268157	5.1799578	4.7479414	4.7816142	5.0295706	4.9815497	4.7133161	4.9146865	5.4457475	5.2276276	5.3381878	5.2109069	4.8640509	5.7930302	5.5290015	5.6388125	5.0907784	5.5236519	5.9422932	4.9790511	4.9642403	5.0549932	5.3256493	5.1889558	5.5276937	5.1017394	5.2965861	5.3353995	4.6435265	5.2234224	4.9332861	4.9913994	4.473619	5.199829	4.4041975	5.5786568	5.1062891	5.1963629	5.1212557	5.773563
GSC	5.0799572	3.9949725	3.9336281	4.5439294	4.1920466	4.5794602	4.921785	5.9201245	4.8527571	5.2170213	5.8593779	5.6935523	4.4634326	5.2805848	5.7422308	4.978844	3.9697356	4.4968706	5.3248883	4.6376696	4.6003459	5.2411471	4.4897941	4.6229559	4.2900599	4.8810141	4.4328075	4.995571	5.7911143	5.5520418	5.1001807	4.222999	5.9752589	6.0601539	5.926703	5.8597537	6.1683392	5.6817881	6.0549901	4.0117621	3.973648	4.8514416	5.7375074	4.4288791	5.2748311	5.3842136	2.9171578	5.5238436	5.1395966
SP7	3.1893771	2.8400471	3.1911562	3.2948573	2.7924943	3.082853	2.8382571	3.5152868	2.9298966	3.4177564	3.0193647	3.3438779	2.8503925	3.5255432	3.419694	3.0878502	3.2293478	3.3186656	3.8087129	3.4475015	2.9049143	4.0453972	2.7081539	2.6983372	2.8296186	4.5671916	2.5765311	3.0249924	3.1151165	3.0844153	3.0210623	2.9390889	3.264257	3.521487	3.4557544	3.4912605	3.0675086	3.3567692	3.0837212	3.4545232	2.7832106	3.4287302	3.2741377	3.459706	3.5691869	3.3401452	3.3221605	2.7593609	3.1808042
PDE7A	4.265704	4.5983756	4.3874878	3.9631361	4.8737661	4.2644987	4.544904	4.4974799	4.188896	4.0546114	4.1793279	4.2899482	4.0769816	4.3531718	4.6040902	4.3466327	4.396845	4.2767498	4.6978652	4.4026264	4.2774231	4.3558583	4.2232687	3.849357	4.2905141	5.1914904	4.020213	5.068615	4.3093073	4.6028927	4.2210349	4.5232157	4.6051811	4.4968706	4.5067861	4.1491006	4.5664692	4.3920133	4.2533991	4.3105703	3.874918	4.2448807	4.8179578	4.3619717	4.9218843	5.0325039	4.6674129	4.4364231	4.5261251
CNOT7	2.3950414	2.7526267	3.4749964	2.8593065	3.558723	2.6211486	2.8188605	2.3673205	2.095555	2.4676177	2.2765024	2.082767	2.8240438	2.4327057	2.2940418	2.6193192	3.3517022	3.0445609	2.7785814	2.0602943	2.680927	1.5229286	3.4671254	3.5834789	2.5850689	4.1415298	2.9542776	3.2413675	2.3699407	2.4738569	2.6942445	3.4336908	2.5383962	1.7873802	2.3122259	2.1229028	2.0557389	2.2193349	2.2094171	3.223503	2.7407938	3.1950819	2.0195046	3.5014258	2.1951377	2.3955201	2.1746425	2.4909783	2.1636919
CRYZL1	2.3709347	2.8981011	3.1991951	2.27468	3.7358823	3.2766701	2.4872083	2.0818773	2.6500373	2.6864426	2.3780709	2.2735366	3.0544905	2.9656514	3.2572089	2.7872737	2.9334459	2.1570741	2.0901519	2.9460087	2.27873	2.1728826	2.5381179	3.6449859	2.278997	2.8524626	3.1190048	2.7058565	2.5563605	2.3741885	2.6419352	3.4982059	2.5791585	2.242716	2.2643908	2.6969714	2.4350828	2.4374027	2.4115894	2.9880695	3.1138836	3.5525089	2.4282626	2.873435	2.6782327	3.2409974	2.3125834	2.4496635	1.9914486
PRSS33	3.6248493	4.8728518	4.2251028	4.1105643	3.710297	4.252374	4.3910816	4.4089079	3.6255233	3.9308516	3.9180684	4.137127	4.87171	4.9050931	3.9914566	4.303335	4.3475243	4.5765165	4.789337	4.1437235	4.1186297	4.3656229	4.2528751	3.4287302	4.277531	5.026547	4.2928398	4.4561293	4.034702	3.9451488	4.0369691	4.3943429	4.2405559	4.6466951	3.9668014	3.9580667	4.5548278	3.7569561	4.0525216	4.1932294	4.6481654	4.1524209	4.7546278	4.3018482	4.0726418	5.1128747	4.8301262	4.1675956	4.6848918
CBARP	3.7570424	3.3137382	2.4820686	4.0268416	3.6538455	3.6291616	3.3245795	4.5914171	3.7679362	3.5300736	4.7573055	3.8550763	3.8166995	3.9000627	4.1269565	3.7546606	3.032147	4.2272804	4.4515922	4.4978102	3.5695056	4.3351838	3.9837604	3.8328705	3.3043844	5.2198691	3.5216118	3.8334054	4.3655208	4.1356083	4.6472886	4.5809958	4.6481654	5.2597195	4.8071058	4.6750228	5.1394853	4.1883713	4.3034336	2.926512	2.8888162	3.3874996	4.462054	3.7082085	3.6533138	5.0316568	4.9415273	4.0893551	5.1005013
MCMDC2	1.4965231	1.7431813	1.5078657	1.7596188	2.1853103	2.0578658	1.5572037	1.8112876	1.5510877	1.6542303	1.2818263	1.7564443	1.6992615	2.094436	3.7978602	1.6679526	1.4499812	1.3571778	2.3666643	1.5347869	1.757809	1.5812206	1.7192337	1.7296098	2.0117806	1.8673549	1.5517939	1.6357367	1.6074083	1.6697603	1.9653566	1.4201175	1.7903397	1.8222339	1.8587694	1.7284079	1.6767277	1.5929109	1.9410977	1.7251474	1.6903612	1.7538958	1.9426079	2.0362416	1.6601713	1.760365	1.4342905	1.4576648	1.5546021
TIRAP	2.8527919	3.1903677	3.1507515	3.3116714	2.9563069	2.933398	3.4705735	1.8155935	2.9286253	2.804355	2.1642284	2.2284931	3.0360256	2.9620572	1.7037386	3.8458068	4.006058	2.7015374	1.8379712	3.2322486	3.0071826	3.0376963	2.6903643	3.3425813	3.3444445	2.3998268	3.1602199	2.9149019	2.4230493	1.9697789	1.8439505	4.0992874	1.82626	1.8797782	2.0428557	1.8834352	2.1054295	2.7125231	2.5410862	4.4059904	4.0175561	3.6358394	3.0440745	2.8911246	2.580617	2.5437952	1.7269822	2.3913711	2.4162151
LEAP2	2.2568172	2.7195299	3.0089813	2.5039201	2.736374	2.7608042	2.9318903	2.6990403	2.736626	2.5634354	2.1971875	2.3658136	3.1389217	2.9457834	3.3270597	2.6418001	3.032147	2.9692188	4.2726538	3.1163663	2.7986777	4.2798203	2.7170934	2.4604383	3.0853143	4.1162447	2.8236504	3.383588	2.7771106	2.9445519	2.763811	3.4314757	2.588053	3.2004824	2.7251375	2.6724561	2.6462122	2.8354361	2.7043875	2.7891066	2.3884353	3.4004668	2.8368226	3.0212512	2.7656292	1.8320901	3.5304579	2.779512	3.1572823
MSI2	5.7630767	5.4820521	5.4942663	4.9556935	4.7292534	6.4332946	4.91436	4.3286157	5.2369776	5.3553908	4.8982824	5.2861009	4.3264932	4.3281001	3.0172527	5.0563494	4.8003682	4.3147576	5.4482064	5.2099623	5.1255795	4.8583708	5.0685171	5.4451196	5.5593658	3.6060573	5.0387479	5.0622687	5.6017237	5.2135791	5.7239321	5.5550605	5.4327801	4.6556589	4.5956652	4.5257277	4.9170413	5.5824136	5.2524546	5.5113948	5.4558065	5.4457475	5.5997382	5.5306638	4.663605	4.6292076	4.4553484	5.5911031	5.1649784
SCIN	1.784344	1.9403177	1.9938457	1.7268112	3.2754159	1.3255548	2.1929082	1.6180692	2.3067847	2.8230209	1.9919838	2.2150089	2.1576224	1.9189772	1.431698	1.9617432	1.9750374	1.6032859	1.4466139	2.3565244	1.5577139	1.8031279	1.5435805	1.5057558	1.4284105	1.4199787	1.9414847	1.5330576	1.909339	2.2908432	1.9090395	1.6702599	2.6722771	2.1386268	1.9844953	2.1980614	1.4902339	1.9610287	1.8991619	1.6356972	2.5445516	3.0888507	1.9083335	2.4993994	3.5800341	2.4705907	1.3523692	2.3660592	1.4845559
CTCFL	1.2967586	1.6754567	1.8324825	1.6645628	1.6506966	1.6707602	2.1461709	1.6105175	1.2796588	1.6365801	1.650471	1.4583402	1.680042	1.4639056	2.7917789	1.4441646	1.2491813	1.6895522	1.4531002	1.6014773	1.5144218	1.6525556	1.8918701	1.5892897	1.3936647	1.6942574	1.7840842	1.4504224	1.2595026	1.5325034	1.7677592	1.6682966	1.6445168	1.7945076	1.757809	1.5032733	1.3295946	1.7448637	1.7823253	1.9112413	1.6812706	1.1216905	1.5664422	1.5023786	1.5490998	1.9344577	2.9430787	1.4308886	1.532146
C4orf33	3.3075155	3.0472021	3.1857308	3.7899908	4.2307356	3.5011421	2.8500458	3.2842887	3.2760687	3.1826141	2.8836378	3.2937855	3.3554189	3.2582144	4.9013625	3.1274238	3.1991951	3.2179521	3.0943018	3.7605395	3.7264991	3.459079	3.7762653	3.6611301	3.4276826	2.8521251	4.2818742	3.6580082	3.3611002	3.5010328	3.0807969	4.028685	3.4388003	3.3633782	3.0906588	3.1889632	3.033521	3.141678	3.0317207	3.4397495	3.5449847	3.8965759	2.4382036	4.6321265	3.24733	2.9446327	4.0413638	3.1903677	3.3998261
ZNF333	2.453448	2.7435142	3.0574543	3.20192	3.5212297	2.6540613	3.1707938	2.1145619	2.5003509	2.2939331	2.2269982	3.0230029	3.2565282	2.247615	1.7097308	3.597744	3.6810442	2.453448	3.1118811	2.9285344	2.8266156	1.7703391	3.1512412	3.5563544	2.2603815	2.7673718	3.2804217	2.5249576	2.6626393	2.2904031	2.664025	3.2208486	2.2555445	1.7224777	2.4019068	2.4398449	2.2404161	2.2616995	2.1534469	2.6394293	3.6369393	2.6965535	1.8568595	3.6313969	2.6656153	2.6743137	2.097999	2.4900046	2.0192766
TVP23C	5.3667112	5.4037848	5.1820192	5.488291	4.559121	4.6950782	5.3087712	4.9780644	5.1493958	5.3641332	5.7192728	5.2185327	4.916651	5.1585479	6.3186674	5.1317975	4.765963	5.6346705	5.8767861	5.1752241	5.3964182	5.7120377	5.6340055	4.9307975	4.8652953	6.2805	5.5441077	5.040643	5.5040999	5.4077926	5.2406873	5.479622	5.5230361	6.1940547	5.5971945	5.4958159	5.4974242	5.0170714	5.6923422	4.9595148	5.2159894	5.3567636	5.7571751	4.9170413	5.554873	5.8112346	5.767959	5.5190018	5.2709714
RDH10	5.7669949	6.4419219	6.4282991	6.846666	6.7765256	6.9106259	6.4037942	4.4225391	5.8712509	6.0314333	4.9141559	5.8641109	5.7220915	5.3147963	4.6952688	5.9352414	6.6528751	5.557003	5.1308015	5.8575276	5.3597922	4.4256945	6.2008898	6.7526901	6.865435	5.420912	7.164406	6.5485531	5.7523215	6.42912	6.0353907	7.085168	5.6775057	4.9175113	5.8913579	4.6844603	4.8851888	5.8355358	5.7291583	4.4405158	4.7215973	3.7267156	4.0588405	6.7972072	5.2734996	4.4963148	5.1800468	5.7821324	2.3007571
SRSF12	2.6620496	2.7911997	2.5688799	2.6440596	2.6680916	2.7657296	3.1700061	3.2066956	2.6611461	2.7664511	3.0193647	2.7756466	2.2961397	2.9650974	3.1718884	2.9688623	2.3540075	2.7810057	3.147528	2.6171729	2.7186309	3.2432857	2.8243078	2.7509613	2.7625104	3.3866508	2.7491948	2.8139999	3.0456668	3.1219959	2.4889551	2.5432239	3.1692234	3.2729597	3.2848573	2.7980785	3.0268214	3.0762179	2.8500458	2.8493122	2.8623861	2.6313079	3.0966691	3.0111038	3.220589	2.9969136	2.626744	3.0604751	3.3357428
GARIN4	5.9297833	7.0191413	6.4686778	6.8001327	5.7915614	6.3429922	6.6310576	6.3877855	5.8302678	5.6663117	6.5714305	6.4350866	6.7444269	7.1645561	6.3607419	5.8963808	5.8141415	6.7746347	6.968961	6.3112433	6.6931533	7.1155065	7.2577288	6.0578982	6.8576199	8.3772503	6.8908197	7.3986316	6.5100196	6.1571744	6.290492	6.0758003	6.4984382	7.2464755	6.8894735	6.1838905	6.4968951	6.0887839	6.3463898	6.1471766	6.3085063	6.4715291	7.1672317	5.9428452	6.8897641	7.025553	7.9895864	6.310407	7.3048659
GAPT	1.7985971	1.7839766	1.9921293	1.6452636	1.9395383	1.7214244	2.2252349	1.4397855	1.6434305	1.6503699	1.6395682	1.6858182	1.6049555	1.6701417	2.0457695	2.0667079	1.7033325	1.7557161	2.1558999	1.4526837	2.0142964	2.6538375	1.9389636	1.3352989	2.2112007	1.9274033	2.2142119	2.0188019	1.4390191	1.7609639	1.5296959	1.686589	1.5067781	1.5222642	1.3262289	1.6499466	1.347777	1.5224057	1.505526	3.4991756	2.5769614	3.3048468	1.9460567	2.1922668	1.9992535	1.7349535	1.68857	1.6674094	1.4618573
SCUBE1	5.3720384	4.96638	4.9554698	5.5783643	4.4423393	5.3777075	5.3135592	5.567274	4.7414137	4.8763104	5.4326457	5.5431178	4.6896996	5.4691068	6.4211259	5.3039967	4.7285205	6.2038153	6.0607373	5.2945164	5.6610583	7.066224	6.5068076	4.4751056	5.3198108	6.9516505	5.3955241	6.1240552	5.6041935	5.5109945	5.1267943	5.2818827	6.2676616	6.0328764	6.2149724	5.539621	6.3429922	7.0554997	5.7121192	4.9877363	5.3334812	5.3756473	6.111467	4.9886264	5.8943679	6.7890622	6.5978156	5.354144	6.4623829
ERICH5	2.0404856	2.1511145	1.8121335	1.9944528	1.6772927	2.4237958	1.6714786	2.6870903	2.2535027	2.211588	2.3133027	2.4130969	2.2896052	2.6707958	2.4579585	2.3415472	1.8472	2.609653	2.5178015	3.0349789	2.4963394	2.9675921	1.7192337	1.6172754	1.8348502	1.7228005	2.4023812	1.9534694	2.1084598	2.4050529	2.3993427	2.4327991	2.3837671	2.6222819	2.2855453	2.2766886	2.4795183	2.3397414	2.7088172	2.5175548	2.415105	3.0315317	3.0651039	1.9098341	2.2111198	3.1783209	3.2409974	2.2989247	2.0199151
CCDC185	4.5157399	4.2800142	3.5728914	4.2001262	3.5300736	4.0055527	4.1294468	5.2116557	4.324058	4.2146031	5.0054408	4.7426783	4.2924154	4.7268608	5.2575324	4.2726139	3.5579368	5.4430726	5.4395798	4.8954171	4.7503301	4.5996663	4.8541547	3.9073785	4.5260267	5.4541554	4.8977755	4.1089309	4.7847199	4.409448	4.7336318	3.6024947	4.8875506	5.5297482	5.155278	4.6085969	5.1809817	4.934412	5.0513459	3.7930412	4.2971733	4.5219428	5.1668939	4.2008144	4.9817772	4.9620196	4.0919323	4.5952264	5.3051435
ENTHD1	1.5983006	1.486061	1.2733955	1.2997649	1.5176821	1.5594974	1.502142	1.6627402	1.3422173	1.6220669	1.6968401	1.3799552	1.35098	1.9272304	2.4692816	1.3661482	1.3957324	1.9030835	1.9051438	1.4082668	1.6376551	1.3624667	1.5816459	1.0145133	1.4275603	1.8888985	1.3730617	1.4645348	1.6406532	1.4304516	1.4948032	1.1138184	1.4920153	1.9466659	1.6038773	1.5870418	1.5327957	1.770899	1.4994381	1.2482873	1.2645759	1.2709534	1.95261	1.2139695	1.5465087	1.6312268	1.6881316	1.6264768	1.6310367
TSSK3	4.6983527	4.7264616	4.3424634	4.7968922	4.8062822	4.3914142	4.7272005	4.7309411	5.0514989	4.4906904	5.1987406	4.9592593	4.3544515	4.8112307	4.3003743	4.4256945	4.5290878	4.7818259	4.6032338	5.1868628	4.4100754	5.3821836	5.44461	3.9506237	4.773466	5.6170361	4.2681302	5.1763262	4.9165479	5.301664	4.8144116	4.4344249	4.5499795	5.9411548	5.2110663	4.999793	5.1453451	4.8177428	5.3972292	4.1726911	4.3218382	4.3503772	5.4024752	4.6482595	5.3673492	5.1031326	5.8335316	5.1120562	4.6503527
WFDC6	3.8908487	4.1863313	3.6662501	3.8006251	3.5726965	3.3399331	3.8262008	3.8938088	3.4493909	3.6313969	3.9902253	3.6431361	3.6242384	3.7991926	4.44992	4.3596174	3.3195767	4.0427897	3.6943048	3.4225401	3.8729349	3.4988636	3.8465011	3.1666274	3.8737616	3.9373822	3.8316237	3.7753782	3.7715843	3.824056	3.7105705	3.2829349	4.0236701	3.8330324	3.9189335	3.8442655	4.1194496	3.7270777	4.3154489	3.8193578	3.4590024	4.6139997	4.6305992	4.0180852	3.6203705	4.1340107	4.2090109	3.8886293	4.5145726
CLEC12A	3.9328664	3.3690834	4.2409661	3.7770277	3.0604751	3.2055698	3.3027324	4.411978	4.1702291	3.403112	4.2776442	3.4061031	4.5321414	3.8191596	4.3830954	3.5719125	3.4137736	3.831513	5.0557006	4.3393686	3.6565082	4.2972501	4.3286157	3.2765764	3.7205077	5.1294691	3.9512976	4.3735489	4.3455692	3.7026733	4.5071523	4.0013718	4.5831614	4.5385781	4.2247831	4.1707364	4.3068155	4.6855511	3.8760448	4.159509	3.145043	3.8295922	4.188896	3.3190595	4.8965934	4.4077958	4.5617155	4.2166322	5.1005013
BRF1	5.2227475	4.6698571	5.3358434	5.096399	4.768817	5.9118318	5.2044588	4.50213	5.0442835	5.4733902	5.1185155	5.0093994	3.4491952	5.3979467	4.5408869	5.2605609	5.0792813	4.4153739	5.2676265	4.6855511	5.0373492	4.455268	4.7036755	5.6470677	4.8965934	4.5031279	4.7612111	5.6056443	5.1228584	5.6913147	5.567502	5.6661766	5.2614267	5.2460524	5.0436724	5.0042265	4.666926	5.1947393	5.2318217	5.1860216	4.0302501	4.2416671	4.8153258	4.8430239	5.0608408	4.5208658	4.8044919	5.339347	4.638928
TMEM266	3.6169492	4.2011591	3.8666263	3.8919886	3.5445539	3.4186741	4.5343728	3.9657429	3.5899179	3.8949739	3.8460173	3.635377	4.2165417	4.6250677	4.6777272	4.344046	3.844345	4.0446791	3.8502779	4.3631273	4.0551845	4.6239664	4.279718	3.8411955	3.7845315	4.7902115	3.8819437	3.560485	3.9326409	3.9400869	4.0206965	3.1571517	4.0413638	4.2439019	3.5556194	4.0576599	4.0635242	3.8296857	4.0173186	4.159059	3.7091862	3.5466725	4.0318541	3.6727461	4.0418746	3.7180234	3.9634817	3.792066	4.2438009
CALML6	3.3918616	3.6281647	3.7948316	4.3771058	4.0113737	3.8802155	4.2538094	4.6169012	3.9730684	3.2166898	4.2554055	3.9135535	3.8656231	4.1189512	4.7259851	3.9017634	4.3696119	4.1098419	4.6878286	3.5814806	4.0297305	4.2733514	4.1604028	2.8445103	3.1748718	4.8044919	3.9659108	4.1075728	3.6583748	4.2502629	3.9402212	3.3027324	4.5640383	4.4566736	4.432498	3.8800365	4.4106607	4.092459	4.2659064	4.3401208	3.3982944	4.6432715	4.4120592	2.4243857	4.5535714	4.3471052	5.1786735	3.8405594	4.5671338
NLRP5	3.053255	2.5991468	3.1420306	2.4479011	2.0839604	2.857293	2.2311771	3.2368087	2.7923888	2.828432	3.4463554	3.1032605	2.6358206	3.6859663	4.0397704	2.7203352	2.8168494	3.2964667	2.8535031	2.4069873	2.9046245	3.1702998	3.3995678	2.0704754	3.0968342	2.5178015	2.8128574	3.2806853	2.8541642	2.9167583	2.963256	1.9460115	3.2843964	3.3768172	3.2572089	3.3486419	3.1612745	3.1949981	3.2204048	2.7728631	2.8760588	3.283226	3.3759942	2.8045521	2.9127905	2.926512	2.8063695	3.2719747	2.8503925
ODF4	2.8173114	2.5675176	3.129087	2.9422805	2.6469976	2.3841197	2.5068604	2.9064743	2.5801849	2.616531	2.6162355	2.3475672	2.8740309	3.2417862	3.2135611	2.8713558	2.3267415	3.5579828	3.2610928	2.5198039	2.5137609	2.9278432	2.4942752	2.2324859	2.6891023	3.4474224	2.4871194	2.8669455	2.701971	2.6897862	2.7572254	3.1027692	2.4028249	2.5887243	2.6061467	2.3354351	2.8381622	2.6169076	3.0871872	2.5924399	2.3580497	3.0812866	2.6382329	2.4423941	2.6810209	2.1926971	3.5873785	2.6013213	3.2763679
CLEC4F	3.6409384	3.9958782	3.7275281	3.9668014	3.0621469	4.1942488	4.2613477	4.0168028	3.675507	4.3523864	3.8723315	3.7255536	3.8262008	4.4473465	4.240337	3.6278631	4.1694851	4.3192255	3.0781489	3.8445427	4.3788882	3.7358823	4.6632036	3.9330604	4.2810386	3.8752914	3.8282448	4.3825805	4.0294379	3.9556058	4.1158242	3.6600674	3.6693926	3.9626794	4.0979188	4.4418458	4.056371	4.0560672	4.0168996	4.3725175	3.9035461	3.9692337	5.0759987	3.6539636	3.2978845	3.9845047	3.7450845	3.9799392	4.1078281
WFDC9	3.63067	3.5874635	2.8524626	3.3455618	2.9623422	3.5126056	3.4100842	4.2279815	3.5145163	3.3515058	3.9496932	3.6079849	3.9288599	3.9174841	3.9430544	3.0667326	4.0377745	4.3589224	4.4230908	3.8326589	2.9149019	3.732334	4.0204123	3.1994883	3.3557225	3.7764545	3.6105752	3.3544043	3.5820503	3.4214	3.7463844	3.6444143	3.597016	4.0736965	3.9738389	3.4208378	4.0363674	3.8938595	3.5195529	3.6153248	2.8060569	3.0752204	3.9522376	3.8015259	3.8634456	4.4236524	4.6279633	3.6973099	3.8027176
NEDD1	3.4268587	3.0577764	4.2300157	3.7351643	4.2174598	4.2023156	3.5056926	2.8202043	3.1982967	3.4690007	3.3720144	2.9830743	3.6345596	2.8250977	2.2871912	3.5840578	4.5809958	3.2349232	2.3025115	3.2823797	3.2863247	3.5189285	2.8968159	4.1388166	3.9828091	1.7119585	3.6824215	2.8482399	3.0413523	3.2826274	3.1047679	3.9208077	2.9475101	2.644138	2.896647	3.0467943	2.9366339	3.1667145	2.8048291	3.2598298	3.1901639	3.3464376	2.6122499	4.1676912	3.2703476	3.4109593	2.3227837	2.8953346	2.418624
TTLL10	3.9064092	4.3861498	4.1959545	3.9258694	3.679715	4.1699942	4.0606092	4.4459384	3.820244	4.0142617	4.0800004	4.2227541	4.11831	4.1158242	4.3376591	4.3131177	3.5674061	4.2804439	4.5417003	4.5010089	4.0532018	3.9927384	4.1823303	4.0106846	3.9177657	4.3606001	3.8947527	4.2105528	3.9774593	3.7009315	3.7931338	3.8159564	4.6126735	4.3833189	4.1027681	4.0395698	4.2712557	4.0510128	4.5604267	4.341156	4.2498075	4.028685	4.4272648	3.9979497	4.6431769	4.8581495	4.0239734	3.9159562	5.1783107
CALR3	3.4021801	3.9468196	3.936654	3.8075691	3.9205107	3.6977025	3.7512312	3.8563014	3.1826141	3.4639998	3.6146619	3.5388654	3.8324073	4.1150354	2.7736817	3.5355057	3.2557318	3.939982	3.0217925	3.9755241	3.7309229	3.6487421	3.9313385	3.5167088	3.9225952	4.1844669	3.8819437	3.5102335	3.6565082	3.6241073	3.6442537	3.0538031	3.6463968	4.2958996	3.9728618	3.6313045	3.8529408	3.3814739	3.6524352	3.2824913	3.1614623	3.4136859	3.9380475	3.2510787	3.7805124	3.9659108	3.7931338	3.4334942	3.3563022
ZNF22-AS1	3.4471364	4.0198908	4.0772194	4.2921268	3.4628886	3.8152241	3.0402681	3.8373586	3.0568436	3.435936	3.7760534	3.6451704	3.4358511	4.2002086	2.8982811	3.2547239	3.8381504	3.2915474	4.2980932	3.1408078	3.1588083	2.9415882	3.8211861	3.7393945	3.6498329	4.5382416	4.0719386	4.2463172	3.6467013	3.4193942	3.3985677	3.9897548	3.5485425	4.0083219	3.7791165	3.8163329	3.7118231	3.4700701	3.801428	4.4742066	4.0811701	3.5527342	4.7009574	3.9669083	3.3333436	3.8201463	2.8857891	3.4479144	3.9010327
ETV3	4.0267517	4.9325789	5.4404495	5.5204438	4.662181	4.8683857	4.5324174	2.9534849	3.4162326	4.0247628	3.7010335	3.6152411	5.1480773	3.1915044	3.6071046	4.1486677	4.3869508	3.6918959	3.5764442	3.2529391	3.5516693	2.6538375	4.0950799	4.8158311	4.9878614	4.3732813	4.28168	4.4488188	4.0435249	3.9584961	4.9367727	5.7859808	4.40101	3.6359313	3.7503525	3.1670871	3.0968342	3.6308508	3.1439462	4.4061048	3.9882359	3.4258538	2.8105162	5.1309469	4.0556183	2.3327121	2.9642284	3.1884908	3.0960167
KLHL10	2.9870996	2.8663095	1.852363	2.6728544	1.5883456	2.741422	2.4428233	3.6724032	3.4494827	3.0287802	3.5399272	3.4595448	2.7471496	2.7162424	3.4124335	2.7872737	1.8789036	2.9693071	2.9413336	2.454177	2.737659	2.8822059	3.1309841	1.5427344	2.3307541	4.0678682	2.507045	2.968071	3.3115805	3.3636896	3.6223546	2.2851795	3.631128	4.1446014	4.1372182	3.8704413	3.5982678	3.5931487	3.1792866	2.1466749	2.7024863	3.1289203	2.1577152	2.3948018	3.9505556	2.6232414	3.3324772	3.3882477	3.1759429
TM2D3	4.4513523	3.1915889	5.0084273	4.8519451	5.8301162	4.6551574	4.0557792	3.0257909	4.945644	4.8533772	3.0584698	4.1917953	4.6208428	3.655302	3.058647	4.8143049	5.5820101	3.6747418	3.056341	4.1921263	3.5021388	4.5901184	3.6398602	4.8330028	5.4539152	3.6008395	5.3427734	5.0891812	3.8928275	3.4294219	3.954379	5.5149847	3.2456201	2.1568744	3.2924149	3.3538013	2.7617631	4.3580875	3.9147274	5.2549229	6.2085611	5.585742	3.6589267	4.6417761	4.5638262	3.3721291	3.3224542	3.8602671	3.5012399
ZNF485	1.590783	1.4103251	1.3078553	1.6358336	1.4891097	1.6627402	1.2309477	1.4939523	1.2504632	1.3900777	1.2537191	1.4950322	1.4314354	2.2145039	1.7289001	1.3627922	1.6156051	1.6797136	1.5351545	1.2466078	1.5584141	1.5250819	1.6037589	1.4680622	1.4811487	1.7314149	1.4564914	1.3314721	1.2438815	1.2289638	1.496392	1.5041827	1.1965358	1.244573	1.2983555	1.4818862	1.3830973	1.2887931	1.128661	1.3240527	1.6060612	1.6217057	1.3547285	1.3372909	1.7817519	1.9344577	1.2586539	1.248546	1.7487696
WDR17	1.5624949	1.8329207	1.9177397	1.5343167	1.4909308	1.6988792	2.1441267	2.1011862	1.5559221	1.9836934	1.936427	1.3582656	1.351199	1.5543486	2.9273075	1.8764502	1.8937539	1.5611899	1.7091789	1.4514947	1.7233613	1.522812	2.1405601	1.8409065	1.4293697	1.7111298	2.0188019	1.961558	1.5879584	2.0231637	1.9057025	1.7222978	1.6438338	2.1900211	1.655595	1.7670916	1.5722957	2.1672903	1.8213934	1.8806031	1.2199034	1.7838383	1.3951718	1.4581844	1.5486372	1.5709679	2.3247618	1.6862598	3.1572823
MFSD6L	4.8807522	5.5131125	4.8446195	4.2045057	4.3869508	4.9841481	4.986942	5.8895752	5.0325039	5.2342975	5.896063	5.2884426	4.6585281	5.3439681	5.4949741	4.6765209	4.6194509	6.1573241	5.8301162	4.6727582	4.9946647	5.0985062	5.6786674	4.1737275	4.9240094	6.6449255	4.3279344	5.4234736	5.5814643	5.7422308	5.4865464	4.2138391	6.1756506	6.2314418	6.0295577	5.8997348	5.8116243	5.7096911	5.7540051	4.7331401	4.5196049	5.4512841	6.0605695	4.7326545	5.3453623	6.3600258	6.0577559	5.9408608	5.6471764
CDH23	4.9719124	5.8555154	4.9151337	5.7226604	4.972231	5.0975294	5.5957938	5.6558974	5.9905147	5.2542358	5.5429978	5.5287851	5.5929513	5.9584939	5.8734149	5.1223955	5.3468253	5.7353682	6.0607373	6.0681014	5.4998776	5.9213597	5.1910999	4.8537016	4.8385394	5.877084	5.0992159	5.7587943	5.5884847	5.6807585	5.8692426	5.1931408	5.8533426	5.8920706	5.6680554	5.6466644	5.5550605	5.7275539	5.5611444	5.1721459	5.5429978	5.0632151	5.7812157	4.977948	5.5957938	5.421033	6.0526275	5.7366853	5.3349705
ANKAR	1.8897403	2.8156054	2.4449133	1.8607702	2.2361926	1.8944994	1.8151603	1.7911309	2.1313981	1.9403177	1.8021248	2.2366854	2.4654933	1.2006963	1.9698811	2.5943273	2.1954838	1.9654573	1.644989	1.8304148	1.8487118	1.8357456	2.1485241	2.2068701	1.7379316	2.4456185	2.4049326	2.2849099	1.7083231	1.6026545	1.8094016	2.5997035	1.9949866	1.8187772	1.6763994	1.8659942	1.6310367	1.9834882	2.1409453	2.0102449	1.9514224	1.6028687	1.955177	2.3616964	1.8259757	2.8874968	2.7903224	1.9963034	1.8275434
MEGF11	2.0660815	1.6394725	1.7505851	2.5481271	1.8316219	1.7993279	2.6111674	2.0140444	1.8342373	1.8895592	2.1602306	1.6805133	1.6456398	2.0313014	2.5634354	1.8379712	1.8111897	1.6520295	1.9672447	2.0039472	1.8968158	2.2616995	1.5253531	2.2137508	1.7133741	2.3112322	1.8146226	1.9581674	2.1196785	1.8823733	1.7327199	1.6413752	2.4215364	2.5063036	1.82626	1.694919	2.0723829	2.0548997	2.1133968	2.1296689	1.823802	1.9244994	1.7392162	1.5438405	2.2442751	1.3429647	2.8113097	1.8680618	2.2565966
GPR182	3.1752047	3.2606198	3.3089272	3.9245342	3.4837972	3.1874547	2.9531066	3.3913104	3.2692029	3.4695671	3.6741004	3.5629063	3.1032605	3.6657598	3.6702624	3.3389514	2.9206771	3.5062643	3.9724918	3.9059609	3.3140337	4.2328672	3.0882095	3.0316344	3.6745279	4.6567152	3.0924799	3.1542306	3.7114605	3.5215593	3.546768	3.2423629	3.6064742	3.7927474	3.727764	3.506177	3.6759195	3.4920701	3.5154894	3.2269336	2.9591874	3.6688724	3.7351643	3.3221605	3.8599754	4.8277501	4.0869273	3.3600168	3.3592599
ESX1	1.4101805	1.5041827	2.5548826	1.6883011	1.6109172	1.8084039	2.2691022	1.8767667	1.5969194	1.5671897	1.5608987	1.6371902	1.6992615	1.6028687	1.8904733	1.8349378	1.4975832	1.7757118	1.2058226	1.4157156	1.6113582	1.3948669	1.6832722	2.0551369	1.831841	1.5235582	1.6623955	1.9729848	1.7128521	1.6476506	1.7221792	1.7147523	1.5497823	1.6510024	1.7195216	1.771464	1.6197627	1.7396433	1.7037386	1.8869039	1.2135972	1.4026957	1.9384139	1.6256794	1.7164869	1.7570026	1.6376551	1.4844285	1.8170089
FAM167A-AS1	2.3770241	2.1271051	2.3116037	1.9473877	2.1775508	2.4454384	2.2148947	2.0400201	2.0958632	2.0067084	2.0415617	2.1558999	2.1193644	2.5516832	3.6635147	2.3759643	2.3177641	2.4974679	2.7355002	2.1608945	2.4781573	2.3749815	1.9949866	2.6072877	2.116023	3.0680797	2.4951015	3.0420933	2.2404656	2.1797113	2.27468	2.5932675	2.1818927	2.5751471	2.2330412	2.2553556	2.4634933	2.3222152	2.3561622	2.4736805	2.2335214	2.4643368	2.147185	2.1745498	2.234428	3.2007888	3.8664222	2.1341086	2.3679129
DNAJC5G	3.7736031	3.5629063	4.4297853	4.4353217	4.2457672	3.4849941	4.7792612	3.6888631	3.8152241	3.528089	4.2010183	4.0011973	3.5671703	3.9671932	4.7089629	3.8366411	4.5087864	4.2741346	4.6456767	3.9569553	3.8553823	3.4694289	4.1308252	3.7784122	3.8840365	4.2011591	3.8476419	3.9343673	4.2196704	3.7717694	3.9262819	4.5550498	3.789526	4.5065963	3.9827412	4.1144676	4.2047322	4.1660732	4.2874359	3.9017634	3.350634	3.8452938	3.4979002	4.2360036	3.756833	3.922092	4.2909791	3.6736144	4.3550628
WDR88	3.5442631	3.3995678	3.6337535	3.6543595	4.2307356	3.6937043	3.6116798	3.4230545	3.6497345	3.3476723	3.7008483	3.5920419	3.7001532	3.4468728	3.9117206	3.6594509	3.5434767	3.4760107	3.5940098	3.6792913	3.5313781	3.9080904	3.8948677	3.9828091	4.1852597	3.9446809	3.5313781	3.6749446	3.8360922	3.6140315	3.5265657	4.4462636	3.4708994	3.5335318	3.913782	3.6600674	3.4523285	3.7531958	3.7301471	3.9165164	3.5182557	3.6541233	4.0010367	3.563974	3.8514078	3.1861088	4.1812571	3.6973099	3.8856391
PRUNE2	2.2440036	1.9386959	2.3595302	1.8730654	1.930442	1.8899043	2.343195	2.041289	2.0623037	1.9077247	1.8348502	1.7723584	1.9490448	1.8785122	2.6797814	2.1759393	1.7209987	2.1554455	2.6095677	2.2068701	2.4060188	1.7277535	2.2615141	2.6219804	3.1802049	1.9298253	2.6693904	2.0777906	1.8042772	2.2652035	4.4467724	3.1549192	2.4244661	2.2538092	1.7282629	1.9064311	1.8529739	1.6210569	1.9952374	2.7728631	3.0419294	4.2476094	2.2756428	2.1720161	2.0454154	2.2096653	3.414957	1.8731445	1.5654722
MBD3L2	3.151822	3.344059	2.3714214	2.5829212	3.2567383	3.2120232	2.7139517	4.0900179	3.1170768	3.208503	4.0526133	3.1723016	2.6830156	3.7805124	3.7430022	3.1454584	2.6087029	3.5922056	4.0691114	3.5998086	3.364914	4.1351387	3.3000584	3.5606504	2.7307275	3.33431	2.7546941	3.1667145	3.3303586	3.2197488	3.7180234	1.4189925	3.7646326	4.0417623	3.7717694	3.7280319	3.9181094	4.1800966	3.8142806	3.7348846	2.7799955	2.8648282	4.1718947	2.3374401	3.641355	4.0197323	2.9416676	3.2564223	3.4860022
ADAMTSL1	2.2647579	2.2056094	2.8436676	2.9974822	2.5678714	2.1489891	3.3383707	2.5052132	2.8208424	2.7239993	2.4502047	3.0423482	2.6961523	2.8232615	2.4906673	2.9057998	2.9898668	2.704124	3.4517818	2.355667	2.3580497	2.452139	2.5044951	2.3011998	1.6808851	2.235852	2.5106566	2.603832	2.3527056	2.6109709	2.2323642	2.0930006	3.0254032	2.3352585	2.7038329	2.7498655	2.7464304	2.1712323	2.6959741	1.6396594	2.616531	2.7470518	2.6124294	1.8329207	2.6119472	2.7130026	3.0063465	2.5088887	1.7949232
MBD3L1	2.5803464	2.3599126	2.3002725	3.2713519	2.2135372	2.2909466	2.4893258	3.1395352	2.817907	2.7552467	2.9585946	2.8429856	2.4727156	2.26143	1.7992414	2.6695769	2.078722	2.5684328	2.9490952	2.6310428	2.3661879	2.2724228	2.6029707	2.7464304	2.4777555	3.9121397	2.6115628	2.6459297	2.7482046	3.1214494	2.8805319	2.9086306	2.9924113	3.0273514	3.3350319	2.879702	3.1612745	2.8839292	3.1390072	3.1199757	2.0563752	2.4676177	2.8602263	3.0039972	3.0800797	2.7667781	1.9672447	2.9183756	1.9577113
TENT5D	1.5102507	1.8873877	1.4407358	1.303684	1.9039951	1.3416045	1.7256224	1.7072793	1.6961471	1.5458579	1.4649155	1.5754281	1.5328493	1.5662147	1.7264649	1.9358798	2.0252042	2.609653	1.5378669	1.384738	2.2624625	2.4599841	1.6505811	1.7608872	1.6676922	1.860425	1.5788192	1.5970639	1.5986407	1.3600597	1.5644058	1.2809635	1.5428652	1.4375075	1.6548128	1.6404237	1.9100201	1.5386501	1.5559221	1.8470979	1.6775762	1.616232	1.7602707	1.5611428	2.485299	1.8823733	1.306631	1.5605714	1.7426889
SERPINB11	2.061704	2.0179001	1.7693448	1.8426319	1.8615422	1.9764986	2.3188295	2.1044565	2.2309774	1.7794233	2.3293227	1.8008478	1.6929918	1.8586929	2.9134143	2.029106	1.6840169	2.1278976	2.0103505	1.5403954	1.7352564	1.4874336	1.9428898	1.5776671	1.8734048	3.1548232	2.0322455	2.1994936	1.7923651	2.0775118	1.9680429	1.2887931	2.2555445	2.4621619	2.2919197	2.2531326	2.6071348	1.8105432	2.0554188	1.6674094	1.5600022	2.1421011	2.1015873	2.0642593	2.5660286	1.8923534	2.3643638	1.8522739	2.1723449
LINC00161	1.74366	3.837039	1.7316933	1.6648092	1.6962682	2.3979591	2.2692201	1.9939315	1.7897054	1.8625872	1.9101158	1.9120594	1.9982818	1.4874336	1.7161963	1.9366806	2.0263913	1.8372063	1.9553619	1.7403321	2.0142964	1.2566065	1.6921378	2.130398	1.8991619	3.0268214	2.2250612	2.6238061	1.8159037	1.6646688	2.3843952	2.7146594	1.6205001	2.1655216	2.112006	1.7592878	2.2910408	1.9057717	2.045502	2.3079276	2.0844464	2.4768026	2.5074318	1.8713142	1.736605	1.5845625	1.4800478	2.0909411	2.4928546
DSCR10	5.2543498	6.3909755	5.5387958	5.4738214	5.2626187	5.3520564	5.4517266	5.935124	5.2741421	5.3992779	5.5796106	5.320637	5.3482512	5.8236888	5.6004581	5.2521579	4.9209654	5.848595	6.2855419	5.1443626	5.4278894	5.431887	5.7053488	5.3229434	5.211537	6.8858049	5.5477228	5.3730011	5.6155373	5.3942361	5.6358763	5.2270789	5.8857367	6.3039456	6.0274675	5.4614656	5.4134342	5.7116365	5.9988295	5.8781127	4.9514567	4.9510429	6.4541341	4.977948	5.6473761	6.3901138	6.9745027	5.3656555	6.0092901
ABHD11	6.259629	6.0151681	5.5598706	6.5084025	5.4778601	6.5654781	6.8649615	5.4253075	6.2030695	5.65949	6.6972826	6.0550377	5.7558125	6.2718611	5.1668939	5.2791941	5.4864924	5.3351087	5.8868751	6.4630921	6.4033393	6.1154614	6.4503438	5.6659237	5.5031356	7.8064282	6.0653146	6.5038444	6.3342248	6.0328764	5.8971517	5.7281583	6.4272413	7.0460652	6.5961485	6.3141179	6.5053138	6.4162363	6.7122681	5.8694971	5.1329724	6.0669402	7.2178771	6.4052778	5.881553	5.0615889	4.7595287	6.6526658	5.9385245
ACAP2	5.6696436	6.3011051	6.5209851	6.4836972	7.198139	6.5647968	6.5548875	5.1415173	5.9054744	5.8184519	4.9573495	5.3108411	6.884814	5.6558319	4.9610119	6.5806198	7.0624937	6.1378971	5.2649728	6.079225	6.0737229	5.3833548	6.0980441	6.7721744	6.7910174	4.2515931	6.6984413	6.1731822	5.6249919	5.6119006	5.0847141	6.4230527	5.4985065	5.1662086	4.9889213	4.6425058	5.5736984	5.8168562	5.5237553	6.5425405	6.7224161	6.9244677	4.6942354	6.723171	6.2087465	5.0799572	4.9758557	5.4735233	5.2675253
GAMT	4.1894734	4.5342632	3.4714912	4.8195804	2.9907166	3.5969263	4.3508096	5.3821836	4.2472923	4.1539379	5.1644726	5.1870813	4.3148684	5.0083486	4.1386266	4.0760172	3.1667947	4.3721357	4.48632	3.8562008	4.7704991	4.7489114	4.3754551	3.0190263	3.7720829	5.3864178	4.0523286	3.7703768	4.9217321	4.6450139	4.7670016	4.0476298	5.0968013	5.5955704	5.3420184	5.3264398	5.6646646	4.9392534	5.2471842	4.0560672	3.7017641	4.1549344	4.8170971	3.5441575	4.8573212	5.4088592	4.4275812	4.9108953	4.4742066
PLCD3	6.4573399	6.8052815	5.4386223	6.4661094	6.1093032	6.8942919	6.3396292	5.5137431	6.3413824	6.5372435	5.7716085	6.0857009	5.1744294	5.9592641	5.6351417	6.5344657	6.3482198	4.7819242	5.1308015	6.4789148	6.9649363	5.7163893	4.8942681	6.4992438	5.9938801	5.5824136	5.4440676	5.4732261	5.7570685	6.3631841	5.6297321	5.9488404	5.5954343	5.5033822	5.37861	6.2630107	5.4568186	6.1509364	5.1019833	6.6712016	7.0844339	7.1908042	7.2415904	5.111631	6.1696767	4.5596981	5.6039802	6.0667997	5.5621475
IRF6	2.8386657	3.2547239	2.6376922	4.3014814	3.0642887	3.1382126	3.0489445	2.9745572	3.2397631	2.9593792	3.0516549	3.0393289	2.7922242	2.9909773	2.1259192	2.7517262	3.1557767	2.8596664	3.2109022	2.9997761	3.3517022	3.2972926	2.9398633	3.4537389	3.808879	5.7562983	3.2966374	3.0543316	3.4769855	3.2722606	3.0595236	2.6227446	3.3786331	3.1695631	3.0554724	3.2623961	3.3706892	3.2062954	3.2112754	3.582611	3.8480331	3.3082571	3.5506565	3.913174	3.8482101	3.9406851	3.6957243	3.0503429	2.6526949
PTPRC	2.2641998	1.7360248	1.8757194	1.8284324	1.7317459	1.6003529	2.1884318	1.9000473	2.03358	1.7721302	1.4370034	1.37945	2.8240438	2.0724784	1.9565719	1.6111968	2.3313697	2.1880376	2.0987177	1.7840842	2.202789	2.5157502	1.7703391	2.2667817	2.1413223	2.3271612	1.6955047	1.9943191	1.9011897	1.9794012	2.1401916	2.7901431	2.1438369	1.8411887	1.6929918	1.8320901	2.079897	1.94623	1.8164903	2.1546829	2.6149289	2.1092662	1.5282919	2.3374401	1.8945905	1.9344577	2.9014008	1.6545017	1.6662867
MAN1A2	5.8601042	5.5031356	6.3068239	6.3943572	6.4994475	5.7276508	6.595509	4.419262	5.2276276	5.2851106	4.7286297	4.9500424	5.8556561	4.6248866	4.572373	5.6610583	6.438995	4.4728186	5.35368	5.0325997	5.1692677	4.3906465	4.5505095	6.1840348	5.9407165	4.4287103	6.0420249	5.4651458	4.9602989	4.9182349	5.1588296	6.0251779	4.4097926	4.261885	4.6511027	3.9957131	4.6594647	4.4184999	4.6514984	5.7337342	5.672874	5.0241566	3.8536215	6.4597129	4.8901572	3.7268771	3.8877674	5.1466986	4.0096743
RAPH1	2.3449777	2.1847374	2.5720467	2.6369448	2.5657489	1.9906439	1.8436697	2.2006557	2.1067694	2.0590298	2.0314295	2.3170039	3.4590024	2.1566727	1.9464003	2.1774562	2.3881276	2.0521412	2.4798955	2.3782958	2.1840792	1.8804981	3.2949595	2.4890727	3.147528	2.9791916	2.8531423	2.77486	2.2910408	2.3201069	2.4781573	2.7682977	2.4202453	2.0652963	2.9290533	2.5326587	2.1719245	1.7032427	2.1948486	2.2242494	2.6254717	2.2983381	1.7660551	1.7797387	2.1530341	2.7620911	2.496379	2.0569754	1.8285478
SMCR8	4.3049886	4.6848918	4.5139003	4.9573495	4.9229155	5.208818	5.0316568	4.6870646	4.7927933	4.8167658	4.2499882	4.6914317	4.3131177	5.2864342	5.3907863	4.8904795	4.8382743	4.8693958	4.7084748	5.5598706	4.7778846	3.764141	4.4022102	4.5080154	4.7410759	5.8881474	4.0278782	4.9209654	4.5326984	4.7854474	4.5115818	4.3133229	4.3025236	4.5082273	4.5096964	4.2984173	4.6770893	4.7575392	4.1569234	3.8530321	4.5968834	4.3958116	5.1536637	4.5412363	4.4980284	4.4105604	5.2748311	4.8136744	5.0656354
LACTB	3.2731553	3.0158559	3.5043761	2.4603377	3.9180684	3.5282758	2.5282628	1.7163962	2.9539593	3.1262693	1.431698	2.3475672	3.5610821	2.828432	3.2241866	3.8085297	4.2693997	2.3590588	1.1433727	2.4277125	2.1265578	3.180689	3.5212297	3.0424806	3.7128373	2.3304408	3.546589	2.1053483	2.8516424	2.3950414	2.1967455	4.8248186	2.3296363	1.8925821	2.0140444	1.875908	1.6917864	2.3646187	2.0346419	2.269403	3.4489806	3.4666904	1.863839	4.2065462	2.4714652	3.2657765	2.7693726	2.6017489	1.4426789
BNC1	1.2958606	1.122515	1.5232336	1.8412731	1.8415002	1.3462111	1.2742022	1.2978964	1.2900609	1.5547092	1.3625672	1.7535291	1.6992615	1.4552993	1.7461086	1.4581844	1.6037024	1.4212915	1.6094361	1.4763137	1.5883456	1.5393996	1.4584381	1.3427789	1.5546021	1.506121	1.3673154	1.3892271	1.1583894	1.2945485	1.2973961	1.3409317	1.5067781	1.5625873	1.5613358	1.4162882	1.1840979	1.5182369	1.2626556	1.3046289	1.3751446	1.2981301	1.5707237	1.9251525	1.4784324	1.4060126	1.0662601	1.3259374	1.9035491
MPP4	1.3936647	1.3236723	1.1583894	1.6304118	1.4960229	1.6576483	1.5748031	1.4532323	1.528539	1.2064271	1.8597508	1.5820477	2.1177446	1.7342804	1.3648436	1.4435795	1.3411187	1.6864956	2.0273878	1.4797943	1.5937493	2.3244778	1.7192337	1.3547285	1.3023251	1.3700671	1.5114606	1.481596	1.2316354	1.2162798	1.1921705	1.5719731	1.5133112	1.6830916	1.5415118	1.4121585	1.4984053	1.1572862	1.4723522	1.4857761	1.442052	1.7939079	1.3834305	1.5520525	1.8254504	1.2153898	1.1850267	1.6630892	1.1961912
AFG1L	2.4956666	2.6806502	2.2296609	2.8264242	3.2555442	3.0343714	2.5162703	2.3197227	2.3506316	2.1171148	2.9810679	2.4036094	2.6906723	2.1934348	2.1349684	2.7176001	3.0502655	2.9792989	2.0557389	2.4519532	2.5066664	2.4678268	3.157998	3.0371007	2.866864	1.94554	2.8466603	2.8726508	2.6459297	2.5761613	2.3664868	3.0039972	2.4841392	2.268885	2.7621755	2.5637391	2.5616535	2.2516347	2.1097247	3.3462485	2.5110406	2.1416207	2.9234796	2.476888	2.3337772	2.3682992	2.5792541	2.4171192	2.1983153
IDI2	2.1675482	2.1597737	2.6906139	1.8531031	1.8880175	2.8603094	2.2480287	2.130398	2.1403342	2.2782008	2.3945975	1.8618603	2.0627398	2.5944287	2.5720467	2.1793539	1.9449792	3.3256925	2.4722137	2.940674	2.6035616	2.2602025	1.8394606	2.4279334	2.0770491	3.7900824	2.5783198	2.2643908	2.2338465	2.2034738	2.2746085	2.3668404	2.2664017	2.4672672	2.2711851	2.2270911	2.1940312	2.5706861	2.5249576	1.9112413	2.2227631	2.0448519	2.3654456	2.5606645	2.6854205	2.4492085	2.9155741	2.323344	3.2517911
CYP11B1	4.8021864	5.2497409	3.4837972	4.9919534	4.3690888	4.8715895	4.5801183	5.3909137	4.6642117	4.7888379	5.3892818	5.0701346	4.7935824	5.2576621	5.5913202	4.7091125	4.5424766	6.071078	6.0536176	5.5976661	5.0706536	5.0102205	5.0490634	4.1125551	4.9144038	5.6047059	4.8531067	4.700266	5.2627142	4.9781739	5.0695	4.6876522	5.5072677	5.7264356	5.736415	5.311257	5.6596646	5.3826602	5.2564575	4.277531	4.7497688	5.5054696	6.6487885	4.5536446	5.6321315	5.8011496	5.1043065	5.1337746	6.5297832
TAF8	4.7119829	4.6642117	3.5024024	4.294495	3.8550763	4.5135318	5.1706242	5.0308922	4.522475	4.8927369	4.8587079	5.1316894	3.983161	5.0057609	4.1011968	4.6172387	4.5424766	4.5018359	3.941119	4.0267517	4.5994464	5.1605501	5.0724589	4.7726583	4.7092687	5.1819201	4.9106017	4.8161793	4.6048522	4.5893454	4.9247182	4.3884956	4.6624775	5.5743194	5.0556035	5.0297762	4.7867248	4.7179514	4.8625826	4.4067043	4.0427897	4.5733917	5.5746008	4.2746583	4.4516342	4.7237696	4.1861403	4.6450139	4.9125787
COBL	3.4643275	2.5415524	2.5354933	3.278482	3.0385459	3.378132	2.2883837	3.3654387	2.8546057	3.1024213	3.411325	3.3951752	2.5920507	2.7871423	2.8495096	2.691241	3.163155	2.9413725	3.5489648	3.5517787	3.4070537	2.3278287	3.7864888	2.1365087	2.7676316	4.4656919	2.9845033	3.3431213	3.4665436	3.4769855	3.1325723	2.4918526	3.5921321	3.5809661	3.4368684	3.6258311	3.4571381	3.1617509	3.3121344	3.6439774	3.2292723	3.1595516	4.3851085	2.6345895	2.7854328	2.7000342	2.5517862	3.0984021	3.5034594
SLAMF6	3.7152866	4.0524191	4.847926	4.293426	4.9394986	4.4516342	3.8747476	3.6361059	3.7316094	3.7105185	3.9746246	3.1676564	4.3937701	3.9775723	4.4392089	4.137074	4.2958996	3.8601674	3.5555291	3.7403217	4.261885	3.7761691	3.8737616	4.9676996	4.4773592	4.1539379	4.0045188	4.9600543	3.5489648	3.4247651	3.4672105	4.4834169	3.5801322	4.2236623	3.6520097	3.5768504	3.9618325	2.8418584	3.5060751	4.9295239	4.3074012	4.970368	4.6126031	4.2508258	3.0667326	4.0151182	3.1308571	3.846354	4.6679371
ZSCAN20	4.5634319	4.6839908	3.9765909	3.9215951	4.567726	4.6692477	4.1643202	4.5403628	4.1716171	4.3634234	5.1023654	4.6970715	4.6630834	4.6453803	4.1310997	4.2892286	4.3757572	5.0775429	4.9882988	4.8428043	4.6298008	4.3100884	4.531481	4.5028329	4.0132044	5.1918828	4.2200547	4.5593491	4.6385105	4.6741286	4.6886142	4.1937736	4.5803139	4.8922254	4.9719124	4.8841911	4.6320297	4.2306592	4.4628222	4.9646512	4.2756948	5.0479486	4.9133695	4.9959085	4.3160753	4.1547433	4.9986256	4.7219112	5.2436574
GPBAR1	5.276836	5.4509847	4.7459389	5.1425501	5.770423	5.4043806	5.2534684	5.9303339	4.986942	4.9439007	5.5742589	5.8694971	4.8457205	6.2038153	5.8506002	6.0007129	5.0587903	5.3920162	5.8872053	5.7564315	5.6233579	4.9409801	5.7822611	4.8067855	5.5455231	5.3149251	5.3354569	4.9813325	5.366179	5.6233579	5.0699013	5.0730591	5.59229	5.5821306	5.3493305	5.4134342	5.7222032	5.9070939	5.3685924	4.7728531	4.6640974	5.0849316	4.4490399	4.945644	6.262052	5.9232324	6.8361043	5.4770993	4.594006
RHBDL2	1.7620924	1.6336724	1.4693728	1.5963034	1.1997967	1.6454446	1.9084287	1.8565813	1.8895592	1.7933324	1.7600315	2.0902412	1.5831481	1.3451722	2.0374322	1.5708503	1.5776671	1.9566679	1.8367803	1.6977174	1.9116453	1.9293225	1.2938068	1.7296098	1.3312358	2.2959381	2.2346233	1.6211667	1.8142132	1.8928909	2.2681001	1.8151603	2.0663496	2.055628	1.6952256	2.002418	1.9210962	1.8279612	1.7121846	1.3324515	1.5094495	2.2626061	1.9502174	1.5032733	1.4157748	1.8114147	1.873441	1.7994628	3.2191715
FRAS1	3.5089036	3.9844263	3.4616057	3.8591781	3.8163329	3.4037144	3.1001627	3.5272964	3.4696694	3.4206621	4.2601382	3.8733045	2.4747936	3.1271069	3.5424215	3.833114	2.7167537	3.6135439	3.7604152	4.4195272	3.2820773	3.3824079	3.6889585	3.0994914	3.5181009	4.5679226	3.3725233	3.764141	3.5036442	3.8277442	3.4752752	3.7299717	3.9016972	4.10155	4.1922628	4.0238681	4.1929327	4.2869677	3.8490723	3.9698237	3.6590806	3.7587598	3.7165881	3.3196823	3.6282655	3.7596533	3.5382555	3.5720531	4.059134
BRSK1	5.8212796	4.9737978	5.2520368	5.8116243	4.9172568	5.2343984	5.7115261	6.6000572	5.304254	6.1347925	6.7330802	6.8021859	4.833201	5.8233713	6.482015	5.4661486	5.4333634	5.8931201	5.3602032	5.44461	6.0367582	6.097434	5.972005	5.6806218	5.0541293	6.1675848	4.9068174	5.7360299	6.3365379	6.0838838	5.7388795	4.4807994	6.2555047	6.9652219	6.6293835	6.9600191	6.7832957	6.1597431	6.7667231	5.6306975	5.114791	5.5329581	6.3842398	4.8808571	5.6254802	6.0627405	5.9044051	6.1405952	6.6341114
CRB2	3.7461381	3.6026841	3.5425097	3.9166113	2.736374	3.7076404	3.4053614	4.7371243	4.0277535	4.0187115	4.3241412	4.0568948	3.4979002	4.5533686	4.3264932	3.6318213	3.311962	3.9811076	5.5171849	4.0651953	3.7807981	4.8145094	4.3702657	3.3696933	3.5743113	5.2522509	3.3036101	3.7624537	4.3321353	4.5644293	4.6987247	3.5187492	4.7661713	4.6348736	4.6785603	4.6223856	4.9515701	4.6047261	4.2946063	3.4634414	3.4348152	3.5764442	4.6994796	3.4849941	4.6438334	5.4626337	4.8497201	4.4241719	4.415553
KCNE4	2.8342137	3.0083536	3.4564357	3.0811024	3.4091339	2.5785878	2.619169	2.878835	2.5976571	3.3013192	3.0087897	2.8844897	2.5646241	2.4361522	2.3397414	2.8365631	3.9533938	3.2670625	3.283226	2.0741575	3.0199755	3.2644846	2.9160843	4.1461947	3.3305438	2.7892701	3.4363709	3.3623961	3.0727759	3.5070401	3.0469867	3.6714645	2.8781319	3.2065292	3.0325134	2.9205632	2.9081168	2.4858167	3.0168821	4.1219986	4.3762089	3.6028916	3.8427213	3.8081033	2.5928889	3.0248083	2.9030725	3.7480511	3.5079422
CD300LG	6.1708076	7.8356595	6.1403974	7.5345754	7.0392317	6.143688	6.20943	4.9043559	5.8542602	6.8999431	6.0671194	6.3298787	7.5427896	7.0611504	6.7271875	5.8316135	6.1362909	6.2613309	4.4652981	7.9515486	5.1737324	5.9541679	5.275141	6.2961965	8.8100103	2.7600261	7.3707273	6.5446236	5.7060483	5.8584914	4.275322	7.8835415	5.7506548	4.0407409	5.6473761	6.6177285	5.2453911	7.1594672	5.8639549	4.1326142	4.2603441	3.8691438	3.3853584	7.2848301	7.3404314	5.626623	5.5031356	5.1565116	4.280126
SLC34A3	5.855379	6.3460942	6.1304364	5.9684046	5.734971	6.5054171	6.2752724	6.5990179	5.6994491	5.6221508	6.6551	6.127494	6.0398864	6.4658925	6.5201791	5.8231119	5.4414239	6.8596395	6.8370253	6.5852866	6.1663907	6.6397564	6.6735469	5.76685	5.9932613	8.1966889	6.4306709	6.9473965	6.1905014	6.0560587	5.735192	5.9260973	6.4634072	7.1091011	6.6426676	6.5514709	6.9713876	6.5944902	6.5186556	6.1510928	5.6345731	5.7301795	6.4794049	5.5815895	6.6799096	7.553184	7.4670258	6.2112328	6.6424102
CPA6	1.643549	1.5380598	1.3655535	1.7244283	1.807913	1.9510013	1.4177909	1.6914894	1.5969194	1.8148515	2.0126652	1.7395453	1.850658	1.8679479	2.8154162	1.5148591	1.9331114	1.5149746	1.9889015	2.1534469	1.9575251	1.7162971	1.4910896	1.3002338	1.3052888	1.293253	1.6292956	1.839944	1.7605913	1.6420256	1.8487118	1.5016504	1.9985438	2.4855397	1.9872107	2.0796446	2.307084	1.5112237	1.7297594	1.2069066	1.6713672	2.4747936	2.4848066	2.1543126	1.7913502	1.563773	1.873441	1.6408213	1.8898161
WBP2NL	1.9550953	2.3924758	2.1977487	2.156201	2.3999381	2.1594032	2.4555724	1.6347828	2.1875924	1.9490448	1.8427246	1.7453583	1.4824822	1.9787133	1.3920914	1.9314882	2.3563046	2.5824256	2.1558132	2.4069873	1.5386501	1.8421957	2.5900562	2.9633629	1.6418756	1.7355254	2.0983525	2.1993464	2.0680627	1.9137983	1.9611338	1.9460115	2.3425004	1.8696554	1.9657241	1.6792912	2.0320361	1.9251525	2.1010956	2.4803385	2.4213322	2.7626893	2.4673627	2.4975327	2.1951377	1.2344508	2.0895481	1.8728835	1.7392162
HIPK1	2.5456884	2.8149399	2.4864656	2.4271085	3.276965	2.5163695	2.8040407	2.4290688	2.7270498	2.4163302	2.9845033	2.6257487	2.8094512	2.3212964	2.5671515	3.0111038	2.9131467	2.1807061	2.9531066	2.7682026	3.3626785	2.4712725	3.2389031	2.7380103	2.6087923	2.7605904	2.9837504	3.0764873	2.866864	2.8379692	3.0845837	3.6417436	2.7562658	2.6626393	2.8084105	2.6188999	2.0416399	2.4388279	2.4529794	2.9419334	2.8869131	2.8514726	3.0932773	3.2770726	2.2866487	3.1463453	1.9989896	2.4998561	2.9707538
MTBP	1.5258908	1.4439691	1.3745778	2.3867013	1.8246316	1.568414	1.6027579	1.7680997	1.780062	1.4642005	1.6496045	1.6294085	1.5041827	2.0145671	1.5629578	1.8078163	1.7929398	2.0789667	1.5992339	1.6662867	1.6409309	1.4136276	1.9189772	1.5851097	1.5054238	1.0198828	1.8938224	1.3140486	1.5714357	1.8882162	1.7626093	1.6339744	1.7332517	1.9687157	1.8781595	1.590783	1.8119443	1.7290377	1.6582154	1.6157137	2.1802767	2.2626061	2.4201623	2.0320361	1.1210413	2.1697256	2.0743232	1.3008917	1.7579076
ACVR1C	3.4718166	4.5419101	4.0155818	2.9011355	4.8942681	3.2909627	4.2971223	2.515947	2.9719428	3.3035083	2.7978954	2.9732168	4.1679846	2.2008245	1.9854397	3.1376699	5.2339506	3.4484674	2.47724	2.591271	1.8278386	1.7191158	2.9351545	4.3326487	3.8813873	3.0993879	3.3235471	2.0112161	2.9572879	2.5497598	2.5737054	4.0826432	2.9893036	2.3000031	2.7446208	2.616644	2.2994822	3.3994809	2.8141855	2.2359223	2.5769614	2.4278143	2.2425058	5.1150203	2.6428065	2.553646	2.4678268	2.5161624	1.5318942
TMEM74	2.8946421	2.3969427	3.1184851	3.0129304	2.3231591	2.2925606	3.2255231	2.4897372	2.4267411	2.4144818	2.4083886	2.5432239	2.6571368	2.4056214	2.0514918	2.5862822	3.1095789	1.9992535	2.9355987	2.9648129	2.9411368	3.5266562	2.7978019	2.9550321	2.7365172	3.6254226	2.6130609	2.8767303	2.5153975	2.3612669	2.6812092	2.7493934	2.3967512	2.8822059	2.9789741	2.3460624	2.2257967	2.025671	2.7077317	3.0711153	2.9295678	2.5764535	2.1127782	2.5485847	1.9798193	2.7827596	2.6578165	2.2765024	2.9837504
TIGD4	1.433282	1.4899169	2.0098809	1.7466037	2.1646277	1.5843064	2.1793539	1.3143295	1.3724109	1.489251	1.7761622	1.6112435	1.3852307	1.9915347	1.4886538	1.4061484	1.9901707	1.2019722	1.9319758	1.4285373	1.266805	1.3624667	1.2435608	1.9460115	1.5280925	2.0782658	1.8126503	2.2475121	1.3121431	1.2231306	1.1910362	2.1105029	1.2893637	1.3232301	1.7528823	1.3707931	1.4191391	1.2015529	1.292034	2.2914888	1.4462707	1.6868681	1.3600597	1.9611338	1.8324825	1.9993566	1.2507251	1.7781884	1.3358842
ART5	3.8803755	3.9856176	4.3489244	4.5006743	3.7490091	4.3414873	4.2971223	3.8445427	3.6009626	3.7840087	4.1533756	3.8635817	3.9903182	3.1887855	4.7821437	3.4629659	3.9515205	3.4941373	4.2517655	3.8718693	3.5488669	4.5022077	3.5422638	3.718748	3.6369393	5.7042845	3.8611341	4.6376696	4.0415755	4.1909072	3.7739018	3.4161383	4.3069192	4.5000987	4.2445286	4.0948935	4.5110455	3.9449558	4.105064	4.2504702	4.0316605	3.6204618	4.5263163	3.8962623	3.6596991	4.092459	5.0525296	3.9701153	4.6328191
GARIN6	3.3508321	3.4079092	3.0089813	3.0424806	2.8143505	3.3238824	3.3978278	3.5219025	3.409035	3.3855836	3.8069544	3.7357041	3.0951753	4.1391964	4.4752233	3.3434705	3.2928805	3.9721622	4.4889709	2.7998009	3.9802872	4.1279452	3.9942451	2.6354446	3.4501531	4.2868815	2.9228708	2.6264675	3.5953855	3.8577936	3.6592258	3.485692	3.9763672	4.4134367	4.0604137	3.5862866	4.0667448	3.6195071	3.9412669	3.1418436	3.0649356	3.4166819	3.9539377	2.7940447	3.4312167	4.2184679	4.1740202	3.5687603	4.2208226
LINC01547	5.2221015	5.6583158	4.716283	5.5838645	4.6279633	5.7390898	5.8301162	5.7717339	5.7200068	5.457905	5.9334741	5.6602709	6.0523232	6.2315921	5.1530378	5.5897404	5.0002319	6.4789148	5.9741633	6.1418368	6.1747945	6.118573	5.9660522	5.358643	5.3159167	6.376062	5.420716	6.2126638	5.6401355	5.8295163	5.3408055	4.499402	5.9873801	6.2618824	6.1600259	5.8913579	5.9527638	6.0943029	6.0920985	4.8134741	5.548709	5.649905	6.6622442	5.4180155	6.5916847	6.0495229	6.1781077	6.0249061	5.9242256
NLRP11	2.0918122	2.394166	1.8160331	1.9291531	2.736374	1.8308107	2.9455949	2.635268	1.9426079	2.3007571	2.4411825	2.5707813	2.2214039	2.1059919	3.4824284	1.9808457	2.0974656	2.0872958	1.9672447	2.2472631	1.7706764	1.6483544	2.4091717	1.9870478	1.9201652	1.9606946	2.4412322	2.0153852	2.5718285	2.5005463	1.9500081	1.8396699	2.0966379	2.8084493	2.3881276	2.2539885	2.3076589	2.2608478	2.2769551	1.8157017	1.8964187	1.6455442	2.0730279	2.042345	2.2354387	2.9049143	1.6778645	1.9065872	2.0057327
ATP6V1C2	2.3749815	2.3821448	1.5740672	2.0428557	2.4112994	2.5968911	2.0146424	2.6347782	2.4954972	2.4828111	2.6186278	2.5704083	2.3648106	2.9469636	2.5908079	2.3021594	2.4052154	2.512949	2.6964579	1.9880557	2.5921298	2.6258551	2.0913189	1.9460115	2.0504996	3.5141652	2.637309	2.4674485	2.6565993	2.6313079	2.604119	1.9091392	2.6124294	3.0849082	2.3242969	2.633938	2.5472404	3.1054978	2.3733974	2.4367148	2.0637494	2.4880005	3.2559261	2.4678268	2.4247518	2.319628	2.2684091	2.3395739	2.7382261
CLDN19	4.4529807	3.965286	4.2624067	3.6254226	3.8189476	3.8945876	3.3199006	4.9728571	3.8464042	4.0694021	4.1825574	4.0746091	3.6845341	3.9104556	3.3824079	3.8025177	3.5919539	3.9376724	4.5066731	3.9176907	3.9159562	3.597337	3.998644	4.1065317	3.2328565	4.4202224	3.8074355	4.1569234	4.271165	4.6050395	4.4682668	4.1561656	4.741005	4.8895067	4.6711288	4.4567854	3.8192631	4.2314867	4.5881298	3.7383465	3.2946562	3.2336757	4.1107846	3.3026507	4.3922309	4.5396355	4.7724475	4.3465325	4.2680089
VTI1A	3.4849941	3.8515123	4.337468	3.2471984	4.3469254	4.1052811	3.7448585	3.8098746	3.6850522	3.3888943	3.607515	3.4081183	3.8879671	3.7174187	3.6328185	3.4148122	4.0259616	4.2003687	3.14848	3.9673906	3.9761078	3.782786	4.3211249	3.5536432	3.7931338	4.330748	4.2623135	4.7383008	3.6622567	3.8661109	3.7919611	3.5684977	3.6504115	3.8143705	3.8723315	3.5955744	3.8154721	3.7277125	3.6441736	3.7260697	3.921008	3.5129808	3.6422191	3.6390388	4.048193	4.0828168	3.0023654	3.7250664	3.3527842
KIF6	2.9405713	3.5335318	2.7717362	3.2171542	3.2262552	3.8465011	3.5482838	3.4137736	2.8996098	3.0746657	3.3190595	3.4794888	3.0011698	3.2837447	4.0839799	3.1297934	2.8211262	4.1182035	3.9258694	3.2898069	3.565244	3.3101968	3.4361251	2.9550321	3.1907278	3.9762881	3.3115805	3.3881961	3.2563227	3.4713994	2.9276057	3.0904842	3.0910634	3.3099301	3.1483022	3.1327884	3.8902484	3.2609914	3.6534825	3.5766574	3.1737421	3.0130224	4.1960495	3.2733491	3.7054166	3.4771727	4.2527623	3.6001576	3.896191
IQCD	5.2640882	5.3193879	5.0252703	5.1657167	4.7097953	5.3623437	5.1982872	6.204131	5.3052544	5.3558169	5.9543045	5.5744918	5.5717482	6.5554936	6.7933446	5.2579232	4.9227254	6.2715514	6.3209957	5.5474665	5.7669949	6.1827134	5.437613	5.1030131	4.8434563	6.6235844	5.5204438	4.6411665	5.3611646	5.8031157	5.3761151	4.7454163	5.7348211	6.1982223	5.8469501	5.5197768	5.9238224	5.9737758	6.0817598	4.1743095	5.2428249	5.4298038	6.4549263	5.137573	5.8476717	7.0781365	6.1867337	5.5897404	6.7293268
TAGAP	5.3831282	5.1041981	5.1895441	5.0495573	4.8999806	5.1380141	5.2616097	5.6207574	5.2767311	4.9127034	5.0232942	5.1319046	5.4323622	5.3122436	5.1228584	5.431887	4.9349572	4.9281262	6.0696609	5.99435	5.6558319	5.660876	4.6618619	5.4116563	5.5552346	6.2911995	5.1040203	5.3337195	6.4285527	5.4239881	5.7721829	5.7558125	5.691196	5.7553701	5.5093256	5.0360985	5.4101512	5.5646749	5.0187648	5.1118633	5.1315803	5.6479419	5.4565927	5.0044799	5.3498508	5.8831216	6.6646196	5.4530338	5.7158139
STON2	5.872264	4.9841481	6.2877808	5.9245061	6.3280556	5.5367869	5.2121683	5.5963883	5.7047656	5.5431178	5.2217047	5.3608328	6.4866849	4.8972148	4.6561062	6.4549263	5.8424733	4.8278693	5.3163269	5.6810387	5.9914215	5.8081042	4.9090571	5.4488886	6.2424354	4.6242841	5.7165467	5.6664463	5.2248031	4.9961902	4.9276429	5.4296752	5.1502786	4.7322843	4.6108591	4.8739638	4.7515082	5.3141556	5.0304734	6.2628618	6.531092	6.2545108	6.1781077	6.36583	4.6343745	4.2216592	4.144789	5.9470478	4.6338532
SERPINA12	1.9872107	1.9798193	1.4761477	2.7853514	1.903817	1.8205155	2.0433284	1.9755564	1.7134778	1.7022132	2.6284112	2.2945285	1.8786199	2.445543	1.8624924	2.0699324	1.6314894	2.5633533	2.8121485	1.4796352	1.8957557	1.9678254	1.6047538	1.504307	2.2922769	4.9393077	1.7850194	1.8241126	1.7826232	2.1643014	1.8558787	1.8300137	1.8164903	2.0549753	2.0668116	1.9771413	2.4974679	2.533088	2.1021479	2.1832592	1.3690835	1.6853636	2.1047516	1.9661098	2.7656292	2.0703793	1.8025381	2.0469923	1.5925469
LETM2	2.7513068	3.2182175	3.170996	2.5048481	3.2446912	2.9418204	3.4403516	2.9200974	2.8819265	2.8129489	3.1604254	3.2783853	2.8240438	3.4749964	3.1697874	2.9258542	2.4826104	3.7281916	2.839598	2.7077317	3.0164723	3.2211219	3.416395	3.4266549	3.1138836	3.0123136	3.6136355	2.6146716	3.1338292	2.8526884	3.3017253	2.9209859	3.1409542	2.8852928	2.8806428	2.7547933	3.0399799	3.1390072	2.622454	2.6138163	2.8656845	3.4726512	3.9506237	2.9905452	3.3377362	3.582611	2.9217562	2.6369448	3.5014258
BSND	2.8704978	2.4567018	1.8128219	2.7333634	2.7910999	2.4341115	2.3216975	2.0985317	2.3139044	2.2765024	2.6208875	2.8604886	1.718545	2.2659761	2.2443687	2.2114092	2.3868376	3.0867751	1.6691749	1.6267431	1.9424074	1.8306102	2.8776988	2.1624011	2.4380475	1.6330627	2.1064777	2.4315572	2.6877186	2.6519183	2.5085721	2.495357	2.3570901	3.0718304	2.3801473	3.2605204	3.0738128	2.3353567	2.1423472	2.5846104	2.2661739	2.5831542	2.4103367	2.2220441	2.4731177	2.3496786	2.5775347	2.4601853	2.0394395
CLEC4C	2.060733	2.0609348	2.0932721	1.7543056	1.4994381	2.3977646	1.9583645	2.411654	2.3347005	1.9998521	2.1538659	2.2099961	1.773484	2.1709417	1.6610323	2.1233913	1.6900045	2.370637	2.0552233	1.7922763	2.0337901	1.7664563	1.6156051	1.428719	2.0016888	1.4609816	1.9988055	2.1442106	2.0568703	2.6554336	2.0456093	1.7001648	2.6654574	2.741946	2.4569482	2.6144824	2.6322639	2.5701906	2.2294593	1.2709534	2.0844464	2.049194	1.8704677	1.6548128	2.4696028	2.0180787	2.3032405	2.5559343	2.6676587
NLRC4	3.214852	2.9996712	2.5009511	3.3323066	3.3161513	2.7530737	3.4987551	3.2122834	2.8249216	3.245811	3.2810596	3.1894544	2.7727263	2.9810679	3.1585427	3.320643	2.9823619	3.1651567	2.8990281	3.020242	3.2471129	2.7378198	3.1886925	2.6565993	3.1925759	3.7506814	3.2424618	3.1080327	3.1581861	2.9976583	3.1515205	2.3212964	2.7951457	3.2924149	3.102131	2.8498605	3.107916	3.2014437	3.1687621	2.6595571	3.0280776	3.4879864	3.0911712	3.4848774	2.6720886	2.747353	2.7548942	3.1648993	2.6418481
PRSS36	4.7566231	4.650463	4.1082972	4.5937888	4.588628	4.475308	4.5891106	5.311257	4.7724475	4.9306063	5.5641643	5.1682122	4.4295726	5.0614893	4.9248269	4.3552775	3.9435117	4.4818033	4.9551378	4.1159391	4.9786229	4.1034642	3.9086596	3.9142895	3.9792936	5.4662659	4.1763075	4.5697849	5.1803838	5.2862843	4.7682911	4.79626	5.1465912	5.4955918	5.2391039	5.2813522	5.5544443	5.1562954	5.4892619	4.056579	3.6295979	3.8553823	4.9357878	4.5233114	4.9212189	5.1299079	5.2801353	5.3850962	5.6015878
ZDHHC15	1.9622636	1.8792124	1.6994709	1.8866508	1.9522538	1.8586929	2.1054295	1.622277	2.0117806	1.9033476	1.8563767	1.8286504	2.4561714	2.0189958	1.2967586	1.9463227	2.7897026	1.93544	1.511809	1.7957361	2.1225199	1.5397943	2.0498798	1.5788192	2.0053361	1.9098341	2.3841197	2.0385988	1.9945097	1.8549374	1.4481057	2.1650253	1.8496795	1.5975376	1.7527804	1.700708	2.0446975	1.7461086	1.5304552	2.6909332	2.0896468	2.6068395	1.7122924	1.7877767	2.0551369	2.2846573	1.7751734	1.7386688	2.2539885
RAI1	6.6364991	6.1664992	6.0914885	5.9884428	5.5147702	6.2279908	6.3872315	7.113408	6.419805	6.5160966	7.2957577	6.8988026	6.3866867	6.6291561	7.0214455	6.1009075	5.6910843	7.1333989	7.3487979	6.7830289	6.2672105	7.4157579	6.9516505	5.8172209	5.990085	8.0384968	6.2580012	6.699108	7.0702407	7.1573499	7.0089225	5.8129182	7.4255749	7.6638405	7.5650008	6.9710654	7.3150506	7.074947	7.1532377	5.8407545	6.0397284	5.3638918	7.2035835	5.7896514	6.9063134	7.8181047	7.9409767	7.1288142	7.6679518
CDK15	4.2864156	3.7835967	3.3375314	3.8498922	3.9692337	3.9113388	3.9962916	3.8096977	3.5309021	3.8002998	4.4168338	4.3676615	3.9169417	4.2267703	4.0986698	3.8286624	3.459079	4.6324226	3.1836396	3.593788	4.2670269	3.7888168	3.8991159	3.7012802	3.5671703	4.9548211	4.034702	3.9247187	4.1471884	3.6930193	3.6953003	3.4742951	3.9803718	4.7539557	4.1475822	4.0571902	4.4588632	3.6990726	4.2339728	3.6385788	3.5110697	3.8246704	4.0567793	3.8962623	3.6666009	3.5974327	3.4698591	3.9154978	3.8650221
ZNF570	3.647358	3.7265982	4.2062923	3.8894272	5.1370215	4.162925	3.671797	2.5134782	3.48001	3.7912925	2.3664868	3.536331	3.2011855	2.1029301	2.3629445	4.446961	4.8857324	2.8141855	1.9865784	2.8444105	3.8889226	2.9464191	3.5925059	4.1301218	4.5792804	1.6877585	4.5499795	3.2031187	3.2754159	2.6598018	3.1776939	4.7376774	2.9992175	2.7408748	2.6283039	3.0513968	2.9669845	3.0389783	2.8178248	4.5139003	5.6348014	4.2674225	2.5767087	4.0106846	3.1690366	2.2757242	2.6428065	3.1215458	3.6146619
NUDT9P1	2.6889189	2.0703793	2.8044513	2.2917027	2.26288	2.546877	2.3054242	3.3461553	2.7512369	2.9128674	2.5864629	2.8375248	2.3858004	3.097548	2.9913407	2.8368926	2.2781121	2.6346871	3.0989935	2.9583331	2.6729594	3.1587144	2.6504144	2.4665362	2.3705421	4.1396118	2.2495966	3.2463265	3.1252694	3.2072515	3.0720962	3.2494864	3.0283715	3.0660615	3.3979053	2.8700591	2.9999707	3.5247962	3.2134604	2.8366196	2.5467914	2.3895198	3.1023324	2.7205723	2.9420001	3.3022237	3.6268144	3.2962403	3.7145268
BTBD16	3.1935844	2.9647274	2.6030506	3.1006619	2.8584867	2.4414058	2.2191697	3.7063381	3.2833469	3.0347993	3.3287369	3.2404133	2.7513068	3.221291	3.9454249	2.3969427	1.9514224	3.3758851	3.1385012	3.0371899	3.0796561	3.3175023	3.2829349	2.1426818	1.9880132	3.708519	2.7898648	2.641664	3.2488744	3.3365717	3.2549371	2.6978926	3.6513809	3.6934091	3.6922671	3.4523285	3.7149571	3.7916664	3.519281	2.4089684	2.583762	2.8574843	3.5907759	2.9479199	3.6673758	2.9173239	4.291148	3.1922754	3.8681904
RTP3	3.6177582	3.7569561	2.8857891	3.1762275	3.8642653	3.4520769	2.7625104	3.794597	3.2987852	3.5468703	4.3493803	3.8569052	3.2918546	4.129099	3.2330225	3.6352053	2.9721178	3.8092797	3.7793854	3.5080449	3.3915366	3.1789144	3.9643566	3.3457823	3.2020084	4.491287	3.9405101	4.284092	3.9000627	3.6556581	3.5932904	3.9578285	3.4506811	4.4500152	4.0094739	4.0543681	4.0692984	3.582611	3.4030023	3.3937458	3.5018037	3.1405555	3.6932015	3.1563008	3.6693926	4.5273677	4.6970715	3.6293991	3.2872654
TSPEAR	2.9627813	3.5242191	3.0642887	3.157998	3.4761208	3.0669346	2.9414114	3.3850915	3.0821528	3.0466269	3.5089879	2.9977373	3.5920419	3.8324073	3.8091338	3.5078265	3.270236	3.371172	3.2381318	3.7397164	3.3339227	3.9267993	3.129004	3.3377362	3.2269336	3.481878	3.1674753	3.3172062	3.3090077	3.1347854	3.2901027	3.1862046	2.9089094	3.3144567	3.148118	3.0748536	3.4562671	3.0315317	3.4501531	3.1803072	3.1051257	3.201124	3.2175956	2.9343158	3.7457093	3.7139728	3.2766701	3.0434357	3.5963591
MIPOL1	2.0928417	1.7876133	1.7158556	2.5633533	2.1077776	1.8902105	2.3149149	2.072855	2.1853103	2.1428742	1.5235582	1.9161386	1.9428898	1.6392719	1.8625872	1.9162507	2.1350814	1.5611899	1.644989	1.5822994	1.7539894	1.4362533	1.7361321	2.0240339	2.3511402	1.7787043	1.980047	1.8884045	1.9154837	1.7454586	1.879005	1.9549054	2.1926062	2.0521412	1.5933659	1.6166986	2.0076936	1.5210523	1.6682966	1.545731	1.8799319	1.7412968	2.2367235	1.5362433	1.9283226	1.7295061	1.8088362	1.7308299	1.2645759
C6orf141	4.7495732	4.2164691	4.9768288	4.7083875	3.9797701	4.6751582	4.2971223	4.1354774	4.291909	4.2534539	4.3655208	3.4426526	4.279718	4.5519085	5.3907863	3.6704629	4.8039667	3.8206606	3.5200713	4.0561693	4.3344987	3.4811902	4.4586743	5.7245604	5.8257515	4.2982995	5.0339343	5.0758116	3.5885142	4.1467178	3.6953003	4.6470962	3.8004456	4.121696	3.6228413	4.4924955	4.4631375	4.0781806	3.6893673	3.7462626	4.5140941	4.1863313	3.6325696	4.4907365	3.6801154	4.5274533	3.8170432	4.1290032	4.6334156
ALMS1P1	3.8847351	4.2771406	3.9462651	4.0939018	3.8522232	4.158501	4.2157872	4.6409561	3.8638015	4.1436231	4.5529419	4.2676285	4.1706872	4.0208711	4.2561211	3.4991756	3.4171002	4.1121136	3.9536056	4.3595248	4.1845446	4.180294	4.4405158	3.5922056	3.8506667	4.0321626	3.9153139	4.162925	4.1626527	4.1633644	4.1357653	3.6759195	4.183264	4.6835416	4.4998645	4.5464772	4.8121414	4.3074012	4.4103724	3.6319377	3.8303151	4.0753704	4.9288274	3.2975537	4.3378662	4.8069901	4.6438334	4.2062218	5.4141261
MYO3B	1.5316546	1.4757018	1.1216905	1.2432186	1.6129219	1.4720581	1.9204713	1.7857041	1.5237858	1.4649155	1.8004879	1.3336638	1.5526919	1.4243498	2.403162	1.3729422	1.4482506	1.8787531	1.4284105	1.2494964	1.1775367	2.9279413	1.5650722	1.6992615	1.1293243	1.8398636	1.5052728	1.2488649	1.6439342	1.3912389	1.6380859	1.4026957	1.4761477	1.5616	1.2370276	1.5151983	1.4991595	1.6421158	1.4624497	1.545731	1.5926564	1.3198464	1.3098889	1.5015164	1.3947091	1.7712641	2.2136352	1.5513486	2.4814516
ADAM21	3.3668057	3.4610371	4.0722307	3.4777443	3.4061031	3.4789992	3.3786331	3.1632502	3.1214494	3.0024564	3.2020906	3.0661512	3.413426	3.8117946	3.3863017	3.3356507	3.1555001	3.2060308	3.7209738	3.1013047	3.1253675	3.9080904	3.126798	3.3691983	2.9225209	4.8391404	3.2600247	3.5111585	3.233767	3.3095182	3.0598992	4.3071123	3.2192604	3.2958344	3.1385012	3.387592	3.495645	3.2647739	3.2594745	4.0699127	2.734803	3.7544918	3.1809082	3.8022594	3.3459567	3.8132515	3.4185973	3.0731515	3.4471364
TRIML2	4.6966049	4.043676	4.3738558	4.255169	3.3521517	4.176907	4.2971223	5.4728143	4.5998925	4.6557541	5.2757377	4.9873139	4.0294379	5.1699301	5.4812682	4.3172816	4.0064736	4.9932364	5.0381584	4.7266549	5.0020718	4.8762342	5.3625786	3.4895606	4.6133999	5.1827727	4.0518475	4.7566231	5.0269872	5.3603948	4.6896012	4.191671	5.4592082	5.9435023	5.3544063	5.2944002	5.4231238	5.2235333	5.696529	3.8328705	4.1016535	4.2239686	5.3168872	4.2289592	5.0462685	5.2813522	5.6044502	4.9346163	4.9926831
ABCC13	2.2549884	2.0016111	1.8940084	1.9951449	2.5919925	2.230772	2.1646277	2.91203	1.961558	1.8487118	2.6072186	2.1993464	1.9814663	2.2650464	2.3379818	1.8827763	1.5876797	1.8417626	1.5093721	3.0424806	2.51358	1.40885	2.33163	1.4883912	1.5647686	2.0782658	1.8350662	1.7328869	2.2214039	2.1779246	2.209577	1.2207211	2.2555445	2.8362249	2.443591	2.9909171	3.2399467	2.4760063	2.4155584	2.1296689	1.7878855	2.0244637	2.3246685	1.8884848	2.32438	1.7504783	2.0097633	2.0677053	1.9065872
IL12RB1	2.3023359	2.076472	2.2386664	2.5988252	2.6093581	2.863377	2.9519213	2.8054867	2.8621352	2.6266551	3.1921949	2.8591502	2.8082716	3.5800341	4.0250991	3.2066956	1.4751419	3.0496963	3.4404369	2.8047298	3.222738	3.1960302	3.208503	2.9550321	2.7587988	4.1742315	2.683703	2.0503506	3.0053152	2.6899832	2.8881788	2.3479866	2.9151065	3.2434597	2.946635	2.8766561	2.6444285	3.2701444	2.9011355	3.0065197	3.0056428	3.58335	2.0975495	3.082853	3.6534825	2.913597	3.768442	2.8054867	2.8555219
GTF2A1L	1.5629578	1.9075132	1.731997	1.2711592	1.4688002	1.1509292	1.8714076	1.679601	1.5713106	1.5868016	2.1629738	1.5042449	1.6851379	2.1904759	1.2169208	1.5182369	1.7282629	1.5027509	1.4477883	1.7336881	1.5092427	1.4008072	1.3447818	1.5731339	2.0797124	1.5070513	1.8904733	1.6357367	2.0084856	2.0383086	1.6141309	1.5017816	1.6190475	1.6346245	1.6553989	1.8324825	1.4800478	1.8832862	1.7188299	1.3057336	1.8179658	1.7669785	1.2395948	1.6520295	1.8645894	1.4627379	1.3034523	1.3437584	1.1495353
TRPV3	4.8246847	5.1405205	4.3118211	5.0206948	4.9291654	4.596675	4.7654335	5.1210076	4.6897946	4.9353729	5.4311646	4.9124453	4.9022026	5.1280057	5.1484136	4.8277501	4.574068	5.6145537	4.6565392	4.7908959	4.691769	5.3169946	4.8779022	3.703783	3.9830746	5.747149	4.9806958	5.4343336	5.1562053	5.4232329	5.164713	4.0259616	5.1052607	5.276944	5.3224828	5.3159167	5.3289681	5.2377776	5.501997	5.0497216	4.4853708	3.8288931	5.2771951	4.1910972	4.9809301	5.8680393	5.6230011	4.9241362	5.9321814
CNBD1	1.5437257	1.4797943	2.011323	1.6122902	1.8544545	1.5635801	1.727668	2.0238394	1.7079129	1.4101805	2.2312704	1.6753944	1.4899169	1.3290359	1.4367286	1.5583087	1.686029	1.7880986	2.0593981	1.6922343	1.7352564	1.3624667	1.2363411	1.339496	1.7623123	2.0051274	1.7457022	1.4795244	1.764837	1.735826	1.8111897	1.4913529	2.0524672	1.9294276	2.017228	1.8409825	1.8875866	1.7130372	2.0965442	1.3878145	1.8145054	2.0509516	1.579334	1.8329207	1.2299377	1.7834265	2.102244	1.9285004	2.3893021
ABCC12	2.2921154	1.93544	2.3437397	2.4542591	2.9102771	2.0566085	2.9039828	2.085682	1.8433492	1.8505178	2.1568744	2.2460921	2.2193349	1.6886787	2.2689852	2.3415472	2.3776972	1.9706283	2.0549753	2.9079348	2.5710881	2.845026	1.9410977	2.3016755	1.993563	3.6022149	1.9731486	2.2980388	2.4572551	1.6846852	2.2511426	2.0637494	2.0266933	2.4046581	2.1450884	2.2199031	2.1143798	1.6912888	2.0047997	2.0943566	1.7698493	1.8641614	2.4673627	2.2072588	2.2042925	2.748028	2.6008832	2.1203141	2.1073799
MMP21	1.8350125	1.261733	1.8796799	1.6883011	1.5162432	1.975898	1.5960574	2.0659867	1.7494416	2.0616135	1.9945097	1.4874336	1.4115428	2.5558389	1.6394725	1.5057558	1.7003778	2.0865885	1.8663147	1.6014773	1.8162802	1.8222339	2.0663496	1.8955111	1.4702872	2.2032998	2.0444906	1.7341729	1.834132	2.0078143	1.6532098	1.3892928	2.0734141	2.2408763	1.5189984	2.170281	1.8683399	2.1600384	2.2187646	1.9625722	1.8990685	1.4634535	1.8223012	1.9184457	2.4479011	1.4817495	3.058647	1.9491453	1.82074
TMEM190	6.5507767	5.7390428	5.9355487	6.0598247	5.332716	5.9705359	6.5828963	8.290043	6.7306979	6.7454839	7.7992432	7.1294612	6.5152418	7.0810606	7.4475569	5.8730057	5.5296565	7.7408896	7.2464755	6.8144273	6.3608905	6.8011042	7.4535235	5.5521144	6.1685244	8.1109421	6.1658593	6.764757	7.2409283	7.2437488	7.0015758	5.7550919	7.6220607	8.2841984	8.1334482	7.6288345	7.9481374	7.6651126	7.7880173	5.8194711	6.0827122	5.7394497	7.8450861	5.8244114	7.0939123	7.3369011	7.3551687	7.293683	7.5418201
GAS2L2	4.0528204	3.9869059	3.6093916	4.0996577	3.6383124	4.1493348	4.2018659	4.7300272	3.8357152	3.9642798	4.3232056	4.3131177	4.0350084	4.5354616	4.2173063	3.9910576	3.8084384	3.9633084	4.0483908	4.0925588	3.7741065	4.4558071	4.8637537	3.3424775	4.1767103	5.37783	4.1949105	4.5643341	4.2457672	4.1060192	4.0789062	2.8349979	4.4740089	4.8241493	4.6171169	4.7335188	4.7381124	4.1507988	4.3155631	3.638486	3.8971252	4.2868815	4.8675599	3.876857	4.986942	4.2784008	4.089453	4.0199617	4.5541981
KCNG4	2.8709583	3.3737388	2.4465274	2.7062205	2.3607994	2.6210669	2.4859014	2.9243328	2.5205708	2.7147503	3.2125081	2.8997622	2.8847426	3.1471472	1.5192347	2.9441818	2.5252312	2.824094	2.554626	2.826175	2.802233	2.4848066	2.5919087	2.4036094	2.5771185	3.2983347	2.8795014	2.9762511	3.1354614	3.2109022	3.1455447	1.9203631	3.0243214	3.4790817	3.2353021	3.2449242	3.0175916	2.8748733	3.1470512	2.4209497	2.8793769	2.7118881	2.9437478	2.9485018	2.8239153	3.0930234	3.1485751	2.728284	2.6516195
PXT1	2.2147249	1.5676749	1.8683399	1.9359711	1.5744662	1.8277547	1.8002088	1.9365027	1.7944035	1.8259757	1.8767667	1.9152143	1.7581483	2.2978617	1.7007862	1.8572262	2.1434081	1.7253354	2.7074723	2.4069873	1.6935915	2.598626	1.5567906	2.2185595	1.6106249	2.4358931	1.6955047	1.9260675	2.1357479	1.6799519	1.8855673	1.9460115	1.9137983	2.094716	2.054271	2.3337772	2.26143	2.3527056	2.0934724	1.9240136	1.58584	1.5281958	1.5588882	1.4470873	2.6167295	1.8470979	1.873441	2.1314787	2.8381622
CACNG5	5.0758893	5.3710196	5.0724589	5.1792441	4.9307975	4.7876379	5.3364094	5.6479419	5.1251135	5.0012039	5.7156841	5.4386223	5.5613291	5.75824	5.9599187	5.046754	4.9511354	6.2864859	5.2357628	5.0969869	5.0453114	4.9438091	5.6629042	5.1397831	4.7974112	5.7560526	4.9885198	5.3354569	5.4008808	5.35368	4.9996367	5.0095271	5.6567309	6.1290132	6.2901588	6.0719264	6.2932565	5.3901145	5.8755364	4.7197495	5.0180119	5.0549932	5.9886065	4.8303254	5.8469501	6.1262884	5.7083294	5.2876135	5.9875566
LINC00308	2.604213	2.5138923	2.8916029	3.2271747	4.5433208	3.2329305	2.8872629	2.651152	2.4614318	2.760656	3.0618936	3.2050983	2.5286905	2.6832725	4.2852734	2.8998742	3.019303	3.4287302	3.2389997	3.4053614	3.2715473	2.819436	2.9691466	2.3837671	2.4017248	2.646952	2.6838131	2.9580841	2.8237418	2.7124293	2.9159976	2.3655379	2.7999979	3.1332556	3.2407189	3.1343637	3.0502655	2.5858775	3.150008	2.549845	2.6802607	3.1491937	3.1629765	2.6732374	2.9010384	3.4621485	3.3734346	2.7805008	2.6279957
WFDC11	1.9834882	2.0422592	1.4334599	1.9622636	2.0246474	1.9207972	2.1283114	2.2639081	1.7956471	2.0162991	2.0530278	2.3977646	2.1320218	1.5287499	2.6002956	1.9028303	1.5280925	2.609653	1.756323	2.0143358	2.1719245	1.3624667	2.014257	2.0319372	1.7808001	2.0042536	1.9516414	1.9096179	2.269403	2.1513143	2.0552952	1.9720624	2.0734141	2.318149	2.1901041	2.4508273	2.6454482	2.0213905	2.1789647	2.0789667	1.7192337	1.6623955	2.0356709	1.375656	2.3552088	2.3764357	2.645858	2.1784369	2.3749815
JAK1	7.4364073	7.5853964	7.7992432	7.8304109	7.9010109	7.8008766	7.7311141	6.7388834	7.4060992	7.3189068	6.6191692	6.8693086	7.683197	6.6720512	6.6093732	7.2792645	7.9722475	7.2390136	6.9727475	7.4870952	6.4592423	6.2156035	7.3612812	7.8823767	7.8003188	5.8394651	7.8653834	7.6086743	7.0699912	6.9657465	7.0549158	7.7427319	6.5141426	6.210431	6.8775275	6.4068988	6.6296164	6.6972826	6.6548201	7.3887171	7.3841102	7.2645387	6.3222429	7.7500544	6.660223	6.0611725	6.1401567	7.0601836	5.837675
CDC42SE2	4.5498255	3.302177	3.6058562	4.9330968	4.5280502	4.7142635	4.0494719	3.5140761	4.9781739	5.2261239	3.5054876	4.2836071	4.5228068	3.3818925	3.6725266	5.195723	5.1516715	4.0982182	4.2965255	3.7156235	4.4952302	3.5847048	2.704124	4.7320264	5.3528204	2.8789407	3.2600247	3.4735064	4.1727896	3.5178284	3.9672934	4.1884779	3.8714372	2.9817137	3.3701411	3.5823362	3.4471364	3.9156075	3.7098527	5.1106344	5.6576003	5.4681673	3.5960719	4.5666737	4.2662117	4.2381927	2.189012	4.0501963	3.7722528
ACACB	8.6726192	8.2423985	8.0615812	8.3465693	6.8858049	8.3659422	8.103484	8.3147891	8.3052404	8.2601335	8.9272436	8.8190898	7.6892318	8.4178942	8.4771784	7.3532537	7.5274299	9.118214	8.9452426	8.0612991	8.0897855	8.8236339	8.7060164	6.9927018	7.7548615	9.4818316	8.1753449	7.8739057	8.7936246	9.5040499	8.8364633	8.103484	9.46858	10.2285376	9.6541801	8.9084112	9.2658616	8.7843311	9.2272887	6.6437001	7.1684798	6.8999431	8.4128127	7.5509493	8.6047457	9.2794603	9.2658616	9.0127892	8.6798547
COP1	4.7639048	4.600075	4.8100574	5.2717441	5.6346705	5.0295706	4.773714	4.2381927	5.0089488	4.7806547	4.3105188	4.1052327	5.0121694	4.4479874	3.6540459	4.8862903	5.4736094	3.8181927	4.733409	4.7295055	4.5382416	3.8378072	4.4601199	5.5173239	5.4908438	5.5692273	4.632342	5.0054408	4.5869783	4.6141195	4.6442348	4.9841481	4.30129	4.0146826	4.3253115	4.1332353	4.3448773	4.654343	4.6378793	4.7895847	4.9310022	4.6626742	4.3542558	5.4626337	3.9464134	4.9300572	3.7679362	4.5813976	4.5671338
STX6	5.8222291	5.8970065	6.3037732	6.2289707	6.0881323	5.8641109	6.3564895	5.5199916	5.7235517	5.7985606	5.3859737	5.3650125	6.2708973	5.7683417	4.2791522	5.8511671	5.7650854	5.3229434	5.8081042	5.8373748	5.656351	5.7270635	6.2610075	5.9886065	5.3497693	6.849006	6.2108175	6.1524118	5.4358828	5.884042	5.926703	6.1238118	5.7457038	5.2505287	5.3815527	5.2092333	5.4531361	5.6133174	5.4883934	5.7552301	5.4337138	5.334419	5.2925949	6.3222429	5.9514597	4.3081535	5.5916688	5.8076855	5.1005013
ANLN	1.9052504	1.717658	1.9763183	1.8390778	1.7849212	1.973461	2.3347005	1.9208954	1.7586684	1.805262	1.9676496	1.8191664	2.0225638	2.3978729	2.6916692	1.6211667	1.9901707	1.8787531	2.6478012	2.0313014	2.0142964	1.7527804	1.6132812	1.3411187	1.9079239	3.1737421	2.0976503	1.8057791	2.0073311	1.8041174	1.8988585	1.3681851	2.0660815	1.9850106	1.9468664	2.0037075	1.745312	1.6593659	2.1801851	1.461504	1.6057142	1.8701631	1.8249597	2.4915859	1.8840957	2.138735	2.5982464	1.9091392	1.7722355
SPRR4	4.6769526	6.0228278	6.2313003	5.6485347	5.0416108	5.5505188	5.3420184	4.5439294	4.44992	4.4161581	5.2640882	4.8327916	5.431887	5.4868201	5.5195029	5.0326966	5.4986263	4.4689845	6.7105196	5.0003281	5.0021609	4.3764309	5.275141	5.8280186	5.785334	9.1839285	4.7704991	5.6651632	4.715386	4.7084748	4.4174112	5.6036985	4.7391118	4.9221454	4.8414166	4.9822048	4.9192296	4.901715	5.1099582	5.1996876	4.7625694	5.3381878	5.2714689	5.1381334	5.332935	5.1225772	6.0692013	4.6719595	4.9587608
HSH2D	3.8421596	3.645071	3.7593503	3.8521035	3.3261139	3.1795573	3.5714402	3.8841423	3.3937935	3.4082391	3.6819352	3.9269981	3.6232291	4.3634234	4.2160239	3.4247651	3.3720144	3.6184471	3.5924227	3.8219737	4.3738558	4.183462	3.3299542	3.4754932	3.3624884	4.0597226	3.4161383	3.5414923	4.695806	4.0468101	4.0416305	3.9337354	4.1597615	3.9991212	4.314287	3.9998539	4.2541508	3.6102036	4.3818949	3.902664	3.2476942	3.9704722	3.9657429	3.4270196	3.6061737	4.532264	4.6970715	4.1175546	4.599019
TRNT1	3.3946285	3.2827419	3.2669644	3.5767461	3.6906979	3.2977985	3.2797129	2.7159921	3.460813	3.1293639	3.2393721	2.8436676	3.1545405	2.3524263	2.7707072	3.1771703	3.6054695	2.7079501	3.5024024	2.9179101	2.8639331	2.7490241	3.5210529	3.3555149	3.288887	3.7439781	3.7249752	3.9223999	3.1839564	3.2197488	3.4314757	3.2642983	3.2324384	2.8059615	3.2566259	2.8040407	2.9989364	2.8197923	2.9871842	3.8057143	3.1349088	2.8525708	2.8099515	3.1173318	3.5148589	2.6739411	2.78732	3.2557318	2.6925362
TMEM163	2.5231196	1.9291531	1.6333575	1.6883011	1.8266771	1.9257764	1.7744035	2.3945511	1.9649913	2.4343269	2.4017248	2.5803464	1.8579692	2.2714703	1.9997617	2.2060034	2.0384912	2.5146382	1.3188564	1.6680816	1.8265818	1.7757118	1.7024352	1.4491081	2.1670986	2.1162457	1.6784039	1.863426	2.0699324	2.4612512	2.2588033	2.0011717	2.3382432	2.4345522	2.4942752	2.1070559	2.1279895	2.1770957	2.8671293	1.6130374	1.7461086	1.874146	1.7564443	3.0070788	1.8553903	1.5995914	1.6882474	2.1209521	1.8217477
ARHGAP5	5.4846621	5.0745167	5.5288365	5.9218146	6.1329894	5.9481634	5.9616981	4.5804891	4.9416609	5.0001235	4.3139599	4.5696393	5.5113948	5.1090219	4.572373	5.2106932	5.8342389	5.1287166	5.0505724	6.166877	5.055957	4.4357715	4.9611199	5.7024109	5.6410628	3.2420103	5.6668147	5.161157	4.8234441	4.6482595	4.9430738	5.4042898	4.8466853	3.9635782	4.5049538	4.538043	4.7587662	4.884126	4.5185592	4.8799684	5.2494056	4.7611107	4.9117912	6.243359	4.9150147	4.9840276	4.5011931	4.8477265	4.3115934
HERPUD2	3.051235	3.312842	3.4363709	2.7794225	3.7526414	3.5182557	3.3234292	2.5624408	3.2345448	3.0447423	2.7817544	2.7459283	3.7596533	3.7572442	3.8123068	3.992657	4.3671145	3.270071	2.5068604	3.6081586	3.1408828	4.5532702	3.547657	4.6077733	3.2747404	2.8138452	3.4424788	3.0029056	2.6798625	2.7140369	2.6987578	3.6641	2.7020614	2.5904115	2.5636427	2.9557124	2.477355	2.907737	2.4283436	3.4712115	3.9445924	3.0838442	3.1135695	3.7130215	3.4219466	3.0951753	3.6244662	2.8538496	3.7246083
JMJD6	3.6111832	3.5253881	3.8326589	4.0925588	4.2858694	3.2121877	4.2971223	3.4839963	3.1759429	3.1828812	3.6489753	4.0900179	3.3740427	3.9085605	4.3431322	3.3635855	3.978421	3.9276387	3.8119485	3.5498488	3.7274351	3.4554131	3.2389031	2.9460087	4.0361856	4.678463	3.8709719	4.2017595	3.8322206	3.4242462	3.9476913	3.300425	3.6451704	3.61039	3.6191412	3.3841203	3.8949739	3.5750988	3.4837972	3.6711097	3.3886148	3.7695235	3.9657429	2.8371727	3.4755559	2.8443304	3.3064215	3.5932904	3.8071408
SRCAP	5.5854413	4.9806958	4.849126	4.8919025	3.841007	5.4068333	5.0107865	5.6909576	5.5956797	5.5429978	5.6271259	5.5245098	4.967202	5.5095621	4.8744314	5.0642223	4.707688	5.5291873	6.0495229	5.5591122	5.6052041	5.0749136	5.0658578	3.8044158	5.0585372	6.0829422	4.6506948	5.2372017	5.4807912	5.8100803	5.8163008	4.1416045	5.834361	5.8593779	5.725881	5.7798095	5.8842077	5.7145988	6.110096	4.8660129	4.3492851	4.5867977	5.8295163	4.7292534	6.0257319	5.0956677	5.2687832	5.7415722	5.4652654
MAP3K6	5.3800469	5.666957	5.4275817	5.6244852	4.5650099	5.2386355	5.2319459	5.6860413	5.4396932	5.6372132	5.9747934	5.7507737	5.2963566	6.2527865	6.439836	5.3735054	4.5165924	5.8566409	5.9242822	6.1107196	5.7322236	6.1746456	5.4388706	5.3884373	5.1014357	6.4747937	5.1943022	5.3455801	6.0855687	5.8560645	5.8271942	5.4399376	6.2402882	6.3711772	6.3265436	5.7189382	5.7663638	5.5740252	5.9534685	5.3075221	5.0214105	6.0735361	6.7033977	4.9976402	5.8260813	5.738601	5.7118894	5.7331947	6.3610638
ARSG	4.7551206	4.4836859	4.1701706	5.0713774	3.8122241	4.5989122	5.3005371	4.2458694	4.7731476	4.9133695	4.1463868	4.2496591	4.3625594	3.6548867	4.9394986	4.5911172	5.1922223	4.0423889	3.9458588	4.5949844	4.9588574	3.5098122	4.7638148	5.5769702	4.8007945	5.1432423	3.8858889	4.1656283	4.1575865	4.6031223	4.6595462	5.1478816	4.0048083	3.6947898	3.9888525	4.2360952	4.1893833	4.3517228	4.1797186	5.6859222	5.4351036	4.7940514	5.471526	4.3670149	3.8205679	4.2085839	4.5544968	4.1059216	3.6667621
ZNF101	5.6792409	5.5479985	5.8404885	5.1672756	4.9024736	5.1637398	5.1813429	6.1641645	5.626623	5.1911992	6.0977532	5.7950924	5.5939617	5.6073462	5.9264475	5.176179	4.8172551	6.0064931	5.864371	5.7241504	5.3602032	5.967439	5.5576051	4.9128434	4.7114844	6.0408399	5.7392196	5.7380016	5.4829582	6.2628618	5.8361751	4.8886645	5.8429038	6.3459171	5.8846368	5.7192728	5.8983281	5.6905816	5.8124774	5.2822725	5.2081902	5.5408731	6.0007129	5.3984104	5.6145537	6.7300593	6.4557202	5.5442616	6.2296922
PTPN11	2.7513068	2.921149	2.7561528	3.4521336	2.7830247	2.6450805	3.260706	2.1162457	2.582629	2.7935151	2.828432	2.6169076	2.3681872	2.0446975	3.3248596	2.5541976	2.4833855	1.9867777	2.331027	2.549957	2.5833227	2.7628765	2.171836	2.7696331	2.7488574	3.4452345	2.7243483	2.8474883	2.7884767	3.0220695	3.1033432	3.9897548	2.9155741	2.7137569	2.8918096	2.6593523	2.5625311	2.3508687	2.8793769	2.9880695	2.7329202	2.3335853	2.3099222	2.9884126	2.1769314	1.9172091	1.6954261	2.9689842	2.6440596
KLHDC7B	3.4316813	3.1805948	3.2085917	3.1892992	2.9921157	3.948083	2.8910467	4.4225391	3.6599621	3.7029964	4.0115786	3.6720012	2.9835727	4.105064	4.2737782	3.3024546	2.7817544	3.5232545	3.3376251	4.3372717	4.1656283	3.3539904	3.5798493	3.4939151	2.666395	4.5588225	3.2069533	3.3881961	3.656155	4.0039354	3.8153837	2.5409971	4.4068799	4.1876638	4.2644128	3.7492901	4.2881594	3.7801615	4.1481258	3.7827126	3.5100541	3.7872246	3.8629895	3.4387009	3.5772277	3.7476895	3.5273706	4.4473465	3.8181927
ZNF626	4.9736284	4.7619547	5.7063281	5.7213693	5.5566368	5.5773352	5.3308992	4.5755988	5.1777538	4.9686457	4.6822664	4.8051185	5.4879675	5.0386216	4.7414137	4.9016106	5.2773399	4.8245808	5.4232329	5.7283989	4.8978628	4.237495	5.0394883	4.8084909	5.7508684	4.0608349	4.8489407	5.1018872	4.5242133	4.8339681	5.0103351	5.7555217	4.7822318	4.3287159	4.7583249	4.7351622	4.4828949	4.6108591	4.3838132	4.9146865	5.2226333	5.3324807	4.6152054	6.1536981	5.4682957	5.2330984	5.2678413	4.9700228	4.845955
PHC3	5.389746	4.9123129	6.2060825	6.0772364	6.2785683	5.9469153	6.2984653	3.9206045	5.0723741	4.7984973	4.4448261	4.4388147	5.3885621	4.5668754	3.6040098	5.5464738	6.2095497	4.9783871	4.5286697	4.5923907	4.6728047	3.9080904	3.9837604	6.4543008	5.2959033	4.1014538	5.538682	5.0997548	4.89525	4.7238207	4.9474542	6.3849426	4.6847741	4.4337245	4.7432884	4.7733311	4.6440174	4.585025	4.9343239	5.581342	5.1578139	5.2210861	4.0446791	6.2469334	4.508505	3.6990726	4.4749881	4.7243885	3.7713203
IL11RA	7.4995772	7.5845163	7.4677891	7.1826215	6.2973791	7.7527573	7.6027012	6.4318938	7.1828767	7.1281977	6.8734052	6.9963541	7.7371191	6.9111229	6.6257533	6.8089823	7.5207924	6.6554169	7.3532537	6.6127513	7.0598574	8.2129287	8.1350211	8.103484	7.8835415	7.3715118	8.3326309	8.0691564	6.9572891	6.5343105	7.0052313	7.2498556	6.2558911	6.6356056	7.0430732	6.8905258	6.2227565	6.7145863	6.5988314	7.0281278	7.5179486	8.1181789	7.12851	6.5527901	6.9600191	6.2175212	7.0197633	7.2402721	7.7267476
TNFRSF10A	3.9190166	3.549227	2.4735959	4.6394827	3.5896487	4.0493892	4.2726937	3.7446654	3.7789304	3.4288306	4.0917775	3.9572767	4.0909983	5.0297762	4.3811067	3.9893728	4.3589224	4.5201931	4.1002508	4.0797716	4.4853708	4.9530341	4.4846798	3.3180611	3.8688277	4.0195767	4.3500918	4.1423403	4.0378732	4.4591708	4.3366608	3.7527383	4.2010183	5.0193482	4.2655804	4.1014538	4.222848	3.9015892	4.5693747	4.2449257	4.126129	4.3535397	5.1582155	4.1910972	4.8679642	5.3777075	5.061161	4.061872	5.1300937
HPS4	4.1277831	4.8013542	5.5070271	4.6110694	3.6358394	4.4427163	3.9065033	4.3314744	4.2959829	4.411601	3.9308516	4.5379633	4.7287294	4.6974917	4.8879037	4.3822823	4.9391198	4.7050886	4.5232157	3.8962623	4.4246276	4.4651073	5.0695	4.4665811	4.2572572	4.7983588	4.6552158	4.6045021	4.4362461	4.3037287	4.3523083	4.277531	4.4391026	4.4384771	4.5632672	4.5513356	4.4443671	3.9737408	3.8556798	3.8008909	4.2178949	3.9587567	5.2068241	4.4531381	4.798996	5.1140305	4.8314093	4.1557554	4.7855387
UHMK1	6.19801	6.2930703	6.706888	6.9806954	6.7229412	6.5284808	6.4994475	5.7556722	5.8879919	5.8377967	5.501143	5.6475114	6.5381229	6.3393567	5.7057712	6.2313003	6.2652083	5.8991661	6.4283838	6.281281	5.8274904	5.2984634	6.20738	6.1747945	5.8517052	5.2071766	5.9708566	5.9094885	5.6863961	6.0854164	5.7687014	6.4678425	6.0679373	5.6821819	5.4992809	5.3960021	5.9658884	5.5054696	5.8199732	5.8927947	5.865946	5.3168872	5.586581	6.8729528	6.3118042	5.644632	5.0074461	6.0053832	5.0554215
TXNDC2	3.221291	3.5544371	4.1416874	3.5783668	3.4749125	3.3631162	3.1712816	4.4766104	3.8834999	3.3818925	4.5149394	4.1527197	4.0777904	4.0011973	4.3135302	3.3212302	3.4220887	4.0261621	4.6032338	3.5566197	3.621593	4.6814151	3.9459553	3.2244464	3.7506814	4.064377	4.0292053	3.5413164	4.2050822	3.9167755	3.8833995	3.0319411	3.8215449	4.4634326	4.2121648	3.80528	3.9115252	3.9907993	3.5698823	2.9441818	3.350634	3.9827412	4.188976	3.2965653	4.3513754	5.0968013	4.5640383	3.9395251	3.8089848
NAV3	4.0694021	3.990991	4.7570161	5.8465206	5.9253141	4.3698464	5.7630767	3.9406851	4.0691114	4.2726937	3.6401002	4.2187467	5.6644065	3.6999459	3.7157041	4.7835428	5.9297833	4.3688245	3.838744	4.0809587	4.0734546	3.7366882	4.7865014	4.4916242	5.1953484	3.4216172	5.5571223	4.4661835	3.9927384	4.2348822	4.4161581	4.5670759	3.5288633	3.1798488	3.6786101	3.2970486	3.8157352	3.4377071	3.711048	3.827238	5.1562053	3.8864171	3.3064215	5.3526484	4.3173995	3.3022237	3.3676138	4.0607327	3.6202944
C5orf22	4.379469	3.7316094	4.2381927	5.1767772	5.1126345	4.6087849	5.0171849	3.3134284	4.2083348	3.8100092	3.1114657	3.6259106	4.8718496	3.6940676	3.5952962	4.4971888	5.0784165	4.1909072	3.6337535	4.5590138	3.9958782	3.7338995	3.3443573	4.5343728	4.5376237	2.7287515	4.3386116	3.8895765	3.4998224	3.3826938	3.6417436	4.5872729	3.5017107	2.6979717	3.3593482	3.0303366	3.8062777	3.2277726	3.2747404	4.638928	5.0975294	4.6547762	2.7667035	5.0069138	3.5841191	1.9827803	3.3590538	3.6374595	3.3891317
PCDHGB7	1.5912777	1.8131308	1.9256787	1.3352085	2.4322598	1.6545017	1.5352802	1.2398913	1.6900045	1.6032859	1.1854145	1.2259801	1.287004	1.4738341	2.0658816	1.4730945	2.0780599	1.7518304	1.5176821	1.7412968	2.1914574	1.5559221	1.5229286	1.5026127	1.5386501	1.3299311	1.8676387	1.5834881	1.3902493	1.2948694	1.6306512	1.9821328	1.4343733	1.0983301	1.4319969	1.4284105	1.1876227	1.4943792	1.4315675	2.1743712	1.96246	1.7032427	1.3818096	1.4561714	1.326935	1.18802	1.7629076	1.3803436	1.48704
ERC1	6.5165221	6.7339135	6.764757	6.8908197	6.9357419	6.934768	6.5292797	5.5754405	6.3315221	6.1417232	5.6936894	5.8064667	7.1813515	5.8410675	5.5152451	7.0835574	6.7201455	6.2686172	6.7145863	6.5790328	6.0683081	6.3195974	6.7603046	6.6389369	7.1199468	6.1005894	7.4321281	7.0889855	6.0330045	5.8304445	5.9831082	6.9971709	5.7732038	5.3519684	5.9247733	5.3553908	5.6373167	5.6792409	5.662634	6.9070751	6.758259	6.7669569	6.950034	6.4771808	5.9572037	5.3613885	6.0957981	6.1012684	5.5616574
FLCN	5.119655	5.6234901	6.4884691	5.9956692	6.325056	5.9622606	5.1776485	4.3980751	5.0184518	5.3133374	5.1252459	5.1276552	6.8253846	4.9975307	5.782369	6.4544674	6.1884524	4.6461108	4.9881781	5.9202142	6.0985117	5.1937462	5.8487597	6.7774197	6.1573241	3.8531289	6.5874243	5.1193046	4.9400211	5.2342975	4.9395769	5.6593613	4.7511953	4.4472669	4.1826632	4.7113662	4.5328066	4.7264616	4.7594279	6.6043506	6.2611616	5.9913013	5.2864868	5.4503458	5.1372308	3.4200786	4.6675804	5.1192136	5.3538657
JMJD1C-AS1	4.303335	4.7399201	3.9897043	4.3710802	4.2800142	4.6804281	4.3565555	4.9808193	4.084728	4.3891253	4.409448	4.5972942	3.9397248	3.9697356	4.9760636	4.0683954	4.0796389	4.3860446	4.9909918	4.808052	4.2685971	4.3471052	4.5594843	3.7917616	4.3376591	4.8891038	4.2262923	4.630259	4.7105568	4.5917496	4.4522139	4.1705042	4.607471	4.8872069	4.306064	4.1436231	4.6335216	4.6579192	4.7517281	4.5701079	4.2555657	4.1829511	4.4600007	4.0567263	4.8383378	4.6154771	4.7081916	4.1798994	5.1706242
LRRC7	1.609913	1.7079927	1.4179824	1.6363173	1.4205582	1.6296438	1.9467883	1.691386	1.5167298	1.6626102	2.056108	1.936064	1.7083231	1.6210569	1.5854445	2.0590298	1.3306316	1.7951646	1.9104926	1.7322206	1.6443354	1.6181901	1.321715	2.3497904	1.4307423	1.7716361	1.4271398	1.6445168	1.8306102	1.9482089	1.4383739	1.248546	1.6862598	2.1291854	1.5358622	1.6279182	1.8514367	1.5124865	1.8477503	1.545731	1.5257719	1.737634	1.6463709	1.4960229	1.6129219	1.9664427	1.7539894	1.4765772	2.6380812
SH2D3C	5.9591204	5.4601267	5.1216924	5.984251	4.9564653	5.7276508	6.1900455	6.1206125	6.3288175	5.8943679	6.338824	6.1088304	5.5153734	6.1920976	6.48305	5.1925579	5.8988509	5.7446495	6.3279012	5.9657123	5.8318853	5.7926325	6.1622439	5.3415431	5.7137423	6.7689124	5.6732974	6.6534578	6.6047462	6.4929269	6.0502948	5.8687189	6.0430639	6.8487754	6.4934407	6.5137122	6.2070322	6.3996633	6.4018024	5.9121351	5.740306	5.5335574	6.7333516	5.9037095	6.2407137	6.6701434	6.3667022	6.3635992	6.5091547
PPP1R3B	3.2199767	3.0707857	2.8947363	3.1030735	4.1902067	3.3213467	3.4705735	3.8061107	3.3669165	3.1705127	4.0184905	3.5114626	3.3867605	4.402968	4.0538316	3.4048835	2.8932113	3.4181498	3.6508221	3.3734346	3.566578	3.8104285	4.2459657	2.7590511	3.6033094	3.4920701	3.6121785	3.3160573	3.7955645	3.6453753	3.799323	2.838713	3.8866469	4.3496794	3.727764	3.8848185	4.1859491	3.7996482	3.5907759	3.0483129	3.2625555	3.1332556	3.9937965	3.1669949	3.7366061	3.4716012	3.7313567	3.9864121	3.1572823
SLC9A7	4.6492853	4.7188202	4.8359532	5.0580348	4.2817617	4.8637537	4.8350867	4.7603922	4.8239492	4.4942973	5.2736069	4.8736716	4.6147418	5.0547197	4.8066006	4.4703627	4.5424766	5.2058823	5.1631144	5.2941729	4.6816499	5.0558683	4.7397027	4.0787157	4.7877688	6.3891963	4.4300701	5.2636607	4.7760207	5.2833639	4.707175	4.7732282	5.0321285	5.5791704	5.1473492	4.8331155	5.3559303	4.6578164	5.1995815	4.5568385	4.7286297	4.4744002	4.8145094	5.2415608	4.8680579	4.9409801	4.6491187	5.055211	4.9377716
IGSF3	4.4878149	4.5125803	4.9111446	4.1268538	4.8011525	4.8813987	4.2148918	4.4453194	4.300482	4.360386	4.7327205	4.4655939	4.1877734	4.6120634	5.1424409	4.7691446	4.5972942	4.9683864	4.7791436	4.3891253	4.8263957	4.9789344	4.8856319	4.1582941	4.5679226	5.1150203	4.6049501	5.1110852	4.9132678	4.4989531	4.9717043	3.8666263	4.3448773	4.5637261	4.6366486	4.9967922	5.4060351	4.2891292	4.3052635	4.7669206	4.6596568	4.8460642	5.8705732	4.2592708	4.3719191	4.8532125	4.4363483	4.8522705	4.7242815
RFX6	1.6177478	1.6394725	1.437345	1.3352085	1.1702151	1.7452656	1.8233713	1.7196173	1.6668953	1.4096925	1.5048086	1.1364434	1.6745177	1.4172607	1.2169208	1.4637765	1.3933204	1.7334068	1.220337	1.5675649	1.3947091	1.6465778	1.6900989	1.5564356	1.6111501	1.6036458	1.6955047	1.5408256	1.4013129	1.8828788	1.8336432	1.8508018	1.2993135	1.4658672	1.6037589	1.6041286	1.7328025	1.6478431	1.5063846	1.4599203	1.4108263	1.438514	1.6220669	1.4024664	1.4003494	2.8158021	1.873441	1.6718165	1.6310367
DIRC1	1.2523958	2.2246913	1.2282155	1.4531002	1.6083587	1.530624	1.7969578	1.0895483	1.2699658	1.4918481	1.331011	1.3416045	1.4929838	1.5480041	1.3922961	1.241872	1.2150223	1.3934945	1.6736451	1.6014773	1.436577	1.3885694	1.4512109	1.4920153	1.8460269	2.8830116	1.4772505	1.6543696	1.211849	1.1036853	1.4136276	1.4249834	1.242894	1.3816349	1.2815941	1.213399	0.9745766	1.5785447	1.2652173	1.7251474	1.4184285	2.0440411	1.3812487	1.5613358	1.3717281	1.346369	1.5853244	1.1744034	1.96246
DNAJB7	1.6251057	2.1496414	1.7404382	1.8463366	2.0509516	2.0222408	2.0777906	2.013335	1.6791869	1.6038773	1.952956	1.8155935	2.2858048	2.2258846	2.1860984	1.9442572	2.9810679	2.425605	2.7369896	2.0068259	2.1258377	1.5374758	1.8027419	1.7846333	2.1455044	1.5945965	1.98775	1.9663476	1.8177548	2.0429654	1.539175	1.9805	1.6920418	2.2556213	1.9001521	1.8031279	1.7905472	1.6994709	1.9621083	1.6846852	1.7376816	2.0078954	2.8368226	1.8128219	2.0832959	1.8567717	2.5951324	1.7187083	1.9986312
UCN3	4.7677325	5.2308022	4.6219404	4.9108953	4.5201931	5.0293222	4.9504808	5.2833639	4.7868675	4.6509276	5.6021092	5.2008894	5.1594806	5.011526	5.3907863	4.6311337	4.5348062	5.2051448	5.7896514	5.3686478	5.7534291	4.9498287	5.5112347	4.1312723	4.8885864	5.5276937	5.791416	5.2823373	5.3566704	5.3240494	5.3567636	4.9929491	5.404966	6.0756787	5.6423082	5.5047191	5.8284636	5.2550366	5.7272924	4.9262186	5.1764526	5.0125987	5.7577121	4.7247421	5.8287238	5.7930302	5.0233966	5.2214783	6.0501354
DIP2A	4.9427734	5.1858975	5.2616097	4.821862	4.8132573	4.9568667	5.2903401	3.7830277	4.2715482	4.4842171	4.3341956	4.3824707	5.8253779	4.3196879	3.4001968	5.1260323	5.2033122	4.020942	4.2646076	4.1326575	4.7558123	4.2903278	5.5043959	5.2686571	4.637474	3.9799392	5.9171634	5.4447553	4.4187093	4.7991359	4.6376696	5.4451196	4.1810733	3.9511148	4.4916242	3.9957131	4.2480796	4.4188269	4.3561511	5.0292251	5.045949	4.3882813	4.6337753	4.7986451	4.5572237	4.5081219	4.7670016	4.6652592	4.8228404
USP28	4.7312445	4.2825949	5.5852347	5.0635324	4.9133695	5.0253953	5.0240572	3.1444914	4.2831382	4.3059749	3.4017714	3.9379574	4.9032637	4.1783005	2.802233	5.3643525	5.0681222	2.7953548	4.7762543	4.4187093	4.2526538	4.350208	4.1581944	5.1864455	4.683595	3.1671695	4.7435151	5.3302326	4.07759	3.8711686	4.4141997	4.5156461	3.1884908	3.221023	3.7852805	3.8613268	3.5108439	4.0447774	3.5953855	4.6423135	4.9248269	4.1620513	3.8101245	5.0659412	3.6300428	2.8161118	2.5698282	4.1527197	4.1078281
KNL1	3.0861823	2.8493122	2.9188048	2.6435724	2.9469636	2.8614822	2.722202	3.082248	2.8595717	2.7821488	3.2666838	3.2812664	2.7658924	2.6348789	2.3758679	2.7353545	2.6431628	2.9591874	3.6511983	3.5229174	3.2219974	3.4467407	3.0050086	3.062251	2.732722	3.5125109	2.9908018	3.1037595	3.335554	2.8807366	3.1350332	2.782487	3.1817412	3.3994809	3.0788561	3.2918546	3.584584	3.3322057	2.8615836	2.7832106	3.0559236	2.5704955	2.784238	2.9739301	2.8148632	3.6412587	3.0659634	3.0263969	2.6493167
SENP8	3.0118116	2.8392521	2.4803385	2.8340369	2.8890918	3.214852	2.1453905	3.2548407	2.7465207	3.0764873	2.6013213	3.015683	2.9444664	2.6590041	1.9621083	2.9711219	2.646305	2.8751737	2.5732206	3.2666838	2.7048262	2.3259857	2.5464276	2.2671708	2.9178511	3.3899642	2.7471496	3.2909627	2.8245316	2.9614531	2.7367114	2.6422398	3.0547724	3.419182	2.9007118	3.0187051	3.0669346	2.8512055	3.1431415	2.9880695	2.687002	3.3489817	3.572384	3.2449242	3.6095951	3.2464309	2.5908079	2.6587996	2.3104792
GRHL1	3.2829349	3.7157041	3.0089813	3.3900493	3.0204141	3.1626538	3.5247962	3.7424295	3.2843964	3.2822013	3.389802	3.55482	3.2898862	3.967598	3.9829743	3.2551204	2.809202	3.1859255	3.6832672	3.6974543	4.0778857	3.5866766	3.5359678	3.4769855	3.1304707	3.9223999	3.0381203	3.3019092	3.4657816	3.6455504	4.0768807	3.8494842	4.0414723	4.0262702	3.5210529	4.0517534	3.5711671	3.3224542	3.947314	3.5269116	3.3328456	3.4804434	4.5263163	3.0183148	3.8807378	3.6265597	2.9353308	3.186283	3.5893221
CNBD2	2.2462595	2.8991203	2.7776816	2.5892901	2.3115395	2.3089047	2.3069685	2.9018068	2.1716638	2.4591201	2.6984186	2.3329139	2.1026354	2.6294105	2.3843952	2.4595941	2.5075173	2.2830034	2.0266933	2.1640602	2.5266264	2.5706861	2.4417214	2.4149018	2.257015	2.3326203	2.7127074	2.6342329	2.3414779	2.4175031	2.2813855	3.2081751	2.0875682	2.5550732	2.124635	2.6072186	2.5531764	2.3443463	2.3733974	3.2381318	2.1926971	2.6935056	2.3600593	2.2028885	2.857016	2.2685057	2.4304235	2.4662555	2.4660802
CASKIN1	4.0021785	4.1164365	3.5912933	4.4814149	3.7334812	4.2325759	4.3407433	4.69023	4.410158	4.028196	4.5950946	4.6483134	4.1510997	4.2828593	4.1635946	3.8402662	3.732334	4.3589224	4.6853172	4.7669206	4.7509776	5.0897333	4.8516476	3.2413675	4.3689036	5.1691364	4.1209981	3.837907	4.5554004	4.5139988	4.1017443	4.5200911	4.5817301	4.3717116	4.505641	4.3736665	4.1717926	4.2633713	4.6453803	3.689622	4.0599913	4.1347277	4.7007132	4.0247628	4.7522231	5.1225772	4.8570006	4.3185347	4.6864894
CACNA2D4	4.1825574	4.043676	4.3030407	4.1964055	4.5945426	4.4332723	3.7117439	4.5883115	4.3590367	4.3097542	4.2987189	4.300482	4.2957918	4.3425629	4.3788882	3.9833839	4.7726583	3.641355	4.8405993	3.9173967	4.419262	4.1399929	4.2025183	3.6338723	4.3093073	4.0708042	3.5354163	3.6623492	4.3282742	4.5034225	4.2713458	4.1954344	4.2271484	4.450559	4.3617396	4.6300711	4.4661835	4.5118678	4.2566246	4.1446014	3.7297036	3.9192463	4.4560201	4.3478191	3.3874061	4.5560578	4.7877688	4.2630083	3.9770353
ARL11	1.2860615	1.5606583	1.6853636	1.3663156	1.4008072	1.3508112	1.8804141	1.3167178	1.7255179	1.5697286	1.5822994	1.2915788	1.6054862	1.4924385	1.8564779	1.4404767	2.1670051	1.5247921	1.4314354	1.3659554	1.4284105	1.1002555	1.4082668	1.3547285	1.4539724	1.4801968	1.5258908	1.1605093	1.4156522	1.5131452	1.4189925	1.8409825	1.4658672	1.5527952	1.320846	1.3929592	1.4264679	1.3536657	1.5944606	1.3206311	1.6956057	1.3667646	1.5052728	1.3767904	1.9110945	1.3121431	1.3592844	1.5847122	1.2972111
SLC2A13	2.041201	1.6886787	2.0472036	2.297108	3.4560556	2.3356762	1.9632195	2.2356141	3.1158755	2.5268155	2.24495	2.5134782	2.9261031	2.3774217	1.8130304	2.0664449	2.0456093	1.7900883	1.3679672	1.8579692	1.8229439	2.8476458	1.9659347	1.7419515	1.7911309	1.9002389	2.3681054	2.3509623	2.5625311	2.905187	2.3599846	2.004664	2.6737412	2.2821044	2.0203555	2.4343269	2.3384315	2.4191084	2.6087029	1.5989463	2.3764357	2.782848	1.7122924	3.0602889	1.4740978	2.8069541	1.7932431	2.5117251	2.2623621
NIPA1	4.2584114	4.3822139	4.2844311	4.0616506	4.6154771	4.1092056	4.2971223	3.7303479	4.0327635	3.8963743	3.6144492	4.0452892	4.0039354	3.7011406	4.2703714	4.5303299	4.3557525	3.2480197	3.6078702	3.4150543	3.5559918	4.6874684	4.3489244	3.9971507	4.0505893	4.7485067	4.0784738	4.0965713	3.7953656	3.8441803	3.7289444	3.9731617	3.9600954	3.6424245	3.8938088	3.9957131	3.8309519	3.5931487	3.8000518	4.2268915	4.0111133	4.0376815	4.4949578	4.3219882	4.1349749	4.081716	4.0224178	3.802091	3.708519
TUBA3FP	3.0534339	2.2925606	2.4394149	2.5049403	2.3816836	2.4288534	1.6769604	2.8393355	2.8123135	2.8399473	2.6537153	3.1105292	2.6662915	2.7617154	2.9081168	2.8200621	1.8081414	2.3700359	3.1950819	2.9007942	2.3467339	2.5954829	2.7080431	2.1664793	2.7162424	3.732824	2.743968	2.6797814	2.8236504	2.6558593	3.0040645	1.7347588	2.8425527	3.0553764	3.2417862	3.0163824	2.9486671	2.7577321	2.7887415	2.0325544	2.2302861	2.7100436	2.3538396	2.8297965	3.1062443	3.33431	2.5312001	2.874224	2.3757723
CARD16	4.2638609	3.1787209	3.8870436	5.1273002	4.4616053	4.3192255	4.4621492	3.4146621	3.5450928	4.0378732	3.7071108	4.6586107	4.1624772	4.2809149	4.3679452	5.0156577	4.7361423	3.3760797	4.2933354	4.7865014	4.7902115	2.1260671	3.7652066	5.2934889	4.922829	5.3595463	3.7956565	4.7331401	3.9660873	3.4732844	3.5454754	5.2800529	3.3175023	3.4749125	3.584428	4.4372981	3.8935363	3.8006251	4.0379816	5.8191812	4.258894	5.3945899	2.7975771	5.9690494	3.5412139	2.8381622	3.5399272	3.9513453	3.302177
DUSP19	1.0490867	1.460233	1.4475019	1.3671474	1.5895645	1.8631148	1.3536657	1.2173054	1.4361095	1.3427789	1.0983301	1.3020081	1.2278866	1.2297433	2.1112298	1.4139703	1.6868681	1.5461212	1.3487798	1.4817495	1.266805	1.2473539	1.6150194	1.822387	1.6090429	2.4788638	1.5513486	1.9430811	1.154946	1.3855016	1.1302446	1.8900072	1.2510508	1.1522722	1.2073642	1.2857903	1.3638235	1.1926939	1.2863935	1.4443296	1.4655472	1.6721897	1.2476842	1.4955758	1.7286085	1.3143295	1.241872	1.5670955	1.6688188
CYB5D1	3.8981581	3.4403516	3.7318531	3.5486412	4.3533594	3.2472417	3.9593858	3.450938	3.7705798	3.8196505	4.0532018	3.8731251	3.380064	3.546589	4.2890108	3.7408987	3.8255681	3.2138884	3.5211218	4.6488333	3.861679	4.1339195	3.7408114	4.017652	4.6121572	3.2785878	3.7664951	3.1552839	3.3867605	3.6481974	3.9330604	3.8008909	3.4086566	3.8581855	3.0883031	3.4173028	3.3250356	4.317067	3.9292273	3.9791085	4.2360036	4.6701698	3.4543462	3.9337354	3.9083752	4.2481801	3.8187601	3.5540075	4.3793838
NMNAT2	4.1521078	4.7570161	5.1100423	4.6596568	4.6793147	3.8614122	4.4478877	4.0072331	4.9942301	4.3914974	4.475308	3.9375819	5.4745894	4.2726139	2.7373545	4.0678682	4.882503	3.7861631	3.6580898	5.1752241	3.9677824	4.7421906	3.5291979	4.5654493	5.5731293	3.9502913	4.0375751	4.1772262	4.2855971	4.5032201	3.9198066	5.2241283	4.0258492	3.851109	3.7725114	4.4611508	3.9467428	4.0791872	3.8842427	4.7967887	4.960552	4.4585653	3.3394373	5.020287	3.9034496	3.9208077	2.8348309	4.9632098	4.1078281
SLC4A1	2.5679707	2.4302187	2.40457	2.2824751	1.8066546	2.1997441	1.76271	2.6182124	2.4388279	2.2218852	2.9104249	2.400126	2.0122413	2.3209293	2.7777587	1.8733088	2.0830039	2.9311254	2.1951794	2.7102139	2.1996478	2.0215576	2.7521198	3.0249924	2.1152792	2.7533464	2.0377824	2.4588691	2.489238	2.3963674	2.1167088	2.6419352	2.3206219	2.7135395	2.6104376	2.6561542	3.0395743	2.4076923	2.4570907	2.2197824	2.3708383	2.3368161	3.1499076	1.79827	2.4493979	3.3022237	3.4580589	2.3505519	2.4218237
CREG2	1.336211	1.7754396	1.1390307	1.3487798	1.7861171	1.0938768	1.7117824	1.3393381	1.3262289	1.5083922	1.8510777	1.7442117	1.5526919	1.5501235	1.9510013	1.2250405	1.3727653	2.0220618	2.0179001	2.4702974	2.0817912	2.8155104	1.7942912	1.6648092	1.494658	3.2042239	1.616232	1.4778108	1.5872583	1.6655655	1.7327199	1.760365	2.0170195	1.9380037	1.9255762	1.7038365	1.9314882	1.938304	1.90714	1.6891969	1.3251743	2.0996394	1.2598657	1.7576518	1.2589561	2.6138163	1.4561714	1.528539	2.3498894
RXFP1	1.3725658	1.6120507	1.6630892	1.8505178	1.8043734	1.6296438	1.8295497	1.6094361	1.5192347	1.4408809	2.1355721	1.9655319	1.241872	1.4681824	1.7165792	1.4391424	1.4149542	2.0980882	1.5658997	1.4889698	1.4577998	1.9149193	1.6445168	1.6117091	1.530387	1.8117044	1.9933295	1.1689881	1.7848204	2.0058059	1.6290489	1.9122741	1.5210523	1.7422232	1.7392683	1.9961386	1.7254064	1.4737093	1.8808644	1.8956241	1.5891567	1.4284105	1.8260719	1.7835244	1.6142639	2.1053483	2.0736686	1.5098808	1.6310367
SPEF2	3.1976829	3.0864926	2.9081168	3.1809918	3.1217187	2.8842266	3.4123141	3.3941597	3.3914085	3.2791884	3.1132616	3.0949948	3.2423629	2.2784808	3.3015367	2.9256662	3.221291	3.5232545	3.3235471	2.9037647	3.5237117	2.7955969	3.7452113	3.1901639	2.416938	3.7863693	3.5237992	2.9866547	3.1203083	3.0595236	3.2738462	2.56821	3.1288262	3.0338704	3.3514056	3.0618936	3.1612745	3.017158	3.3583598	2.9774347	3.2476942	3.7671758	3.1584374	2.3563046	3.4497637	2.9808454	3.2004824	3.4514929	2.0602122
DTD1	3.9494437	5.1033226	4.1274258	4.7304878	3.3722266	3.5220921	3.64725	3.257728	3.4263495	3.5295886	3.3386533	3.523027	3.7303479	3.4123141	4.5575758	3.9562439	3.5448084	3.6795894	3.0788561	3.3041416	3.402401	4.8137719	4.8439412	4.173829	4.1900824	3.0212512	4.0043246	3.8717699	3.6011381	3.6241073	3.50753	4.8896997	3.304938	3.7112554	3.4310331	3.4098297	3.4407993	3.1428881	3.7241124	4.4543743	3.6549555	3.8761216	3.0974413	4.2016771	3.0827561	3.6457417	3.1552839	3.5310853	3.4272286
GOLM2	3.0947933	3.7763592	2.7318632	3.2471129	2.9950995	3.0711153	3.8070537	3.0896261	3.2741932	3.3522183	3.1013047	3.250279	3.3607924	2.9454137	2.1020485	2.4627395	3.2622342	3.549579	3.2500079	3.2555442	4.2449708	3.5270162	2.8938247	3.4132356	2.9990539	2.715484	2.8424625	3.1749854	3.0172527	2.9936951	3.6144492	3.2872654	3.3065461	3.2305819	3.6932015	3.436467	2.9097103	2.9499151	2.8655063	2.637309	2.6164271	2.5906527	3.1809082	3.5687603	2.4197515	2.4779447	3.2295218	3.564674	3.2592672
FGF1	2.2453403	2.270855	1.9240937	3.0085312	2.9205632	1.7233613	3.3822092	2.2679299	2.0050242	2.1362002	2.1319263	1.7860236	1.8739655	1.3942684	2.0790563	1.7369131	2.1724321	1.6459905	1.4419185	2.0820394	1.954113	1.2852265	1.5630987	2.1769314	2.4148085	1.3299311	1.8215169	1.2931274	1.7336881	1.848032	1.53178	2.3036915	2.2385801	1.9073709	2.1647264	1.9488764	1.974852	1.7127535	1.8367803	1.7100869	1.7376816	1.8421133	1.6469905	3.2663409	1.7535291	2.1194752	1.2935266	1.7913502	1.5503284
ARPP21	1.8528692	2.1025365	2.2313787	2.3548691	1.8705698	1.8576056	2.1147446	1.7975462	1.777995	1.8292053	1.8847597	1.7754923	1.732427	2.6816672	2.1278129	1.7998889	1.728037	1.472204	2.9064743	2.2724228	1.6694058	3.076882	2.0213905	1.9011897	1.8923534	2.8743673	1.7024352	2.4273828	1.812925	1.6179666	1.4583402	2.589043	1.7535291	1.9087862	1.7392683	1.6657568	1.6908501	2.0618872	1.9099215	1.7362213	1.7987679	2.4832903	2.66281	2.4444048	2.071534	2.2210291	3.3293582	1.8164903	2.5833227
RHOXF1	3.7854818	3.6720917	4.18117	4.2240848	2.8573905	4.0055527	3.4505812	3.887137	3.4911832	3.3339227	3.8069544	3.9445924	2.9207807	3.5862866	4.0436308	3.081486	3.6226361	3.2956231	3.1943085	3.4016397	3.8214134	2.9750598	3.7080011	2.5838452	2.9393624	2.8021463	3.1373375	2.9548439	3.5951818	3.9258694	3.7408114	2.9522034	3.8262008	3.8522232	3.5550982	4.0764828	3.9868127	3.6516323	4.0513418	3.000677	2.7934288	2.779512	3.809053	2.9505082	2.8648282	3.5739241	3.3676982	3.6252411	3.6952204
ADAMTS17	4.4118916	4.0602329	4.4638021	4.1297757	3.2952399	4.6952688	3.9359682	5.3577114	4.2349762	4.4012972	5.1113154	5.066832	4.0403099	4.8444245	4.1217911	4.378397	4.1601782	4.9438091	4.1163492	4.9315267	4.7268608	4.4135432	4.2819515	2.5848834	3.0800797	4.9783871	4.7323684	4.4561293	4.8768721	5.3201548	4.9125787	2.7811823	4.6822664	5.3290514	5.2482885	5.0013302	5.2931437	4.4730292	5.1677809	4.0132955	3.7977735	4.4711778	5.0869593	3.7160176	4.1690639	4.1514087	4.1819165	5.0103351	4.9876309
SNHG7	4.1320848	5.2148492	4.4450975	4.8420289	4.1254862	4.5777302	4.5271546	4.1777835	4.3412494	4.2183992	4.4376366	4.4434772	4.3715337	4.7315222	4.5983756	3.8838394	5.0356903	4.2511106	4.3838132	4.334612	4.6614514	4.269882	4.0967604	3.9440311	4.8808571	5.0806152	4.5834954	4.9374106	4.4880033	4.6382856	4.7045657	5.0554215	4.3441805	4.7466827	4.6376696	4.7565295	4.4004143	4.2397367	4.4774734	4.5635672	4.6971832	4.3840568	4.6109632	4.6756096	4.6308376	4.3950767	4.2538094	4.3707083	4.5949844
DHH	4.0773962	4.0004556	4.1335072	4.8856319	3.5450928	4.1052811	3.7385243	4.4245381	4.2641225	4.2832339	4.8360656	4.7861135	4.0815931	4.6716533	4.7436133	3.8085297	3.7029426	5.2364239	5.1952601	4.4783208	4.2402465	4.7699484	4.594006	3.5026214	4.6310317	5.4694807	4.4710567	5.1213775	4.4872754	4.8091312	4.6653919	3.6370265	4.2679171	5.2486078	4.8187581	5.0096271	4.7386117	4.3226387	4.8029357	4.1570137	3.9802872	4.1064418	5.1541079	3.7680501	4.8732412	5.1079706	4.7514174	4.3104673	5.2504171
ABRA	2.4451064	2.9962707	2.3470607	2.7892701	3.1243711	2.564342	2.5584659	3.1362949	2.8792769	3.0194264	3.1766485	3.2243707	2.9165353	3.3057073	3.3617708	2.6198478	2.3028652	2.7959624	3.0180355	2.64715	2.9414114	2.6292941	2.9283523	2.6323652	2.7104085	2.9580841	2.8561384	2.7026958	3.0876585	3.6241073	2.9526264	2.2328724	3.2610928	3.5205198	3.3707886	3.1514208	3.0760128	3.3570932	3.0832491	2.3161118	2.6036413	2.2626061	3.3517022	2.2676665	3.0636648	3.8303151	3.5371773	2.9293347	3.5992235
KLHDC1	3.4779509	3.5309021	4.5139988	4.0085221	4.1549344	4.0055527	4.2512953	2.4758007	3.5533582	3.4592886	3.1483697	3.5382555	3.8105072	3.4468728	2.7030449	4.5061029	4.3717116	3.3535811	3.6251371	3.4218275	3.6288842	3.4417563	2.8409775	4.6487423	4.3450848	3.5295018	3.9876862	3.7111756	3.0227182	2.5021088	2.7643834	4.9972115	2.8471931	2.6121648	2.9341488	2.8630894	2.9116487	2.9887076	2.9869836	3.947616	4.6314476	4.627033	2.4936432	4.5882094	2.8302712	3.0737046	4.2988945	2.9432426	2.7098805
RICTOR	2.3050239	2.0447718	1.7836075	2.1063346	2.4179512	1.9100201	2.3923919	2.3001792	2.1219791	2.2839042	2.9372948	2.1788593	1.8654163	2.1033434	2.1245811	1.8359322	2.242794	2.2684091	1.9976159	2.7972213	1.7205034	2.0527576	2.2615141	1.6780192	2.0504996	1.4796352	2.1045393	2.2054677	2.4301233	2.7781607	2.3315469	2.1479507	2.1109571	2.9312197	2.3315884	2.5164708	2.6486753	2.4261552	2.3163693	2.0739529	2.5212646	2.5107583	2.3244778	1.896023	2.1782564	2.7909203	2.9827842	2.3014121	1.8744308
PCDHGA4	2.12293	1.5280925	2.3352585	2.1175221	1.9961386	2.2010009	3.1022401	1.6043238	2.0587433	1.9052504	2.0716442	1.8008478	2.1889412	1.7361321	1.5629578	1.4701318	2.5456056	2.3471242	1.6685013	1.3688655	1.584021	2.1675482	1.7994628	3.8044158	2.2828241	3.2042239	2.695781	2.1683923	1.96246	2.16615	1.9879086	1.9889734	1.719439	2.0221551	1.863426	1.9236509	2.1798901	1.9846763	1.6674094	1.848032	2.4216211	2.5509204	1.1935783	2.4647139	1.7106202	1.7206927	1.6395682	1.4462707	1.5693295
NETO1	2.3288844	2.5647159	2.5511321	2.3131008	2.9428739	1.7527804	2.1474951	2.3454322	2.2039319	2.4614318	2.7474328	2.3992399	2.8103556	2.4859925	2.9255848	2.4501142	2.4177908	2.8744635	3.3043038	2.2776772	2.2535027	1.9581674	2.45749	2.5483889	2.605372	2.9930102	2.4528987	2.4879142	2.297221	2.939972	2.3867013	2.0131544	2.4270141	2.2941322	2.6477186	2.3552088	2.6117493	2.7650904	2.2071464	2.3527056	3.0898391	2.6745915	2.604119	2.2319197	2.4163302	2.3457748	3.5920419	2.2372434	3.0944055
WWP2	5.1252459	4.1302206	4.5763297	5.0742431	4.5694252	4.6673143	5.1123851	4.7263694	4.8018704	4.8099615	4.5405056	5.0103351	3.8800365	4.7229019	4.7950845	4.7978132	4.8088427	4.3196095	4.5061029	4.7660494	4.7974935	3.7502586	4.2292483	4.5288787	4.4379151	4.3323031	4.1412979	4.6748386	4.9909918	5.0056681	5.0338403	4.1258597	4.8220909	4.5093692	4.8792655	4.8438631	4.6901039	4.4553484	4.6455661	5.4324888	5.4201599	4.4619412	5.0669522	4.4542622	3.9404101	4.3313957	4.3652978	4.7783171	4.5671338
ST7L	2.6410903	3.1118811	3.0859291	2.5789741	3.1691439	2.8630894	3.0358336	2.030957	2.6849325	2.3308674	1.9654573	2.477657	2.6644375	3.6739903	2.2348856	2.5524771	2.6658145	2.411018	2.0043694	2.367698	3.2944333	2.0466134	2.6439545	3.0050086	2.7711461	2.0782658	3.0248083	3.5908736	2.2342456	2.4895921	2.4472582	3.2015393	2.1663377	2.2222453	2.4216211	1.95865	1.9336704	2.3513225	2.4986939	2.6483763	2.7156708	2.397544	2.7654494	3.5614914	2.3478016	2.1010956	1.8194063	2.50381	2.7208775
C2orf15	1.6372336	1.433282	1.2153898	1.5945965	1.8818636	1.5134326	1.5104908	1.6331418	1.4356649	1.4963371	1.5780377	1.5827878	1.4646244	2.1679333	1.8942937	1.6111968	1.7328025	1.6867614	1.4616617	1.8200866	1.6143827	1.9639887	1.6018062	1.3152731	1.423384	1.433282	1.4765772	1.622367	1.3677732	1.6026545	1.504936	1.5665631	1.5480041	2.0806201	1.6331418	1.8270697	1.7355254	1.5854445	1.522812	1.7411891	1.1162615	1.6961471	2.2872864	1.0847665	1.686589	1.4918481	1.3612974	1.7545449	1.7822144
KCNH8	2.3467339	2.2691022	2.7091514	2.3817648	2.3547145	2.3218717	1.9552812	2.7083642	2.1223481	1.8475864	2.2171659	1.9427967	2.5275509	2.3152235	2.1860984	2.1403342	1.9034545	2.7034407	2.6714565	2.1693364	2.6720886	2.0868604	2.2615141	2.5484786	1.9289741	3.3868571	2.4252494	2.9616574	2.2096653	2.3515359	2.2840793	2.5528931	2.5183904	2.9409676	2.0860611	2.2782008	2.2725265	2.4457116	2.3681054	2.3408336	2.2839827	2.1208461	2.6022869	2.1258377	2.5528931	2.0742337	1.7915853	2.040186	2.6719778
MCF2L	4.2521693	3.8977607	4.1199739	4.222163	4.6323823	3.9030664	3.1802049	3.9996691	4.2890108	4.0815008	3.0193647	3.4179473	3.481878	3.7611554	4.0111567	3.6228413	3.9638862	3.4811902	3.7317728	3.6987684	3.8340967	2.6115628	4.5478535	4.2425472	5.6978199	4.2384838	4.2898643	5.4434261	4.2471874	4.058682	4.2447562	5.2767311	4.2439469	3.9228118	4.2129285	3.8449365	3.5126056	3.6897453	3.9023632	4.1242336	3.4833487	2.8358604	3.4331984	2.9435725	3.632029	3.8935363	3.3069287	3.9994113	4.2865332
SLCO6A1	1.579579	1.9528601	1.3868954	2.1483169	1.7765489	1.7761622	1.8525714	1.9904425	2.1487011	1.7864098	2.0798496	1.7606851	1.6066654	2.0244637	2.5945372	1.7398727	1.4473381	2.1279895	1.644989	1.9450595	1.6997267	2.484306	1.8680618	1.6668953	1.9855651	1.6481162	2.1274783	1.8231332	1.9489629	2.0625755	1.8286504	1.9285004	2.4887666	1.9276112	2.26143	2.4203306	2.4919478	2.2641188	2.1067694	1.3767904	1.5334231	1.7005097	2.6168196	1.4308886	1.7022132	1.957894	1.8473919	2.3391797	1.9961386
PP2D1	1.6978339	1.8278386	1.6026545	1.9013885	1.5639396	1.6597122	1.4962821	1.9718931	1.6193828	1.6268459	1.8252605	1.6846003	1.5754281	1.3290359	2.0276698	1.8000114	1.7579076	1.7499932	2.1962688	2.0917273	1.5776671	2.1696216	1.5981192	1.9980273	1.6078156	1.8819608	2.0585507	2.1921643	1.9308351	2.2479785	1.9346819	1.5937493	2.0424487	1.8245581	1.8195161	1.7526858	2.0775977	1.6763473	1.9242797	1.6665456	1.6945404	1.4726459	1.7541845	2.0793118	1.9110945	1.5079867	2.7469351	1.7440988	1.6846003
KLC3	4.9944052	6.6639521	5.3870552	5.4788628	5.0134081	5.0160896	5.448542	5.8593779	4.7800493	5.0485464	6.0526275	5.8820875	5.5274851	5.5862082	6.4686778	5.2659454	4.8692529	6.2506409	5.5375059	4.9047129	5.6691454	6.210431	6.023145	4.9773991	5.7439371	6.2590491	5.3303413	5.7642344	5.7624433	4.934106	5.648896	4.9801052	5.9074015	6.6539355	6.3288175	6.0013776	6.3418095	4.6597014	5.8732591	4.975967	5.3966865	5.3670035	6.1865901	4.9097171	6.1771291	6.6152933	6.2374994	5.4699307	6.4268479
CIB3	2.4391639	3.1419275	1.8758105	2.4339141	2.3958221	2.4066154	2.5997035	2.5175548	2.2883837	2.3330173	2.5607972	2.6376922	2.0623037	2.159493	1.5629578	2.5265292	1.9901707	2.4710904	2.644138	2.635718	2.6821187	2.3989572	2.3308674	2.2257967	2.4347178	3.1239285	2.4275393	2.6617723	2.5397537	2.3865121	2.4628446	2.7096773	2.7942077	3.148118	2.2157111	2.6928805	2.854002	2.3788005	2.7560402	2.3033268	2.3734381	2.2833515	3.1512412	2.1118191	2.0753241	2.2269982	2.496379	2.4487906	2.4693964
CADM2	3.0285816	2.6693904	2.5085721	4.3492851	3.1883091	4.3782948	3.0522127	2.4576955	1.9569726	2.5015846	2.6802607	2.5341113	2.2719898	3.4468728	3.8615901	2.1687693	3.3579749	3.3952401	2.7262724	3.0292013	2.4979747	2.9083299	2.4598683	2.3176712	2.5785878	3.3433069	2.3688187	2.5789741	2.2174977	2.3372371	1.8659942	3.0919633	3.306637	2.5175548	2.6832725	2.1938612	2.7001207	2.7219434	2.8508487	2.6792353	2.4389163	2.5459348	2.3058503	2.8716388	2.3288511	1.9679524	3.2879706	2.38102	1.6869883
DOCK8-AS1	2.5384955	3.0342939	2.4061098	2.2519983	2.3780709	2.4758007	2.477355	2.9537484	2.7067281	2.50381	2.8338422	3.0477192	2.8962589	2.6003777	2.2988179	2.3772231	2.7854328	2.655232	2.8256053	3.8045488	2.3818874	1.980047	2.7682977	2.45441	2.0730279	2.2405508	2.6016432	2.3499884	2.8673336	2.4032516	2.7484114	2.2677697	2.7521198	3.1034437	3.015683	2.9766493	3.1720959	3.0221539	2.5420046	2.2753059	2.657719	2.0177915	2.5480698	3.1174417	2.6034485	2.8874968	2.8279644	2.3116967	2.0718087
HDAC9	2.9627155	3.5132012	3.1143221	3.9648272	3.1742348	3.043534	2.6722771	3.4412178	3.2536472	3.1045737	3.5294398	3.5433855	3.088567	3.7070108	3.7096679	3.0844153	3.4865637	3.543778	3.0434849	3.3571909	3.3988912	2.8774073	3.0173289	2.8086828	3.3064215	3.044449	2.9130655	3.0914571	2.9048219	3.2985844	3.0272492	3.1155947	3.1947776	3.6847581	3.4403516	3.4255919	3.0634502	2.9248593	3.5791345	2.495827	3.0883964	2.7248394	3.5106481	3.5150512	3.5609078	3.7833558	2.8962589	3.0665407	4.3820978
SLC16A11	5.1235889	5.7834874	4.7245031	5.2545638	4.2307356	5.1289426	5.2324119	5.7394497	4.8962754	5.0527566	5.2850067	5.2269601	4.9542153	5.7115261	5.7945342	4.6064241	4.9200808	6.3911611	5.5838645	5.1542456	4.7671789	5.1965166	6.3982803	4.3608732	5.0167337	6.401332	5.5582406	5.4443969	5.2272262	5.5420705	5.1433522	4.4565199	5.2135157	5.8742036	5.2083615	5.3783206	5.2824021	5.1741754	5.665767	5.0242741	5.0819747	5.3848834	6.0468383	4.7763636	5.4797394	6.2141222	6.1105827	5.0445986	5.990224
TMEM67	2.3976622	2.1421011	1.9876504	2.0795425	2.191285	1.9316978	2.0096521	2.5892303	2.1149064	2.0406346	2.3685153	2.0276698	2.0252042	2.0195046	2.807679	1.6390937	2.2171659	1.8787531	3.3118657	2.0587433	1.9600671	3.2545432	2.7811408	1.8347456	2.1703854	2.8537635	1.8562652	2.799029	2.1163847	2.6937537	1.9173868	1.6546317	2.6928805	2.233931	3.1527801	2.5424351	2.4199388	1.9867777	2.385985	2.2295562	2.4066154	2.4800089	2.6033584	2.8138452	2.1540732	1.8232483	2.3570579	2.2602025	2.7545334
HS6ST2	1.894393	1.7682786	2.2748758	2.0365487	2.0394395	2.1396751	1.9204713	2.3226493	2.2255846	2.4219256	3.054106	2.1101726	1.6149216	2.0851387	2.2507491	1.8767667	2.0709702	2.3967512	2.4547775	1.5229286	2.3009226	2.6858071	1.6500318	2.1325223	2.0007708	2.793121	1.9012797	2.3448921	1.9771413	2.436075	2.0164193	2.2405508	2.1981487	2.4881091	1.9657241	2.1430455	2.7642045	2.9135139	2.5214994	2.7096773	2.8190602	2.2894871	2.4983025	2.3887319	1.7692421	2.7840422	3.1308571	2.1173375	3.0764873
CAMKK1	4.2607381	4.7058153	4.4993265	4.0949804	2.9339602	3.7793854	4.0772194	4.8988449	4.2673011	4.1068915	4.7663652	4.4240676	4.18727	4.8085828	4.9325789	4.137074	3.6374595	4.7885466	4.3455692	4.7445522	4.2836651	5.1482969	4.7045657	3.6047387	4.0075433	4.8685825	4.0307024	4.4836355	4.5737588	4.645468	4.3717116	3.0694107	4.9756773	5.1239787	4.8206409	4.7824685	4.7669206	4.2561211	4.8793883	3.6579403	4.3961494	3.6516323	4.6430781	4.1910972	4.9314182	5.1162201	5.6169175	4.415732	4.3727945
ZNF625	3.9057703	4.8980892	4.4915235	3.5484582	4.1342914	4.4188269	4.8397451	3.7443624	4.0240714	3.8852148	4.0577741	4.0791872	4.0967604	4.0551845	3.2716487	4.5673883	4.464322	3.6802963	4.1499601	3.8504855	3.4236979	3.9080904	4.2245666	3.9569553	3.7340984	4.0000421	3.8773321	4.288669	3.8883397	3.5647452	3.7268771	5.2060843	3.561968	3.8734836	3.7218475	3.69612	3.7274816	3.7983503	3.7226327	3.6259106	3.9931347	3.759553	4.0495518	4.4255674	4.1315807	3.5687603	3.9148104	4.0734546	4.6268416
ZNF563	3.2499155	2.554974	2.5967929	2.641664	2.5940609	3.0964802	2.6445219	3.1492949	2.5120375	2.7991121	3.1001627	2.6073656	3.3548105	2.6646295	2.7512369	2.5851336	2.7064322	3.3173129	2.8049336	3.1149355	3.3252299	2.8693472	2.9852806	2.9684865	2.3423997	2.7374659	2.7676871	2.712826	2.5254516	2.7152981	2.6614923	2.6774955	3.0039972	2.9790673	3.2301283	3.0285816	3.189812	3.0115575	2.9131467	2.6719778	2.8358604	2.9006559	2.9243328	2.3374401	2.4705907	3.6911697	2.7838605	3.1413477	3.8354899
LIN9	3.3788763	2.6842224	2.2418362	2.7987389	2.6709927	2.9900464	2.9490952	3.8948677	3.4064256	3.3563941	4.0973843	3.5483785	2.9670524	3.2556515	3.4911832	2.9314318	2.5433113	3.9811076	2.2343244	3.0647083	3.1900163	3.0503429	3.6113661	2.2927576	2.3095212	4.0444452	3.1430049	2.7472413	3.7169852	3.7138605	3.4029232	1.6861414	3.8142806	4.0422224	4.0226088	4.0312384	4.0865567	3.2789693	3.9518862	2.6829372	2.6779692	3.6822401	3.0042662	2.639337	3.5201668	3.6072949	2.6681711	3.4211109	3.3138236
CLEC4D	2.3588789	2.4591201	4.0933269	2.5116507	2.4673627	2.6359233	2.3368921	2.7066432	2.4728024	2.2325744	2.7581629	2.7664927	2.8240438	2.2913093	2.9843044	2.8355431	2.3681872	2.4428233	2.6964579	2.7674534	2.7881446	2.6228829	2.5200965	1.9801409	2.7623422	3.2042239	1.9776731	2.8111543	2.5836599	2.5905132	2.7893596	2.7958908	2.7878999	3.1916742	2.6834964	2.6819403	2.9368324	2.2548428	2.9287818	1.7164869	2.6532177	2.3185428	2.7999081	2.9395409	2.5403847	3.3022237	2.7225191	2.8370753	2.4362279
SLC25A27	4.5230192	3.9105673	4.8162875	4.3291571	4.6701698	4.8963917	4.9080618	3.6727461	4.5182539	4.4244461	4.0364681	3.9282299	4.7429708	3.6197765	3.7022855	3.2617677	4.4634326	4.221956	4.2166322	3.9705978	3.9123408	3.2361101	4.741005	5.6423082	4.5007234	2.8384308	4.8927369	4.8747472	3.9244257	3.8556798	4.1168687	4.2958996	4.059034	4.4561293	4.309474	3.8301148	4.0206965	3.7801615	3.6392169	4.0205984	4.1805714	4.5249183	3.6604173	3.8496954	3.5203179	4.2277887	3.8558827	4.0495518	3.8876652
GPRC6A	2.1204822	2.4217186	2.3913711	2.132617	1.5322654	2.2086844	2.5278777	2.1644023	2.3193307	2.5713511	2.6291037	2.4908227	2.7275081	2.633938	2.4625415	2.3543464	2.1365087	1.787105	2.331027	2.4393474	2.0356709	2.5659317	2.6045417	2.6534425	2.5778055	2.8558672	2.7805008	2.604297	2.4084926	2.4998561	2.4039907	2.424115	2.7755384	2.9581667	2.5014986	2.4517798	2.67172	2.3815907	2.4134605	2.1485241	2.1304877	1.99316	2.1678522	2.5938389	2.5436104	2.2496946	2.3591557	2.5698282	2.674884
RAET1E	3.6293991	3.1100742	3.2512987	2.7257453	3.0898391	3.221023	3.2338699	3.8851155	3.4740866	3.4662085	3.8069544	3.466626	2.8017715	3.2635803	4.8347655	3.1332556	3.1871629	3.2818708	4.0184905	3.451378	3.4239519	2.9229389	3.2489522	3.331397	3.5082737	3.8056427	3.1372233	3.0914571	3.5727854	3.8531289	3.5423518	3.0989265	3.9559984	3.8864171	3.7570424	3.7263431	4.0889638	3.6179791	3.7900824	2.8837095	2.8436676	2.9921157	4.0288812	3.4255919	3.7181896	4.2570415	2.8808391	3.6889585	3.3856774
SLC44A5	2.0976503	1.891568	1.8933173	1.9042735	1.9326189	2.0632984	1.8367803	1.9739844	1.8797782	1.8024079	1.5235582	2.0494974	1.9279121	1.9043757	1.9766633	2.2402784	1.4016898	2.4809757	1.6963543	1.9880557	1.7352564	1.2758581	1.9322037	1.4375075	1.494658	1.9522538	2.270355	1.8773975	1.6313181	1.7043349	1.6942574	1.7526858	1.7003778	2.025477	1.708825	2.4546752	2.2305519	1.7905472	2.0627398	1.9543905	1.7877767	1.3881842	1.6385208	1.7556373	2.0416399	2.5128686	2.1090229	1.7467182	2.160328
ZNF417	1.807913	2.0843997	1.9046599	2.0088824	1.8322201	2.1015873	2.4004143	1.838646	2.080847	1.8873877	1.698447	1.6822915	1.6992615	1.9542969	1.4785484	1.7218937	2.2270911	2.3185428	1.4867556	1.5580006	2.0142964	3.3668057	1.9528601	2.5411651	1.53178	1.6479318	1.7617742	1.3411187	2.0217829	2.0205357	1.7419515	2.2529732	1.8381371	1.9302402	1.58584	1.79827	1.9776731	1.7511575	1.6030985	2.0016111	1.7838878	2.0726356	1.6694058	1.6919165	2.0034225	2.0389846	1.8337498	1.6437288	1.2217018
ZNF781	2.9351545	3.246681	4.1981695	2.225966	2.3465247	3.1121027	3.3277431	2.1453905	2.4926958	2.8237418	2.2632401	2.2636288	2.9259213	2.9325046	1.9752895	2.6740868	2.3204042	2.574959	3.8515976	2.7243483	2.0742337	1.7423263	2.5670408	3.7151367	2.1194752	1.6507681	3.1210878	3.6875727	2.0961451	2.1954838	2.5280036	4.5629156	2.2202963	2.0223608	2.6673989	2.6800442	2.4024633	2.2097815	2.2058255	3.4214	2.7115018	3.3111408	2.1266295	3.9606883	2.452139	2.9379407	2.809674	2.2167051	1.5969194
HELB	3.137589	2.69755	2.8561384	3.1501082	2.049027	3.1223428	3.1219959	3.6248493	2.9566965	3.3585588	3.1624488	3.1559939	2.8655063	2.5018391	3.3665897	2.8384308	2.6290248	3.0303366	3.1482066	3.7196203	2.852387	2.80343	3.3522183	3.2129841	3.2291947	3.8376041	2.8101534	2.5987177	3.0110313	2.9352336	3.4843174	3.8750058	3.4766156	3.6900838	3.7786075	3.2998084	2.9789741	3.0799809	3.2259112	2.7305312	3.3312168	3.031161	3.8324073	2.382991	3.2757796	3.329571	3.0411425	3.162763	3.9587567
SEC62	2.9684865	2.5559343	3.7636305	3.0100543	4.0661665	2.9855069	3.24615	3.5551798	3.6213498	3.4497637	3.1445698	3.0294877	3.2471129	3.4108602	3.1017801	2.9795669	3.174579	3.2041529	3.2219014	3.1441147	2.6921794	3.3205472	2.9707538	3.9403282	3.2188552	2.8989268	2.9546684	2.9357044	3.1534909	3.1850038	3.0523119	2.9474177	3.2076017	2.9170277	3.4392885	2.8720369	3.4127123	3.1321347	3.0960976	3.2223679	3.1196995	3.1513205	2.8368226	3.067994	3.4888581	3.6873935	4.4097523	3.2252136	4.2957918
TRDN	1.6626102	1.3105774	1.3887217	1.6288466	1.4160378	1.3212967	1.3527539	2.7029783	1.434923	1.5183574	1.3234644	1.3669739	1.1926939	1.3953481	1.4512109	1.3525824	1.3980774	1.230132	2.331027	1.6014773	1.586671	1.462604	1.0958974	1.5221529	1.2180096	2.3874854	1.3683566	1.0365111	1.428719	1.833342	1.4980528	1.5195993	1.7339689	1.4890398	1.8251573	1.5641794	1.6658748	2.1100035	1.6469905	1.1489009	1.2286787	1.4852581	1.5880842	1.2655066	1.6813972	1.9853302	1.577137	1.4702872	2.4009103
SOCS4	3.7777605	3.7432839	5.3680979	4.9420964	5.3597922	4.0055527	4.7308067	3.5743977	3.5709612	3.4945374	2.9863376	3.4641857	4.2470846	3.316376	2.8469407	4.3923584	5.0656354	3.8219737	2.6336733	3.9676991	4.2827111	3.9608576	3.8502779	4.6045021	3.7411129	3.5523238	5.1854538	3.973648	3.2312175	3.2389997	3.6458356	5.0175722	3.5243145	2.5909775	3.3538013	3.0997572	2.8161118	3.0850158	3.0959107	4.5759879	5.3729091	4.1883713	3.0009906	5.5756274	3.4088407	3.2135611	2.9742934	3.4530266	2.9613716
LINC02904	2.6787977	3.0159487	4.4249389	3.1265451	2.5068604	3.5396373	2.8503201	2.3173921	3.1791901	2.8220512	2.6305392	2.8184469	2.6217233	2.1448953	2.666395	3.559785	3.1867569	2.6848504	2.6143748	2.4427344	3.2075078	2.9962707	2.635718	2.9093995	3.8494842	2.4268311	2.8618745	3.8895765	2.7880677	2.8415864	2.0021211	3.3072312	2.5059949	2.8584867	2.689487	2.6743137	2.9880087	2.5937865	2.307541	3.1922754	3.3256925	3.0869851	3.0143704	2.7179854	2.3588789	2.0049425	2.690456	2.7803077	3.2264571
ZNF547	2.079897	1.5822994	1.9082621	2.020738	1.6746104	2.108346	1.6884678	1.8487118	1.8202144	1.95448	1.6145025	1.8210557	2.0680627	1.7640055	1.832389	1.9914486	2.5693406	1.5740672	2.3775175	1.7434523	1.7820215	2.0120573	1.6262772	2.1709417	1.8837494	1.6791869	2.2829122	1.8595605	1.9589244	1.8934228	1.796287	1.8924294	2.2487003	1.597907	1.8668574	1.7649442	2.1084598	1.8240325	1.7892899	2.4142924	1.9200043	2.0249118	1.8840209	2.4687405	1.9957428	1.7989347	1.8990685	1.768141	1.9436819
SIM1	2.270473	2.9316027	3.3982944	2.5987177	2.695126	2.9799194	2.1271051	2.6989531	2.3242167	2.3765351	2.1622073	2.0945451	2.5266264	2.6048015	2.2819336	2.3279685	2.7762085	2.9413725	2.331027	2.9369012	2.9315212	2.1936873	2.6616964	2.1357479	2.233143	2.0782658	2.7886678	2.8493122	2.4806219	2.5793954	2.2456313	2.6813141	2.6279957	2.8345511	2.1797975	2.2709632	2.7449711	2.342031	2.5840144	2.5348362	2.4877258	2.9276906	2.6994195	2.6379996	2.5836599	2.3683791	2.0391537	2.3901354	2.2562745
PROM2	1.9592007	2.1567555	1.8694058	2.1401022	1.9836934	1.7539894	1.8506078	2.1851046	2.1472854	2.0176879	2.0016111	1.9442572	2.0753241	2.7846437	2.4620667	1.6739762	1.6457186	1.9557209	2.652863	2.2044728	2.7400942	2.2770926	2.169143	2.072855	1.6018062	2.3000031	2.065037	1.9725453	1.9714246	2.3168276	2.0118878	1.9591005	2.0939983	2.2967223	1.9510968	2.0702944	1.9960457	1.9967963	2.3260813	2.2345173	2.1670986	2.2348856	2.0921643	2.5639319	1.9956587	2.7328477	1.6792912	2.1133968	2.9413336
TLR4	4.8060767	3.5402092	5.2076678	4.956207	5.170839	4.7194692	5.1890414	5.1288333	5.4004586	5.3421177	4.7815237	4.9704877	5.5456485	5.2686571	5.2313356	5.5639393	5.240375	4.7996751	4.7939024	5.5147702	5.147543	4.5514208	3.8863086	4.0147912	4.7165234	4.058682	3.876621	4.6836484	4.9388206	4.7856407	4.4714202	4.6390324	4.8413302	4.9209654	4.5824542	4.722732	4.5620735	5.0501322	4.5371508	4.1159391	3.4076012	4.6498265	4.2941041	4.7768618	4.5342632	4.8239492	4.4097523	5.1841148	3.8728325
TSNARE1	3.4125292	3.3663826	2.2089289	2.9895113	2.6233385	3.0847005	2.7636433	3.3888943	3.3077033	4.0815008	3.2676516	3.6499322	2.344518	3.276965	3.8280386	2.7809051	2.7898648	2.7297577	3.000197	3.3663826	3.1278049	2.546244	2.5391615	2.9432426	3.1820592	2.5786449	2.6192442	3.2151847	3.2001259	3.1994883	3.4939151	2.187887	3.2181254	3.2532711	3.383289	3.041422	3.6588824	2.695126	3.8452938	2.5045934	2.6374144	2.8872629	3.2827419	2.4556425	3.071918	3.4695671	2.6019442	3.2943539	2.7239993
CAPN13	1.7704483	1.6070314	1.8703479	1.5832669	1.8729642	1.5851097	1.6803964	2.7159921	1.7501117	2.1076095	2.2769551	1.8775072	1.6713672	1.8253362	2.6722771	1.5754281	1.4342077	2.0686021	1.6905368	2.2588819	2.1531331	1.8695693	1.7749852	1.1696241	1.6853636	1.8326023	1.6326572	1.7624189	1.9688141	2.3254635	1.8654163	1.1326819	2.1792744	2.3702277	2.3493995	2.3146539	2.2785948	2.0882118	2.4232362	1.3552917	1.6730572	1.3742603	2.3448921	1.4992626	2.1849219	1.835196	2.3756014	1.8878018	1.7789158
STMN1	2.1043533	2.3293984	2.4498498	2.2192456	2.0928722	2.2267208	2.091128	2.7349687	2.2520934	2.3652603	2.3695737	2.3736969	2.2176891	2.1846521	1.5629578	2.4715664	2.2857291	2.5729163	2.2275511	2.3571846	2.2094171	2.7381265	2.4086969	2.1682967	2.347476	3.2281685	2.1979767	2.2225408	2.3930979	2.4409172	2.1943363	1.8225627	2.503619	3.0678744	2.6876154	2.7430223	2.7309313	2.353746	2.5231196	1.9457048	2.2409891	2.4911534	2.6933225	2.0225638	2.7045842	2.4970307	2.3865121	2.3289178	2.2318422
SIGLEC10	4.9567707	4.7232635	4.0734546	4.4665811	3.4148636	4.4209793	4.275322	5.2852293	4.0773151	4.5071523	4.9377263	4.765058	3.988564	4.76327	5.4947252	4.1559378	3.9358795	4.4683832	4.9648741	5.067432	4.9014867	4.6346526	4.5983756	3.9344612	4.7351622	5.16158	4.3349671	5.2920241	5.4103149	5.0646926	5.3890479	4.8097652	4.8631257	5.509218	5.2008894	5.1668346	5.5586474	4.8780988	4.9309109	5.3551542	4.6963091	5.4957136	5.4131889	4.0887731	4.4343294	5.2819766	5.7814554	4.6830978	5.4674232
RFX4	2.0348401	2.6246129	2.0939154	2.4442259	2.0501765	2.4020023	2.1230786	2.3216198	2.0027225	2.269403	2.1624011	2.0340034	2.4197515	2.6138163	2.5402897	2.0818773	2.2593945	1.9713349	2.0651168	2.3203242	2.130398	2.0263015	1.7562143	2.6320768	2.2304701	2.6049082	2.188517	2.3281283	2.2810261	2.3741885	2.0937242	1.956315	2.302249	2.6103392	2.3489307	2.085682	2.2478662	2.0774197	2.414092	2.0872958	2.0592337	2.0464246	3.2078981	2.1821345	2.012914	1.7590929	2.7349687	2.0075245	2.7010686
WFIKKN1	4.7095305	5.7390428	4.5799743	5.114791	4.8670926	5.1045593	4.5624403	5.5117594	4.870116	4.7363601	6.0239816	5.2720453	4.7289477	5.468034	5.5319711	4.6667352	5.0637548	5.4569245	5.3709662	5.1466986	5.1778685	5.3807686	5.7671233	4.5493095	4.700064	6.0452776	5.1663316	4.8540041	5.197201	5.4772328	5.2914247	4.7151981	5.6950142	5.7970413	6.0764716	5.1699301	5.3353995	5.1449909	5.4002035	4.0587742	4.8604446	5.2897259	5.6839583	4.5487398	5.4586956	5.139033	5.0774149	5.2254419	5.7256702
SENP1	4.8300265	4.417682	5.127164	4.1223305	5.4128186	4.8432187	4.9448009	4.6387187	4.5806148	4.5919632	4.1922069	4.5424311	4.2921268	4.6081061	3.9410379	4.2771406	5.2346214	4.0730286	4.5383479	4.7792612	4.2430194	4.4140968	4.3224153	4.7356646	4.5778177	4.3151529	4.1737275	4.600883	4.4717514	4.4833154	4.7464678	4.8442973	4.4272648	4.4809187	4.392813	4.1408456	4.4403139	4.5038223	4.5611078	4.7188202	4.090779	4.6515966	3.6644771	4.9036506	4.4664645	4.2929704	4.4097523	4.7886453	3.6850522
KLF14	2.3476975	2.5847952	2.7888454	2.8916029	2.736374	3.2472417	2.9427813	2.7758316	2.4000351	2.6171729	2.2556213	2.9386997	1.8813848	2.6984186	2.1098184	2.513036	2.4771486	2.174956	2.9316027	2.0629039	1.9912015	1.8849396	2.1409453	2.2629709	2.1688619	3.0412122	2.208583	2.7045015	2.3983009	2.6817184	2.2370686	2.3006417	2.38102	2.8045521	2.6719778	2.2146069	2.8231949	2.4426338	2.7585813	1.8641614	2.3262087	2.7622587	2.9980517	2.3517976	3.923849	2.0308553	2.6726553	2.6240152	1.9662047
NXNL2	1.5027509	2.3299774	1.0552664	1.2945485	1.4664042	1.7366992	1.5098808	1.8377184	1.445539	1.3494298	1.1673264	1.4202569	1.7872283	1.1680452	1.122515	1.6111968	1.2352718	1.9849043	1.6112435	1.2143262	1.4900023	1.8253362	1.4902339	1.3751446	1.5350475	1.5466145	1.5708503	1.6018062	1.5501235	1.4196376	1.3979411	1.6269602	1.528539	2.0433284	1.7518304	1.5390348	1.8070797	1.6041286	1.66418	1.3322205	1.6507681	1.494658	1.8981804	1.2412708	2.3319373	2.4280316	2.7512369	1.5241325	1.4554791
BRS3	2.2416854	1.7664563	1.6557224	1.7483622	2.4324321	1.705399	1.9014764	2.1675482	1.7007862	2.0643744	2.3133027	2.4573231	1.9493152	2.2753059	1.3566081	1.7153228	1.576908	2.827223	2.0411185	1.7530971	1.8936382	1.9773496	2.1739255	2.2896052	1.8885883	2.3123297	2.0789667	1.8550108	2.1217528	1.8759845	2.1750635	1.7225599	1.9802261	2.51358	2.5810201	2.3902143	2.3101801	1.9262991	2.2822953	1.3431484	1.784344	1.8035705	1.9432873	2.1188407	1.9013885	2.5098955	2.3223679	1.8911302	1.853626
TMX3	1.8447228	2.0034225	2.2553556	1.5685332	2.6257487	1.6296438	1.8888985	1.6859119	1.8314041	2.0743232	1.8666614	1.5087239	2.4216211	1.3290359	1.7173371	1.6381481	2.2994822	1.4745701	1.5702111	1.3105774	1.6541014	2.0436326	1.4585794	1.6254458	2.0636568	1.6503699	2.1141882	1.5582188	1.6599118	1.6816415	1.5281958	2.1105029	1.4714333	1.3960928	1.9195644	1.925471	1.7939079	1.5347869	1.5938647	1.780586	1.9482748	1.7208944	1.7122924	1.6102921	1.579579	2.0965442	1.9898899	1.8326023	2.5471533
ZNF396	1.5265234	1.7157501	1.9842406	1.370176	2.0546186	1.6150194	1.3365852	2.0263913	2.2494499	1.84386	1.3995822	1.6746927	1.831977	1.8013118	1.6962682	1.3863938	1.9190824	1.8308107	2.2519127	1.7154312	1.8292053	1.5973949	2.318149	1.6067834	1.9559914	1.4217563	1.7403321	1.5380598	1.8829649	1.7770599	1.6272647	1.2951134	1.8101289	1.9085937	2.1634101	1.9789132	1.8200866	2.4963394	1.7612778	1.2838471	1.717763	1.7610753	1.7277535	1.4235614	1.976578	2.2722171	2.8921894	1.9063408	1.3956461
SLC26A7	1.5100148	1.4296551	2.1314787	1.462604	1.7317459	2.038043	1.57457	1.2504632	1.3527539	1.2951134	1.4018571	1.1725556	1.7303146	1.4689553	2.2486054	1.2589561	1.6784039	1.2169208	1.3328172	2.0384912	1.1926939	1.2830297	1.3185687	1.4112752	1.3754848	1.5384748	1.1918834	1.1806617	1.1326819	1.5942151	1.3797848	1.4437306	1.5718334	1.5265234	1.3538813	1.2256944	1.0691763	1.7271724	1.2969589	1.5022787	1.308873	1.3998361	1.2043667	1.5618041	1.2752741	1.9858954	1.853626	1.502142	1.2504632
SNX18	5.1518571	4.9306063	5.5061481	5.1091573	4.8140963	5.3169946	4.9518943	4.9209654	4.9642403	4.8403126	4.6608221	4.7681921	4.8888783	4.4408061	4.7432884	4.9307144	4.9444952	4.2266723	5.1007617	4.7195583	4.7081916	3.4171002	5.1319046	4.7503301	3.9130899	4.8654887	4.9400211	5.2682321	5.055211	5.3636737	5.0664553	5.3774898	4.9416609	4.9054736	5.4188944	4.6300711	4.8780988	5.1232606	5.0455651	4.4027977	4.1158242	3.9421769	4.5527098	6.0298131	4.8901572	4.8390322	5.5830607	5.3919167	4.5487398
FBXO39	3.2049884	2.7260954	2.476888	3.2556515	3.5196242	3.0964802	2.8006125	3.3261994	2.828927	3.054106	3.3945455	3.4643804	2.5630666	3.2889818	2.7758981	3.162564	2.6702096	3.4020798	3.2684104	3.5655426	3.5787498	3.3331398	3.1595516	2.8164117	2.7101378	3.3461553	2.9200483	2.7126161	3.1697874	3.3808003	2.9964887	1.8500634	3.4178395	3.1652429	3.4477846	3.3333436	3.4436516	2.8979915	3.4294219	2.4313318	2.5160392	2.6366643	3.7351643	2.8944314	4.0465503	3.5970988	2.8149399	3.1999478	3.2870785
B3GNT6	5.9142728	6.1771291	5.150557	5.8422161	5.4668701	6.0653146	5.7176875	6.3288175	5.6806218	5.2763115	6.6055862	6.2068518	5.8617646	7.0966902	7.556041	6.1177511	5.2815816	7.0283866	6.2757828	6.3715624	6.6537442	7.6367739	7.0314488	5.2164364	5.4133278	7.4895642	6.1279689	6.2164534	6.2202851	6.3339979	6.0165881	5.2542928	6.679375	7.3251378	6.6673788	6.4019825	7.0640711	6.409065	7.0395282	5.1059908	6.2594446	6.7960493	7.6272939	5.8069191	6.5649858	7.9611892	6.4890375	6.2480514	8.0186588
DENND1B	1.4624497	1.9229259	1.1806617	1.6208172	1.6315451	1.7443341	1.2356566	1.4495967	1.359669	1.6679526	1.572401	1.6025653	1.6846852	1.7773935	2.5391615	1.6694058	1.4477883	2.0197363	1.7449958	2.8458096	1.5112237	1.3624667	1.3563838	1.6875546	1.9357921	1.7422232	1.5930315	1.0090661	1.4205582	1.3720698	1.4991595	1.5124865	1.2752741	1.5282919	1.6163331	1.6857539	1.5984381	1.7762828	1.4541211	1.7423263	1.8136401	1.1104462	1.5312329	1.6798123	1.5419389	1.2370276	1.2857903	1.6397454	2.3704287
ZNF619	5.2097452	5.6100845	5.5288365	5.4960529	5.181664	5.6544135	5.4628732	4.9092478	5.4600059	5.1474505	4.7463838	4.7828178	5.8823359	5.0521781	4.5448119	5.7720604	5.6624724	5.0029569	4.9951665	5.9023013	5.2964664	5.0877358	5.7974378	5.9992404	5.8164028	4.91436	6.2314418	5.9947165	5.0455162	4.5251337	4.4332723	5.5921703	4.7690337	4.8907044	4.6956478	4.633625	4.6585281	5.0882791	4.7608556	5.7303141	5.7231399	5.3388013	4.9357878	5.5984251	5.1156487	5.3769745	5.5738309	4.9842656	5.4310373
CILK1	1.4419185	1.5232933	1.8696554	1.822127	2.7048262	1.7834265	1.7503713	1.4797943	1.550706	1.2162798	1.4956928	1.5509694	1.5990431	2.0519623	1.8189181	1.5101327	2.5342989	1.5195993	1.8179658	1.6750577	1.5432929	1.9107537	1.9164335	2.4658874	1.807913	2.3382432	1.6614176	1.6684079	1.5229286	1.3982197	1.2398913	1.5023786	1.3098889	1.1377301	1.2523958	1.3766087	1.433282	1.2006963	1.4441646	1.7861171	1.3508112	1.7838383	1.8307246	1.5740672	1.6460681	2.0882969	2.2117099	1.2267673	1.7905472
GARIN2	1.9238269	2.0287626	2.9804275	2.8011169	1.44742	1.2981301	2.4853466	1.7221792	1.7263761	1.698447	2.4053866	1.9872107	1.4441646	2.1510282	2.2823949	1.9361659	1.8907924	1.7749852	2.5730311	1.8416789	2.108346	2.453546	2.2520934	1.8588547	2.7127074	2.1926062	2.6758652	1.8662047	2.2069702	1.7043349	1.579579	1.7412968	1.6174856	2.0306674	1.9473877	1.3707931	2.4483291	1.3419884	1.9224774	2.1296689	2.1901647	2.1664021	1.8597508	1.8655915	1.6910843	2.2069702	2.0584478	1.7328869	2.1118191
BCL2L14	1.9294276	1.9401226	1.6412261	1.9340626	2.59022	2.0162176	2.335911	1.7755856	1.9310458	1.8058923	1.9167563	1.8008478	1.7817519	2.1961803	1.973461	1.9869685	1.9537424	1.7195216	1.3476115	2.3580497	1.5295744	2.3138175	1.8326023	1.8123462	1.494658	1.791693	2.1767377	1.915744	2.0774197	2.1196785	1.9772328	2.1894849	2.1735305	2.0571628	2.1185607	2.198973	2.3302586	2.0419508	1.5861499	2.256909	2.0844464	1.8072485	1.9118546	1.8110874	1.9386172	2.4248517	1.921891	2.1273955	2.3302586
HS6ST3	4.3509847	4.2146977	3.832489	4.1073501	3.5616805	4.6233512	3.8917617	5.0828735	4.3227333	4.4214176	5.0148894	4.2799174	4.0522524	4.4624624	4.3105703	4.2961841	4.103676	4.6337753	5.0539346	4.9783871	4.7621058	5.1577155	4.7600025	3.6289677	5.0476033	4.9306063	5.0170714	3.8523057	4.8349781	4.5902242	5.3653655	3.9130899	5.1028327	5.2486078	4.9508138	5.0187648	5.1791425	4.7598556	4.9797373	4.1326142	4.269882	4.0085221	4.9638365	4.54629	4.4632309	5.2381228	5.3280276	5.0354725	5.3900197
SLC26A1	3.9517105	3.9939755	2.8747758	4.0527075	2.8646544	3.3105293	3.1322299	4.1798016	3.6265597	4.1724522	4.549449	4.2235387	3.1196995	3.7671758	4.1849798	3.6019331	3.3851842	4.5201931	4.015668	4.1152113	3.9028614	4.9700228	4.0532018	3.2287267	3.2375682	4.6433972	3.6706815	4.0839799	4.1484666	4.4410957	4.1365613	3.5416613	4.3569489	5.2444059	4.6359641	4.7678921	4.8219794	4.1613487	4.4651073	4.0725576	3.5180156	3.4701607	4.6163588	3.6088413	4.2994173	5.061161	4.5213739	4.0627281	4.9875416
CLDN15	3.8270272	4.0485668	3.1186501	3.2872654	3.131315	3.348549	3.7242958	4.3978832	4.2188703	4.0250991	4.8323815	4.264802	3.9398797	4.5032201	2.9566375	3.3059471	3.0494245	3.2710555	3.1200542	4.3993021	4.7023845	3.3733195	3.7152177	2.5971562	3.352306	3.1118811	4.0266767	3.8365624	4.2855971	4.6210563	4.5267104	3.2066956	4.4330737	5.3474896	4.7963688	4.5781516	5.084506	4.3398322	4.7546278	3.9571778	3.0071826	4.1310997	4.0534018	3.246681	3.9285874	5.2437137	2.9561249	4.3061492	4.8117536
RAB42	4.4745054	4.4085491	3.5381716	4.5198927	3.4540351	4.4316488	4.504175	4.8834473	4.5736787	4.399462	4.7009574	4.691322	4.4792994	5.1522654	4.4462636	4.0692167	4.1801995	5.0812309	5.2519375	5.0907784	4.6476667	4.447733	4.3497965	3.6399933	3.9751666	5.1402205	4.798996	4.2121648	4.5637261	4.931721	4.5987254	3.1603076	4.9650986	5.3150761	5.144166	4.935151	4.9434412	5.0288834	4.7682911	3.6767709	4.2645532	3.4082391	4.8063582	4.761493	4.8255577	4.8059486	5.4129249	4.6708277	5.4983958
PTCHD1	2.0892319	2.00362	2.4033261	2.2699708	2.1771961	2.2567369	2.683703	2.5318599	1.9585821	1.9277099	2.1030198	1.7565634	2.6901811	2.081125	2.1397691	2.4305245	2.5720467	2.012914	2.6330453	2.8680959	2.0142964	2.5495762	2.3665718	1.8944994	2.4046581	2.646952	2.3879137	2.2799819	1.7669785	2.2988179	2.0065994	2.0574353	1.9830996	2.048529	1.9940267	2.0697406	1.7895067	2.1278129	1.8600267	1.9382017	2.1028395	2.443591	2.4460951	2.2402784	2.3202024	3.2335808	3.4557544	2.0483368	2.732042
M1AP	1.2693132	1.1876227	1.3910244	1.3529335	1.2766772	1.3550797	1.9204713	1.8169051	1.4074552	1.9169709	1.5447137	1.2139695	1.6275015	0.8197343	1.819296	1.2958606	2.1459288	1.7130372	1.558658	1.7705497	1.3603714	1.427407	1.1689881	1.5377381	1.7454586	1.3552917	1.5637288	1.3193138	1.9707369	1.777995	1.726209	1.4485218	1.4259546	1.9328296	1.7823253	1.851877	1.8802438	1.4166024	2.082358	1.0777898	1.5490998	1.4388642	1.6517202	1.9162507	1.5563304	2.0621773	1.0790062	1.6519204	1.2854658
ZSCAN4	1.4020425	1.4189925	1.5821848	1.4206859	2.4376653	1.1970248	1.0471077	1.5007071	1.5871612	1.7012025	1.5621364	1.7530028	1.1656422	1.2442753	2.487021	1.498566	1.4995697	1.4923031	1.4372022	1.5546021	1.0878724	1.2048048	0.8910821	1.4447605	1.494658	1.1712828	1.3050194	1.3696708	1.3976299	1.7043349	1.6476506	1.3892928	1.8332357	1.8558031	1.8684234	1.5438405	1.8808239	1.8687228	1.5714357	1.406294	1.1258765	1.1885142	1.1812126	1.074421	1.4823238	1.665293	1.40885	1.5819058	1.4886538
VWA5B1	4.290154	4.122692	3.7948316	3.675223	3.59109	3.7806078	3.2431936	5.4195472	4.4126378	4.5201931	5.0464488	4.831309	3.3524038	4.5769097	4.1458363	4.3055531	3.5447163	4.1033777	3.7015923	4.1213763	4.201056	4.4202224	4.1751857	3.7710024	3.464093	5.1642016	3.9827412	4.0099503	5.0293222	4.8891038	4.7876379	3.7626797	5.3229919	5.6675492	5.3392239	5.1943022	5.5674007	4.9979931	5.1568559	2.9257349	3.5608033	3.9407628	4.6436259	3.5026214	4.8370015	4.9128434	4.0681728	4.7340913	4.7155673
LINC00311	3.5114626	3.2257994	2.2679299	2.7181035	2.3417162	2.922432	1.7621895	3.095839	3.000677	3.1652429	3.5203179	2.9138068	2.6900753	3.1271069	3.0474331	2.4480834	2.4177908	3.6404618	3.2237047	2.9485018	2.554974	3.163155	2.4915063	2.2340086	2.7194381	2.1052707	3.1525403	3.2926956	3.9899639	3.8635817	3.4634414	3.1270679	2.9269146	3.6064742	3.5215593	3.0057878	3.1663049	3.2656645	3.5603929	2.6279188	2.294817	2.3902143	3.1809082	2.2104922	2.7297577	3.5341408	2.2863816	3.4249664	3.4657816
HTR6	3.9484448	3.9304546	4.0068209	4.3513754	3.8453844	3.7982435	4.0064736	4.129099	3.8935363	4.0652917	4.5412363	4.3610215	3.9746246	4.4444507	4.0368634	3.9679768	3.3481929	4.7079966	4.2903278	3.7115444	4.0132955	4.0857554	3.6246096	3.8192631	4.3093073	4.6175102	4.2414497	3.610312	4.1430288	3.9633864	4.2626874	4.4476087	4.5954278	4.96048	4.7950845	4.4184999	4.773714	3.9964191	4.8868561	4.0441106	4.1145649	3.5537298	4.3780611	4.1385355	4.8183954	4.5435325	4.2814657	4.3204156	4.7873042
MAGEB6	1.4885384	1.2412708	1.9560737	1.7599319	1.5169003	1.346369	1.4913529	1.2520254	1.2626556	1.2645759	1.1509292	1.1583894	1.2636798	1.5127335	1.6626102	1.7469143	1.4238678	1.9673942	1.7328869	1.1250836	1.1555772	1.6817757	1.6019093	1.6269602	1.5843064	1.5940832	0.9745766	1.3068707	1.3203907	1.2491813	1.1471229	1.5944606	1.3320175	1.2815941	1.1426903	1.2554144	1.0505613	1.1712828	1.0586683	1.3908477	1.3413673	1.242894	1.5503284	1.3236723	1.5013992	1.026916	1.7199645	1.1334497	1.8112876
RUSC1-AS1	2.9420001	3.4440228	3.9530788	2.622454	3.4254951	4.384535	3.3964414	2.6709101	3.1121027	3.4974143	2.2848161	2.4346624	2.8876656	2.7617154	1.6427302	3.3473139	3.2800297	1.9483667	2.9706388	2.9527085	2.9685794	1.9703398	2.8291121	3.2638451	2.9132435	2.3797946	3.1285645	3.2225742	2.9067582	2.8476458	3.1711797	3.6836777	2.5290939	2.3694913	2.6435724	2.894126	2.2300988	2.8651847	2.8053337	2.8370753	3.0992699	2.3307541	2.4216211	3.2067675	2.77885	1.8942937	2.5860992	2.6374144	1.8996588
CACNG6	5.2390198	6.78527	6.7677948	6.5803847	6.4708399	5.8560645	6.5274349	4.2313922	5.3954073	5.0215356	5.8355358	5.5404422	6.0706475	5.2490918	6.0476555	5.332716	5.9124114	5.4436146	7.2611122	5.4481014	5.5582406	6.0894628	6.0686981	6.5891414	6.6025607	8.1734005	6.3993736	6.5051137	5.0538391	5.3031329	5.3788384	7.095559	5.0869593	5.5340929	6.0722953	5.4253075	6.0820062	5.0739954	5.644632	6.3923818	6.0663003	5.82482	6.0052279	5.9329727	5.9889879	6.9622989	6.5852866	5.321223	6.5214374
LMNTD1	4.1359836	3.3653297	3.2561073	3.1988849	4.8441775	3.1978505	2.692445	3.1149355	2.8914036	3.0009906	3.540478	3.6672073	3.2565282	3.1271069	4.4492368	3.832489	2.5875341	3.7139728	3.867828	3.9746246	3.6424245	2.7865834	2.5293838	4.8083131	3.1711797	2.7954339	3.0199755	2.9045363	3.0484696	3.1896646	2.4666335	2.748028	3.2551987	4.0885987	4.0961596	2.9304868	3.1113623	3.4174081	3.3555149	3.3089272	2.5993367	3.1381388	2.4856292	3.0977083	3.649302	3.1300729	2.4604383	3.5608033	2.4176876
CIRBP-AS1	5.0345424	5.9037095	4.8677539	5.3797233	4.4659007	4.6494987	5.2295271	6.0801363	5.0537387	5.0462685	6.0951528	5.631538	5.758112	5.5582406	6.1507309	4.7034535	4.9443017	5.5998514	6.1697714	5.5309521	5.7964999	5.2564575	6.0438481	3.9646476	4.8714842	6.4932702	4.6038696	4.9427734	5.4661486	5.4703065	5.4019729	4.6522995	5.7748362	6.0847676	5.7316194	5.5051075	5.8676418	5.5016227	5.4177277	4.1976055	4.946938	5.3401487	5.6987382	4.5823748	5.4358828	6.5000433	6.4134598	5.682962	6.286092
AXDND1	1.2173054	1.5336813	1.7520376	1.3183263	1.226349	1.4299711	2.234998	1.1324134	1.3322205	1.2887931	1.3078553	1.3563838	1.6680816	1.4679097	1.4155888	1.4808199	1.1906914	1.3686216	1.6351689	1.4429635	1.5673254	2.1045393	1.4858948	1.4646244	1.4672184	1.3138326	1.2507251	1.4219206	1.4203954	1.4355148	1.13975	1.4182834	1.4034833	1.2832639	1.2019722	1.3454123	1.4203954	1.1744034	1.2028413	1.6835794	1.2973961	1.9268742	1.4136276	1.5315565	1.2504632	1.6014773	1.9423161	1.1673264	1.385064
ASMTL-AS1	4.9959919	4.9026469	4.2512953	5.5814643	4.6228656	5.1277614	4.7439647	5.8736678	5.1316894	5.1128747	5.8355358	5.0890453	4.6927139	5.1218916	5.6541412	4.6891981	4.4364231	5.6287124	5.663344	5.2276276	5.3300568	5.2011263	5.2829824	4.3212488	5.1934902	5.9014824	5.2406403	4.8331155	5.1277614	5.1587165	5.0927159	4.3815751	5.6879583	5.8189155	5.4643503	5.6416189	5.4923063	5.2018217	5.2400644	4.830679	4.9543309	4.7208283	5.8705732	5.0880673	5.2637738	5.3603948	5.6613849	5.2910717	5.9121351
CD200R1	2.6741837	2.2157111	2.3917962	2.5660286	3.4114011	2.0538615	2.2111198	2.4406785	2.8615836	2.8698751	2.518585	2.3565995	3.0530663	3.2430027	2.6996691	2.8997622	2.8151283	2.3446078	3.2340555	3.2270541	3.4136859	2.1504805	2.2189016	2.1076923	2.7349687	2.2020981	2.0078954	2.1719245	2.3217826	2.2631473	2.3565244	2.2366474	2.0128336	2.1836996	2.102244	2.1988938	2.3915609	2.4152665	2.0763183	2.4161288	2.1979767	2.1754762	2.6283039	3.1489132	2.2130412	2.4697814	2.6531452	2.7958908	1.7880986
LINC00334	2.1778424	1.901979	2.2001948	2.048733	2.62994	2.1233913	2.8809565	2.1117317	2.119148	2.2980388	2.052048	2.081125	2.0762316	2.080129	1.8657719	2.4010921	1.867846	1.9128821	2.0814399	2.1488204	2.0027225	2.1075498	2.1497292	2.5897843	1.8121335	2.8095937	2.1321393	2.1057935	2.1564226	2.3422263	2.1800762	2.4702974	2.3292379	2.2700719	2.2183701	2.1993464	2.18502	2.1087262	2.018519	2.4353957	1.9743459	2.2084251	2.5099952	2.2990162	2.0782658	2.1596542	1.6264768	2.1903929	2.0625755
ATOH7	1.8300137	1.5803222	2.3595302	1.822743	2.22123	2.0365487	2.6993035	2.2468999	1.9367774	1.8421133	2.2590962	2.0511478	2.297964	2.2603815	2.2459119	2.0396021	1.9769619	2.7156708	2.1343713	2.323344	1.9865784	3.6041014	2.1582921	1.4956928	1.7736562	2.0238394	1.9218048	2.1833877	2.0297128	2.0919235	2.191285	1.4411616	2.391035	2.5827186	2.195893	2.2010609	2.2735366	1.9472792	2.0307681	1.5711763	1.9845892	2.4434086	2.2846573	1.4024664	2.6349903	2.0347414	2.0515779	2.1902514	1.6535538
SEC16B	3.8484184	3.9180684	3.2156278	3.6657235	4.0011155	3.8127481	3.6616962	4.2053122	3.9260601	3.8626059	4.2066417	3.6094757	4.1090274	4.1598611	3.5237992	3.6377334	3.9067214	2.9747123	3.3425813	3.8865236	3.7226327	3.3998261	4.1401611	3.4297374	3.5815958	3.5607255	3.7824116	3.8182886	3.9208077	4.4251315	3.9075541	3.1997685	4.2833475	4.3793838	4.2776442	3.9645651	4.1783759	4.2311689	4.0113737	3.1889632	3.2217234	3.4312167	4.0408124	3.9646476	3.9111399	3.5220921	4.6340686	4.1240634	4.0849089
AMER1	4.6415784	4.3455692	3.5020254	3.1683856	3.5249862	3.2634295	3.8710576	5.4122698	4.3476433	4.4065964	4.8679642	4.8955039	4.0677565	4.0375751	4.222848	3.929129	3.791477	4.5821661	3.1181745	4.2314395	3.6345596	4.8121414	4.4647402	3.7549471	4.1486677	4.3963403	3.8041879	4.0481173	4.8826183	4.9177069	4.7846158	3.2948573	4.6667352	4.8943686	5.0067779	5.1664436	5.2416866	4.3739167	5.0029569	3.5672706	4.1977966	3.2313232	4.8063582	3.304063	4.3289188	5.0636512	4.0108819	4.5661025	4.8424018
NKX6-3	3.9096735	3.9213013	2.6022869	3.2823797	2.620404	2.9068584	3.2347331	4.8887664	3.5217638	3.9388567	4.6646286	4.3167432	2.8844897	3.5458556	4.0557036	4.085424	2.8691307	2.979677	3.270236	3.3183422	3.1091613	4.07156	3.051824	3.5699733	2.8505548	4.1817205	3.3162516	4.1962467	4.309474	4.1407727	3.8863086	3.1543324	4.6737027	4.5178363	4.7188202	4.7507959	4.9484122	4.0823718	4.1225104	3.4756513	3.2648867	3.8833294	3.6440787	3.0977083	4.0528204	4.6963091	3.5746435	3.6328846	4.490945
TBATA	3.6091159	3.8095462	3.7644322	4.6337753	4.2041339	3.630121	3.8476419	4.0708042	3.65376	3.6303338	3.9356003	3.9281349	3.5118942	4.0721354	3.8518632	3.6815017	3.5299098	4.1470109	3.4031588	3.6626192	4.1030809	3.5934118	3.8211861	3.8994492	3.9870022	4.3148684	3.8101245	3.7657729	3.9843356	3.9704722	3.8184919	4.5059927	3.8679648	4.5226912	3.5877494	4.209672	4.0842478	3.8389124	3.8600617	4.0305131	3.8068884	3.7385243	3.5921321	3.8505714	3.8512112	3.7014739	3.5600617	3.803201	3.9956572
EXOC3L2	5.6107369	5.8677608	4.8726434	5.4434261	5.2087077	5.2386355	5.8891793	5.9873801	6.0624	5.6832598	5.934035	6.1254789	5.5536521	6.0404949	6.3933975	5.434093	5.2046882	6.3724963	6.0863958	5.9349968	5.5626711	5.7708065	5.653028	5.406348	6.2729292	5.9860369	5.2717441	5.4040649	6.1957731	5.8947635	6.1064497	5.9975672	6.3315221	6.5786158	6.2648432	6.2286286	6.399766	6.3704138	6.1636456	6.2516761	5.7818511	5.4103836	6.7421345	5.0066876	5.920711	6.470659	6.653067	5.8518571	7.1576381
CABP4	5.0331499	4.1560929	4.1278746	4.4542622	3.8345491	4.633702	4.4478877	5.6748634	4.741809	5.1560903	5.6090688	5.3312213	4.5657354	4.9686457	5.590712	4.2835492	3.7497874	5.004787	5.2145818	4.7671789	4.3239732	4.3243304	4.7887373	4.5493095	4.2309409	5.5378815	4.3825805	4.9170413	5.4834886	5.4778601	5.5665961	4.0064736	6.053909	6.0925507	6.0924173	5.3826602	5.8904597	5.645466	5.804256	4.2532996	3.8995996	4.2065462	5.1584341	3.7737842	5.16459	5.9444098	5.0485958	5.223843	5.6514478
TNFRSF13C	4.190436	4.4243632	5.320637	4.4235037	4.761493	4.2297234	4.2021285	4.3681504	4.2167558	4.1866475	4.8592563	4.627033	4.3989463	4.8224239	5.4748251	4.4761881	3.6718951	5.0452368	4.8566368	5.3181685	5.0330247	5.0270924	5.2172549	4.2165417	5.2265987	5.9872063	4.6431769	4.1550261	4.2155162	3.8945876	4.0268416	4.0215689	4.0992874	4.9805625	4.3398322	4.6225767	5.0958789	4.1921666	5.2026755	4.5137141	4.3952045	4.7678205	5.5846879	4.4565199	5.0865301	5.4760303	5.3697416	5.2368993	5.8576639
CAMK2N2	4.4916242	5.3169946	4.3112121	4.404507	3.8945876	4.5324174	4.9374106	5.0904431	4.5339406	4.429475	5.3836228	5.3523032	4.3544515	5.3574603	6.0408971	4.4510358	4.5010089	5.4560596	5.5127413	5.1193974	5.100974	4.8282683	5.0480575	3.7900824	4.683595	5.747149	4.1209047	5.0561498	5.1428761	5.0674772	4.9131827	4.253989	5.5292826	6.1711019	5.7334824	5.2859115	5.6374553	5.2415012	5.7739811	4.139107	4.2828593	4.6800057	5.929127	4.3838132	5.0558683	5.5303188	5.1787793	5.0628936	5.7195641
ANKRD30BP2	1.6689638	1.9075132	2.459428	2.3425004	1.5870418	1.7827235	2.0509516	1.9329209	1.9005116	1.8778012	1.8876731	1.8008478	2.1752864	2.7789532	2.2638017	1.8778931	2.0798021	2.1998428	2.8442206	2.0635603	2.1089195	2.2655413	1.9583645	1.6579967	1.7271724	2.2586414	1.8470979	1.8452844	1.6853636	1.7723584	1.8348502	1.960331	1.6186605	1.9318914	1.5389151	1.6173742	1.915744	1.7365252	1.5510877	1.896023	1.679601	1.7098589	2.7509613	1.7760766	2.3217826	2.1133968	2.029106	1.8517901	3.2992461
KCNG3	1.5748031	1.6510024	1.9129751	1.5740672	1.3965496	1.8499518	1.4275603	1.6230735	1.6348718	1.6679526	1.8712017	1.7954539	1.6064429	1.9870478	1.7790735	1.4932645	1.6331418	1.6698897	2.5214994	1.960331	1.8146226	1.9353488	1.3290359	1.5221529	1.4680622	2.9490952	1.717658	1.7041643	1.7768325	1.5964376	1.5234451	2.7523224	1.8056677	1.6354832	1.7392683	1.7467182	1.6012592	1.5943518	1.5304552	1.5232933	1.4117056	1.4841402	1.3221275	1.8593847	2.2199996	2.7067281	1.6579967	1.8234811	1.506121
LINC01312	4.4083621	4.7300272	5.6555764	5.9564757	7.0314488	4.9595148	5.3202691	4.0350084	4.6221539	3.8851155	4.6085969	4.3282742	4.4804886	4.3909754	4.4636975	5.1546922	5.9635354	4.7195583	5.7423075	3.7863693	4.4652981	4.447733	4.6769526	6.290492	5.3583488	6.3519648	4.7192464	5.9358264	4.3205195	4.3361911	4.2844311	5.3228323	3.954046	4.4687344	4.4931558	4.3660145	4.4049213	4.201056	4.5191185	6.2341468	4.6999742	4.3631273	4.5005771	5.3672255	4.5515187	4.7398125	4.7791436	4.4217213	4.1078281
FOXP2	3.9847043	4.9593864	4.8200161	5.2604285	4.9375093	4.5483242	5.2287941	3.6145611	4.9503446	4.4343294	4.084728	4.4908471	3.7092756	4.4719264	3.5847803	5.1125096	4.8004829	4.6409561	4.2726538	4.1976055	4.0344095	4.9625277	5.3330496	5.096399	4.890792	2.9496691	4.5877025	4.3421253	4.1423403	4.2380951	4.8640509	5.245311	3.9747959	3.9940547	3.9830746	3.6533963	4.0620677	4.6686445	4.07156	4.6067334	3.6606986	4.7965824	4.2264131	4.6195314	4.5632672	4.1751857	4.4572766	4.6391319	3.6204618
B4GALNT2	3.2666838	3.5483785	4.1415298	3.214852	3.2377626	3.4775514	3.2614639	4.2118693	3.4679071	3.6762141	3.8800365	4.1810733	3.2445949	4.1121136	3.6109663	3.1130577	2.2040855	3.6485648	3.4730864	3.3643985	3.5439592	4.0572645	3.7090076	2.8851193	3.4495656	4.5215552	3.3231885	2.8677084	4.1375881	4.4413257	3.4928474	2.7215917	3.9334316	4.3979927	3.9348193	4.1268538	4.3243304	3.7757605	4.0091028	3.2001259	3.3214423	3.3600168	3.8335016	2.8708213	3.7565215	4.1988841	3.9065033	3.6804867	4.1078281
FMR1NB	1.6917864	1.6262772	1.3957324	1.2900609	1.3294164	1.5320251	1.2758581	2.510844	1.5453448	2.0235522	2.2620717	1.9313843	1.8006023	1.8569426	2.4682343	1.5661182	1.4940707	1.9474983	2.1636033	1.5803222	2.044325	1.8280712	2.1177446	1.7898801	1.2927802	2.5886036	1.439519	1.6893532	1.8169051	2.0006934	1.8363794	1.3173006	2.099561	2.0735614	2.2018178	1.9145832	2.6218931	2.1973502	2.3046859	1.3711023	1.4984053	1.1419788	1.6935915	1.3429647	2.0492689	1.6423029	2.1254143	2.0085698	2.3469238
GCSAML	2.156201	2.1238314	2.907581	2.6334223	1.9393522	2.2917027	1.7788097	2.4537188	2.3479866	2.3868376	2.26288	2.1949067	2.180909	2.4358931	3.9166113	2.2739317	2.4868557	2.9143998	2.6236233	2.3348751	3.0412799	1.8314041	2.3801473	2.1028395	2.4115894	2.308724	2.1406678	2.208583	2.6862163	2.44717	2.1513143	2.9768963	2.2391405	2.4838538	2.5299152	1.9558202	2.5189112	3.0316344	2.2950148	2.1296689	2.2512404	2.857293	2.7704163	2.6383078	2.3995188	2.641752	1.6818953	2.4845701	3.4971336
SIGLEC11	2.6614923	2.8587856	2.4295665	3.2558541	1.44742	2.3756014	2.7435142	2.804355	2.6341823	3.0531552	2.6855304	2.4465984	2.343195	2.6496862	2.4904917	3.2050983	2.4331191	2.5437103	2.7441852	2.7060243	2.6687831	2.1553445	2.7441852	2.3287023	2.1393969	2.5453093	2.3334987	2.2797878	2.3360978	2.5298001	2.604119	2.1193644	2.5565926	2.8410586	2.7060243	2.4475245	2.3582942	2.6395353	2.5591399	2.1067694	2.7426441	2.7689104	2.0430483	3.4247651	2.7325432	3.136387	3.6586812	2.7474328	3.0433538
IL23R	2.1551466	1.7524675	1.1583894	2.0771505	2.1309017	2.1247009	1.8169051	2.3744958	2.1695381	1.9319758	1.9242797	2.3222152	1.9211891	1.8083401	2.5379333	2.156201	2.0408139	2.0775977	2.1330038	2.2158155	1.8605355	1.929918	1.9316978	1.5487773	2.0504996	2.2782008	2.5734169	1.9334275	2.16615	2.3565244	1.9120594	1.7423263	2.0421812	2.7300095	2.5927827	2.1291854	2.4693964	2.0718087	2.7797047	1.8614379	2.3628643	1.691386	2.9908018	2.3374401	1.8343201	1.7525647	1.9305455	2.0896468	2.7280983
MAGEB18	1.5424859	1.3711023	1.4879851	1.2579449	1.4848249	1.7390557	1.4199787	1.3103694	1.2356566	1.2711592	1.5235582	1.3465824	1.7198579	1.3525824	2.1860984	1.3839341	1.3435791	1.3294164	1.3982743	2.0175062	1.5593851	1.4296551	1.7192337	1.3173006	1.494658	1.8884848	1.3391382	1.7984401	1.1306567	1.581781	1.2973961	1.7114735	1.1495353	1.3198464	1.7392683	1.278596	1.553194	1.3138326	1.4878546	1.3092307	1.3454123	1.5191064	1.4889698	1.7112321	1.8569426	1.1850267	1.851877	1.3868954	1.3175835
CD276	6.8684573	6.0642704	6.3719192	6.8468714	5.945566	6.3352646	6.4236533	6.9036904	7.1172019	7.1659182	6.7982443	6.6097984	6.4862889	6.6981469	6.6918452	6.5664848	6.3009485	6.6517522	6.8644093	6.5786158	6.9359824	6.0881323	6.4755479	6.0507648	5.8794218	6.9693237	6.1559553	6.2426075	6.9851195	7.025553	6.8456323	6.0669402	6.5669591	7.2133307	6.8092099	6.5919773	6.6424102	6.924976	6.5581002	6.4086333	6.1043823	6.5301617	7.2077962	6.098196	6.2841393	6.2578213	6.0475169	7.2877447	6.7810268
IFNL2	2.3884353	2.4807216	2.4409172	2.2522671	2.3636055	1.9475802	2.5280761	2.547431	2.1452826	2.216226	2.6690529	2.5409971	1.9982818	2.4293751	3.1084782	2.2549884	2.0588353	2.8695922	1.9672447	2.1109571	2.1787354	2.4518636	2.081523	2.5139901	2.1129866	2.3707407	2.4667281	2.3323719	2.4954972	2.5165744	2.3397414	2.5937865	2.4463889	2.5857582	2.530991	2.4908227	2.3858004	2.061704	2.5398935	2.7430223	1.9688141	1.9423161	2.7576502	2.516994	2.080847	2.5565926	1.9384139	2.4607103	2.7826745
IFNL1	4.2679171	4.5472379	4.0466449	4.1553801	3.5815958	4.219179	3.9277333	5.0561498	4.495625	4.5019447	5.2302321	4.9697045	4.3341087	4.9936659	5.2228636	4.0197323	4.1926522	4.5201931	5.4015824	4.4299752	4.6413719	5.0105804	4.236287	3.6361059	4.0935096	4.7017927	4.3305453	4.3486146	4.7350405	4.6453803	4.6800057	4.278642	5.0573702	5.4844448	4.8233879	5.1893399	5.5188761	4.9284399	4.979391	4.6451201	4.0170544	3.9797701	5.0500217	4.1363703	4.6212258	5.525063	5.2570393	4.778858	5.0803443
C4orf36	2.5810554	1.9805	2.666395	2.2102054	2.4467762	2.6087029	3.7898397	3.0050086	2.6315999	2.7149654	2.8803337	2.6001163	2.7618777	2.6608713	2.6420338	2.6272283	3.2775487	2.2865677	2.6149289	2.0708995	2.1581305	2.2113063	2.047473	2.6043904	2.5502264	2.165123	2.5278777	2.3726255	2.5905132	2.8158978	2.7954339	2.0713257	2.7004988	2.7169984	3.0675086	2.8101534	2.8291121	2.741946	2.8223534	2.7400078	2.5064975	2.9618638	2.4381304	2.206316	2.5489762	2.0075245	2.474909	2.7383218	2.4294724
FIGNL1	3.649527	3.6013147	3.7440805	3.7348846	4.5466798	3.9251566	5.1317975	3.5463295	3.7555276	3.647717	3.4963889	3.3298865	3.9639734	3.8741456	2.6249925	4.2071021	4.7404842	3.9128836	4.1760334	4.0946772	3.3140337	3.6950347	3.5873785	5.1221866	3.3524038	3.56933	3.7758659	3.8895765	2.8490228	3.5474395	3.2352061	4.2799174	3.2783853	3.1717985	2.9891386	3.4301527	2.9161681	3.3279877	3.4628886	3.9834593	3.8518632	3.7908251	2.6278145	4.6757402	4.293426	3.3022237	4.1553801	3.5034594	2.7954339
RIMS1	1.9859995	1.3949386	1.5542505	1.6191596	1.4343733	1.6296438	2.4581608	2.2432941	2.1537418	2.0860611	2.4364121	2.0096521	1.8994515	2.4285773	3.2761655	1.893525	1.7929398	1.5119697	2.9607818	2.4261552	2.4115894	1.3232301	2.0711269	1.9705269	1.6339744	2.0005393	2.0457695	2.1921643	1.8671536	2.5620405	2.1792744	1.5198669	2.1100815	1.965263	1.8831289	2.1909829	2.0550569	2.3282911	2.2247825	1.8566774	1.7659513	2.2186615	2.5583068	2.0793118	2.2602025	3.1421024	1.7892899	2.3603479	1.7702715
PITPNM2	5.7377603	5.6634545	6.4120064	5.6254802	5.6066802	5.9936899	5.9421467	5.0175722	6.1460613	5.8735385	5.0687481	5.5988086	5.7690858	5.5358871	4.5038223	6.523262	6.2416318	5.220986	5.0224068	5.3511431	6.0360002	5.4066552	5.9807645	5.9921627	5.8471081	2.5092018	6.0751914	5.7453298	5.6741623	5.1461956	6.1528251	5.1931408	4.7979113	4.5156461	4.9124893	5.3817525	4.5082273	4.8863961	4.8766779	6.2535159	6.10246	6.4686778	5.1537659	5.5806283	4.6343745	3.7222123	3.9438015	5.5517833	4.5115045
PCDH10	2.9276906	2.7762085	2.513036	3.4061031	2.8700591	3.1093687	2.6505156	2.6435004	2.5489762	2.1763264	3.0113938	2.459428	2.4707898	2.9421768	2.811229	1.5098808	1.9120594	2.4067407	2.8088605	2.7218524	2.8378027	2.4423159	3.7275281	3.4787091	3.6205785	3.0422643	2.6714565	2.571397	2.6396246	2.8041452	3.2590535	3.1309841	3.0717282	3.0014165	2.832373	3.0185085	2.3493215	2.9981651	2.9359758	3.383289	3.0729647	3.0490308	3.0002912	1.8648896	2.6375037	2.8874968	2.7929106	2.850655	2.7545334
TAB3	3.1731625	3.4599035	3.6213498	3.6387689	3.9803718	3.4419659	4.0863887	3.5631056	3.6110528	3.4628886	3.5120688	3.4514929	3.9585769	3.6313969	3.9354978	3.5825067	4.0001307	3.0324216	3.9727691	3.4040013	3.6086287	3.1312752	3.5307306	3.4412178	3.5302457	3.0624269	3.8563014	3.2809666	3.3939691	3.5071397	3.521487	4.0094739	2.9593792	3.2917614	3.5039886	3.2919435	3.6695764	3.2090748	3.4433296	3.8223048	3.5203179	2.7228195	3.8149679	2.9776234	3.8524218	3.4599035	4.122604	3.5359678	3.6462524
GRK7	2.2093295	2.052798	2.3208487	2.4401087	1.7652572	2.2884821	1.9882981	2.2691022	2.0025917	2.1880376	2.302603	2.2419299	2.2205718	2.0914125	1.7906593	2.0471624	2.270855	1.8787531	2.2963261	2.217074	2.1434081	1.0198828	2.3253246	2.2922769	2.1250529	2.2624625	2.4282626	2.2367235	2.2692201	2.5238014	2.339998	1.9363113	2.3802583	2.4273828	1.9612095	2.2362683	2.4004143	2.0034225	2.4904917	2.0497802	2.3166422	2.0467029	1.7122924	2.3374401	2.1654265	1.9344577	2.6606942	2.1853103	2.5706861
MMEL1	4.3795519	5.0672673	4.0409876	4.5435325	4.6963091	4.11831	4.4564368	4.5883115	4.4749881	4.6848918	4.752997	4.8723412	4.1043327	4.9874307	4.3383695	4.3353855	4.8415047	4.8856319	4.5968834	5.3039967	4.5490697	4.9579585	4.7817	4.4877109	4.6786559	4.8084151	4.3327322	4.4133404	4.8415047	4.8841911	4.249561	3.692535	4.9172568	5.2787006	4.8395306	5.0213311	5.1278942	4.71392	4.9820991	4.3014814	3.9806856	4.9397569	5.3628194	4.5244168	5.4639478	4.6490348	4.5229092	4.2484938	4.3649623
PDE8A	6.4657506	6.9492711	7.2108522	7.1261674	6.6981469	6.8783698	7.5493818	6.0502948	6.3097291	6.0821473	5.6485347	5.9182319	6.5489724	6.113151	6.8935008	6.8516498	6.8141311	6.9551748	6.3665157	6.6893184	6.570227	5.4455434	6.6310576	7.1076794	6.5191036	6.1867337	6.6504258	6.9260602	6.2451325	6.1225962	6.1096311	7.0904649	6.1110279	6.299849	6.2906604	5.8689792	6.0696609	5.8247178	5.934724	6.5915251	6.2162734	6.0346245	6.1631743	6.9318644	6.1696767	6.3495397	6.0258034	6.3011051	6.2202851
NLRP6	3.9211896	3.7883346	3.049843	3.8145628	2.4883093	3.4602045	3.556166	4.4799448	3.8532078	3.7792973	4.9016106	3.8243766	3.3861324	3.7810836	3.9276387	3.5200224	3.5579368	3.4013226	5.310723	3.7907383	3.7988291	4.2146977	4.2609782	3.2892892	3.2994472	4.8518602	3.405738	4.2795347	4.6333163	4.2123461	3.943722	3.5171639	4.3749627	4.7950845	4.5961491	4.4135432	4.3819797	4.355955	4.4576316	3.993533	3.1876485	3.9282299	4.405777	3.7311579	3.2353021	4.1005058	4.7416186	4.0371561	4.7243885
AKNAD1	2.1443211	1.5865543	1.7864098	1.8533111	1.7317459	1.8723243	1.9712284	1.5654722	1.5058736	1.532146	1.5784105	1.795255	1.9403998	2.6112716	1.6908501	1.6776783	1.8086295	1.4454209	1.3566081	1.9083335	1.8691405	1.5869291	1.6369564	2.5620405	1.7069072	1.6330627	1.7994628	1.8073518	1.647692	1.8088362	1.6212742	2.4932533	1.6944472	1.7334875	1.759191	1.5715837	1.8628126	1.6170456	1.2802017	1.7668632	1.5357598	1.4580509	1.5438405	1.6273972	1.771074	1.7750666	2.6287511	1.6066654	1.9313843
RTL3	3.1742348	4.138004	3.9354978	4.0153902	3.5343272	3.6146619	3.4334942	3.418296	3.3478845	3.2020084	4.0135151	3.5549149	3.5452339	3.6730531	5.3054714	3.2387481	3.5453849	3.5628309	3.3405568	3.9912913	3.6862649	3.5220061	3.5921321	2.8974151	3.5662988	4.9800356	3.8376041	3.2072515	3.4275946	3.5014258	3.1642972	3.4021801	3.6577942	3.5132012	3.7458026	3.7264991	3.8019252	3.3335353	3.2950535	3.7675891	3.5802248	3.9362752	4.4993265	3.6170186	3.2379105	4.5812956	4.1663377	3.2658469	3.7467674
ATRIP	4.688378	4.8816151	3.5303453	4.1968677	3.8485913	3.9327751	3.939982	5.0746158	4.8784018	4.6335216	5.4070983	4.8912904	4.1381725	4.602997	3.7773238	4.1512091	4.1732975	4.7996751	5.161157	4.7125144	4.4429045	4.8233316	4.8381804	4.4962162	3.6282655	5.4145006	3.8675013	5.3575575	4.7270892	4.6359641	4.9208428	3.416305	4.8344607	5.5137431	5.3966865	5.1354146	5.4344362	4.8537562	5.0807167	4.665877	4.0207709	4.0654697	5.2491972	4.5812956	4.409448	5.2997277	4.6609231	4.7546278	4.7613944
ZIC5	3.2254047	3.435526	3.2191111	3.6239435	3.5686783	2.8716388	3.4300658	4.0157766	3.4686559	4.213313	4.0239734	3.8758495	4.3292754	4.6204782	3.9501818	3.1311436	4.034702	3.4053614	4.0575741	4.0800356	4.006058	3.0089813	2.9425149	2.7404071	3.1006619	3.5874635	2.8503925	2.7022746	3.6706815	3.1123049	3.7974029	2.695781	3.6679654	3.8041006	3.687296	3.7534997	3.9474416	3.6574446	3.6401002	2.6396902	3.0783392	3.0141957	3.9803718	3.3845414	3.7469531	3.3404617	3.3974847	3.1734634	3.0291006
ANGPT1	1.4255996	1.8209511	1.7325421	1.5578615	1.9028303	1.7299183	1.791693	1.9366806	1.6626102	1.4998185	1.5633192	1.8466324	1.7254064	1.9745085	1.8767667	1.7784365	1.7525647	1.63593	1.6895522	2.3905555	1.3587	2.5280036	1.2761218	1.6575476	1.7830086	2.3528336	1.7585416	2.0798021	1.5707237	1.6769604	1.7483622	2.7261697	1.8310668	1.7284079	1.7559145	1.5200809	1.8617473	1.7820215	1.7076996	2.1523711	1.3023251	1.2766772	1.8191664	1.8329207	1.5260925	2.3393776	1.8133428	1.5739316	1.6988792
TEDDM1	3.0469061	3.78001	3.5808632	3.2721775	2.9780655	3.2380227	2.7192403	3.2335808	3.257923	3.2775917	3.9162417	3.4183443	3.0017895	3.0682674	3.4309306	3.1771703	3.0680797	2.8558672	3.5787498	2.9069363	3.3048468	3.8939102	3.0763337	3.4132356	3.3120602	4.1646207	2.9318903	3.8895765	3.2517911	3.715816	3.2718662	3.0050086	3.3607924	3.7180234	3.3221605	3.7471392	3.3327604	3.1390928	3.3707886	3.3675343	3.2171542	2.924465	3.5698823	3.2895806	3.6006303	3.4903676	3.3508321	3.292213	3.6782611
TRIM67-AS1	3.7536057	3.599056	4.5645396	3.6768635	3.7322439	3.5396373	3.2764852	4.1480472	3.4847942	3.4141478	3.8069544	3.6226361	3.3363764	3.2957249	3.55432	3.4841978	3.5199735	3.7074396	4.2726538	3.676588	3.5001584	3.4379004	4.0540704	2.7087358	3.6412587	5.8002318	3.4602045	3.5754694	3.524591	3.1816569	3.2024375	3.8902484	3.9330604	4.2842795	4.0164886	3.951393	3.8339751	3.3501552	3.4861944	3.7357041	3.2999591	3.0750204	3.8111571	4.0083219	3.1667145	3.7156235	4.0020577	3.1532088	3.8354899
GABRG1	1.2818263	1.2823821	1.7937131	1.5007665	1.9260675	1.2973961	1.1278487	1.2064271	1.2286787	1.0864876	1.2374092	1.1293243	1.3845184	1.268704	1.6384253	1.339417	1.6687067	1.4224694	1.5046789	1.7206927	2.0819568	1.3878145	1.2510508	1.2559661	2.0586373	1.4209866	1.385064	1.5275233	1.1685331	1.7630111	1.268991	1.5216029	1.3759778	1.445706	1.5834881	1.2077733	1.2330453	1.3837865	1.1278487	1.4226434	1.2953766	1.0173405	1.2731094	1.6724415	1.6460681	1.200292	1.0993652	1.0969497	1.6512694
PANX2	5.3517717	6.1196088	5.8396232	5.7663638	5.1628695	5.8957756	5.6939637	6.1418368	5.5037178	5.5171849	6.4546141	5.9914215	6.1431741	6.0650607	6.6750843	5.5536521	5.3022327	6.5680469	6.5767178	5.8736678	6.2026455	6.448027	6.7591846	5.5043959	5.6731742	7.9113749	5.6244312	5.7515164	5.9257922	5.8621866	5.8215758	5.2666461	6.2890586	7.0684316	6.2250139	6.3943572	6.5205912	5.92737	6.3819056	5.7248311	5.7378794	5.8766317	6.778123	5.5159226	6.4445119	6.813841	6.9081052	6.2046007	6.8308188
ZNF114	1.7243277	1.8625872	1.2545285	1.4836679	1.5322654	1.6132812	1.6640576	1.9865784	1.8248697	1.834132	1.3635941	2.0217829	1.7804315	1.6028687	1.6345258	1.7768325	1.5314247	1.6567274	1.2259801	1.7374536	1.4057034	1.7803589	1.8305122	1.6069259	1.5167298	1.5540061	1.3004621	1.3783349	1.8234811	2.0744947	1.6912035	1.1477147	2.1879692	2.233143	1.8950046	2.2510273	1.7638933	1.3700671	2.0269817	1.2476842	1.0969497	1.375656	2.1026354	1.4293697	1.4475019	1.9648191	1.3214601	1.9005116	1.8722292
CCDC27	5.0647529	4.5834954	4.4068799	4.5991098	3.304209	4.3698464	5.1778685	5.4753967	4.9535325	4.9418517	5.7539101	5.0859253	4.2880668	5.2447157	5.610517	4.6296966	4.6533587	5.6629508	5.2417299	5.1670652	4.921152	5.653028	5.6680554	3.0399115	4.0796791	5.2637738	4.635044	4.7093573	5.1761155	4.9221454	5.4516123	3.6424245	5.8420605	6.1566031	5.8285703	5.939048	5.8730057	5.1023654	5.5203801	4.6044153	5.0602498	4.7611107	5.3186833	4.4819015	4.9916665	4.8442973	5.3404428	5.1436867	6.227122
CFAP161	1.7540947	2.0132449	2.0915138	1.5808039	2.0404005	2.0692014	1.9368563	2.3011998	1.6561451	1.9585821	1.7790735	2.079973	1.929918	1.6348718	1.3014358	1.9933295	1.4342077	1.7860236	1.4240166	1.5689809	1.888807	1.8519673	2.3090133	1.5698585	1.8635467	2.2418362	1.8889863	1.8297721	1.9312858	2.5917333	2.2506461	2.0910232	1.9922361	1.8750601	1.8085594	2.0391537	2.62994	2.2585327	2.0135287	1.4466139	1.1636638	1.5387936	1.9206039	1.6102921	1.5570669	1.4923031	2.2578011	1.7842525	1.9056201
RBMY2FP	1.6372336	1.4143005	1.4472163	1.663454	2.0573049	1.4788885	1.3725658	1.4419185	1.5910678	1.4072859	1.8955111	1.7125185	1.5526919	1.1221028	2.5852843	1.5794736	1.5264108	1.6688188	1.8998283	1.2056141	1.9036514	2.2359223	2.1226125	1.4018571	2.0662508	2.1959939	1.3908477	1.6256794	1.8243159	1.6664065	1.5879584	1.8670518	1.6697603	1.4890398	1.8104466	1.812925	1.5756754	1.4449384	1.4009871	1.9635731	1.1272587	1.4839723	1.769016	1.5397943	1.8098154	1.6644374	1.7959994	1.6712194	2.7043875
NEUROD2	4.6635008	4.6332047	4.4709484	4.5751354	4.2808177	4.8812902	4.7644845	4.7564436	4.3699969	4.6012202	5.3609315	5.0703213	4.3171618	4.472259	5.2736908	4.6735216	4.490945	5.0889348	3.8937395	4.2178949	4.7621058	4.9078616	5.0771975	4.3839761	4.5963464	5.0163995	4.6682169	4.9570585	4.8532125	5.1765717	4.6403191	4.1709798	4.738517	5.7281583	5.2860353	5.5636329	5.0314575	4.9018495	5.3680029	4.4165481	4.3763308	3.8560345	5.8106713	4.1551243	4.3384749	4.1086745	4.3500088	4.897335	5.656351
LINC02899	2.8831915	3.1850038	2.8899327	3.4363709	2.9132435	3.3469679	2.6819403	3.2941695	2.7830247	3.013688	3.0446432	3.3436917	2.7511505	3.1517194	3.5628309	3.3460499	3.1226112	3.3429467	2.6817696	3.9211896	3.3895164	3.3126707	3.2478218	2.2487003	3.3904564	4.6072835	2.9512539	3.1042883	3.0127358	2.7614267	2.8399473	2.2453403	3.3149467	3.1390072	3.3289566	3.2722606	3.9123408	3.3378124	3.1999478	3.0085312	2.8795014	3.2802317	3.1368683	2.8012947	3.4249664	3.4409171	3.7917616	3.0122209	2.9353308
LINC00208	4.3368321	4.1617896	4.3715337	3.9878586	3.6971577	4.4872754	4.1846595	4.7376774	4.3425629	4.0858377	4.5302241	4.4652981	4.1110754	4.4135432	3.7155353	4.099078	4.0352928	4.8540041	5.3129943	4.556968	4.0326695	3.9360808	4.6514113	3.7737842	4.3306478	4.8382743	4.1178586	4.5354616	4.3027459	4.3434373	4.5266222	3.829099	4.7661713	5.210485	5.2482092	4.4098754	4.956207	4.9599387	4.6256827	4.3279344	3.8990122	3.9988299	4.7612111	4.2156841	5.0335176	4.7906706	4.212844	4.4461653	4.1933186
DNAH6	2.4727156	2.9934252	1.8248697	2.33163	2.2421045	2.6379018	2.7084458	2.9397881	2.7280983	2.4230493	2.4016344	2.503619	2.2797878	2.9411368	2.2583334	2.9387702	2.1811023	2.5876206	2.7588756	2.7567774	2.5411651	2.2130412	2.5815909	2.976472	2.3608737	2.7753341	2.8142735	3.1390928	2.511358	3.0167974	2.5557418	2.2122343	2.9076643	2.9516304	2.873354	2.6755439	2.8996098	2.2657531	2.4900816	2.3616155	2.1912065	2.4733116	2.9384157	2.533217	2.9513594	2.5815909	2.7655413	2.7932247	2.8489196
LRRC15	2.6676156	2.9113207	2.2912086	3.9214056	2.5163695	2.4459807	3.034704	3.2789693	2.5852069	2.727988	2.8809565	3.4010592	2.7573387	3.2028444	2.9566375	2.7268356	2.6602641	3.4844932	3.4779509	3.5133844	3.3956343	3.2941695	3.004843	2.16859	2.0075245	4.5028329	2.5795454	3.0849082	3.2186373	2.8618745	2.6483763	2.7721954	3.1997685	3.7719981	3.0063465	3.1721938	3.2822941	3.1142268	3.0835265	4.4331699	4.5037146	4.8651997	4.5082273	2.6480133	3.7442712	3.0784255	4.2688939	2.8797855	3.2633476
CFAP46	3.1146415	3.5911822	2.8321869	3.2891884	2.9030725	2.7530737	3.236504	3.2924149	2.8470295	3.1063364	3.1408078	2.9757938	3.3629528	3.6889585	2.7466309	3.4039034	2.7119964	3.1337218	2.3444328	3.4531085	3.048763	3.3227835	3.5133844	3.0150885	3.1490084	3.3211399	2.9091288	3.4301527	3.1624488	2.9061707	3.1061256	3.1213421	3.1754649	3.2338699	3.1848983	3.1691439	3.3676982	2.759632	3.4523285	2.8264242	3.1933852	2.6342329	2.6853117	2.6428065	3.1957161	2.9780655	2.6231633	2.9517106	3.6219811
B3GNT7	4.9598436	4.5464772	4.4709484	4.8631257	4.2173899	4.9502355	5.12536	6.2090937	5.5378815	5.3106145	5.6680554	5.5632739	4.6438334	6.1477824	4.8326584	5.2897864	5.332935	5.8232572	5.879796	5.7433837	5.8151144	5.8552869	4.9776405	4.1688745	4.9144038	5.9797023	4.7258747	5.223843	5.0920513	5.6880565	5.0679956	5.0850186	5.8738019	6.2028784	5.7827442	5.480669	5.8094716	5.71045	5.4701944	4.637474	5.0045733	4.412819	5.4569245	4.7441322	5.7052172	6.121394	5.2816928	5.5424671	4.8436769
CBLL2	1.9332642	2.1971467	2.3154941	2.5765311	1.8806031	1.9998521	2.0825904	2.308427	1.9889734	2.1564226	2.1341086	2.2901971	2.1656285	1.7821041	1.8933173	1.66418	1.9574532	2.6612365	2.2280033	1.7398727	2.3479866	2.782848	2.0451311	2.984219	1.8666614	2.7631375	1.8769262	2.1311129	2.054271	2.0829104	1.8950745	2.9124906	2.5124439	2.170093	2.3707407	1.9700859	2.6825592	2.1042657	2.2514736	2.3113338	2.0889286	2.4977936	2.4321601	2.5796495	2.485299	3.5318957	3.5917969	2.2604872	1.9592007
ZMYM6	2.0814399	2.3788005	2.239222	2.2055647	2.6318943	2.0664449	3.4458894	1.9318914	2.176466	2.0999142	2.06568	2.000045	2.8659311	2.2949178	2.6777763	2.5501405	2.496599	2.5829968	2.316733	2.1338275	2.3711929	2.6905555	2.1786528	3.1496949	2.8910467	1.7936333	2.1262117	1.8539781	2.0243737	2.1038654	2.2192456	2.7104085	2.0851387	2.0065045	1.9890644	2.113743	2.1487011	1.9972817	1.7722355	2.516994	2.1163409	2.456613	2.7573387	2.1679333	2.5469586	2.2447044	1.9088666	2.0818773	2.5926876
SGCZ	2.3776972	2.6854205	1.7471107	3.1797289	3.2675475	1.8879176	2.3058503	1.9794012	2.0708995	2.7846052	2.5001568	2.3238296	1.9670641	3.0061888	3.1360792	2.3786112	3.0787784	2.5564637	2.2976736	1.7582202	2.4851035	2.5952246	1.8228407	2.1509474	2.3041936	1.8687228	2.4207414	2.3894045	2.2991979	2.851557	2.5736129	1.7532076	2.3208487	2.7597551	2.2722171	2.4425437	1.8912212	1.8126503	2.3480731	2.897802	2.4943727	2.5906527	2.8601261	1.7457022	2.1021479	2.2732217	2.0996394	1.9644379	2.15258
LINC02551	1.2006963	1.1812126	1.4499812	1.3352085	1.2224004	1.1306567	1.3606057	1.1324134	1.2566065	1.0145133	1.0198828	1.4141304	1.2636798	1.2470815	1.2768602	1.3703442	1.495852	1.365785	1.1744034	1.2645759	1.7967789	1.6310367	1.6834706	1.2755508	1.6676922	2.1220577	1.1179011	1.5315565	1.1200551	1.1489009	1.2224004	1.4158341	1.2438815	0.9496677	1.1060368	1.1364434	1.1854145	1.3920914	1.4199787	1.3729422	1.3506316	1.1419788	1.3326405	1.6929034	1.1935783	1.1896828	1.8355759	1.2468369	1.9039018
WNT9B	3.4771727	3.3497843	3.3802426	3.1996626	3.0327866	3.2831237	3.9751666	3.7205952	3.3816014	3.6452786	3.7134025	3.7444617	3.1862046	3.0902305	2.8152398	3.0155185	2.997093	3.5376465	4.4933706	4.1464926	3.1966945	4.0309712	3.5964502	2.8117326	3.4227147	4.2895617	3.6137306	2.8951601	3.5089879	3.5452339	3.6014714	3.761983	3.3517022	4.2905875	3.7062273	3.7543054	4.3183604	3.9724918	3.9705978	3.1061256	3.1836945	3.7315236	4.3697931	3.2619547	3.6093916	4.0548706	3.9950771	3.8703346	3.5594573
DNAJB13	3.1465634	3.3325865	3.951975	3.2100857	2.80343	3.2942732	3.2877772	3.481878	3.3831042	3.1632502	3.8759489	3.2376583	3.3437877	3.2917614	2.9566375	3.269412	3.6652564	3.1249619	3.2853318	3.287172	3.4279721	3.9080904	3.4843174	2.9550321	3.5249862	3.7510145	3.1506468	3.1594417	3.2656645	3.1546429	3.5558004	5.0318961	3.4101953	3.6712882	3.3615956	3.6998258	3.7605395	3.805387	3.5784667	2.9427813	3.0570101	2.8658437	3.2633476	3.5683874	3.7339841	3.9764351	3.5695994	3.1999478	3.7287729
CNPY3	5.6968134	5.4355635	5.3503733	6.1065994	5.2111905	5.6388125	5.7550919	5.4967302	5.6848082	5.9873801	5.5751195	5.6480551	5.6862908	5.859533	6.1626097	5.9714709	6.0400529	5.4538054	5.6956032	5.7978456	5.8916161	5.1277614	5.1055996	5.8245623	5.3184556	6.0570121	5.1517609	6.1071441	5.3643525	5.2760962	5.4657859	5.4960529	5.040643	5.055211	4.9018495	5.6522468	5.1909115	5.2915791	5.2794065	6.1471766	5.6552835	5.3987359	5.3820699	5.6954894	5.5760861	4.716283	5.4438311	5.3687032	4.7089629
SCAMP1	5.1081821	5.3559303	6.2481965	6.2408896	6.6362297	5.8394651	6.844174	4.3032208	4.8786148	4.8633208	4.4640338	4.2790505	6.3802943	5.2694458	3.9050897	6.2084317	6.2551606	5.2228636	4.6698571	5.8220387	5.4574289	5.1383532	5.4404495	6.3297164	5.9468069	4.1810733	6.4092606	5.1188258	4.7066681	4.4685061	4.9640307	6.4774155	4.7377877	3.608072	4.2097552	4.0198908	4.3173995	4.3800581	4.1059216	6.3507321	6.7071553	5.7476169	4.9922793	6.3021715	4.6240719	4.4721597	4.7578444	4.6768479	5.6568041
LINC00471	1.287004	1.5887382	1.8460726	1.2468369	2.071534	1.5910678	1.9204713	1.8550108	1.4401451	1.4411616	1.3837865	1.4620282	1.7222978	1.4434656	1.8801587	1.8671536	1.640345	1.3594977	1.5015164	2.3011091	1.6082639	1.3624667	1.4123303	1.822127	1.6117091	1.536	1.5637288	1.9827803	1.326935	1.2476842	1.6739762	1.5011722	1.3740698	1.3852307	1.6725798	1.8206251	1.3536657	1.4013129	1.6341609	1.8369917	1.4355148	1.6945404	1.8496022	1.5465087	1.6460681	1.2243104	1.3474027	1.655292	1.5492997
HAS3	2.3440866	2.1922668	2.4818952	2.8359332	2.4428233	1.6942574	2.4281476	2.8342988	2.3159959	2.5542715	2.4573231	2.3637933	2.4936068	2.16615	1.6576483	2.2181227	2.7718314	2.7388178	2.6828528	2.7025703	2.3009226	2.8512926	1.9723501	2.012996	2.2685057	3.1443797	2.047669	2.2507491	2.4341115	2.4122209	2.3885434	2.5336341	2.4152665	2.4632018	2.6221712	2.4318365	2.3899229	2.6668326	2.4103367	2.828927	2.0223608	2.1223481	2.3422263	1.9182493	1.9110945	2.8519241	2.819436	2.3489307	1.3663156
FGF4	2.510201	2.5906949	2.2709632	2.6590041	3.0434357	2.2270911	2.4063326	3.2449242	2.4891488	2.5525765	3.1111474	3.0382921	2.3700359	2.6855304	1.8729642	1.9605951	2.2477707	2.9413725	2.9022443	2.625268	2.7974115	2.6935056	2.6404648	2.3447943	2.0593068	3.4341244	2.7544503	2.5447339	3.0802623	2.7394494	2.6734418	2.6214185	2.8900702	3.044449	2.897612	2.7249379	3.2007888	3.0321022	2.9943235	2.2725265	2.3413068	2.4946912	3.0268214	2.7427362	2.4595941	2.7407938	2.1486177	2.8026794	2.297029
SLC30A8	3.653668	3.9777978	2.8875434	3.5282758	2.9848828	3.3452958	3.2983347	3.3530086	3.021699	3.4357328	3.5262708	3.5870659	3.9151059	2.9490952	3.3222546	3.4046989	3.9638862	3.9396184	2.8767303	2.973863	3.547838	3.2113709	3.539503	3.369278	2.9682946	3.45077	3.3061508	3.2917614	2.9513594	3.4725747	3.3505969	2.8248415	3.120391	3.6364367	3.0713475	3.4921527	4.042267	3.1297934	3.5722958	3.1248567	3.5301527	3.3446537	4.2106796	3.0823555	4.0315571	2.7109164	4.224669	3.097991	4.2874359
LOC439933	1.1027493	1.3949386	1.6022251	1.7593935	1.3014358	1.3843175	1.4872848	1.6092462	1.3367846	0.8777861	1.3221275	1.4647743	1.4872848	1.9349635	1.1594304	1.4633125	1.6744226	1.6295059	1.4139703	1.4167283	1.9504324	1.9508224	1.5241325	1.5895645	2.0504996	1.8371225	1.1453478	1.6932258	1.4808837	1.5203857	1.2069066	1.3990639	1.1383317	1.3841463	1.0983301	1.4298068	1.4126469	1.3105774	1.3707049	1.6043238	1.3724109	1.4212915	1.7547535	1.8631148	1.3788838	1.5234451	1.6174856	1.6271767	2.3082196
C11orf65	1.8623206	1.7619813	2.0583484	1.5452359	1.5158109	1.7125185	2.016715	1.431698	1.8149502	1.9975259	1.7380966	1.6138429	1.9982818	2.1474951	1.9707369	2.1244142	1.8508018	1.9099215	1.4350644	1.8310668	2.2629709	2.2043733	1.7828238	1.6096668	1.7527804	2.4717273	1.8170089	2.1144794	2.1508427	1.9103071	1.7868005	2.6542622	2.0589443	2.0983525	1.6146797	1.6929918	1.9241888	2.2415135	1.9350598	2.1144794	1.8648896	2.2302861	1.6710997	2.6115628	1.6880436	2.044325	1.9234749	2.1610561	1.8704677
GARIN5B	4.4352324	3.6341571	3.7259627	3.8075691	3.2137918	3.9358186	3.8665425	4.8210966	3.9954399	3.9503786	4.7043562	4.8986793	3.5640681	4.2011591	4.7585549	4.025656	3.9948823	4.5032201	3.5513157	4.9614202	4.1029712	4.1100424	4.2382845	3.968333	3.8397172	3.8569052	3.7375487	3.8829979	4.6779427	4.7517281	4.2387998	3.1048589	4.7197495	5.1691364	4.7847199	4.891387	4.818048	4.5335239	4.8300763	3.4170081	3.8000518	3.8499931	4.6295927	3.2966374	4.2425472	4.2085839	3.9765909	4.2844311	4.9263214
OR5P2	1.7349535	1.8070797	2.810608	2.6959741	3.6483498	2.0978126	2.816669	1.5647686	1.893525	1.4166024	2.4692816	2.38624	2.9765491	2.012996	2.4673627	2.1873202	2.2962452	2.2765954	3.3619074	1.9880557	1.9474983	2.960046	2.0814399	2.3731751	2.2478662	2.18836	2.1862207	2.3511402	1.9376338	1.7111298	1.9909939	2.1329081	1.9387704	1.9904425	2.0272832	1.7238746	1.7825328	1.7141773	2.0507538	3.3027324	1.9618377	2.202534	1.9814663	2.5778905	2.1636033	2.1521536	2.1667586	1.9342755	2.4863005
DYDC1	1.3880766	1.9402218	1.1799078	1.1859334	1.5115974	1.3874755	2.6062269	2.4465984	1.5969194	1.7221074	2.009057	1.7641241	1.6406532	1.6851379	1.3542805	1.2761218	1.0646264	1.657344	1.4528245	2.4631148	1.6201147	1.6401507	1.563773	1.4878546	1.0039089	2.3953147	1.6532098	1.1060368	2.0917273	2.244783	1.8708761	1.336211	2.110878	1.8397704	1.9497559	2.2082645	1.7136744	1.9073709	1.8550108	1.0705889	1.6499466	1.7333149	2.3416352	1.1143326	1.3801522	1.979938	1.2844087	1.5704689	2.3302586
IL27	5.3559303	5.2967017	4.8925161	4.5390264	4.6531763	5.3457088	4.6241746	6.3724963	5.5367869	5.3180673	6.2533916	5.8002318	5.1192136	5.8013279	6.2878747	5.153564	4.7538399	5.6020621	5.8620939	5.5244434	5.3420184	5.6834126	4.9169527	5.041734	4.9891366	5.0907784	5.1968223	4.8943686	6.0167155	6.0080191	5.6588789	4.8642702	6.3226646	6.7051341	6.2230796	6.3263981	6.6908814	5.9543045	6.5168677	4.6414879	4.8672082	5.6534294	5.8604061	4.8911966	5.6134595	6.5416515	5.8848404	5.787304	6.0225563
IQCF1	5.0625922	4.8994441	4.4709484	4.7188202	3.9080447	5.1266159	5.4018351	5.9165126	5.1834169	5.093904	5.6007115	5.3813532	5.2528597	5.3773522	3.9056827	5.2012285	4.4026264	5.3613885	6.113151	5.5484018	5.2692252	5.6761252	4.8951537	4.7795635	4.0904122	5.1266762	4.6243871	4.7165234	5.4073087	5.9294723	5.3146922	3.7403217	5.9076868	6.3323902	5.8608331	5.7710129	6.2027297	6.0924173	5.7428489	3.8600617	4.9213397	4.8175047	6.0282518	3.9571778	5.6220818	6.8358513	6.1401567	5.8096325	6.3113751
DEFB125	2.1320218	2.7766228	2.2603078	2.4851661	1.9114431	2.1457255	2.2480287	2.7051773	2.3504469	2.1695381	2.8472793	2.3797946	1.8363794	2.0422592	2.2563495	2.1949067	2.1177446	2.353746	2.7872275	3.1652429	2.2261413	2.1260671	2.4361522	2.0774197	2.297964	2.5013961	2.0331772	2.23599	2.0635603	2.3436592	2.2010609	2.1320218	2.962623	2.7045842	2.5259643	2.515947	2.5676861	2.6565993	2.6792353	2.095272	2.0375267	2.0819568	2.4894208	2.100491	2.5223856	3.092724	2.1143798	2.1278976	2.936419
WFDC10B	2.9619576	2.5670408	2.1940312	2.709782	2.9924113	2.5528931	2.4286541	3.3748921	2.9935201	3.0813969	3.289688	3.3993945	2.6182124	3.0361177	2.3793184	2.461509	2.9609404	2.4340123	2.0359276	2.8838832	2.3925728	3.4593825	2.5742702	3.1789144	2.548687	3.7081016	3.1430049	2.9250235	2.9386596	3.0353182	3.0253159	2.6480133	3.0003924	3.3917068	2.8084105	3.2956231	3.3153648	3.0154285	2.8723601	2.24495	3.0218916	2.8011997	2.3454322	2.4963394	3.0541841	3.7165017	2.496379	3.2224595	3.431853
PKHD1	1.7141773	2.4883093	2.8641566	2.2248725	2.9009591	2.1860984	1.9204713	1.8364644	1.528539	1.4963371	1.9995971	1.7070379	2.22123	1.8417626	2.2167899	1.9894068	2.0868604	2.609653	2.7216832	1.7923651	2.3743015	2.6170871	2.1054295	2.4437975	1.7795388	2.9054509	1.7636303	2.2778352	1.8153751	1.9832942	1.7274731	2.476928	1.6086025	2.0217829	1.9657241	2.1168172	1.8415957	1.7313234	1.6894666	2.86176	1.6262186	2.0374322	1.6785189	2.0153852	1.8320901	2.0549753	1.7253354	1.7733535	2.4572551
PKD1L1	3.1490084	3.3405568	2.9445519	3.1548232	3.489435	2.933398	3.3272439	4.1867973	3.4772731	3.7526414	3.8921111	3.4742951	2.9084364	3.0718304	4.0700066	3.0548207	2.762446	3.4524243	3.2721775	3.4815069	3.1512412	3.364914	3.3596602	3.8171282	3.0960167	4.3210372	2.9739301	3.3881961	3.6249483	3.342372	3.5191093	3.0677075	3.4123141	3.6542793	3.7054166	3.7599655	4.1087497	3.4266549	3.4217234	3.1336446	3.0083536	3.2283532	3.8951369	2.8828569	3.641355	3.3585588	3.8577063	3.7458974	4.1686848
ADGRG4	2.3912089	2.6743137	1.4649155	2.2061013	2.9872811	2.1660585	2.4557278	2.5407068	2.0174187	2.3374401	2.8399473	2.6492346	1.8637581	2.4603377	2.1307046	2.2864646	2.5065912	2.5211714	2.4412322	2.0658816	2.3240042	2.1260671	2.6729594	1.4143005	1.8655915	2.112586	1.6712194	2.432347	2.3550501	2.6817184	2.295114	1.782578	2.5935558	2.3372371	2.7380103	2.406907	2.1268166	2.2921878	2.5645296	2.6292941	2.1264604	2.7010686	2.4673627	2.121493	1.8379712	3.1915044	2.6702918	2.4327057	2.7110975
TENM1	4.1283194	3.6465606	4.4235037	3.7532873	3.5497501	4.3698464	4.1741331	5.0472064	4.1893833	4.6728513	4.1592605	4.767628	3.9486528	3.7174187	4.0078976	3.7854818	4.2708622	4.2997205	3.564832	4.0959125	4.0122514	4.1401611	3.8813873	3.618603	3.169889	3.5386079	3.6210391	3.7626797	4.6180415	4.4177258	4.4240676	3.6170186	4.4330737	4.4282198	4.8365808	4.6715536	4.7703893	4.6192528	4.240337	3.7011406	3.3994809	3.4565886	3.8989358	3.6164243	4.3232056	4.0628386	4.0681728	4.5737588	4.6912381
REXO1L1P	3.2487077	6.7093823	3.9407628	4.0616506	3.7236476	4.2496591	4.1527197	4.0737982	3.7727956	3.7159083	4.6459217	4.5846854	4.7807347	4.1338181	3.7599655	3.6597858	3.723745	4.4366123	4.1710969	4.4456169	3.714094	4.3487182	4.0842478	3.1994883	3.9655633	4.6305184	4.0160852	3.7066311	4.2652931	4.2474106	4.4938001	2.9093209	4.5207644	4.9994185	4.2312881	4.4458293	4.7174985	4.5197807	4.2840036	3.441147	3.7034849	4.1875007	4.7791436	2.3879137	4.3633192	4.3599174	4.771992	3.7090076	3.8888153
CNTNAP5	2.1139284	2.4055007	2.0647333	2.5993367	1.7387624	1.8084039	2.9723766	2.4388279	2.1859734	2.4731177	3.0751259	2.8188006	2.5857582	2.391035	3.1094745	2.3415472	1.7221074	2.7858264	3.2750522	2.2641188	2.4971186	2.367698	2.7930192	1.9618377	2.3803575	2.582629	2.8894512	2.5308912	2.5313842	2.7135395	2.6415597	1.6527584	2.4264149	3.0708932	2.626301	2.7584198	2.9394427	2.5382052	2.7450529	1.8297721	2.2027454	2.3298851	3.1052953	2.0559063	2.3573674	3.4605367	2.6765084	2.1287984	3.8612337
RECQL4	4.4727436	4.8199062	4.1341887	4.6972778	4.7061409	4.3458825	4.3510833	4.9814478	4.6686933	4.6817512	5.1569254	4.8623966	4.3184397	5.4238679	5.8058129	4.0236701	3.8978632	4.8931859	5.0166193	4.9184628	4.7711837	4.8593989	4.8322978	4.5247201	4.7316101	5.9927123	5.2713461	4.9398494	4.8499409	5.0582685	4.8486672	3.2727545	5.0959951	5.2826163	5.1486661	5.1506176	5.1852075	4.8967915	5.1538926	4.1139717	4.4392965	4.246423	5.5601478	3.9093827	4.8570006	4.7567299	4.6736089	4.883657	5.389746
ADGRF3	2.4911534	2.2056094	1.9733583	2.4399365	1.9852366	2.6509824	1.771074	3.095839	2.4002104	2.4312249	2.7147503	2.1981487	2.1271051	2.2613228	1.8979903	2.1419032	1.8840957	2.1070559	1.7978367	2.3751701	2.397544	1.9179584	1.9066811	1.9887155	1.9892153	3.0378783	2.2646662	2.1211114	2.5456884	1.9883723	2.297108	2.3770241	2.4786674	2.8517174	2.6249925	2.827858	2.9743754	2.9412412	2.7360152	2.250061	2.0058059	1.8902105	2.9956884	2.3173921	2.5811471	2.7100436	2.2654293	2.5562871	2.6861114
TMC2	4.7306042	3.9476913	3.7319456	5.1126345	4.0744013	4.4335706	4.0557036	5.0958789	4.392813	4.2509238	4.8565248	4.3530709	3.7943215	4.5309156	3.6328185	3.5666677	3.032147	4.2331675	5.057112	3.9823332	4.7786201	4.3678619	4.4520312	4.746904	4.4291496	5.1098725	3.597016	4.710962	4.224669	4.8516476	4.3109348	4.0731128	4.3812074	4.6285818	5.0741929	4.2528751	4.9114529	4.8875042	4.716283	3.9688294	3.4489806	3.7701911	4.607471	4.2017595	4.9730359	5.3842136	5.453483	4.8696206	4.0986698
SMCR5	3.8087129	3.2560095	3.3507386	3.5330096	3.3838507	3.5634687	3.4575536	3.9154978	3.815308	3.4612038	3.6563399	4.0653701	3.3691983	3.7028887	4.1385355	2.7669806	3.3633782	3.4284146	4.3109348	3.9807623	3.6488705	4.0118558	3.7645233	3.5320813	3.7401617	3.990991	3.273568	3.5574214	3.596539	3.9141015	3.5361441	2.8527919	4.1488995	3.9791085	3.8061107	3.6900354	4.0467156	3.8602671	4.2703714	3.1212667	2.9645361	3.7582431	3.8935363	2.9804275	3.3518915	4.2085839	3.5883909	3.6973099	4.2016771
BICD2	4.4731275	4.5998925	4.4317424	5.0037777	4.0490206	4.3797463	4.8165321	4.7082869	4.5801183	4.6065341	4.6372931	4.6666246	4.0678682	4.8292544	4.8403126	4.1044468	4.1443595	4.1788397	5.1866533	5.1683088	4.6360556	4.0201064	4.89525	4.5741494	4.8271419	6.2581487	4.2289592	4.9113516	4.7856407	4.2946063	4.6006591	4.3606933	4.4532173	4.5830406	4.065868	4.5369658	4.4198704	4.411601	4.7202343	4.5297846	4.1048589	4.669557	5.0283929	4.9163289	4.4771254	4.8039667	4.0681728	4.7395892	5.2614267
ZIM3	1.5136641	1.2630694	2.4236093	1.7938033	2.1482335	1.5198669	1.2389286	1.3749835	1.3732509	1.5485074	1.4689553	1.3489798	1.6992615	1.6635749	2.281311	1.777887	1.6037024	1.5172647	2.5945372	1.7182452	1.2951134	1.7141773	1.5786715	1.4541211	1.4003494	1.6330627	1.2398913	1.3559613	1.5951261	1.5194959	1.2973961	1.7511575	1.4835347	1.3367846	1.5362433	1.5041827	1.5640645	1.3718886	1.4470873	1.6343414	1.4600926	1.4642005	1.4561714	1.5191064	2.1087262	1.2728792	2.3830853	1.3262289	1.2742022
NOX5	2.6909332	3.5856868	2.9145154	3.3768172	2.7641084	3.0457747	2.7783795	3.1151165	2.7069006	2.707638	2.898725	2.8638496	2.5607972	3.2374742	3.1738427	2.6159682	2.3116037	2.6821187	2.5628254	3.9795639	3.1817412	3.6445134	2.9248593	2.2545625	3.3026507	2.3613451	3.0021657	3.1412044	2.7417454	2.9115003	2.7335265	2.2191697	2.9257349	3.1153047	2.8935362	3.0767911	3.1571517	2.7745368	2.8662125	2.8097647	2.9097858	3.3105293	3.6994449	3.0630934	2.7416182	2.9725798	2.9730323	3.3534963	3.1572823
DAOA-AS1	1.1970248	1.4352163	1.3671474	1.7585416	1.584021	1.1421961	1.1298325	1.438514	1.6518274	1.3039698	1.5126172	1.2463121	1.3729422	1.5891567	2.9280278	1.2356566	1.3763764	1.3157074	1.9672447	1.6747952	1.3472178	1.3624667	1.4026957	1.3547285	1.4357892	1.803755	1.0705889	1.1835219	1.6388911	1.5601403	1.5052728	1.3892928	1.5972667	1.7776034	1.2073642	1.3836047	1.745312	1.4450929	1.3653596	1.5942151	1.7292063	1.7308299	2.0730279	1.0090661	1.401491	1.4904106	1.5328493	1.1231121	1.2500997
ADGRG6	2.6796913	3.5083682	3.3591576	3.7848643	3.4523285	3.1396346	3.784231	3.2636717	2.9149019	2.9385211	3.2504605	3.3560875	3.0921753	3.3689591	4.0439027	3.1914272	3.4888581	3.5912933	3.7006476	3.1311436	3.6281647	3.3942473	2.9501788	2.8427976	3.1338292	3.3563022	3.0413523	3.2711709	3.1307151	3.2374742	3.0863822	3.3089272	3.053255	3.577989	3.6062795	2.9885212	3.0155185	3.2050983	3.1848983	3.1736684	3.1258578	3.0844153	3.3978278	3.5697967	3.1796452	2.7073687	3.0153303	3.0446432	3.4030023
KLHL4	2.7808171	3.3356507	3.0409824	3.4498494	3.5288633	3.8818262	3.3447778	3.6319377	3.1065625	3.086877	3.1375037	3.1422008	3.8116149	3.3493831	3.1454584	3.1564771	3.6643727	4.3367328	3.6818233	4.3874057	3.5683874	3.9348193	3.4868775	2.8690271	3.2759524	2.7004087	3.6308508	3.4107359	3.1723016	3.6151365	3.4870844	3.8846406	3.0860146	3.7002535	3.4919848	3.0370152	3.1423595	3.220065	3.2721775	2.8300981	3.6563399	3.6083881	4.3115934	3.9498562	3.9172171	5.1164449	4.5000987	3.234423	4.1545653
GPR156	3.2049102	3.2859359	3.1723016	3.3242831	3.2549371	3.1459585	3.0223323	3.1614623	3.1538716	3.1432189	3.384034	3.22931	2.8690271	3.1108736	3.540478	3.3314867	3.1424892	3.0024564	3.7287729	3.4624169	3.6014714	3.3179835	3.1342213	2.840395	3.2666838	3.2690835	2.5943273	2.9008738	3.0804808	3.4682041	3.3520751	2.5878599	3.0826469	3.738802	3.7137107	3.5578907	3.6223546	3.3696933	3.1692992	2.9689842	2.9945443	3.1906466	3.5879261	3.2631322	3.9435117	3.0354049	3.9804656	3.3712667	3.2663409
SUOX	6.0737229	5.8450982	5.6226067	5.2855529	5.1872435	6.0807074	5.8244114	6.206697	6.2934616	6.160208	6.3601613	6.1608733	5.7656082	5.5097976	6.0408971	5.301664	5.5659457	5.4184035	5.9697129	5.7472042	5.7050311	6.0753586	5.4926305	5.1068369	5.2832639	5.0608408	4.9215578	5.3652493	6.2635221	6.2822044	6.3018378	5.1226382	6.253984	6.0832298	6.0113373	6.3655171	6.1589078	6.3109219	6.4599926	5.2093623	4.6619617	5.3735717	5.8705732	5.025831	5.7960886	5.5313377	5.5730058	6.0724436	5.867886
ADGRF4	2.5702957	2.2567369	2.2883837	2.2743144	3.067419	2.7530737	2.9532143	2.8516424	2.5954829	2.3660204	2.8519241	2.5927827	2.1844594	2.3963674	2.2797878	2.5388662	2.294817	2.9884126	2.9425149	3.1790158	2.3440866	2.9540096	2.8603094	2.7350579	3.0707857	4.0652917	2.059576	2.5016633	2.7736817	2.8642437	2.963256	2.074664	2.6300376	3.4392885	3.1084782	2.6932435	2.8433816	2.9701066	2.525649	2.3408336	2.6622261	2.4278143	2.5737054	2.3172772	2.4220132	3.0080107	3.5242191	2.7321387	2.4659818
IL31RA	3.0228022	3.5881258	2.8926589	3.4641857	3.669999	3.3098454	4.2398496	3.604541	2.8005225	3.2968058	3.9177657	3.3020783	3.1321347	3.7914023	3.6054695	3.1915889	3.2765764	3.5981448	3.8858236	3.4743859	3.1357798	3.7234555	3.2809666	3.3025484	3.1394488	4.126038	3.7252417	3.1203083	3.4875933	3.3072312	3.2223679	3.4920701	3.2760687	3.7608356	3.8105784	3.3302549	3.9041543	3.4597761	3.3215479	3.3866508	3.1015868	3.9640918	3.6957243	3.4428534	3.3322057	3.6053606	3.6811615	3.2240007	3.8987049
SYTL5	2.636741	2.5946339	1.7331824	3.1812272	2.9294333	2.4231371	2.824094	3.2484754	2.6377787	2.6027146	3.1084017	2.6979717	2.5662967	2.5044951	3.7425243	2.9314318	2.774444	2.9413725	3.1899453	2.7797047	2.7147503	1.9976159	2.4393474	2.540906	3.0091437	3.1292791	2.4612512	2.3618745	2.9719428	2.9457834	2.963256	2.3976622	2.8574843	3.559862	2.9880087	3.089724	3.2684104	3.1156841	3.1549192	2.1842481	2.4579585	2.5848834	3.3712667	1.8621382	2.793121	2.8383553	2.2739317	2.9372079	3.4831483
SDCCAG8	4.8419294	5.8190403	5.3119053	5.4308938	5.8393274	5.5053771	5.662752	4.5589164	5.1036469	4.4693036	4.3678619	4.8371139	5.6092151	5.3420184	4.6139997	5.1299079	5.7953863	5.1245997	5.1308015	5.2660384	4.4390247	4.408093	5.8170899	6.2234109	5.8161337	5.9974854	5.8076855	5.1925579	4.8165321	4.354501	4.4061048	6.2755966	4.1935089	4.5197807	4.473619	4.5788935	4.5699656	4.6193521	5.0699585	5.3801449	5.4838784	5.7630767	4.3630285	5.3840321	4.3666187	5.4839906	4.7718426	4.481583	3.9910576
ADGRF2	2.4711812	2.676808	1.9366074	2.7999979	2.2533346	2.2879949	2.4654933	2.8163216	2.3540075	2.342031	2.8358604	2.5686171	2.5997035	2.3524263	1.9313843	2.1138383	1.8599315	2.8557861	2.9613716	2.894956	1.6357763	2.4368912	2.546877	2.2698818	2.4105156	3.4356264	2.1745498	2.26143	2.4617563	2.5901204	2.5773765	1.6078156	2.1803577	2.8639788	2.711816	2.7616677	2.2404161	2.3733567	2.4064197	2.2547672	2.4105918	2.6135109	2.610877	1.4314354	2.1541913	2.8014863	1.9285004	2.6587996	3.2998679
SYN2	4.0511355	4.3763308	2.7069006	4.4080111	4.7496707	4.3698464	4.3487182	4.2772393	3.8776315	4.1909072	4.8210966	4.1471884	3.8976765	4.2533991	4.205723	3.3793295	3.1206336	3.8825326	3.5799286	4.2039145	4.0600732	2.8057608	3.2494864	3.546589	3.3484025	4.5048763	3.3542002	4.1026159	4.1960495	4.3135302	4.3950767	4.1022772	4.4686368	4.7581254	4.5096964	3.8774121	4.5681203	4.2999185	4.2347024	3.4561686	3.770089	4.6209543	3.840113	4.1793279	4.6943798	4.4376366	3.9648272	3.5048275	5.0163995
ASB10	6.6396079	7.2437488	6.7703608	7.0089225	6.0873894	7.0046678	7.3020999	7.7009127	6.9620577	6.6293835	7.7913698	7.113408	6.9345061	7.4673724	7.9010109	6.7999232	6.5568156	7.8319536	7.9288274	7.4255749	7.1631971	7.629491	7.632063	6.9106259	6.9384855	8.6613736	7.183149	7.4358035	7.3213284	7.7447947	7.2400162	6.9245891	7.6533768	7.8919046	8.0897855	7.3284988	7.8288459	7.4198755	7.4453269	6.9339817	6.6456428	6.7840069	7.789253	6.7467715	7.45728	8.4560857	8.6128965	7.6315311	8.2748021
HTR3C	3.2400615	3.8303151	3.6568701	4.1068024	2.9746329	2.9749806	3.8194533	3.4372651	2.8982811	3.1294345	3.7851763	3.2016224	3.1657333	3.6014714	3.99707	3.1557767	3.195287	3.4910055	3.6096843	3.2880755	2.847958	3.2692988	3.4360293	3.1295435	3.8179919	3.4540351	3.1393407	3.4859108	3.5150512	3.3081716	3.25243	2.8019538	3.3324039	3.6940676	3.5684977	3.5948981	3.6135439	3.2427242	3.3566987	3.6003309	3.2361101	2.9616574	3.7608356	3.2535612	3.1218337	2.8874968	4.1253906	3.1840476	4.0268416
NFKBID	3.9815221	3.4983746	3.5930242	4.202954	4.2307356	3.876857	4.0215689	4.1110754	4.3139599	4.0216697	4.5061966	4.1553801	3.4284146	3.954476	3.9733682	3.0632808	3.9359682	4.2715482	2.4102468	4.4358762	3.8930506	3.6782611	3.4003806	2.8660336	3.3971879	4.5820689	2.9029932	4.1560929	5.1911992	4.939199	4.7094527	4.0077853	4.7933015	4.6977603	4.7426783	4.2007298	4.4168919	3.9069687	4.5241079	2.8886375	3.6672073	4.1696859	4.2394515	3.5004746	3.8937395	3.9745439	3.6774279	4.4664645	3.0539064
CD300LF	2.5734169	2.9667072	1.9507388	2.5060929	1.8096208	2.7147503	2.8689478	2.2458277	2.3386237	2.7523224	2.588835	2.6482887	2.8396839	2.8776988	3.1685466	2.3064823	3.1516229	2.6250908	2.2295562	3.2062145	2.4377581	1.9879086	2.2807784	2.7592525	2.3347005	3.230958	2.3868376	2.850655	2.9956094	2.4427344	2.768094	2.9323505	2.4712725	2.7225191	2.4841392	2.8165724	2.7018059	2.511358	3.3433069	2.9880695	2.7389091	2.929991	3.2775487	2.750092	2.8962589	2.4137913	3.0526536	2.4580571	2.5032612
GJA10	2.4644427	2.3236561	2.202789	2.8599286	2.5285735	2.6671995	2.5648209	2.9450972	2.2606592	2.4147087	2.3767158	2.535616	2.715484	2.5087965	3.6519114	2.3137348	2.4400223	3.3422792	2.5737907	2.7421365	3.0844153	2.7770063	2.6942445	2.3288511	2.6078337	4.2331675	3.2774579	2.3053327	2.7735114	2.6006538	2.4822624	2.4313318	2.5537502	2.6944811	2.679164	3.0695272	2.5364109	2.5059174	2.6901811	2.8749656	3.0224322	3.14848	3.638486	2.7701437	3.3082571	3.0095831	2.3904576	2.6778725	3.0560101
WNT9A	3.2532711	3.6876657	3.1165275	3.3696933	3.2597198	3.1217187	3.4222546	4.5719668	3.6776396	3.1974262	4.0040549	4.0168996	3.1254578	3.847939	3.7234555	3.2750522	3.3539904	4.0931419	3.4477846	3.5835676	3.7228929	2.4516983	3.7232573	3.0931988	3.4696694	3.9031556	3.3953958	3.2024375	4.000635	3.8945876	3.8296857	3.2546383	3.9082937	4.5397053	4.1692592	3.943722	4.2589448	4.1363703	4.1020852	3.2348337	3.0981839	3.451378	3.7806078	3.5441575	3.8245636	3.2745614	4.2825949	4.0550747	4.1078281
GAL3ST2	4.8490369	4.0250991	2.9109204	4.7880961	4.2870651	4.3177087	4.4048134	5.8317548	4.650463	4.9508138	5.6890036	5.4863681	4.6598596	5.0608408	4.6999742	4.5768247	3.1325723	5.2686571	4.8859683	5.3494856	4.905015	5.4044876	4.8137719	4.4489177	4.5483242	4.8599079	4.3380953	4.8271419	5.3625786	5.1720475	4.9062507	3.5771131	5.5089956	6.0952872	5.3553908	5.5329581	5.7205387	5.4548735	5.5701061	4.173829	4.246896	4.9964126	5.1278942	4.0173985	5.164342	5.6505595	5.4020978	5.2756078	5.6751022
PIP4K2B	5.9074015	5.5487552	5.7804784	4.9026469	4.8302197	5.749487	5.5698056	7.5770086	6.4489952	5.8705031	6.9977898	6.2141222	6.3969384	6.4563104	7.0240379	5.5099774	3.9111399	7.6367739	7.6054473	6.4541341	6.3871443	7.2602944	6.9431897	4.2988065	6.1810128	7.1503154	5.6905816	6.3806953	6.3112433	7.0898959	6.2104935	5.3404428	7.211983	7.0392317	7.1301027	6.7741826	7.2265299	6.6111809	7.0108025	5.3993927	5.8092371	6.0676242	7.4836719	5.2991242	7.1728545	8.0880478	7.1657819	7.1301027	7.7371191
ODF3	5.1222843	5.412339	3.9897043	5.0589675	4.5546068	4.5115818	4.277531	5.8799248	5.1199748	5.2151346	5.896063	5.5613291	4.8107714	5.4218211	5.5717482	4.9858014	4.4983511	5.2686571	5.3949468	5.3187902	5.2515173	5.2824021	5.1427684	4.3348401	4.8692529	5.9625182	4.5657354	4.6589267	5.7798996	5.7855241	5.200334	3.9179745	5.8024758	6.3493481	6.1683392	6.1269181	6.210556	5.5763565	5.901195	4.7993651	4.7886453	5.0469093	5.9284969	4.5214581	5.4684434	6.1664992	5.1290645	5.5020824	6.0598247
WFDC13	2.2596254	2.4816353	2.3251324	2.2439161	2.1161317	1.8084039	3.1404558	2.1697256	2.2942229	2.4224562	2.5069702	2.5947497	2.1640602	2.8647426	2.4831108	2.4506234	2.2320075	3.3470617	2.7363319	2.8854835	2.4853466	1.9253579	2.9012156	1.6500318	2.811397	2.1723449	2.2597853	2.3458855	2.6203263	2.3547703	2.461509	2.1314787	2.4725018	2.4486194	2.5302018	2.160973	2.7023875	2.1697256	2.3650068	2.3936499	2.2246037	2.640265	2.7521198	2.094716	2.4190087	2.7477238	2.2078969	2.4029906	2.2896052
CCDC197	3.0575598	3.4811016	2.3790142	3.0534339	2.7837506	3.02567	2.9645361	3.5014258	3.0253159	3.2334818	3.5490506	3.2004824	2.4496635	2.8472793	3.6861729	2.976822	2.9839392	2.9720146	3.1486767	3.0749195	3.4971336	2.7809051	2.8466603	3.1660257	2.9447177	2.51358	3.08178	2.571397	3.4245724	3.3414101	3.2315195	2.0139538	3.8346355	4.1473995	3.340926	3.5105427	3.549579	3.3203663	3.3077033	2.4154504	2.6219804	2.9853942	3.3265048	2.7406119	2.9223345	3.3252299	2.5238014	3.0167974	3.5160056
SLFN5	5.4924142	5.2425947	5.6182994	5.5717482	5.6195999	5.6622915	6.2154564	4.4980284	5.2385469	5.6804655	4.5724606	4.7413346	6.0574682	5.0730591	4.0126809	5.3163269	6.3029371	4.2006408	4.63757	5.8507541	5.2392159	3.992657	5.3276355	5.8204729	5.4944725	3.7848643	5.6741623	5.8804101	4.6815178	4.7339967	5.0155969	6.0001022	4.8541547	4.4781933	4.7232635	4.3654085	4.434679	5.1208103	4.5137141	5.2516626	5.2678413	5.1511343	4.2496591	6.344762	4.7677325	4.0936248	2.3953147	5.4373761	3.8020213
SERPINB12	3.9449558	3.6498329	2.8426318	3.3572918	3.1164633	3.4422806	3.778217	4.6714292	3.9351948	3.9310661	4.2350744	4.0731979	3.5592501	4.4956664	4.2647041	3.2035978	3.032147	3.7120136	4.3509847	3.367987	3.0206135	4.447733	3.7074396	3.2304162	4.2709556	6.5226284	3.6052688	3.6175017	4.3191016	4.2042136	4.0950799	2.6632762	4.4140968	4.8143049	4.5898218	4.5551891	3.9181094	4.5337479	3.9020421	2.5862822	2.9631428	3.3396295	4.6355197	3.0977083	3.6955718	3.8192631	4.6087849	3.9314572	3.5278406
GIPC3	4.3939847	5.0414908	5.3526484	4.7662696	4.8254664	5.1712929	4.8613401	5.4250813	4.8397451	4.8870395	5.4307836	5.5852347	5.273928	5.2019636	5.7603074	4.5522199	4.0922852	5.9769552	5.6073462	5.6652796	5.3160364	5.5796106	5.8978731	4.5623391	5.3457088	5.747149	5.2261239	5.4859665	5.0745167	4.4990377	4.8522705	4.6407177	5.3496235	5.6704666	5.4323622	4.980614	5.4877279	5.2261239	5.3405511	4.0598117	4.9748422	5.1775235	5.789325	4.8438631	5.7693708	5.557822	5.1457567	5.2361246	5.1771839
PGLYRP3	1.8378209	2.052798	1.7693448	2.0624973	1.8724169	2.2243212	2.1437354	2.5280036	1.7401417	1.8640539	1.7279422	1.9915347	1.4248495	2.1225199	1.8149502	1.8528692	1.9901707	1.7677592	1.1567594	1.8056677	1.8932322	1.6817757	2.1162457	1.7718521	1.4310227	4.9397569	1.8286504	1.7984401	1.9867777	1.8457909	1.7954539	2.0169153	2.2240538	2.0583484	2.3063863	1.9510968	2.2515276	1.82074	1.959666	1.6295059	1.6702599	2.041838	2.2081831	2.5478562	2.4185354	1.7657469	1.9662766	1.5447137	1.8228407
PSKH2	3.4115294	3.6008395	3.3186656	3.4736931	3.7271609	3.2944333	4.4069894	4.345997	3.6904364	3.6171416	3.8679648	3.9179745	3.4317667	3.9672934	4.0633512	3.1993941	3.0711153	3.6278631	3.8008909	3.4350039	3.805387	4.1374072	3.6398602	2.9909773	3.0090589	3.8083227	3.4350039	3.6708762	3.8007071	3.8886293	3.8816123	3.4465487	3.9051861	4.4636975	4.2015761	3.9362752	4.5589164	3.727892	4.0805028	4.1063498	3.4489806	3.8358843	3.6645891	3.0841036	4.0660426	3.8938088	3.63962	3.854606	4.2890108
OR6W1P	2.7085218	3.4266549	2.0108214	3.0654066	2.0806201	2.9611912	2.2480287	3.6272056	2.6450805	2.9812613	3.332933	3.2340555	2.5944287	2.9301819	3.7862653	3.1415835	2.1310144	3.8623189	3.2695974	3.1496949	3.0616832	3.049843	3.2169915	2.3960917	2.6149289	2.646952	2.8254956	2.6903643	3.0458768	3.4754932	3.3721291	2.5581792	3.4000899	3.6509103	3.6943964	3.5862866	3.7504761	3.1545405	3.4391957	2.503157	3.0506183	2.7889443	3.5062643	2.7978019	2.6974835	3.9644376	3.2381318	3.3339227	3.1380222
MOGAT1	3.220065	3.5388654	3.1177221	3.1192963	2.8477729	3.4541895	2.9721969	3.3949762	3.2257994	3.2775917	3.731116	3.1422008	3.8800365	3.0770112	3.0619997	2.6680916	2.7048843	2.8380593	3.8161717	3.4451523	2.9761419	3.0490308	3.7116516	2.8522189	2.7962787	2.8282858	2.650691	3.3655371	3.3437877	3.2268338	2.8059615	2.7251375	3.1523394	3.2757796	3.6404618	3.4504844	3.3266114	3.7082993	3.3077033	2.7162424	2.7608042	2.7713514	2.8368226	3.3808003	3.5588241	3.0017895	3.9213013	3.1878482	2.6567456
GPR78	4.1766167	4.4836859	3.2475553	4.4415955	3.864089	4.5788935	3.9546315	4.9620196	3.8997816	4.198085	4.4273714	4.3339429	3.9681814	4.7474154	5.0535619	4.129099	3.8657234	4.7996751	4.0602329	5.0890453	4.4660997	4.5369658	4.5725518	4.3084591	3.6949461	4.0680851	4.0109747	4.0899209	4.2600188	4.341156	4.3790871	3.6679654	4.7838563	4.9859994	4.5538925	4.5027856	4.666926	4.3111069	4.5022077	4.2449257	3.958337	4.0091028	5.0771975	4.1471884	4.6760611	4.8732412	5.0088514	4.1217911	4.3006804
H1-8	5.6969467	6.5068076	4.9226435	5.5267882	5.1802629	5.6236979	5.558123	6.6855728	5.3672873	5.7488601	6.7311855	6.260637	5.8377967	5.5567548	6.0167155	5.3877842	5.4040649	6.2247016	5.9914215	6.0560587	5.8103431	6.2030695	6.1227635	5.2091178	5.7433837	5.9881128	5.2458025	4.765963	6.1522703	5.8227239	5.933733	4.7739275	6.5413139	6.7134038	6.3803866	6.331323	6.729152	5.6785171	6.2353922	5.4305468	5.5291873	5.6385575	6.32361	5.4965591	5.7728178	6.4655836	6.3493481	6.0409543	6.2823939
TAAR9	1.7141773	1.6235707	1.4276892	1.6341609	1.6315451	1.4973456	2.1900211	1.7138589	1.7723584	1.9993566	2.1523711	1.9693907	1.6992615	1.5809479	1.3616664	1.5692089	1.9751196	1.6140391	1.896023	1.3881842	2.1843753	2.5942497	1.4055687	1.8811758	1.9132907	2.2685057	1.5562413	1.705399	1.6992615	2.0217829	1.989798	1.8313055	1.7726022	1.8490334	1.5078027	1.8451933	1.7908796	1.8558031	1.6561451	1.442824	1.4521019	1.8513498	1.8457909	2.0614197	2.0829104	1.6515009	1.8534288	1.7941051	1.6198804
GNRHR2	3.3611002	3.3808003	2.7803077	2.7584198	3.0700877	3.2058608	2.5871471	3.8465011	3.2877772	3.2331222	3.6431361	3.3027324	2.9325046	3.0570101	3.4474224	2.9887076	2.9050109	3.6313969	4.0204902	3.374999	3.3591576	3.2283532	3.4698591	3.2382384	3.4126279	3.2519951	3.2177716	2.984137	3.4021801	3.1344516	3.3966	2.9932237	3.460096	3.8671963	3.4027937	3.3396295	3.6150469	3.5293524	3.3422792	3.4762261	2.9785911	2.721187	3.4690007	3.1452722	3.568247	3.7640324	3.868413	3.658838	3.5975385
MYOZ3	5.7049042	4.5241079	5.1566263	4.9810456	5.007544	4.9133695	4.5049538	6.6372018	5.4730655	5.5684933	6.4543008	6.0186767	5.2836646	5.7375579	6.092722	4.9621921	4.979616	5.7295461	5.7810775	5.70899	5.6982081	5.528295	5.7271924	3.7928491	5.6593018	7.9700821	4.7111439	5.0043364	6.1343071	6.1459128	5.8943679	4.1239493	6.3460056	6.853017	6.5240851	6.4982374	6.7984602	6.330042	5.9986745	5.9396608	5.9417677	6.1433503	6.9342396	4.6960438	5.4294626	6.218669	6.4188121	5.8381621	6.3303586
BNIPL	2.8822059	2.9340527	2.3595302	2.6569709	3.0745711	2.5785878	2.4636771	3.3870278	3.0091437	2.9446752	3.7194004	3.4422806	2.3773323	2.9287028	2.9875463	2.3170039	2.5719287	3.1273201	3.0740141	2.513036	2.6137391	3.2259112	2.8395396	2.1946292	2.4995821	4.7023845	2.4792034	2.8222687	3.3763854	3.0447423	3.2420103	1.6497152	3.4000899	3.4749125	3.3107425	2.7870675	3.5784667	3.0945743	3.6614101	2.818713	2.22984	2.7470518	3.0984021	1.9407687	2.5273391	2.7322335	2.4394149	3.4410379	2.9008738
ASB11	3.7519298	3.9408934	4.0399891	3.9255495	3.8716599	3.6530888	3.320094	3.7097678	3.5206152	3.5831816	4.3428696	3.9435117	3.3499547	4.5300104	5.5089956	4.152324	3.8681904	5.088149	4.2302895	4.4104192	4.1973162	4.7443412	4.2416671	3.4891533	4.0249953	5.9097491	4.0122514	4.4081586	3.8051911	4.1571033	3.6953003	3.7199269	3.9104556	4.3874878	4.1818155	4.0324609	4.0381769	4.0203444	4.4038388	3.9276387	3.5304579	4.3355936	4.4449947	3.9138833	4.4898821	4.9257582	4.0681728	3.8160436	5.1686555
OFCC1	1.3091436	1.0914418	1.1027493	1.512866	1.8019138	1.5409278	1.8793156	1.3119069	1.3206311	1.2997649	1.365785	1.3805194	1.292034	2.0360128	2.1860984	1.2112232	1.3606057	1.9310458	1.8720142	2.1621136	1.439519	2.1580251	1.684411	2.1655216	1.494658	1.8374849	1.3297412	1.2081556	1.3944157	1.4251349	1.3736036	1.8922452	1.4189925	1.528671	1.2579449	1.4536431	1.4673323	1.3787217	1.3751446	1.406294	1.4538124	1.4128113	1.5129913	1.4913529	1.4620282	1.8160331	1.873441	1.3476115	1.2316354
SDR9C7	2.733184	3.202522	2.5249576	2.6467829	2.1186558	2.3692267	2.6345041	3.7904417	3.2772689	2.931795	3.3535811	3.14848	2.45583	3.0402681	2.7772944	2.5015846	2.3823283	2.9547445	3.4016397	2.5788613	3.3671324	2.5206815	3.1196995	2.5083879	2.2846573	5.760147	2.6639257	2.6182124	3.2347331	3.5189285	3.25243	2.1414375	3.8625023	3.7943215	3.617868	3.144635	3.6548867	3.5575363	3.4040013	2.1019451	2.5450588	3.2371188	3.2341576	2.5094129	2.8611354	4.1753619	2.7112832	3.304209	3.7984576
OR5P3	2.4552085	2.5737907	2.191997	2.2750777	1.9859995	2.0804106	2.1558999	2.811397	2.2310815	2.1149897	2.6517188	2.7474328	1.9412876	2.8441424	2.3981442	1.7385492	2.2818634	2.5413506	2.1440259	3.0028215	2.202976	2.2967223	1.7676702	1.4938425	2.4844761	2.2223249	2.0214598	1.9457048	2.3806436	2.5600809	2.4227152	1.7915853	2.6162355	3.3179835	2.5054325	2.7644824	2.4076062	2.3828144	2.7509613	1.739427	1.8786993	2.5656586	2.4327991	1.5588882	2.1037427	2.5631531	2.3375453	2.6587996	2.3115395
TRIM40	3.4643275	3.5702465	3.3966	3.5833046	3.411621	3.8322206	3.9501818	4.0711135	3.3201709	3.4161383	3.8369115	3.7659809	3.5168001	4.4626361	3.253811	3.3369737	3.5484582	3.3420828	3.7361306	4.1712952	2.9353308	3.0458768	3.9458588	3.5942497	3.7991926	4.4848759	3.8189476	3.4928474	3.7273305	3.8293954	3.7308242	2.5828271	4.105064	4.4012368	4.0291087	3.998644	4.1341887	3.5198742	3.947314	2.9138068	3.9702635	3.4795784	3.8421596	3.4108602	3.4064256	4.3538418	4.1470109	3.7198276	4.789251
CSN1S2AP	1.2739679	1.6316977	1.6507681	1.9611338	1.5778054	1.2633095	1.9697789	1.4706906	1.1238164	1.2340486	1.241872	1.2823821	1.6624819	1.3290359	2.2516347	1.254344	1.6525556	1.1221028	1.505526	1.6462759	1.5078657	1.7303146	1.5026818	1.831841	1.89633	1.7381339	1.2402278	1.5883456	1.4280315	1.126922	1.197589	2.3294843	1.2297433	1.3211052	1.2479577	1.2267673	1.3542805	1.1775367	1.3759778	1.545731	1.7299183	1.3648436	2.7710407	1.7016107	1.2995402	1.6612874	1.2589561	1.2758581	0.9257808
WFDC12	3.1622311	3.7000334	2.3315469	2.9743754	2.8951601	2.3674045	3.2887988	3.422358	2.7907283	3.2321172	3.6166341	3.1624488	2.8321014	3.6824215	2.7221193	2.9749806	2.2471595	3.1459585	3.1341085	3.8045488	3.0895003	3.2837447	2.4877258	2.3388345	3.2136392	5.8487597	2.8867871	2.4731953	3.3838507	3.6385788	2.9697167	2.369674	3.7445676	3.9115252	3.2811554	3.540582	3.3849995	2.9480829	3.5525089	3.1519921	2.8502333	3.3858676	3.6116798	2.8543772	3.3674411	4.0749245	3.9039683	3.331397	2.6548429
CRYGN	4.4710567	4.7166148	4.7495732	4.5074632	3.1366149	4.8639527	4.745815	4.8199062	4.3488116	4.6751582	4.6837667	4.7405919	4.460417	5.0646323	5.5598706	4.54629	4.3445512	4.5664692	4.8452839	4.5947796	5.0080396	4.7838563	5.2024465	4.0473199	4.9619001	5.2232054	4.4263269	4.5297846	4.4712736	4.5710759	4.7432884	4.3401208	4.4861635	5.293253	4.9100204	5.2277299	5.0669522	4.6952688	4.9988495	4.1713915	4.4719264	4.00472	5.0484969	4.7464678	4.7739275	5.1614291	4.4585653	4.8455938	5.503592
STARD6	1.7208944	1.5020342	2.4766316	1.2821158	1.6458969	1.4099945	1.2377871	1.583897	1.7200129	1.6092462	1.6258602	1.693851	1.7998889	1.9733583	2.4460951	1.4566278	2.0967319	1.4123303	1.8144146	1.8288724	2.0625755	2.1649156	1.4782537	1.8361688	1.5308625	2.9985605	1.988639	2.0657681	1.4636234	1.7183241	1.4918481	1.6246901	1.4917232	1.8798592	1.7133741	1.6193828	1.6437288	1.4683418	1.2973961	1.7030446	1.6198804	1.5588882	1.3046289	1.7409031	1.662856	1.8599315	2.5787988	1.5778054	2.4415145
C11orf40	1.5442034	1.30191	1.978042	1.765557	1.3936647	1.2513694	1.0811711	1.7052879	1.4117056	1.7396433	1.9781322	1.4714333	1.7236493	2.0237565	2.4373037	1.4174542	1.3046289	1.3642175	1.4712415	1.1914152	1.9557209	1.3624667	1.5853244	1.0315716	1.1278487	1.7038365	1.3915596	1.3236723	1.5693295	1.579334	1.4960229	1.3411187	1.5502219	2.0572296	1.7629076	1.8813848	1.8972335	1.5727037	1.8548229	0.9610541	1.3959196	1.5812206	1.4608565	1.5485074	1.1780495	1.494921	1.5721396	1.6388911	1.5810779
ZBTB7C-AS2	3.5582631	3.8012572	3.8533077	4.1546637	4.6459217	3.9557033	3.8266911	3.5291979	3.5506565	3.5617828	3.7540029	3.4343616	3.2097806	3.6526986	3.2166104	3.7457093	3.8107567	3.9811076	4.1458363	3.6106577	3.4685564	4.4371948	3.913174	3.7961375	3.6328846	4.5744691	4.3224153	3.6746544	3.5001584	4.0116741	3.5322564	3.6844619	3.3683978	3.9225952	3.802975	3.7130215	3.8336121	3.4025597	3.6482701	3.3623961	3.5489648	3.7472334	4.4783208	3.5441575	3.641355	3.5244284	3.7452113	3.3125002	3.912991
BCL2L11	5.6412739	6.1415353	6.547828	5.9412983	6.587823	6.6322717	6.3513838	4.9077547	5.3022327	5.7398903	5.1686555	5.6178169	6.0117218	6.0624	5.3357044	5.9778663	6.2780272	4.7455038	5.823579	6.015497	5.9774554	4.7383008	5.3248883	6.1073134	6.4238253	6.7065236	5.573567	6.1695819	5.7167015	5.6604345	6.0046702	6.4695946	5.4457475	5.1624104	5.5650894	5.1350557	5.5229279	5.3000627	5.5611444	6.736926	6.0141587	5.6045691	6.2080465	5.3422505	5.3167604	5.6577201	4.5132469	5.1064962	5.3263817
DEFB119	2.001094	2.7140369	2.5406143	2.285131	1.9303369	2.6606144	2.1941106	2.9627155	2.5417332	2.3584709	2.6379018	2.674884	2.3239085	2.4036094	2.0850597	2.6418001	2.202976	2.8879907	2.635533	2.6077303	2.1019451	3.1889632	2.7356657	1.8967335	2.0820394	1.8534288	2.3519127	1.874702	2.4118836	2.3931877	2.3944166	2.3887319	2.3309629	3.2070453	2.5085721	2.6759693	3.1797289	2.6142743	2.5453093	2.727988	2.4859925	2.7888454	3.5464563	2.2135372	3.0795509	3.2755688	2.8155104	2.3222946	3.5455691
TAC4	4.5193673	5.1040725	3.7948316	4.7945599	3.5372553	4.6914317	4.8198002	5.1348304	4.6346526	4.4588632	5.0359808	4.6837667	4.8934189	5.4033674	5.5018805	4.7844311	4.8050271	5.8419417	5.7676474	4.913471	4.9670969	5.6761252	5.3429883	4.5058281	4.9943188	5.546338	5.0410994	5.4769855	4.5751354	4.8348727	4.8590524	4.0734546	4.6215451	5.3683471	4.607183	4.8136744	4.9110642	4.430791	4.9773991	4.3671962	4.362925	4.7327205	5.6271259	4.4344249	5.4552598	5.7915614	5.276944	4.6301487	5.9716081
TIGD1	4.1634514	4.5438165	3.6613284	3.8174286	3.9659848	4.7095305	3.5931975	3.4862986	3.8751982	4.0216697	3.4929345	3.7730126	4.7694698	3.9994113	2.4784202	3.4050771	4.8535109	2.9413725	3.2736648	3.2272795	4.5328066	3.8486837	3.0352165	5.2980073	3.8929441	3.1127518	4.0427164	3.8664222	3.5698823	3.6120078	3.631196	3.9252628	3.2895806	3.5010328	3.1680335	3.2330225	2.9396086	3.2483004	3.3867605	4.1326142	3.9342815	3.6293991	4.4026264	4.5691021	3.3893346	2.4445208	2.7735114	3.7268771	2.9599634
ALKBH5	6.4370632	6.5598428	7.0363434	6.7603046	6.8789536	6.9883153	7.0828372	6.5184206	6.78746	6.5481972	5.9034176	6.3105755	6.3879378	6.0311397	6.309246	7.2247122	6.783563	5.496426	5.4262096	6.4746992	6.5480693	6.2796254	6.0999416	6.4374512	6.8154124	5.9974854	6.4946713	6.7437306	6.2888633	6.0647377	6.6760194	6.4720869	5.9671566	5.9029843	6.110249	5.6737689	6.5966989	6.54592	5.9815691	6.7805347	7.1281977	6.6338361	6.0651851	6.6639521	6.3383594	5.0796378	6.260637	6.5676472	5.709935
CCDC69	6.762255	7.903579	7.4926966	7.121997	7.3726449	7.5128185	7.6712472	5.7344173	7.6608077	6.9157912	6.0827122	6.8471429	7.1099932	6.704706	6.2209495	6.4911786	7.3873108	5.9662498	6.3557052	6.9219225	7.1647063	5.0942086	5.3294141	6.4727746	6.5480693	2.9465256	6.0225563	5.581342	6.1781077	6.6339738	7.026132	7.3000052	5.2783266	5.6958396	6.1329894	6.4864788	5.3409153	6.5800693	6.4339231	6.0605695	5.8336702	5.4898487	3.722979	7.3529183	7.181913	5.8476717	5.719898	6.3393567	4.8530002
NFX1	4.3008869	5.9053581	5.0770985	4.0879857	5.9564757	5.5348626	5.0696068	4.1653697	4.5522725	4.6645244	3.8937395	4.5809958	4.9315267	5.0594373	4.082734	4.6098491	5.3794338	3.9282299	3.7985674	4.9670425	4.4432964	4.1971995	4.5907051	6.0194492	6.3630017	2.3805465	5.0898124	4.6595462	3.7957537	3.6743582	4.431258	4.839634	3.7978602	3.4951778	3.5935093	4.5349193	3.2729597	4.5890216	3.8226818	5.9143227	6.1097917	6.2426075	3.8990122	5.0706536	4.4765012	4.3565555	2.7072639	4.1780354	3.7649227
DSG2	4.9307144	5.258743	5.4503458	6.1712481	5.6622915	5.5515443	5.8078092	3.7233593	4.9475921	4.5373441	4.627033	3.8577936	4.7632273	4.3574089	4.5542872	3.9823332	5.046058	4.5612991	4.6933673	4.6311337	3.7698738	4.1770968	4.2251858	5.6100845	5.2959033	3.1514208	4.7894561	5.2090224	4.6169012	4.7209519	4.0943623	5.6309479	3.9591814	3.9038509	4.3617396	3.9251566	4.6441162	4.3239732	4.4078901	4.883703	4.7823346	4.1570137	3.8986025	5.4833747	4.7140296	3.3969121	3.8525389	3.5484582	3.8936215
C5orf24	2.0450521	2.6409018	2.4273828	2.8257108	3.8339012	2.5785878	2.4385603	1.6451551	2.8211262	2.503157	1.375656	1.7581483	2.8240438	1.5537467	1.2900609	3.3989704	4.264991	1.4458374	1.3041977	1.7643202	1.8661004	2.7600261	2.2413	3.3138236	1.7868005	1.6140391	2.2831509	1.40885	1.9836934	1.82647	2.0723829	4.1695735	1.4074552	1.2331993	1.4706906	1.6041286	1.5026127	1.9399441	1.7518304	3.3035083	3.9962916	1.6166986	1.7790735	3.3322057	1.511809	2.1964371	2.3363518	1.9805	2.4203306
KBTBD6	1.4157156	1.2494964	1.5790409	1.7776924	1.5322654	1.4191391	1.2073642	1.6375168	1.521856	1.5253531	1.2176265	1.682633	1.3681851	2.0768586	2.3107756	1.4808199	1.9901707	1.4536431	0.9409375	1.508496	1.54699	2.0327889	1.8256853	1.7387624	1.3766087	2.3578968	1.7473328	1.6357367	1.6018062	1.6523258	1.2110278	1.9460115	1.572894	1.583959	1.2352718	1.5046789	1.2330453	1.9900932	1.6178642	1.4319969	1.8254504	1.4496919	1.3663156	1.3458365	1.4157748	1.3147282	1.7305878	1.6659905	1.7204001
CDK8	5.163324	5.927751	5.5148732	5.7690858	5.5822653	5.7984218	5.8563713	5.0843694	5.0837095	5.1245098	4.8241493	5.220271	4.9702608	5.5797173	5.2362556	5.7078537	5.5868813	4.7057235	4.5283356	5.3787409	5.5615484	5.2951336	3.835197	4.9440842	5.6152846	5.0297762	5.4492579	5.2269601	5.1574966	5.3124368	5.0968013	5.6208613	4.612989	4.6761957	4.4128632	4.9299294	5.0394883	4.8381804	4.8587079	5.9714709	5.5101506	6.4573399	5.0395911	5.7632566	5.6432353	4.3944515	3.2876904	4.8579976	5.5515443
PTK6	1.6762953	2.3665718	1.4729375	1.6745177	1.8053735	2.5448587	2.2480287	2.1199151	1.9058096	2.0097633	2.1100815	1.8514367	1.8039675	1.682633	1.7365252	2.2155957	2.3085017	1.7325421	2.0329037	2.3073512	2.2633519	2.2127132	1.8777228	2.6718119	2.2080049	2.6248871	2.0611949	2.0687948	2.0910232	2.2348856	1.9508224	1.7089942	2.1983153	1.8751666	2.0284759	1.9515142	2.1378463	1.9478137	2.1752864	2.1296689	1.967739	1.6765093	2.0333855	2.1801851	1.9912015	2.4191084	2.1443211	2.0330943	2.3660979
NKD1	6.2332195	6.2558911	5.7757001	6.3396292	5.7025487	6.1704102	6.0772364	6.5812528	5.9458259	5.9656502	6.6610367	6.1879044	5.6974618	6.1932669	6.2618824	6.226131	5.9371373	6.0287048	5.9349968	5.8126375	6.4525973	7.0204752	6.619953	6.003754	6.4474573	6.7759677	6.6837398	6.1577822	6.741875	6.121718	7.3295342	5.9137994	6.5988314	6.8169333	6.7687169	6.5313087	6.9252476	6.4882574	6.4778323	6.5949307	6.6374156	7.2185578	7.6684826	5.8259442	6.1060377	6.3706229	5.9118318	6.3284174	7.3154115
STK38	5.4108762	5.9141132	5.6826658	5.0030766	6.0988557	5.6329865	5.4887186	5.3492793	5.773563	5.6625313	4.8110137	4.9939619	6.2718611	4.7754875	4.9390293	6.137581	6.2535159	4.6274583	5.0447266	5.6455726	5.7639555	4.7442354	4.4056324	5.2535467	5.0541293	2.4643368	5.6800934	5.5945757	5.1820192	5.201569	5.3984104	6.2014792	4.6589267	4.1353235	4.6360556	4.8135771	4.6734258	4.3907459	4.0828168	5.926703	5.8668632	5.2267045	4.8144116	5.9616981	5.5776789	4.7870842	4.240337	5.1580357	4.1385355
THEM4	6.5648913	6.9142404	6.7002289	6.5346296	6.783563	7.1192465	6.487275	5.5681407	6.3790246	6.4918302	5.5553466	6.2529324	6.1291491	6.1395624	5.3007672	6.1121027	6.6499654	5.4809038	6.2084317	5.9975672	6.4347618	5.7565613	7.0860203	6.7245307	6.299849	4.6433972	6.8159047	6.1978317	5.8730057	5.7798996	5.9113245	6.2005743	5.773563	5.3316767	5.1587165	5.3788384	5.3469276	5.5117594	5.5441077	6.0805576	5.9899421	6.1798999	5.8917328	6.7776546	5.4694807	5.9323207	5.5701061	5.9308723	6.0595913
CLSPN	2.1310144	3.2070453	3.2681341	3.4980024	3.1139991	3.1036746	3.4417563	3.1180927	2.9539593	2.9141966	2.8368226	2.9478401	3.1419275	3.3618678	4.0044146	3.3108689	3.6864605	3.3775518	3.2317322	3.3026507	3.2431936	3.3973923	2.8505548	3.4132356	3.06097	4.5718495	3.2952399	3.2277726	3.2182175	2.9493577	3.0000916	2.6737412	3.162763	3.5026214	3.1394488	3.2032986	3.0896261	2.9313137	3.1338292	3.235101	2.9998712	3.1069909	4.1093072	3.568247	3.3778151	2.7279014	3.3735232	2.8390968	3.3603143
RBAK	1.5791933	1.6181901	1.9185637	1.9105621	3.439643	2.0175062	3.4077046	2.3177641	2.2969369	1.8128219	1.5437257	1.5550423	2.1512279	1.9542969	1.3292023	2.7872737	3.1089517	2.2548428	1.670465	2.0176879	1.7895067	1.293253	1.5026818	2.5199993	2.5112302	1.9424074	2.2959381	2.0756048	1.8615422	1.6553989	1.9969568	2.1814625	1.3320175	2.0897384	1.7718521	1.9569726	2.070567	2.085682	1.7020832	1.5919813	2.9585946	1.8615422	1.7366992	2.3374401	1.7316011	1.5721396	1.5143202	2.1852017	1.5189984
WDR62	3.803201	4.429475	3.9456043	4.8576336	3.1795573	3.4037144	4.1041305	4.9744588	4.0911341	3.8862162	4.0860276	3.9783146	3.8296857	4.6800057	4.7461886	4.0380796	4.5226912	4.5472379	4.6311337	4.627033	3.9575716	4.1667271	4.6405299	4.2506469	3.6949461	4.8929915	4.0879047	4.2946063	4.1724522	4.5554004	4.275594	3.5902535	4.6708805	5.048956	4.7216457	4.5430266	4.3409284	4.3427442	4.4164664	4.6532213	3.6799215	3.1482066	5.0335706	3.8858889	3.7922682	4.7633128	4.1825574	4.2418468	4.7328249
SLC39A12	1.704056	1.3852307	2.1890797	1.6082639	1.7317459	1.7685014	1.8755191	1.7304871	1.528539	1.7933324	1.7047126	1.7939079	1.4858948	2.1840792	1.4770981	1.8074226	1.9061306	1.7767591	1.6737653	1.5854445	1.5156776	1.970175	1.9047547	1.7532076	1.7236493	2.1232958	1.5150678	1.5679076	1.338717	1.0790062	1.566984	1.5663369	1.5318942	1.7954539	1.4441646	1.8259757	1.6268459	1.6833871	1.8629112	1.6047538	1.4827749	1.9333427	1.9262296	1.844821	1.821648	1.8883062	2.2871034	1.7342804	1.5852144
RNF168	5.1726242	6.5725438	6.4047365	6.6643614	6.6517522	6.6006254	6.5893337	4.6978128	5.4348165	4.7278973	4.5502044	4.8527099	5.7085642	6.226131	5.7991268	5.8740928	6.4657506	5.2180383	6.1463782	5.7963652	5.7339808	6.118062	5.6365384	6.3230101	6.1912075	6.112303	6.5661099	6.4620766	5.3099891	5.1860216	5.2777664	6.5508414	5.1739465	4.3148684	4.5802129	4.7486289	4.9745483	4.5092677	4.2632476	6.2888633	6.3097291	6.0252839	5.7822611	6.3713488	6.0274675	5.5713485	6.1612047	5.1484136	4.5262167
SVEP1	2.619406	2.1212078	3.228458	3.5983554	3.4680108	2.933398	3.2376583	1.9736271	2.7409813	2.4582823	2.1157584	1.8936382	3.1495863	2.4722137	3.2954348	1.6230735	2.8262157	1.5171241	1.4121585	2.3830853	2.7888454	1.4129821	3.2475553	3.0847884	2.8395396	1.6195016	2.1425589	1.6357367	1.9190824	3.19932	1.9095376	4.1613487	2.2603078	2.0712303	2.2757242	1.9674769	1.822387	1.9017387	1.9130678	1.8119443	1.7526858	2.0019979	2.0730279	3.4479746	2.5338388	2.0864997	1.6110362	1.7375429	1.3956461
LOC652276	5.5815895	5.1940061	5.5385248	5.6583158	5.154953	6.1958967	5.9170506	5.6546382	5.1181088	5.4571628	5.312754	5.0742932	5.1834169	4.9380214	5.0275608	5.0030766	5.525063	4.4179761	5.3535622	4.8982824	5.3478156	5.0703213	5.1270596	5.4114112	5.4302522	5.7568137	5.1091573	6.0785913	5.0774149	5.0738637	5.1911992	5.2640882	5.6380977	5.694616	5.2270789	5.528295	5.0478389	5.1656207	5.4314737	5.136651	5.3282766	4.2922058	5.2497409	5.389746	5.2650703	5.1540153	6.3542389	5.4167992	5.7160931
GATA4	3.5709612	3.3221605	2.7422103	2.987835	2.9181709	3.0693083	3.2045495	3.9374581	3.0396827	3.1299866	3.7001532	3.4333023	2.7718314	3.0677889	4.2275713	2.8203639	3.06097	3.4025597	3.6880486	2.940764	3.388515	3.4543462	2.8090077	3.3245795	2.9172532	3.2660597	2.9914458	3.222738	3.3091981	3.5219025	3.5039886	2.7593609	3.6412587	4.221956	3.6966404	3.546235	3.9707507	3.2370241	3.7746956	3.0449173	3.0121186	3.348549	3.9813471	2.615194	3.0425908	2.7974887	3.4373643	3.4221596	2.4512566
TC2N	2.4790228	3.2432857	3.2402379	3.1861088	4.5612991	3.2755022	3.2661393	2.3476975	2.8883611	2.77885	2.3865121	2.8533346	3.0107723	2.7165376	2.6775901	3.1555856	4.6610373	3.3678197	2.846198	2.587701	2.9355987	2.6087029	3.5479648	3.3445458	2.701971	3.1153929	3.7906273	2.6937537	2.2810261	2.4567018	2.5946339	3.003196	2.8774848	1.844821	2.4668267	2.777213	2.6374144	2.2664017	2.5506479	3.5841191	5.3756473	2.8638496	3.7780322	3.3842177	2.1951377	2.6585345	2.9453402	2.7121021	2.6453517
C9orf72	1.6824145	1.4399798	1.9738099	1.8038602	1.8544545	1.6974085	1.4514947	1.633571	1.8409065	1.6679526	1.3783349	1.6720641	1.9027248	1.8804141	2.7686644	2.0176879	1.3121431	1.663454	1.3021062	1.4258728	1.1258765	1.6817757	2.3943355	1.8049487	1.7229049	1.9439594	1.706563	1.7198579	1.647692	1.5232933	1.4536431	2.2032214	1.4544777	1.3046289	1.6118416	1.4322639	1.8990685	1.6402367	1.5044305	1.5278701	1.9653566	1.6151443	1.9625722	1.6715932	1.7942912	1.7938033	1.6192884	1.6662867	2.3302586
KCTD18	3.9300656	4.4547491	4.3682132	4.2017595	4.4149724	4.1310997	4.1377725	4.220497	4.0558637	3.9276387	4.2081525	4.3676615	4.3412494	4.4375686	4.2795347	4.116036	3.9083752	4.2762794	4.2630083	4.0736965	4.5354616	4.6668576	4.494099	4.3738558	4.7503301	4.8081723	4.4491343	4.408246	3.9577392	4.0558637	4.4194416	4.4517514	4.32734	4.5616146	4.408646	3.9407628	4.1545653	4.045767	4.2515931	3.6862649	4.0730286	4.3861498	5.0922969	4.1724522	4.2767498	5.0596865	4.4811867	4.1635489	4.8537016
KLF11	6.309246	6.1346413	5.9869551	6.1405952	6.4571574	6.3959914	6.1188718	5.9175814	6.0889251	6.3262643	5.7862319	5.7323996	5.8423416	6.3125099	5.0498995	6.1573241	6.407612	5.4130237	6.2479641	6.54592	5.552187	4.8011525	5.8739534	5.4884598	5.7617064	5.5364011	5.1499438	5.8945144	6.5664848	6.1863361	6.5571901	6.1040565	6.1762842	5.8609534	6.1040565	5.5358871	5.6176761	5.720779	5.7524124	5.6834126	5.790193	5.4817642	5.7046093	6.1196088	5.7695125	4.8281704	5.6629973	5.9875566	5.8172209
ANKLE1	3.3464376	3.3113368	2.6906139	2.6648861	3.449102	3.0339798	2.9746329	4.4411766	3.4299889	3.7154501	3.5466725	3.6590174	2.9569874	3.2240928	2.5523534	2.7054688	3.0430514	2.8382571	3.1188271	3.0306409	3.7757605	2.5381179	2.4889551	2.8919794	4.2222633	3.6392169	2.838821	3.161669	3.6426057	3.5133844	3.6516323	2.3762312	4.0782743	4.1606592	3.6606172	3.8880578	3.9939755	3.5342409	3.8227613	3.2346384	2.8737314	2.4278143	3.9088523	3.2040659	3.5485425	4.0745154	3.6775344	3.6248493	3.1378509
PLXNA3	4.9106017	4.344046	3.4910055	4.8962754	3.3367831	4.8031888	4.0669736	4.396945	4.6787509	4.6578164	4.3478191	4.6536101	4.0404802	3.2983973	2.8001057	4.3508951	4.273252	3.1644898	3.7716848	3.3001466	4.4659878	4.5976215	3.7385243	4.7754875	3.9655633	3.2042239	4.4261129	4.4105604	4.7049661	4.8047051	4.9683864	4.8506614	4.3484293	4.9165479	4.8161793	4.2360036	4.6612302	4.5275625	4.4989531	4.4456169	3.8967668	3.6398149	4.3542558	4.394739	4.1067173	2.5072347	3.9888525	4.422889	3.278482
PELO	2.6950348	3.3478845	3.2781732	2.33163	2.5329746	3.068469	2.9438269	2.5063036	3.0086976	2.699775	2.5618428	2.7422841	2.685725	2.4295665	2.4411327	2.4515318	3.5040817	2.446291	3.5058929	2.6150386	2.8639331	3.5124151	3.4329638	5.416493	2.4584094	2.5368081	3.6139202	3.605561	2.8180021	2.5239887	3.1441147	3.8673026	2.9204373	2.6049082	2.6431628	3.150557	2.1884318	3.0055443	2.6349903	2.8341236	2.7300095	2.3521061	2.8671293	3.8307325	2.9281173	2.2132426	3.4901134	2.9811741	2.3882276
LACC1	4.3419119	3.9367399	5.2396089	5.4068834	5.2092333	4.8789281	4.4894068	4.0721354	4.4465603	4.1776168	4.1114175	4.1712952	5.1951704	4.0838837	4.1193617	4.4358762	5.198673	4.3339429	5.2720453	5.0268686	4.6905455	4.649926	3.9207089	4.7259851	4.6615631	3.2617677	5.4088592	3.5154894	3.8455536	4.1859491	4.1148549	3.8772435	3.7968193	3.8793728	3.3445458	3.3861324	3.7546606	3.9998903	4.1182035	4.5364397	4.5139988	4.3748554	3.3848237	5.7493478	4.958188	3.4501531	3.6586812	4.5676099	4.7815237
TAPT1-AS1	3.7035888	4.3541145	5.102283	3.8559627	3.5760327	4.0964733	4.1521078	4.4605235	4.2122428	4.1557089	4.140569	4.0943623	4.4339263	4.7270892	5.1469684	3.627549	4.0512428	4.1095199	5.0827502	4.1564081	4.2194424	4.409448	4.9178314	4.1293652	3.6656871	5.1795766	4.4430032	4.450559	4.2556863	4.1521078	4.0965713	4.0550747	4.110151	4.2330503	4.1437235	4.2556863	4.1837737	3.9219051	4.1213763	3.9644376	3.6123776	4.5736787	4.1718947	3.953836	4.3706346	4.3851085	3.7868537	4.2480796	4.3203157
TEX55	1.9914486	2.2350879	2.0874709	2.1505772	1.9471779	1.7471107	2.5257268	1.7785388	1.7968812	1.9898899	2.0958632	2.1435251	1.633253	1.9542969	2.0306674	1.6542303	2.0279806	2.4098612	2.5243701	2.0469097	1.9669641	1.9843933	2.5293838	2.0257614	1.8652947	3.2042239	1.9651324	1.8809886	1.9589244	1.9121608	1.8316219	1.9960457	1.8045636	2.1081311	2.0523774	1.6282476	2.2538092	1.5876797	2.2638017	1.9309293	1.9743459	2.5018391	2.9555226	1.9457048	1.8861858	2.4243857	3.0935991	1.8652947	2.0936278
RANBP3L	2.3991454	3.3142398	3.4137736	3.5987547	3.8760448	3.1243711	3.1366627	2.5092018	2.1632023	2.7350133	2.5576149	2.6206104	2.1833877	2.6351763	2.4868557	2.5151226	2.960541	2.8258262	3.3481929	3.8581855	1.9996642	2.4119658	2.3613451	2.9235907	3.3402429	2.0300348	2.1552467	2.3222152	2.2855453	2.503157	2.4387422	2.741946	2.8186398	2.3376083	2.6375808	2.6593523	2.8649835	2.2631473	2.4386601	1.9859995	2.4519532	2.2432014	2.1241421	2.8543772	2.7423666	1.8550991	3.0478394	2.2122343	2.1013874
SNX13	3.4560556	3.6743582	4.285693	3.2812664	4.3078777	3.7447561	4.2146031	2.9993955	3.3201709	3.0384497	2.7866753	3.1844092	4.4189568	3.5426735	3.3839534	4.4598395	4.4007068	3.5851881	3.0969966	3.0389783	3.2135611	3.9524298	3.4460463	4.0555091	3.9247187	2.297029	4.48596	3.1414318	3.1817412	3.1606102	2.976472	4.2287834	2.9760957	3.1244655	3.1188271	2.9267008	2.6706012	3.0040645	3.4605367	4.000635	4.1534698	3.9515205	2.5804359	3.2511721	3.5852753	3.7953656	3.6586812	3.1863604	3.0955945
KDM1B	3.9802005	4.5280502	5.2466903	4.5320691	5.0780306	4.0055527	5.3486071	4.0669736	3.9376724	3.8910469	3.0359341	3.4784633	4.4100754	3.6714645	3.0675086	4.8504422	4.8964383	3.4117117	4.2895617	3.6995351	3.5159096	3.865935	3.7515188	4.6153862	4.8434563	3.6277612	5.1848385	4.0303367	3.8039793	3.5180156	3.4106324	5.3351087	3.1974262	2.8639788	3.3653297	3.031279	3.4366656	3.338266	3.1758538	4.8181575	4.9946647	4.0104232	3.0901077	5.8885979	3.6606172	3.4380998	3.6323099	3.3609921	3.7545828
ATP6V0D2	1.6769604	1.658423	1.7264649	1.8339249	1.8544545	2.3642632	2.3534129	1.8159037	1.690172	1.7047126	1.8427246	1.7891111	2.2213212	2.1056243	1.3796128	1.8019138	1.802312	1.435326	1.7069072	2.0652963	2.6621509	1.9083335	1.4730945	1.9835997	1.3700671	1.9976159	1.6734414	1.5122402	1.9589244	1.7221074	1.7920564	2.1712323	2.0880509	2.1640602	1.9196485	1.9626784	1.7663628	1.7718521	1.975207	2.0504583	1.9815501	1.7753869	1.8640539	2.0552952	2.6157948	2.3453354	1.6724415	1.6156594	1.7396433
LHX4	4.2699844	4.2142566	3.8778224	4.5579849	3.9470751	4.7092687	4.1223305	4.53074	4.1312723	4.0746091	4.5626514	4.5618223	4.1059216	4.7907701	5.1668939	4.137074	3.6815017	5.5533046	4.9904928	4.9439007	4.541508	4.7213692	5.3159167	3.3201709	4.0244604	5.7852391	4.1412979	4.5666737	4.5289779	4.2504702	4.3161781	3.7663976	4.3796651	5.0143365	4.8477265	4.4536233	4.7754875	4.3674175	5.0212067	3.8447337	4.0468844	4.5712496	4.7217244	3.8400157	4.9901586	5.394387	5.1976354	4.4362461	5.035573
CEP19	3.1217187	2.3563839	3.1212667	2.685725	3.8769819	2.1583797	2.6775901	3.2226573	2.9982646	3.094011	3.7276346	3.564577	2.8634599	3.0589619	2.5683309	2.8212355	2.4177908	3.2121877	2.8761532	3.1042883	2.6330453	2.5568038	2.4413163	3.1055837	2.6316749	3.237397	3.076882	2.849785	3.0129304	3.5102335	3.0556251	2.4225443	3.1875782	3.4749125	3.3906397	3.5087017	3.915848	3.3000584	3.2122834	2.6723581	2.8787271	3.9525176	3.5071397	2.704124	3.1229834	2.294817	2.9667898	3.2093908	1.9028303
DNAH11	2.8851193	2.8974151	3.2755688	2.8876656	1.9542969	3.1388364	2.6098559	3.270468	3.1635521	3.3690834	2.8929086	3.4130149	2.7436759	2.7767038	2.4187294	2.4194265	2.5923383	2.7766228	3.1095789	2.8576754	2.9675921	3.3162516	2.9601236	2.6855304	2.0218846	3.4751685	3.2824913	2.8152398	3.2255963	2.9887076	3.4521789	3.4746377	3.3072312	3.5125109	3.4076012	3.4516757	3.6314734	3.3416033	3.2870785	2.5754622	2.8499628	2.4833855	3.2100857	2.5568038	2.9318903	2.6661877	3.0252158	2.9478401	3.560485
PROSER3	5.6423082	6.0262872	6.112733	5.4504551	5.682962	6.135974	5.4483116	5.2300018	5.1938867	5.2710909	5.0927159	5.1251135	6.0789727	5.5000061	5.1254685	6.158764	5.3700679	5.2070519	5.6842574	6.2355926	5.8234782	4.7603159	6.5514709	5.7709012	5.8320224	5.8988509	6.3528142	5.4583705	5.3906633	5.1443626	5.2750229	6.145563	5.7939822	4.9588574	5.49955	5.3877842	5.2754965	5.3230404	4.7670916	6.0591096	6.4142864	6.0241362	5.9760279	5.864497	6.3326114	6.1210659	5.8517052	5.2740421	4.8004829
ADPRHL1	4.6612302	4.7905356	4.9504808	4.6874684	4.6275675	4.8951537	4.686793	5.3492793	5.0057609	5.3032272	5.4012155	5.1371358	5.4957647	4.9731298	4.090779	5.0722577	4.5311094	4.4242685	5.5112347	4.7386117	4.7774514	4.3281001	5.3051435	4.8550093	5.1215968	6.3098058	5.1740724	5.0224068	5.1113154	4.9820991	5.1294224	4.9271274	4.978844	5.5216808	5.8308914	5.3102067	4.9556935	5.055957	5.0511306	4.9654239	4.7150798	5.4674232	5.1399948	4.527963	5.2095484	4.5164012	5.4160858	4.9044707	5.3979467
SYNRG	2.8291121	3.0127358	2.2041963	2.984219	2.5419188	2.3055158	3.4578775	2.8536461	2.6952544	2.6858071	2.5319476	2.6362845	2.8240438	2.4099577	2.1860984	2.4883581	2.8616839	3.4752752	1.9235672	3.222738	2.4990499	2.4902508	2.4764578	2.3529306	2.5090007	3.5535574	3.1708965	3.2882359	2.6125283	2.6557376	2.8021463	2.62994	2.8842266	2.695696	2.7459283	2.4436735	2.8036225	2.7658924	2.7975771	2.0347414	1.8942217	2.3586934	3.5885142	2.6844398	2.8637512	3.2874835	2.4189314	2.8305609	2.9588144
CDH24	2.8093695	3.3826938	2.4168347	3.0650241	3.0462481	3.0901077	3.0916415	3.133535	2.894956	3.2115448	3.4531085	3.3574024	2.7903897	3.0794218	3.3308323	3.2752319	3.1624488	3.0875514	3.5343272	3.1296391	3.3475674	3.4552902	3.2389031	4.3603107	3.4054514	3.5731297	3.245439	3.4384034	2.9508516	3.167841	2.9687808	3.2752319	3.3222546	3.5914537	3.0977083	3.1624488	3.3395785	3.1166905	3.4907552	3.0774135	2.878835	2.9911718	2.9916655	3.0388877	3.2334818	3.6151365	3.4011319	3.1413477	3.0110313
SEPSECS	2.3352585	1.9582728	2.4819833	2.7048843	2.22123	2.4993994	1.8670518	2.3332806	2.3472736	2.4705907	1.7335782	1.7964082	1.8993717	2.0567949	1.7738627	2.0868604	3.0034538	2.0422592	1.6280329	1.9350598	1.9437888	1.6817757	2.3710111	2.616988	2.3405367	2.646952	2.0576077	2.139281	2.0368629	2.1560008	1.7538958	2.084967	1.8260719	2.0464246	1.9794012	1.9727122	1.8170089	2.0920823	1.8514367	1.9874739	2.2458277	1.9491453	2.24495	3.5441575	1.4260364	1.6051743	2.6340298	1.9593934	2.5115615
GRIK5	3.1994883	3.3947088	3.9789133	3.9852453	2.8567536	3.5706355	4.5176336	4.202954	3.7230519	3.4792187	3.7859621	3.7511295	3.3969121	3.0702785	2.8204733	3.0699768	3.5198742	3.941835	4.3419119	3.4703673	3.6766645	3.8165227	4.0426406	3.523329	3.6338723	3.9245342	3.7472334	3.7908251	3.9342815	3.5669724	4.1063498	4.0567793	3.9249339	4.140569	3.9821586	3.9573757	3.5969263	3.6398149	4.1807944	4.0250991	3.7825141	3.9598584	4.3469254	2.7135395	3.920304	4.1874179	3.7156235	3.7361306	3.7926565
LRRN4	3.0130224	2.5209651	2.4372031	2.3210043	1.7206927	2.1299465	2.5048481	3.8914256	2.8271293	2.856659	3.4304667	2.9740331	1.9868629	3.4468728	3.2503678	2.610877	1.7659513	3.2074281	2.6315016	2.6104376	2.7658924	2.3015804	2.7713514	2.3258935	2.6112716	2.8481473	2.2974293	2.3139044	3.3140698	3.4751685	3.331397	2.1548754	3.2809666	3.9991212	3.680674	3.4177564	3.7331285	3.3870278	3.6471738	1.8607702	2.5644387	2.4192374	3.2798241	1.7624189	3.43522	3.4999178	4.6490348	3.1808042	2.9924113
ZNF777	4.746037	4.8658925	4.9615443	4.8543344	4.3955109	4.3936691	4.9333987	5.196059	4.532264	4.6243871	4.7311359	4.940415	4.3245358	4.8252695	6.3422547	4.8128499	4.4594654	5.5279404	5.4970886	4.8284413	4.5148538	5.2953326	5.2405934	4.8764085	4.6393628	5.6900354	4.4603273	4.1617896	4.4686368	4.7539557	4.7945599	4.5934444	4.6187061	5.0657373	4.9280151	4.7140296	4.7994495	4.9251556	4.8494024	5.0400282	4.63757	4.0907036	5.3913069	4.2965255	4.159059	5.4918063	5.8676418	4.4550434	5.5955704
JPH2	5.9910016	6.6716402	5.5074016	6.1820341	5.2992751	6.0223833	6.4690376	7.3612812	6.0391647	6.0400529	7.1257487	6.607717	6.6140381	6.79157	7.0246389	6.0793757	5.8187917	7.1199468	6.5968542	6.7480179	6.9065533	7.3663448	7.0054583	5.3512697	5.8409181	8.3336951	6.2541529	6.8721815	6.7300593	6.7832957	6.981764	6.2214358	7.0348055	7.632063	7.1754884	6.8716714	7.0148034	6.7869253	6.8349726	5.7212759	6.1874004	6.5087559	7.747788	5.9716081	7.0528946	7.2748083	7.1534959	6.7866806	7.5551038
PDE5A	5.9221448	4.8988846	6.0315719	7.0006036	6.0985117	7.3221023	6.9786249	4.2347024	5.2154738	4.7882987	5.2512545	5.0408631	6.0331366	4.5941999	4.4171018	6.2692839	6.7039423	5.5456485	5.1786735	4.921785	5.188157	4.9995183	6.394739	6.9974441	7.3365639	4.3098698	7.2412214	6.6597352	5.6432353	4.5977213	7.6253456	7.4143116	5.6234901	4.3558583	4.9884227	4.9100204	5.6613849	4.9573495	5.1469684	6.8200263	6.9511706	6.4892339	6.0946452	6.6229531	5.6760564	5.3680029	5.3280276	5.5547253	5.2964664
SH2D1B	2.6234239	2.6253899	2.4828111	2.4622311	2.3924758	2.5063036	3.1263607	3.2533735	2.3329139	2.5454034	2.3419572	2.6226517	2.3920637	2.6184644	2.3197227	2.2463559	2.6290248	2.6595571	2.6659081	3.3504832	2.5297067	2.2176891	2.4474353	3.9679768	2.325726	4.3732813	2.7005897	3.1867569	3.0688395	2.7102999	2.7204953	3.1000545	2.5059174	3.2974643	2.8084105	3.3891317	2.6034485	2.6763977	2.8427976	2.755336	2.2794159	2.8739598	2.3740647	2.2884821	2.4114886	2.3406223	1.938304	2.798183	2.6822485
SSTR3	4.9280151	4.773714	5.3804421	4.3504919	4.7961521	5.2510013	5.0804738	5.0491633	4.7587149	4.8749544	5.6302658	5.0162849	4.4175069	5.2718527	4.9336031	4.2510164	4.46799	4.550919	5.2194983	5.3686478	5.1898774	4.9500424	5.1660771	3.8044158	4.6439188	5.2534684	4.9892556	4.5291943	5.0804738	5.0373492	4.8631257	4.5275625	5.0561498	5.5893997	5.1563955	5.3712098	5.1367681	5.0907784	5.3128744	4.1021781	4.6887884	4.5897424	5.1487654	4.4014625	5.2510013	5.5153734	4.9109782	5.118928	4.9544324
ADAMTS19	2.9129656	2.9614531	2.6696656	3.0700877	3.1495863	2.7322335	2.7867631	3.6128689	2.9426917	3.0969966	3.4275946	3.340759	2.5012973	3.5036442	3.700756	2.759543	2.845026	3.7925529	4.0926665	2.9118998	3.2910553	3.3394373	3.2869747	3.2680253	3.1341085	3.4839963	2.7421365	3.5097119	3.2029291	2.7445398	3.4325583	2.476928	3.214852	3.4774541	3.6555732	3.3712667	3.126798	3.2513867	3.1397268	2.898574	2.540906	3.1777975	3.5170685	2.6765084	3.3270597	4.176907	4.141899	3.0459516	3.9340542
DDX31	2.9224765	2.9650974	2.318149	2.4865557	2.4059264	2.5317804	2.872562	3.1253675	2.4229604	2.8062049	3.1549192	2.7832106	2.3757723	2.6296181	2.3626845	2.5655662	2.288772	2.0212162	2.4843952	2.7896379	2.5050382	2.817042	2.9726749	2.736626	2.7179854	2.2235987	2.6005347	2.6533485	2.8503201	2.7232053	2.7700625	2.6196822	3.1606102	3.0124777	2.8958731	3.0695272	2.8046424	2.4423941	3.1187289	2.5313842	2.2684091	2.8693472	2.8514726	2.1985383	2.8066539	2.4482475	3.6361059	2.6372373	2.4529794
UMODL1	2.9340527	2.7543335	2.8422478	3.0732716	2.6454482	3.1431415	3.1070842	3.5146532	2.8193381	2.6845509	3.4361251	3.6759195	3.0784914	2.898656	3.4246676	2.8474883	2.9085266	2.9171578	3.5964502	2.7746399	2.8524626	3.1312752	2.679607	2.8770111	2.7360152	3.2469603	2.9711219	3.0020707	2.9386596	3.0378128	3.072886	3.1690366	3.1950819	3.9837272	3.4027937	2.964919	3.61383	2.9539091	3.068469	3.06097	2.361533	2.6278145	2.8815309	3.1537559	2.8424625	3.1365672	4.1596082	2.840395	4.0840585
RASEF	8.8067546	10.1649403	8.9924288	8.2366754	7.7767602	8.9027715	8.7407354	7.8076295	8.3300335	8.3588933	8.7739598	8.6276437	9.304541	7.8086315	7.7096566	7.6900047	8.3186326	8.6770203	8.8038291	8.160296	8.3780997	9.5323491	9.4331654	9.304541	9.2615829	9.118214	9.1756944	9.4426203	8.6364975	8.8980258	8.9206677	9.4540701	8.5867165	9.3534844	9.0333179	8.5252631	8.3224061	8.1388062	8.1409111	7.8628332	7.924459	8.673824	9.1379406	8.054705	7.882934	8.1938392	8.4011012	8.7314297	9.5470614
PARD3B	6.6799096	6.5936589	5.9556212	7.0795092	6.6718123	6.8021859	6.3229369	6.2566172	5.7352518	5.9684046	6.4382242	6.0032986	5.4295558	5.9648429	5.9551713	6.6481482	6.4025253	6.6750843	6.9511706	5.7982739	6.5357704	6.4567775	6.5694891	6.7676026	6.0175515	5.8296649	6.0333751	6.3695835	6.0471936	6.1378971	6.4061092	6.6194486	6.1447251	5.9520221	5.9410134	6.1608733	6.3896475	6.1325081	6.1978317	6.0940968	5.7501849	5.9764775	5.8377967	6.1682076	5.8693872	5.2676265	5.7814554	6.2432962	6.4990289
DST	4.1386266	4.5789976	4.8843797	4.891387	5.0519486	4.4427163	4.5011203	3.5522341	5.0314575	3.9473535	3.2548407	3.4082391	5.9721476	3.2576189	3.3359403	4.9253555	5.8346482	3.0469867	3.4160434	4.0118558	4.0664581	3.0831361	4.0421391	5.1690515	5.2476097	2.2220441	5.2832639	4.4852883	3.3693766	3.4294219	4.1522289	5.7345351	3.3581843	2.8214598	3.2057726	3.4326635	2.7693726	3.1449436	2.9957991	5.2138181	5.2954618	5.0972001	3.7530242	4.4434772	4.0229883	1.7268894	2.8417743	3.6238684	2.1278976
ZNF441	1.6097905	1.51384	1.2165814	1.9516019	2.2731381	1.5371405	1.6742975	1.5183574	1.6067834	1.6757826	1.2043667	1.4863331	2.1460847	1.6724415	2.1860984	1.8902902	2.273611	2.0112161	1.2780098	1.652126	1.5642863	2.2784013	2.3016755	1.2783427	1.7301024	1.2677995	1.901979	1.2931274	1.4252928	1.9244994	1.6695056	1.4123303	1.3320175	1.5046789	1.8546262	1.3534822	1.9135211	1.2620361	1.3783349	1.6109172	1.9626784	1.9333427	1.2896246	1.965263	1.504307	1.2100577	1.4342905	1.5276326	1.4579584
NEGR1	5.3132335	6.0574682	7.367968	7.3404314	7.8889289	6.8952052	6.8451244	6.0021969	6.2807085	5.7400384	5.2245109	5.5668302	8.0118041	6.277109	5.4062581	5.9294723	6.972134	5.7400384	5.3547579	5.4819128	5.347712	5.1261781	5.6867628	6.6495907	6.3948972	3.6828425	7.0384548	5.8201825	5.6613849	5.6349857	5.007923	7.3192616	5.084232	4.5211566	5.4071447	4.6164284	4.6595462	4.7899084	4.2463172	6.15317	6.333461	5.4509847	4.6367338	7.6810609	5.9908653	6.4769151	5.9825377	5.8854381	4.1600905
FCRL3	3.7792973	2.8993227	2.8848395	3.8075691	3.3357428	3.5656119	3.6978683	3.6263687	3.0436154	3.4494827	4.0002925	3.9712727	3.9312488	3.8188806	4.1377725	3.4851686	3.6077527	3.6703577	3.2045956	3.2246467	4.0906033	3.382778	3.4193069	3.618603	4.000635	3.8261023	3.1169804	3.4538651	3.7964338	3.5077117	3.3589659	3.8829	3.9099565	3.812947	3.5380791	3.9957131	4.3387061	3.6236121	3.604218	3.6088413	2.977176	4.5168168	3.6204618	3.4494827	3.698684	3.0216236	4.0229883	4.6220488	4.3550628
DCAF4L2	2.4733116	2.7825783	2.2238818	2.33163	2.295839	2.3052265	2.7029783	2.8801213	2.3251324	2.5035184	2.4411825	2.3703201	2.2278402	3.0322971	2.6644375	2.2288001	1.9901707	2.3703201	2.4623307	3.1389217	2.1500282	3.0387898	1.959666	2.2039319	1.9363113	3.0819328	2.4850062	2.5021088	2.6001163	2.7887415	2.4157347	1.843247	2.5793494	2.4222269	3.2140767	2.7498655	2.7353545	2.8007991	2.7360152	2.7166412	2.158661	2.5906527	2.7766228	2.3605203	2.3753397	2.3545514	2.3278287	2.470696	1.8451049
STOX1	1.92801	2.0639097	1.9262296	2.3080003	2.1091806	1.6577743	2.61398	2.2150089	2.0496978	1.9674769	2.2160055	1.9350598	1.6393627	2.5628254	1.8918701	1.8362738	2.1882939	1.8254504	1.9672447	1.9298253	2.2486054	1.9240937	2.1715762	2.2711851	2.0263913	1.7869181	2.3915609	2.1582921	1.9109437	1.9447763	2.1506665	1.7721302	1.8465381	1.9983345	2.0885675	2.4304235	2.424186	2.1406678	2.0484219	1.7013193	1.9475802	1.8169051	2.2059157	2.0793118	2.138735	1.8378209	1.780586	2.2677697	2.6619746
CRMA	2.7462145	3.5479648	2.4943727	2.471377	2.4484232	2.8105162	3.0755104	2.7159921	2.8395396	2.6715463	3.0089813	3.1097792	2.6185444	2.8663095	3.188027	2.6102303	3.0904842	1.7524675	2.2987255	2.8982811	2.5921298	2.7959624	3.0557227	2.7942784	3.1304059	2.5547046	3.5692599	3.2642983	2.7417454	2.7626893	4.6314941	3.0118116	2.4380475	2.9838378	2.5810201	3.1395352	2.9348617	2.2543191	2.7738808	2.3655379	2.6470762	3.7761691	3.404081	2.526448	3.3006107	2.5097951	2.9712155	2.9760496	2.30811
ARL10	5.1728267	6.3335908	6.3955735	5.6815307	5.4606017	6.2564272	6.1965242	5.2907181	5.2829824	5.2945746	4.8090479	4.9927486	6.2898022	5.8013279	5.582198	5.61715	6.384761	4.4814149	5.0566966	4.9092478	5.6233579	5.3246508	5.2837669	6.2974994	5.9102633	4.7141387	6.0420249	6.5626283	5.3315693	5.1583417	5.0815966	6.3513838	5.2760962	4.945838	5.0905026	4.8972148	5.319152	4.9329991	5.1461956	6.1269181	5.9440939	5.5509571	5.7890462	5.8751088	5.5969594	5.7468148	4.5779302	5.458147	5.6780215
RNFT2	4.1711858	4.0794393	3.2034977	4.0558637	3.4702724	3.9734725	3.5357862	4.5135318	4.0607327	4.3360895	4.7882987	4.3957191	3.4898435	4.3510833	4.9013625	3.9534846	3.129087	4.2847672	4.2653871	3.6479864	3.4706691	4.2829613	4.1438487	3.3876953	3.934729	4.1932294	3.8457161	3.5411341	4.3768075	4.3218382	4.0416305	3.9061342	4.5956652	4.514757	4.4729179	4.3082363	5.0232942	4.2723034	5.0495573	3.5893221	3.6099941	3.7764545	4.415553	3.306637	3.8813873	4.4889709	2.7137569	4.1602908	4.4793992
ANKFN1	2.2928584	1.7556373	1.4191391	2.0065994	1.8786993	1.911529	2.0769621	2.6821187	2.3154941	2.1271921	2.3973931	2.7018059	2.6848504	3.2339594	3.1994883	1.9028303	2.4886704	2.4270141	1.9672447	2.3082944	2.1076923	2.2381102	1.8820716	1.7839766	2.0962323	3.0514826	2.4715664	2.0238394	2.3664104	2.3796954	2.4433395	1.8722292	2.6500373	2.4896598	3.0455877	2.7544503	2.8129489	2.3358098	2.3565995	2.1488204	2.1606021	2.0788839	1.9889734	2.1797113	3.1575098	1.8866934	3.3914085	2.4915063	2.1944159
KRT78	3.6290814	3.7265982	4.3768075	4.11831	3.5775244	3.7439781	3.9875206	4.1026686	3.4830525	3.6788684	4.0108819	3.8664222	3.7407159	4.5123163	4.1635946	4.0482971	3.6630279	4.290154	4.1209981	3.8797625	3.764141	3.6372003	4.2658121	3.9033554	3.8244661	7.1213992	3.8819437	3.9747959	3.742331	4.292305	3.4778526	4.4285339	3.5309021	4.1142405	3.8226818	3.7138605	4.0895509	3.7201291	4.2862341	4.0488328	3.7319456	3.4794888	3.9449558	3.4144365	3.792066	3.6712882	4.6274583	3.48179	4.7613944
CCDC7	3.097991	3.6378256	3.7076404	3.0071826	4.5354616	2.4274541	3.3566063	2.1756942	2.7228981	2.8094512	2.0069969	2.8532284	3.0185085	3.1742348	1.6092462	3.4301527	4.4460553	2.4389163	1.3481753	2.4502047	2.5102747	2.9564896	2.2459119	4.9065963	4.292514	1.4304516	3.3921785	3.5897424	2.3053327	1.6341609	2.5639319	4.2316711	2.0571628	1.722013	1.8462057	2.6863237	2.7139517	2.5306738	2.1237297	4.0611507	4.0711921	4.7317169	1.230132	3.9454249	3.773228	2.3239085	1.6973045	1.7801689	1.7803589
ZNF41	4.0983224	3.3345465	4.9423999	5.1899638	5.0339343	4.390525	3.7809649	3.9824591	4.0909983	3.922092	4.0092719	4.0964733	4.7582091	3.8581855	4.0787157	4.0326695	4.7121018	4.1930451	3.867828	3.8045488	3.0106732	4.1376684	3.9976287	4.9178314	3.9266132	2.6735465	4.1463868	4.121104	3.6701793	4.0877373	3.8945141	4.7909498	3.3373452	3.5422638	4.2817617	3.980113	3.8575936	3.7435903	3.9358795	3.3937458	3.6555732	3.3452958	3.5018037	5.0645392	4.557893	3.3912266	4.1582941	3.8917617	3.9552944
ZNF512	6.595509	7.3024362	7.4210209	6.9587489	7.0699912	7.183149	7.1893327	5.5456485	6.5026464	6.5426497	5.3684817	6.3713488	7.3562806	6.5609663	4.8868561	7.2844398	7.3521856	5.8157164	6.3166068	6.4102478	6.9233177	6.3157717	7.2284495	7.5198688	7.2383414	4.3975069	7.6761925	7.0501917	5.8049973	5.0588336	5.801972	7.1689942	5.2590128	4.1623785	5.3811134	5.5318486	5.1700628	5.8422161	5.0958789	7.6188651	7.5746376	7.5058303	5.9805535	7.0120159	5.7995397	4.3290189	5.2922618	5.8045558	6.5791881
AMMECR1	2.7369896	2.7265283	2.378698	2.4216211	3.2310556	3.2746523	2.5366887	2.5543608	2.4919478	2.6279188	2.5435124	2.7160405	2.263544	2.8729934	2.606358	3.309282	3.6440787	2.6209954	2.5013961	2.8807366	2.6656153	3.164372	3.3285317	2.9079348	2.3126874	2.8292283	2.6390712	2.6944076	2.4314823	2.6922857	2.679607	2.6017489	2.8712031	2.8447547	2.4197515	2.5408144	2.4082057	2.5168322	2.3213865	2.6682426	2.7468353	2.5239887	2.3440021	3.1579151	2.8205526	3.221023	3.3884403	2.2957504	3.0881231
FAM117B	3.7719981	3.6958927	4.7450348	4.4840182	5.1513327	4.0824593	4.3137539	2.3729393	3.6324858	3.7312852	2.760656	3.465186	4.9884227	3.6255233	2.9566375	5.4092069	4.7601839	3.8704413	3.581072	3.6594509	4.0639048	3.3253307	4.2792482	5.0418555	4.5295768	3.6918959	5.2538099	3.9576457	3.6350924	3.5831816	3.2681341	4.4093468	3.2808745	3.0591508	3.1342213	3.2371188	3.2755688	3.3605287	3.5691036	4.1427583	4.3123767	3.6287717	3.799738	4.2409661	3.7224067	4.194748	3.3852457	3.5775244	3.1322299
ZNF583	4.0265701	4.3690888	3.721478	4.835358	4.2982995	4.0645663	3.770689	3.6285731	3.9670064	3.6095951	3.5374479	4.2003687	3.983161	4.7057235	3.6779614	4.5872729	4.2307356	3.4329638	4.380906	3.6494166	3.3882477	3.4250795	3.743397	4.5736787	4.0426406	4.4043919	4.9733334	3.589022	3.6313045	3.5286455	3.799323	4.3340267	3.4757483	4.1080812	3.4777443	3.6025835	3.7671758	3.5093599	3.8027176	4.2042136	4.5936402	4.0025813	3.7642344	4.9062507	4.1281375	3.7146141	3.4334942	3.6676817	3.4679071
OXER1	5.233859	5.6777592	5.4563211	5.6089486	4.8390322	5.6914461	5.7329187	5.7274517	5.045725	5.0293222	5.6943949	5.4998776	5.1361857	5.7728178	5.3034375	5.3307888	5.043982	5.9690494	6.4166711	5.9600727	5.3506796	5.7854543	6.0526275	6.0400529	5.7126349	6.8461116	6.0790468	5.8276525	5.5450359	5.347577	5.5439756	5.3831282	5.6729315	5.986674	5.887659	5.4278421	5.6929645	5.3226211	5.8504799	5.3667112	5.5280772	6.1840348	6.892909	5.1829035	5.9814282	6.096094	6.2774965	5.553916	6.1908447
LUZP1	2.2251349	2.3708383	2.5951324	1.8314041	2.1228005	2.3394787	2.0456093	1.5549834	1.7770599	2.3535737	2.0496071	1.8593847	2.4936068	1.3766087	1.7809408	1.9271254	2.1397691	1.8942937	2.6964579	1.7921372	1.9531754	1.6817757	1.8470979	2.3211992	3.097991	2.0040542	2.244783	2.4728949	2.3701315	2.4123154	2.0762316	2.4058051	2.1113076	2.2045717	1.9181549	1.975207	1.7048345	1.8297721	2.032441	2.477355	2.0511478	1.8858213	1.6172754	2.1008572	1.7308299	1.4155888	1.4095636	1.9875519	3.3920238
ZNF75D	3.7678161	3.25076	2.6449029	3.1683856	4.4929791	4.4877109	4.0712674	4.1440643	4.1976933	3.8657234	2.9588144	3.645071	3.9739322	3.4618236	2.7001207	3.6668746	4.4001015	3.237846	3.4199686	3.3267882	3.4777443	3.0825578	3.0173289	4.5493095	3.390729	3.7524311	3.7394849	3.7408114	3.9054906	3.565944	3.663863	4.9498287	3.8392256	3.7808921	3.756833	3.5486412	3.4916094	3.2135611	3.3077033	4.873571	5.2733229	3.5081597	2.9358832	4.3425629	3.7120136	3.1759429	3.0757016	3.450258	3.6278631
LINC00052	2.1914574	2.1988289	2.2415135	2.358124	2.2669972	1.9470359	2.1139284	2.3703201	1.9287086	2.2043733	2.1971875	2.5079041	1.8122402	2.4020023	1.7990396	2.7176928	1.8106277	2.0058059	2.4495923	2.4069873	1.9376338	2.9655451	2.3950414	1.8114896	2.1937733	2.9511409	2.3068802	1.7679923	2.0467029	1.9464911	2.5035184	1.8848432	2.0933705	2.1558132	2.230772	1.9747627	2.1634943	2.5426997	2.2855453	2.4621619	1.9317814	2.6762922	2.0730279	2.0261094	2.4076062	1.4854169	2.419554	2.2341659	2.6844398
BRWD1	3.6263687	4.9650986	4.9615443	4.549689	3.9621232	4.3377575	4.8745354	3.5226761	3.7054166	3.8413992	3.4557544	3.3441669	4.6862735	3.7540029	2.9566375	3.9494437	4.698536	3.9591009	3.1958108	3.5803145	3.731116	4.2180918	4.4903095	4.716831	3.7492901	2.1891549	3.7226327	3.7345375	3.545751	4.0067371	3.8555938	3.7460605	3.868413	3.8099643	3.9990115	4.1235835	4.093223	3.6646752	3.7792011	4.8550093	4.3266536	3.514958	4.3617396	4.9890359	3.6730531	4.0567793	3.888158	4.2070583	4.2453995
CCDC89	1.6331418	1.6599118	1.4673323	1.442052	1.9680429	1.5882087	1.6131375	2.2410992	1.6488801	1.6473675	2.1049585	1.4730945	2.0977346	2.2295562	2.0731288	1.7848204	1.8853657	1.8489263	1.7026502	1.8800481	1.5416768	1.1935783	1.4464371	1.6460681	2.0950341	1.5759457	1.7048345	1.5813974	1.4875712	1.4188267	1.9086708	2.1796134	1.9257764	2.0768586	2.2784808	1.8073518	1.9022819	1.8662047	2.1428742	2.0181578	2.0744005	1.3152731	1.2562707	2.1631621	1.6358336	1.5426296	2.6037412	1.6850137	1.7181214
ZNF572	2.4325427	2.3797946	3.6180872	2.9106619	3.6138751	2.2245034	3.4705735	2.3689925	2.1591357	2.2381102	2.83162	2.5911878	2.7683796	3.1013047	3.5342409	3.0108425	2.5476006	2.6955245	3.0434849	2.826175	2.6351763	3.0407001	3.3720144	3.0455877	2.8816246	4.2143574	2.6502273	3.2657765	2.6449029	2.695696	2.009057	2.5706861	2.5080861	2.4438362	2.4949591	2.5897843	2.9335163	2.7338933	2.8261344	2.5789741	2.4519532	2.5040931	2.8698751	2.6622261	2.2986355	4.129099	3.6240592	2.474909	2.5048481
RMDN2	3.0590569	3.3465183	2.8482399	3.6163277	2.8937368	3.1732603	3.1134534	3.710056	3.3304497	3.3984987	3.3019092	3.0808907	3.4087226	3.954476	3.8291977	2.9314318	2.8991203	3.6125757	3.7114605	3.5637234	3.6119221	3.7902696	3.9344612	3.0071826	3.6560032	4.469554	3.171694	3.481685	3.1173318	3.5185985	3.4500552	2.7887415	3.445065	3.4136859	3.5613111	3.4050771	3.9432258	3.6061737	3.805489	3.2504605	3.320643	3.9563642	3.6392169	2.5285735	4.1703145	3.9060463	3.3122945	3.3566063	4.2855126
ADAMTS18	3.3928578	3.4902501	2.1949935	3.4373643	2.4310037	3.551571	3.1433077	3.6410451	3.3705077	3.1142268	3.1882243	3.4559711	3.494024	2.804355	2.7422841	2.537558	2.0288502	3.4895606	3.6171416	3.8529408	3.6602383	3.5775244	3.4851686	2.6109709	2.9532143	3.7731227	2.867399	2.656443	3.9444616	3.4899417	3.4323693	3.4510314	3.9898485	3.7275281	3.4319731	3.4299889	3.7884359	3.5111585	3.6118362	2.1596542	2.8092781	2.931795	3.5410334	3.737056	4.2701629	4.1461947	2.9710355	3.4690794	3.2209347
PCDHAC1	3.7638254	4.8311842	3.9233362	4.5901184	3.9633864	3.1551769	4.0324609	3.9571778	4.1339195	3.7283804	4.2734673	3.8666263	3.4390192	4.1172442	4.4024071	3.56933	3.9638862	4.3589224	3.7052312	3.5602836	3.8864171	3.4636876	4.3062553	3.7417403	3.7534997	4.3534465	3.8586674	3.7470607	3.8483219	3.8807378	3.6515393	4.0032076	3.8751106	4.249561	3.7626797	3.9220031	3.9631361	3.8411059	3.8420597	3.0652063	3.1134534	3.6492038	4.2864156	3.5840578	4.143274	3.8552886	3.8937395	4.219179	3.5863714
HIPK4	4.8195804	6.0096084	4.5848114	5.5376478	4.669557	4.8854238	4.7807347	5.2889742	5.16158	4.9081732	5.3880837	5.3341888	4.8371836	5.4991553	5.5109945	4.5960635	5.0083879	5.9016747	5.7753449	5.1244143	5.4076763	5.2660384	5.1741754	3.9828091	5.6873337	5.7718416	5.2853381	5.370854	5.461422	5.5482549	5.1574157	4.7689197	5.537136	6.0394287	5.7472042	5.4996519	5.709935	4.7218192	5.7140208	4.7841724	5.0582685	5.0206426	5.8802074	4.8144116	5.4752698	5.325769	5.4648683	5.211323	5.0130176
FAM124A	4.494524	4.371441	4.4005173	3.4672105	3.7247834	4.8142047	3.7285216	4.7568089	4.9419385	5.0708416	5.4221734	5.0829667	4.0342357	4.6737027	4.9795112	3.9126704	4.7408049	5.1389275	4.5134242	4.2087306	4.7827145	4.7037657	4.8116746	4.1915858	4.2402465	4.4468648	4.0426406	4.4752233	5.2562261	4.9542153	4.9665175	4.3095559	5.2847739	5.3488274	5.2160914	5.0409791	5.0736181	5.2295271	4.9635741	4.7485067	4.3085391	4.6853172	4.9224291	4.2486625	4.6298008	5.5600327	4.637474	4.8726434	5.3063593
NKAIN3	2.2849099	1.8285478	1.6579967	2.9772629	2.0702944	2.1860984	1.8363794	2.4066154	2.0051274	2.0858521	2.7262724	2.5757604	2.0529496	1.9164335	1.8185822	1.8423836	1.8452844	2.6815814	2.6651912	2.4069873	2.6093581	2.0159596	1.757809	1.5390348	2.2631473	2.1506665	1.7136744	1.7286085	2.3297293	2.470696	2.3416352	1.4658672	2.5004457	2.5970628	2.8344632	2.2893173	2.3945047	2.257901	2.5136775	1.4593676	2.3365402	2.6214185	2.5304174	1.4627379	1.9638255	2.5447339	2.2977707	2.0374322	2.0055409
ITIH5	4.7264616	4.5512235	4.3151529	4.3376591	4.1258597	4.5108366	3.6566197	4.3186336	4.5238065	4.2355947	4.1052327	4.2103813	4.715386	3.649302	3.5083682	3.7902696	3.8381504	3.5403671	2.986242	3.9213013	3.4925122	3.3341312	3.876857	5.1126345	3.9655633	3.6169492	3.53588	4.1325708	4.4136455	4.9253555	3.7536057	4.1446014	3.8184919	3.3671324	4.0274603	3.9757025	4.1958715	3.8097853	3.7517246	3.6214696	3.1171742	3.4209355	3.1644898	5.0511306	3.5080449	3.5427494	1.873441	4.2061164	2.9448036
FANCB	1.3812487	1.4994381	1.5050446	1.9236509	1.8616333	1.7519304	1.6384253	1.5062506	1.5706114	1.6034176	1.3547285	1.4151092	1.3698467	1.6364777	1.7964082	1.4712415	2.2153975	1.7877045	1.306395	2.1360136	1.9710236	2.0638386	2.5635282	1.7741581	1.8784182	1.8878018	1.6801402	1.4536431	1.5980091	1.6277329	1.4921635	2.0279806	1.5273328	1.6915373	1.7392683	1.6219335	1.6988792	1.5779148	1.5185027	1.5601403	1.4913529	1.5859727	1.2405821	1.8576948	1.5277555	1.8451933	2.3027053	1.678268	1.4824822
POMK	4.84584	4.6963091	5.1789842	5.1970936	5.336643	4.979616	4.8911966	4.9234746	4.7399201	4.8043972	5.2863816	4.8385394	5.3504671	4.9091589	5.4009935	5.2549229	5.5583652	5.4439483	5.2982501	4.9130916	5.3034375	5.5191066	5.3202691	4.9112592	4.5435325	5.7234052	5.1186364	5.1508576	4.7110495	4.916176	4.510469	5.6791188	5.4127188	4.8765972	4.7778846	4.7148026	4.9593229	4.6979288	4.5961491	5.1262803	5.2103792	5.2861666	5.3743394	4.1743095	5.3542447	5.9671566	5.9210838	4.9545179	5.3971135
ZNF709	1.7022132	1.7058144	2.4638533	2.4774605	2.5847144	1.9108458	1.8603182	1.5890111	1.9925964	1.7613283	1.4945109	1.693851	2.1576224	2.061704	1.9169709	1.7868005	2.1247884	1.9890644	1.3821619	1.442824	2.6861114	1.8995699	2.55004	1.4655472	1.8377184	1.7298335	2.292476	2.2183701	1.5393996	1.6026545	1.6983279	2.810608	1.3383149	1.7744035	1.5141671	1.6742975	1.8455832	1.7830086	2.1126787	2.054271	2.6013893	2.1903256	1.5016504	3.0576449	1.8026436	1.6226439	1.6352667	1.8270697	1.538352
CCDC57	4.6685412	4.7108722	4.1594172	5.0110049	4.0542805	5.5641643	5.0798645	5.3054714	4.9000638	4.6726584	5.0237463	5.2740421	4.3436426	5.2512545	4.1859491	4.137074	4.491056	5.3978456	4.8385394	4.8709155	4.2142566	5.0187165	4.5879129	4.3173995	4.3020539	5.1857994	4.5074632	4.3920133	4.9964126	5.1397351	5.0997548	4.6105466	5.1595428	5.791416	5.4088592	5.2616097	5.3229434	5.4868201	5.1568559	4.6920537	4.5664692	3.9526216	5.6384071	4.7126102	5.0903406	5.947728	5.8226247	5.1300937	5.3064624
SMC1B	3.4643275	4.1696859	3.7269844	4.0616506	3.4535626	3.7293324	3.8346355	4.1649676	3.9433389	3.7940689	4.8546648	3.9750805	3.7273305	4.3201268	4.3274377	3.4544344	3.6370265	4.5842725	3.8496954	4.1503485	4.4036329	4.5084134	3.7194004	3.630933	3.8324073	4.7091629	3.9001615	4.2163099	4.2890108	3.7656938	4.5062773	3.9083752	4.4330737	5.3193879	4.5027383	4.8389205	4.4457217	4.5000987	4.4402152	3.3937458	3.7398063	4.8899826	4.3974208	4.1031788	4.5173287	5.2141286	3.9014233	4.2809149	4.4022102
BRWD3	4.9023072	5.3391019	5.8850088	5.8611049	6.0787688	6.3934746	5.6880565	4.617795	4.855304	4.6283824	4.6223856	4.2800142	5.4934158	5.1433522	4.3027459	5.3302913	5.8605546	4.6283824	5.4735233	4.8169771	5.1245098	4.8286251	5.8433002	6.2089079	5.5358871	4.7474154	5.4153258	5.4732261	4.854888	4.6263499	4.965741	6.3537224	4.5493095	4.4354284	4.317067	4.1596082	4.4455214	4.259181	4.5046386	5.6495512	5.0884068	5.6671844	3.9764351	5.5717482	4.6744173	4.4468648	5.3527737	4.5397897	4.6508049
ASB16	5.0113846	5.8828687	4.8368724	5.6813958	5.4448768	4.7732282	5.1773051	5.57931	4.7726583	4.7716152	5.5929513	5.4458608	5.2724285	5.2545638	4.9928586	4.845955	5.6646646	5.1404248	5.6353896	5.2308022	5.1287166	5.0373492	5.5903028	4.8061851	5.1349309	5.9882665	5.2493009	5.6905816	5.3956267	4.686793	5.5732418	4.409712	5.4957136	6.0083934	5.433585	5.5704871	5.2528597	4.6897946	5.4486775	4.9701423	4.7742581	5.3772153	6.2984653	4.891082	5.1120562	5.233859	4.6704632	5.2011263	5.0346366
MAGEE2	1.4025523	2.1871036	1.5820477	1.9614639	2.0049425	1.5744662	2.2737186	1.7511575	1.7200129	1.7374536	1.6529881	2.0146424	1.2143262	1.9750374	2.0625755	1.771464	1.2743375	1.5803222	1.9881986	1.6543696	1.4473381	2.0203555	1.6474685	1.8616333	1.4408809	2.1080909	1.8516868	1.8485612	1.8185822	1.8194063	1.7422232	2.8376159	1.7949232	1.7768325	1.8361688	1.4604064	2.0690053	1.4708443	1.7757118	2.331027	1.8810733	2.1424358	1.2213618	2.060102	1.6675448	1.3545274	2.8970284	1.6402367	1.0618604
ERVV-1	1.7813472	2.052798	2.0001453	1.9278175	1.6721897	2.4314007	1.6874449	1.9007855	1.5868016	1.7106202	1.6215963	2.0469923	1.7651535	2.3383401	1.5629578	2.2152103	2.1577152	1.966676	2.0567949	2.2645121	1.821648	1.4386729	1.7192337	1.9880132	2.4973172	2.8184469	1.8350662	1.8515917	1.6432396	1.771074	1.9347479	3.1049543	1.8138285	1.8528692	2.0072137	1.9859995	1.8068955	1.8605355	2.0187108	2.5642209	1.7146417	1.6367747	1.7122924	2.2889056	1.8608594	1.4830631	1.8472	1.768141	1.6310367
GAL3ST3	3.9061342	4.089736	3.590566	3.8969377	3.2893917	3.3873225	4.0326695	4.1436231	3.8303151	3.7911976	4.2094132	4.0967604	3.383289	4.1049669	3.9902253	3.755224	3.5298112	3.8339751	4.3134237	3.7611554	4.2160239	4.4624624	3.9297339	3.7336415	3.5216118	4.4877109	3.5200713	3.6687808	3.9462651	4.3320285	3.8182886	3.8376041	4.1227846	4.5533686	3.9560705	4.2017595	4.4334754	3.8056427	4.1902708	3.8066995	3.3150345	4.1462859	4.4738225	3.5549149	4.1689735	4.0423889	4.2026147	3.9864121	3.939236
FLJ30679	3.4046567	3.4836052	3.5342409	3.5058929	3.4066135	3.0661512	4.0656775	4.3229027	3.6303338	3.5483785	3.8878612	3.7097678	3.7974945	3.6156062	4.2357853	3.782786	3.1388364	4.544904	3.687296	3.8657234	3.8474868	4.3894596	3.8211861	2.9640217	3.0917415	4.4450975	3.4233301	3.4230545	4.1575865	3.7691038	3.6257187	3.1717985	3.7354549	4.4477799	3.6950347	4.2827111	4.3612203	3.7381428	4.350208	3.2218153	3.4738912	4.1064418	4.0001307	3.929046	3.8977607	4.0267517	3.3539904	3.7965135	3.9971507
C2CD6	2.1534469	2.1807061	1.9297447	2.0225638	2.2561012	2.3271612	1.8905971	1.7923651	2.3148231	2.2877334	1.7380966	2.0430483	2.2424376	2.0666343	2.2962452	2.0125556	3.032147	2.0289767	1.827263	1.9880557	1.8276496	2.2366474	1.9181549	3.2685039	2.5180004	1.9654573	2.4345522	2.418624	1.9709114	1.8391802	2.016129	2.5647159	1.8403384	1.7564443	1.8841821	2.1707466	1.9074763	1.84386	2.0589443	2.2338465	1.9947506	2.5730311	2.1202054	1.9587451	1.7435482	1.7641241	3.3862324	1.9336704	2.9593792
UTS2R	6.8614326	6.6703377	6.7452083	6.7344719	5.4799454	6.6426676	6.8290253	7.9185184	6.79157	6.7815444	7.7771252	7.384976	6.7596766	7.0838288	7.5498299	6.2191838	5.8213969	7.4934777	7.5570362	7.3024362	7.1547558	7.5456853	7.6370032	6.5344657	6.4164157	8.2972927	6.9100393	6.6671905	7.5067814	7.5964464	7.3189068	6.1997681	7.9589777	8.249473	7.8683473	7.3753598	8.1263435	7.6440682	7.8599497	6.885315	6.9698796	8.034002	8.9206677	6.1410494	7.1797135	8.0254922	8.1434953	7.4366034	8.4099488
USH1G	4.3857508	5.4004586	5.0230084	4.84584	4.5512235	4.6887884	4.5716569	5.2685348	4.5687773	4.7309411	5.1590083	4.8469194	5.0949142	5.1791425	5.582198	4.9480351	4.9816667	5.1151599	5.2959569	5.3213372	4.937817	5.3371481	5.3934329	5.3499489	5.2730202	6.32361	4.9704877	5.1983993	4.7829378	4.952321	4.5440354	4.8739638	4.7963688	5.7162198	5.16158	5.0973019	5.2166624	4.7128343	5.3269499	5.1858975	4.8688144	4.5894373	4.9357878	4.8593989	5.4773448	5.3638918	5.398931	4.8992156	5.3161277
SYN1	5.3283852	5.7196779	4.5538925	5.3756473	4.2888327	4.9961902	5.1752241	5.9341721	4.9476907	5.244951	6.054205	5.8740928	4.9555754	5.5573675	5.2639761	4.7448363	4.765963	4.897335	5.4435156	5.7065793	5.8748168	4.9029586	5.7642344	4.8293507	5.1367681	5.3306498	5.1874803	5.163324	6.0064931	5.3442286	5.4170318	4.4011763	5.5903028	6.4836972	6.0671194	5.8510307	6.3369526	5.321223	5.9914215	4.8607158	5.1764526	5.0257175	6.3795365	4.6119744	5.4492579	5.4809913	4.9415273	5.5169074	6.1218859
SLC23A3	3.1198901	3.3984987	3.4266549	3.3736472	2.8398612	2.933398	2.5630666	2.7753341	2.9249619	3.1916742	3.936654	3.5164173	3.1398997	3.1601207	3.4287302	2.8772103	2.6290248	3.8941555	3.1317439	2.7722839	3.6061737	3.340759	3.0016059	2.1815417	3.1308571	3.6928231	2.604213	3.4868775	3.2156278	3.2726531	3.4289289	2.7585187	3.2342514	3.3911314	3.3826938	3.6481025	3.5057863	2.9967965	3.5146109	2.5311099	2.5404984	3.3877631	3.0386414	3.2972926	3.5443474	3.5715246	3.8275502	3.287894	3.1906466
CNOT6L	1.8161633	1.665293	2.0472036	1.9154837	2.727988	2.0848859	1.9822238	1.6018062	1.8105432	1.722013	1.7244283	1.494921	1.8041713	1.9325084	2.5606645	2.0471624	2.2711851	1.4228145	1.562267	1.929918	1.5834881	2.1260671	1.7312269	2.3332806	2.6143748	1.9361659	1.9739844	1.7165792	1.8179658	1.8041174	1.662131	2.9814465	1.5903866	1.4350644	1.9657241	1.4607123	1.745312	1.8628126	1.7745142	2.2258846	2.1937733	2.6387832	1.8047481	2.7426441	1.9585821	1.5426296	1.5456169	1.5841427	1.6489916
RHBDL3	3.4541895	3.9585769	2.9660054	3.2951329	3.5500549	3.6293209	3.3427561	3.7322439	3.342372	3.8007071	3.9792936	3.5883909	3.9587567	3.1866931	3.1734634	3.1537559	3.3157632	4.0035673	3.0144744	3.7824116	3.9102668	3.8093908	4.0233682	3.2533735	3.0175131	4.5746226	3.6437747	3.6343639	3.8960104	3.8627072	3.6365712	2.6469065	4.1654653	4.354501	4.1331292	3.7767545	4.0651019	3.6091159	4.0322613	3.2663409	3.267928	3.5297361	4.4271794	2.7186309	3.0140613	3.5577975	3.1097792	3.6464734	4.3550628
ZNF718	2.0547887	1.3949386	2.2038538	1.5780377	1.6957335	1.9094059	2.2480287	2.7917789	1.8866934	1.8674395	2.3828144	1.9242797	1.9982818	1.5222642	1.5629578	2.4290688	1.5295744	1.917065	1.9985438	1.9698811	1.7041643	1.8118197	1.6880436	1.5929109	1.6369564	2.5479606	2.2343244	1.7297594	1.7852335	1.7537613	1.9295797	1.7050414	2.3754217	1.6915373	2.2317569	2.0444154	1.9960457	2.0891413	1.7924604	1.7453583	1.7754923	2.3972222	1.633787	1.9403177	2.3404359	1.8292053	1.6557224	1.8829649	1.6310367
DIP2B	1.5410556	1.4913529	1.7693448	1.4886538	1.5322654	1.6171691	1.8824777	1.4046544	1.648579	1.6029782	1.8531031	1.586671	1.9350598	2.3524263	1.938304	1.6111968	1.9454422	1.3561845	1.9672447	1.3105774	1.7169796	1.6510024	1.6840169	1.6789924	1.3788838	1.7875161	1.3727653	1.4826243	1.5870418	1.3933204	1.7985971	1.8707587	1.4259546	1.5429882	1.5416768	1.3972522	1.5788192	1.8453937	1.581781	1.7251474	1.335118	1.6597122	2.1557243	1.4437306	1.5644058	1.3487798	1.6545017	1.6342595	1.4778108
SLC36A1	5.884042	6.3350892	6.3937585	5.215244	5.0959951	6.0397284	5.8332771	6.2039668	6.0327132	6.0016805	6.0409543	6.0188278	6.0721075	6.4139628	5.8288764	5.8865765	5.4251824	5.7680618	5.8404885	6.2781825	6.1737046	6.4763211	5.6778906	5.4804778	5.863397	6.5579223	6.3252415	5.5016227	5.7357485	5.9654299	5.4426886	5.3874143	5.8332112	6.0533508	5.4760303	5.8406105	5.4289445	5.4897414	5.7138672	6.0437051	5.8715333	5.8573709	5.902474	5.883867	5.8794218	5.5422012	5.8355943	6.2661772	5.4434261
SNRNP48	4.4819825	4.9479452	5.2528597	3.6058562	5.4108762	5.1659612	4.5518225	3.620229	4.3493803	4.190436	3.6373885	4.0719386	4.9832971	4.1063498	3.7103863	5.0723741	5.6788008	3.6374595	4.3020539	4.4104192	4.6486415	4.8568611	5.7213693	6.0159481	5.1701759	4.4847758	5.6148345	5.3802632	4.4353217	4.1055825	4.2245666	5.0137799	3.6455504	3.5948981	3.9565685	4.1033777	3.4466345	4.1724522	3.6812768	5.0302341	5.4638285	4.4833154	4.0788028	4.8842858	4.0115786	3.9175953	3.234423	4.3347057	3.7673938
ANKRD52	2.3931877	2.2673413	3.0890421	3.0560869	4.0953136	3.4284146	2.3819743	1.5740672	2.897612	2.5369028	1.7837011	2.2764369	3.9095924	1.3673154	1.1060368	3.1166905	2.5967219	1.9812358	2.7427362	2.7079501	2.0022982	2.8772103	2.5810554	3.8442655	3.6307587	1.8240325	3.0313595	2.2340086	3.1307151	2.8422478	3.8919886	5.1240897	2.7941264	2.0529496	2.2300988	1.8280712	1.3884405	2.2249604	1.8135399	3.705795	3.0763337	2.867399	1.7665551	2.940674	2.3822305	2.1616813	2.5224911	2.5514664	2.6449029
ZNF560	1.5527952	1.5634541	1.6622708	1.7048345	1.5625873	1.6428097	1.5455005	1.6373583	1.4045197	1.4254489	1.7068042	1.5486372	1.648579	1.2969589	2.0588353	1.6508746	1.6168127	1.4129821	2.1569888	1.4146275	1.6192884	2.8642437	1.5456169	2.5238874	1.494658	2.6210669	1.8442347	1.66418	1.4278721	1.5569571	1.5312329	1.8250584	1.6051743	1.3301255	1.6458969	1.7538958	1.5065328	1.5727037	1.5024906	2.1296689	1.6380249	1.8094955	2.0383086	1.5791933	1.2717987	2.3554042	1.6988792	1.3060991	1.8413933
RTTN	1.5990431	2.0750432	1.68857	2.1063346	2.2330412	1.950599	2.5871471	2.0612437	1.7347588	1.7288009	1.6190475	1.3385124	1.7736562	1.8599315	1.5374758	1.6029782	1.8053735	1.5798304	2.016715	1.7798404	1.9142937	2.2669152	1.7192337	1.7296098	2.0884954	1.9012797	1.8762699	2.1054295	1.4388642	1.6026545	1.5719731	2.055992	1.7213392	1.7941719	1.4460909	1.486061	1.6920418	1.4087446	1.6111501	2.0839604	1.8261751	1.31171	1.7122924	1.7911309	1.5453448	1.8088362	1.8368872	1.5409278	2.7004087
BTNL9	5.5488924	5.0833347	5.0164988	5.1266762	5.336643	5.347157	5.1372308	3.8195653	4.4321904	4.7647804	4.4276736	4.4003269	5.3544063	4.1111727	4.1415298	4.2988945	5.0375882	4.7835428	4.9296122	4.9340199	4.4332723	3.6800245	4.3541145	4.5229092	6.3037732	5.2273329	5.1831602	6.0721075	4.8292544	4.9252468	4.1729934	5.845753	4.6413719	4.8283557	4.8613401	4.5542872	4.1394331	5.1259267	4.3860446	2.931795	3.5722958	3.6709863	4.4967648	5.1545713	3.9234395	3.9164284	4.0247628	4.6443056	4.2695007
PUS10	2.2863816	2.0006325	1.700708	2.1063346	2.0127431	2.7530737	2.4477906	2.7926123	2.6301449	2.4173491	2.2125077	2.457873	2.8642437	1.8728835	1.936064	2.0182479	2.1048542	2.626744	2.3636975	2.3582213	2.3636975	1.9226573	2.5968911	2.6983372	2.0985317	3.2191715	1.9796982	2.6215178	2.3917107	2.7080431	2.604119	2.6832725	2.2024363	2.6923545	2.4944695	2.503619	2.3425881	2.4899012	2.3567841	2.085682	2.3141623	2.2626061	3.5097119	2.2998928	1.719439	2.4747936	2.7862962	2.2648516	1.8091559
PLCXD2	3.5570985	3.4697652	3.6449859	3.8782259	3.0884872	2.9761419	3.4886698	3.7524311	3.1388364	3.2966374	4.1263839	3.5662988	3.7243918	3.0696707	3.7335516	3.2150039	3.0634502	4.0647182	4.137127	3.0922846	3.2265462	4.3554705	3.689219	3.7597479	3.3117445	3.7322439	3.1430049	3.6458356	3.4377071	3.7301471	3.4140602	3.6125757	3.7355956	3.9102668	3.9231134	3.2774018	3.7610647	3.4597761	3.5903706	3.2757796	3.2476942	2.7563885	4.5810832	4.1257894	3.9327751	4.2746583	4.1773056	3.4801264	3.5459683
UMODL1-AS1	2.4014701	2.6706987	2.8193381	2.7778706	2.828432	2.6112716	3.4288306	2.9538243	2.6928105	2.6677509	2.3991454	2.6218087	2.6092437	2.5935558	2.4861014	2.5223856	2.7557659	2.5142971	2.8996795	2.5467914	2.4476139	2.0993553	2.2846573	2.8329045	2.6785017	2.7903897	2.5939842	2.905187	2.5097951	3.2660597	2.7228195	2.4377581	2.7385179	3.4602045	3.1030735	3.0784914	3.1123049	2.5496758	3.0493183	2.6544566	2.6860049	2.8225589	1.9393522	2.4910659	2.7524151	3.1276915	2.8803337	2.9220713	2.7545334
LMLN	3.630933	2.8561384	2.7916739	3.3108689	2.9350546	3.4326635	3.1559939	3.2898862	3.4986534	3.5028098	3.6211612	3.2394925	3.4313446	3.8344628	3.530987	3.0680797	3.0198024	3.2100857	3.2942732	2.9676946	3.2324384	2.3479866	3.4096344	3.1872572	2.924465	4.4652981	3.0248083	3.6293209	3.5427494	4.1308252	3.797148	3.7063921	3.8151321	3.2837447	3.6720012	3.6369393	3.774013	3.4061031	3.5609837	2.5194292	3.1592612	3.4299889	2.8651847	2.668419	2.894956	3.2438789	2.9405713	3.7795995	2.6035616
RAD9B	1.338717	1.1093231	2.0472036	1.6241319	1.6698897	1.5911693	1.3002338	1.8071615	1.6767277	1.6312268	1.4064477	1.4008972	1.3523692	1.7128521	1.5629578	1.0969497	1.520231	1.2847385	1.2773823	1.6014773	1.2143262	1.4467678	1.4567698	1.3547285	1.2153898	1.445706	1.2366626	1.2931274	1.7272191	1.8496022	1.9121608	1.1193216	1.5067781	1.7834265	2.170281	1.5336813	2.0099663	1.4331628	1.7905472	1.0790062	1.4228145	1.6679526	1.6668953	1.5187763	1.6460681	1.6682966	2.439252	1.6415554	2.0968988
ZNF555	2.683703	2.6656153	3.0651039	4.1724522	3.6138751	3.4300658	3.4949569	3.1679332	3.0869851	2.8834546	2.8139269	2.8317122	3.7984576	2.7942784	3.2682364	3.5550025	3.7804045	2.7305312	2.6783766	2.2022742	2.9203356	2.2384002	2.9874622	3.0678744	2.9072094	1.6778645	3.3672301	2.7794225	2.8076316	2.9415882	2.3838622	3.4146621	3.1017801	3.0557227	2.7042883	3.0420933	2.353746	3.2613706	2.761318	2.8253957	3.7091862	3.2353862	2.9509357	2.720983	3.105046	2.0413764	1.9802983	2.8143505	3.2476611
NYAP1	4.1080031	4.0616087	4.413875	4.3120255	4.9864069	3.9859361	3.8677893	4.2517655	4.3123767	4.2910751	4.1974934	4.1054258	4.4332723	4.1927475	4.6229559	3.9260601	4.3689036	3.9811076	4.4931558	4.103676	3.840837	4.2608399	3.9021404	5.0772929	4.5007234	5.4541554	4.2746583	4.8063582	4.0730286	4.0444452	4.0514156	4.2465226	4.2825949	4.6114292	4.0826432	4.1610538	4.538043	4.2335509	4.3825805	5.1119603	4.2881594	3.9724918	4.0012699	4.4933706	3.9453197	4.1308252	4.2865332	4.2373085	4.3058476
RSKR	1.7141773	2.0055409	1.850182	2.1063346	2.3000031	2.3841197	2.1011862	1.8964187	1.8959515	2.0293944	1.7872283	2.295839	2.7924943	2.0082497	2.4245485	2.1949067	1.9151253	1.6283655	1.6700054	1.682114	2.3884353	1.5260106	2.3360978	2.1211114	2.171747	1.5032733	2.068705	2.1510282	1.7958261	1.7751734	1.9394379	2.227182	1.7661523	1.9590111	1.4024664	1.7777885	1.6577743	1.9649913	2.1848298	1.9112413	3.4718166	2.187677	1.6380859	2.307084	1.8058923	2.3110494	2.060637	2.1472352	2.4969762
MRGPRX3	2.0774197	1.9963034	1.9768726	2.0838652	1.5322654	2.0199151	1.7935275	2.3009741	1.6862598	1.8122402	1.9859995	2.4697072	1.7528823	2.3870146	2.3462379	2.1833877	1.8392512	2.5313842	1.644989	1.8493193	1.9081692	2.7397029	2.6519183	2.1247009	1.7390557	2.9192086	2.0645508	1.8810733	1.9432873	1.89713	1.6294085	1.5911693	1.7701791	2.2290027	1.8059784	2.012443	2.2270911	1.6545017	2.2361926	2.2409891	1.4110869	2.0540641	2.6466933	1.7044003	1.8878018	1.697069	1.8320901	1.8691405	2.0127431
ABCA13	1.5527952	1.6004689	1.4644453	1.4282342	1.4375075	1.7198579	1.264294	1.2169208	1.1744034	1.2426249	1.3370707	1.6443354	1.6404237	1.1221028	2.3041936	1.1799078	1.2743375	1.1820632	1.7365252	1.3105774	1.4607123	1.2374092	1.7699507	1.4470873	1.2090901	1.3299311	1.5330576	1.5584141	1.4156522	1.2583322	1.3183263	1.3598396	1.4554791	1.3273021	1.3749835	1.3416045	1.2426249	1.1104462	1.1901404	1.6917864	1.3642175	1.6219335	1.5191064	1.5026127	1.2299377	1.4894203	1.6606749	1.4039896	2.2040855
ADGRG7	2.0306674	2.130223	1.7571877	1.5377381	2.01368	2.0690053	2.4476139	1.5549834	1.7889066	1.8568595	1.8811758	1.9852366	2.0376199	1.530624	1.6618166	2.0115553	2.3172772	1.5252282	1.5982169	2.1574399	1.4469597	1.4206859	2.1651992	1.9460115	1.5175269	2.1665704	1.7789927	1.4491081	1.7272191	2.0383086	1.7192337	2.2387729	1.9442572	2.503157	1.817879	2.4585949	2.0365487	1.7164869	1.7304871	1.2537191	1.8534288	1.9333427	1.8020242	2.2566739	1.7933324	2.0083717	1.2965179	1.9753662	1.3498859
CSF3R	5.5069086	4.0529139	3.6001576	4.9248269	3.5908736	4.7391118	4.0746091	5.022969	4.2343005	4.5596981	4.7258747	4.9124453	5.3223791	5.5937002	5.8212796	4.3982197	3.1353873	4.5398786	4.8158311	5.8800533	5.0337017	4.8806571	4.5668754	4.2225502	5.0110977	3.9367399	3.8733045	5.2851106	7.5241511	5.2803699	6.873631	5.8693872	4.9719791	5.4714233	6.1186901	4.9267356	5.1510237	4.900325	4.7566231	6.1957731	4.8924005	8.0221659	5.8308914	3.748618	5.0821056	5.2374191	5.5297482	5.1033226	3.2640211
CD300LD-AS1	1.7769517	1.8655915	1.680742	1.786323	2.1645018	2.1111268	1.7433593	2.2823451	1.8953928	1.8874831	1.6720641	1.6618166	1.79827	1.8217477	1.5629578	1.6183945	1.914509	1.742781	1.8809886	1.9880557	2.0252042	2.9062816	2.2379984	1.758326	1.5395116	2.646952	1.9105621	2.183878	1.9660382	2.2619729	2.3575228	1.7553136	1.9190824	1.7873802	1.9338752	1.9728001	2.0824396	1.8353088	2.0127431	1.7251474	1.8534288	1.9013885	2.4224562	2.1435251	1.848032	1.793126	1.6257813	1.6937645	2.1509474
DUSP5P1	1.4647743	1.3433402	1.3976299	1.5764365	1.44742	1.5356543	1.0552664	1.5027509	1.2482873	1.1986682	1.4335803	1.4350644	1.6230735	1.1986682	1.278596	1.5559221	1.4342077	1.2294126	1.248546	1.3933204	1.0340103	1.2432186	1.2602102	2.493355	1.3011548	1.3890649	1.4589077	1.375656	1.5020342	1.6465778	1.7816419	1.4003494	1.4779562	1.5320251	1.3724109	1.6508746	1.4925853	1.0732498	1.5524791	1.6235707	1.2967586	1.0873178	1.3147282	0.9204056	1.4595359	1.6135136	1.9591005	1.2060312	1.101505
DGKH	2.9531066	3.6773283	4.1701706	3.1128415	3.6919814	3.1273201	3.3043038	2.7363319	3.5539196	3.1586203	3.1094745	2.7664927	3.3213467	2.8989268	3.5778162	3.3838507	4.1343993	2.7160405	2.6327885	3.0262722	3.132675	4.1624772	3.02567	3.2966374	3.9755241	3.4298116	3.5563544	3.6924338	3.1445698	3.6467441	3.9905888	3.4188596	3.2418615	3.2520779	2.8824731	2.7632247	2.9562626	3.0139438	3.545912	3.7673938	3.3705807	3.0233176	3.3236453	3.5441575	3.2582144	2.7086132	2.6332733	3.0853143	3.4632351
TMEM182	2.2172423	2.052798	1.9081001	2.6833652	2.6248871	2.081523	2.1739255	2.0039472	2.1632023	2.0585507	2.4103367	2.1802767	2.1865335	2.3011998	1.8049487	2.2367926	2.0017957	2.2373025	2.549957	2.2530377	1.7352564	1.6817757	1.8985602	2.2661739	2.5611647	2.4480834	1.9882981	2.1775508	2.084054	1.9410236	2.2531326	2.012443	2.2505542	1.777995	2.3626845	2.0115553	1.9847946	2.0793595	2.2238002	2.1034658	2.2890002	2.3045	2.0730279	2.3675088	2.2623621	2.3448921	1.7111298	2.27603	1.6979847
C16orf46	3.8438205	4.8229335	5.0929429	4.7491456	5.1081821	4.3328886	4.3508951	4.0476298	3.8371613	4.1777835	4.0724666	4.264991	4.6410673	4.2530685	4.2511959	3.7322439	4.4752233	4.3457847	4.8619083	3.573525	4.6050395	2.8921894	4.3136557	4.5962507	3.9737408	5.6554308	4.3333489	4.2582163	4.1630066	3.6091159	3.7386091	4.9004304	3.7228929	4.5896337	4.1055041	3.8348388	3.9181094	4.4320971	4.2552687	3.3404617	3.8667984	4.3841534	4.0450705	5.0978354	4.1304262	3.5995957	3.9016972	3.6973099	4.6062053
LSM14B	5.9852671	5.8469501	6.7108315	6.1718719	5.9373665	6.0021969	6.6993736	5.9654299	6.1841756	6.0244774	6.163351	6.0462621	6.1938696	5.9043032	6.2202851	5.8244114	5.9460765	5.6719294	6.1847937	5.9132657	5.7964999	5.0187165	6.4985682	6.3637768	6.0625626	6.3059475	5.7437912	6.3522765	6.1424969	6.1641645	6.1941658	5.9808231	6.3655171	6.5471727	5.9008845	6.0996232	6.0682349	5.9651472	6.2890586	5.5750335	5.6538346	5.4451196	5.8513092	5.7491277	5.9513283	6.2508626	6.1615414	6.1438773	4.4807994
CASP8	2.9473296	4.2878033	2.6383786	2.9117345	2.4538162	2.9495581	3.5017107	3.9562439	3.2221016	3.4377071	3.7808921	3.2920378	3.5800341	3.6403733	3.6825427	2.9072838	2.8864574	4.0318541	2.798183	2.9288638	3.4745603	3.3086328	4.7257401	2.1361183	3.1618381	3.092796	3.6865552	3.5555291	3.4331984	3.6033905	3.2862329	2.8062049	3.7642344	4.2710837	3.7555276	3.69612	4.1085765	3.4386096	3.9563642	3.1242019	2.9192086	3.7591667	3.7593503	2.9608637	3.7689845	3.9119384	4.2188703	3.7456002	3.8471382
PLB1	3.0264936	3.2866803	2.5494911	3.7501497	2.7880677	2.7770063	3.2255963	3.5992235	3.1763127	3.0786881	4.1435668	3.4045171	2.8433816	3.5344373	2.8298743	3.0062658	2.1664793	3.5232545	2.8529886	3.2293478	3.2272795	2.4966644	3.0561733	2.1946292	2.759543	3.5917969	2.9068584	2.7594523	3.2941695	3.1575098	3.6508221	3.0893937	3.3261139	3.9097609	3.6420399	3.1959265	4.0018547	3.1630595	3.5141652	2.9531066	3.0035411	3.0821528	2.7001207	3.2924149	2.9913407	2.5187921	3.5677936	3.4075137	2.9021352
LINC02910	1.0662601	1.8892889	1.2726648	1.6117091	1.5247921	1.1885142	1.6595931	1.2253849	1.2153898	1.4963371	1.0945704	1.2633095	1.5526919	1.5639396	2.9974822	1.5356543	1.3895431	1.5853244	1.4206859	1.54699	1.8280712	1.6067834	1.8983709	2.0012501	1.263948	1.6586928	1.6955047	1.6415554	1.2169208	1.0257067	1.2973961	1.7118741	1.0586683	1.0969497	1.3074839	1.4268739	1.4264679	1.2344508	1.3238288	1.6037589	1.5942151	1.2938068	1.3314721	2.0673101	1.8956241	1.9957428	1.1944118	1.2307743	1.6310367
SLC5A3	6.1157067	4.891683	5.9804315	5.8345048	5.7508684	5.8028953	6.5539054	5.9136735	5.8423416	5.7689485	5.5051075	4.8961725	5.4292054	5.0300088	5.2163246	4.9459652	6.3330912	5.8312064	5.7683417	5.5188761	4.723604	5.7807006	5.6379778	6.3568431	5.5897404	5.4355635	6.2478767	6.2007353	4.9384025	5.5372481	5.6638021	5.8839203	5.6784255	5.3290514	5.7236072	4.966256	5.3441172	5.4057963	5.2292939	4.5851447	4.4068799	4.6693705	4.9511354	6.2959977	5.6825613	5.7974378	5.4919374	5.9786805	4.6147418
KIF19	3.478259	3.4841978	2.9736304	3.5689271	2.7901431	3.4751685	3.9511799	3.5010328	3.6170186	3.4898435	4.0479346	3.5172367	3.1322299	3.8296857	3.5120688	3.4902189	3.3592599	3.9920237	4.1633644	3.6519114	3.6945446	3.333613	3.7536057	3.4048835	3.9867435	3.630933	3.3152652	3.6873935	3.8556798	3.905379	3.6443374	3.7063921	3.8465011	3.9359682	3.8723315	3.5234158	3.8414826	3.5863714	3.545912	3.4652746	3.5945899	3.308003	4.0367679	3.4215206	3.3687596	3.5825067	4.2830446	3.6462524	3.0572808
SLFNL1	1.8379712	1.4806399	1.3905697	1.4523768	1.3876844	1.5790409	1.402854	1.9464911	1.7369131	1.5597729	1.8906947	1.9855651	1.0914418	1.7524675	1.4857761	1.339417	1.3033185	2.1205527	1.8706488	1.6618166	1.6859119	1.7607934	1.5026818	1.0365111	1.5236758	1.4311542	1.7205034	1.4235614	1.6375168	2.0486263	2.03705	1.5754281	2.2731381	2.5782393	1.7314925	2.2129167	2.1313067	2.0059064	2.1546279	1.406294	1.1896828	1.1718374	1.2386496	1.352202	2.0246474	1.7582202	1.9884721	2.016823	1.9082621
GPR82	3.1615619	3.1412044	3.3090077	3.4572433	3.3801563	3.4889388	3.5182557	3.5253881	3.4019619	3.6644771	3.2781732	3.1422008	2.8984808	3.1271069	3.1289203	3.1212667	3.3043844	2.9787931	3.3099301	3.9184398	3.2172411	4.1021781	3.2058608	3.4514929	3.4476122	4.27058	3.3926612	3.4747292	3.4555664	3.1776939	3.2830379	3.9642798	3.435405	3.6019331	3.3964414	3.5743113	3.8110789	3.3307317	3.5239656	3.1355395	3.7715843	3.4815865	3.9921198	3.4551102	4.105746	3.7363269	4.6574791	3.5447163	3.9388567
RIBC1	2.4820686	2.6813141	3.59003	2.6325697	1.6496045	2.9464191	2.7973175	2.012914	2.2669972	2.3300796	2.7167537	2.5906105	3.3354474	2.0025075	2.2293529	2.3742262	2.7057371	2.2947042	2.5787988	2.3936499	2.6344201	2.1793539	2.5088887	2.7407938	2.5702957	1.9334957	2.9660606	2.7139517	2.4749904	2.4407575	2.1467864	3.5984792	2.3881276	2.3679129	2.2456313	2.0781685	2.5186809	2.546244	2.3216198	2.6690529	2.6649582	2.6953319	3.2667631	2.382067	2.7359171	1.9567721	1.5126172	2.5616535	1.6630892
OXGR1	2.410477	2.5938913	3.1916742	3.0016059	2.5773765	2.4010921	3.3020783	2.2207654	2.6232414	2.4115894	2.7325432	2.567251	2.913333	3.4118915	2.7082646	3.8232448	3.6787908	3.1255675	3.4214	2.9334459	3.0697772	2.5051337	2.6725603	3.3518915	2.63637	3.7169852	2.8097647	3.0914571	2.821754	2.4483291	2.6590888	3.8793254	2.3850861	2.9581667	2.8245316	2.4402887	2.4879142	2.5734169	2.7935151	2.8551459	2.5966222	2.6253899	3.389445	2.7274246	3.0011698	3.4424788	3.4498494	2.4170245	3.2022199
CDC14C	1.2100577	1.1377301	1.4055687	1.1036853	1.2717987	1.4098593	1.2961274	1.3307809	1.2579449	1.3536657	1.1871796	1.2844087	1.286744	1.3290359	1.6583289	1.1685331	1.8400528	1.9039018	1.6671367	1.8189181	1.1093231	1.7109338	1.2162798	1.3547285	1.3219253	1.3299311	1.3607535	1.268991	1.3190577	1.2235394	1.3948669	1.4166024	1.5344598	1.1826535	1.18802	1.3460252	1.1918834	1.2143262	1.2569272	1.1238164	1.2180096	1.1577303	1.1258765	1.2412708	1.437345	1.462604	1.873441	1.2841422	1.2832639
SULT1C4	2.5204423	2.7894353	3.9471769	3.2545432	3.1285645	3.8839363	3.9695511	1.7585416	2.905187	2.3549518	2.4066154	2.6292941	2.8310829	2.014257	2.1860984	3.0548207	3.7476895	1.8483722	3.1161577	3.5229174	1.6063492	3.7557835	4.3703648	3.8215449	3.8454657	2.2117099	4.0666431	3.8216619	3.0053152	2.1437354	2.0804106	3.8877674	2.8865231	2.009057	2.2900966	2.0131544	2.9642284	2.9690667	2.6769667	2.1296689	2.5485847	2.5746708	1.9840704	3.6474615	2.0144603	2.8614093	1.9308351	2.2248725	2.1952642
TEAD1	6.1554017	6.7157937	7.0973297	6.8411493	7.0433582	6.9473965	6.93527	5.1245997	6.2665756	5.7070915	5.2128748	5.4801705	6.5188412	5.5449359	4.5867977	5.9790455	6.7154351	6.1297299	6.0790468	6.1382636	5.6642741	4.8048258	6.6318346	7.1005039	6.5773086	3.3229667	7.0586465	5.990085	5.1569254	5.6555764	5.7891625	6.8705644	5.8705732	4.7476113	5.5588861	5.1518571	5.1550634	5.0533794	5.5272167	5.4208233	5.548709	5.2897259	4.1718947	6.7759677	5.5010125	4.8638445	5.2919193	5.3425155	4.6217462
CATSPER2	2.7727263	2.2960447	3.0857129	2.7912842	3.4836052	2.8330742	2.6226517	2.2654293	2.4123154	2.4848856	2.1522593	2.4458866	2.4863957	2.5346778	2.8266156	2.7520518	2.6686961	2.3152235	2.4097516	2.2418362	2.4941504	2.4610879	3.0173289	4.0066589	2.7023875	4.0444452	2.4624337	2.8841527	2.6779692	2.6008832	2.4983945	2.5084754	2.2405508	2.481286	2.5298001	2.7947285	2.6456526	2.1278129	2.4635883	3.095839	2.0794562	2.3563839	3.414957	2.6135909	2.4021824	2.5849814	2.688681	2.3242167	2.644138
POU5F2	4.2494316	3.6380577	3.7661079	3.5853785	3.9034496	3.9425963	4.1223305	4.6578164	4.2023156	4.3387969	4.4056324	4.4558544	3.9911277	4.2143574	4.3402341	3.854606	3.8501928	4.7567299	5.1048842	4.8851888	3.7679362	3.8751106	4.0061503	3.9564707	3.7103863	4.952321	3.5210529	4.2474964	4.4992305	5.0767141	4.691857	4.0659614	4.8751675	5.1759915	4.7492378	4.5230192	4.7514174	4.5632672	4.4852883	3.5422638	3.66052	3.9283324	4.6386172	3.6434158	4.4186099	5.3048089	4.8514416	4.4470877	4.3684507
RXFP2	1.894393	2.0110357	1.5232336	1.6215108	1.6498069	1.7598321	1.3609352	1.9830097	1.4824822	1.6531092	1.9663476	1.8550108	1.7408103	2.4522418	2.886059	2.1662408	1.9447763	2.0283773	2.4483291	1.9099215	1.6854821	2.4199388	1.9949866	1.9873834	2.0025917	1.5477562	2.1888408	1.9943191	1.6117091	1.8520638	1.9518147	2.1397691	1.850182	1.8240325	2.0390702	1.5189984	1.935251	1.9279121	1.7612778	1.7348435	1.8305122	1.8348502	2.2520934	1.7373694	1.9292417	2.4682343	3.1780178	1.6611696	1.8920563
BEND7	2.2893173	2.5760213	2.0158614	2.33163	1.6713672	2.2518072	1.8446254	2.9901436	2.3235528	2.2202963	2.5972493	2.3894045	1.9878276	2.1344917	2.0134271	2.0047527	2.3989572	2.2788079	2.138227	2.2215052	2.4166281	2.2836867	2.2511426	1.8476614	2.1312137	3.2471984	2.0780599	2.303162	2.3322664	2.1738174	2.5718285	2.1465686	2.767903	3.546589	2.0192766	2.8344632	2.695126	2.5088887	2.6913321	1.9318914	2.0501765	2.1692402	2.6753397	1.9253579	2.5759395	2.7124293	4.232948	2.2437658	1.7478649
SLC18A2	3.9648272	4.7265536	4.4359817	3.9041543	4.4144945	3.4175734	2.6147555	4.2072376	3.8132515	4.3341087	4.184364	4.1638223	5.5804878	3.8316237	4.2943878	3.9165164	3.6238684	4.1037668	5.2358888	4.7394223	4.4670402	4.5175479	4.0109747	3.8457161	3.4462818	4.337468	3.8210292	3.7527383	4.2881594	4.3137539	4.2220673	4.0409082	3.7829168	3.7940689	3.9149966	4.0548706	4.0773962	3.2451905	3.9167755	4.4855798	4.3699969	4.3822823	4.1965251	4.91036	3.8614122	4.0663494	3.7710024	4.533841	3.3053125
SSMEM1	2.5373202	2.8973123	2.5314787	2.8140775	2.6982505	2.3671311	2.6376922	2.9790673	2.4027444	2.5597062	2.7809051	2.6361073	2.6276951	2.6148495	2.2930252	2.6977176	2.4756381	2.4900816	2.7319419	3.0880178	2.4112994	3.8472348	2.7676316	2.4437975	2.7428336	2.7262724	2.6973257	2.3957385	2.6433883	2.5281664	2.5269252	2.1415405	2.7091514	3.337936	3.1043841	2.8570956	2.8559584	2.7729851	2.6588986	2.3408336	2.5303002	2.7079501	2.6397959	2.9010384	2.4631148	3.4878745	2.6317992	2.6804665	3.7015923
MAB21L3	1.835843	2.2629709	2.1633279	1.7877767	1.230132	1.5740672	2.0930816	2.0891413	2.113743	2.0148151	2.3133027	1.7793245	1.8415002	1.7327199	3.0028215	1.5185027	1.6037024	1.9204309	2.134875	1.5616862	1.7214244	1.7263761	1.8237026	1.3324515	1.6285674	2.2643238	1.7066545	1.9189772	1.5869291	2.4273828	1.938304	1.4466139	2.2935363	2.2525264	2.1015873	2.0557389	2.0933705	1.8115994	2.2002943	1.2259801	1.5017816	1.494658	1.849518	1.5083922	1.9232111	1.7160883	2.3631516	2.3227837	2.2675964
BASP1-AS1	2.1100035	2.7734401	2.6759693	2.2557362	2.2007568	2.2442751	3.0274398	2.3679129	2.134875	2.0627398	2.3816836	2.5377675	2.5687282	2.2016528	2.4677165	2.5424351	2.3858856	2.2650464	2.6206104	2.4305245	2.5107583	2.8956025	2.2492392	3.0536286	2.4251486	2.5448587	2.6623138	2.4222269	2.1529487	2.4141924	2.4227152	1.957894	2.1267103	2.731518	2.5411651	2.3765351	2.4105156	2.197889	2.3621436	2.0395319	2.4121361	2.5906527	2.9293347	2.5270313	2.8295228	3.1090502	1.5649102	2.2342456	2.2226173
MIER3	5.1383532	4.9179372	4.3760289	4.5086994	4.8159406	5.1276552	4.4478877	4.2929704	4.9331708	4.8448155	4.4437962	4.4725661	4.6950782	5.0049035	4.6441162	5.5600327	5.2717441	4.9841481	4.6639125	5.0918372	4.9720712	4.5196721	4.0098616	4.7451319	4.429475	3.9484448	4.518851	4.1707857	4.7627608	4.3557525	4.5382416	4.8209831	4.354501	4.32734	4.1108688	4.3747751	4.1329807	4.5691736	4.2749835	5.019455	5.2985935	4.9526801	5.2174847	5.0500217	5.007633	4.5961491	4.7316101	4.365062	4.8426908
SDE2	4.6807844	4.9123129	5.4895102	5.9162565	6.1648568	5.305603	5.4173711	4.2859409	4.6944707	4.7196716	4.5064986	4.4193552	4.8948269	4.6681083	3.9156075	5.4793708	5.6960705	5.0619152	4.691322	5.5497127	4.5112388	4.4687344	5.075355	5.6930733	5.6425691	5.1755734	5.3538657	5.5512008	4.9921785	4.9865249	5.4742576	6.2536628	4.7612111	4.1173532	4.6412476	4.2875306	4.2177674	4.2671034	4.6955479	5.5916688	5.3178727	4.7860001	4.9410575	5.2098406	5.5160427	3.6037239	3.2426352	4.4474295	4.1218996
UROC1	3.2642983	3.2580178	2.8956908	3.2964667	2.4400223	2.828927	3.1661133	4.1526271	3.4019619	3.4562671	3.9037432	3.7025972	3.1633498	3.2770726	3.4457049	3.2449242	2.5955747	3.495645	4.0091752	3.6977025	3.4955517	4.2865332	3.8110789	3.4660976	2.8971367	4.2771406	3.4280711	3.1859255	3.7672687	3.8094657	3.7001532	3.0253159	3.9201122	4.175257	4.1114175	3.8876652	3.9977874	3.9761927	3.9783146	2.9346858	2.9891386	3.4706691	3.6177582	2.746119	3.7663976	3.8978632	4.1684202	4.0049098	3.888158
PCDH15	1.4557638	1.0586683	1.4629137	1.3048536	1.6315451	1.489251	1.3273021	1.5549834	1.318093	1.4858948	1.4800478	1.4191391	1.0926566	1.1989891	1.5332914	1.4284105	1.2064271	1.2158531	1.549646	1.8115994	1.1238164	1.5167298	1.663305	1.2466078	1.7872283	2.0446975	1.1471229	1.5754281	1.6746927	1.0586683	1.3853645	1.26763	1.1200551	1.3673154	1.4653938	1.401491	1.4931289	1.1364434	1.2720584	1.4399798	1.3203907	1.3360302	1.2043667	1.2412708	1.6749333	1.2250405	1.9890644	1.1250836	1.2699658
TNRC6A	7.2645387	7.5682043	6.6950005	6.9620577	5.9717377	7.5932913	7.0598574	6.4215085	7.2568031	6.9810704	6.8538519	6.9043794	6.8940447	6.7171003	6.0662378	6.6622442	7.0838288	6.9318644	6.9362599	6.6858598	7.1013504	6.1749943	7.1202355	6.7233837	6.9054761	5.9906795	7.0774643	7.4794071	6.8448694	7.2115886	7.1301027	6.8355136	6.6718123	6.8630751	7.0246389	6.8868593	6.7607237	6.7033977	6.8422832	6.6029665	6.6682736	6.7895632	7.2638613	6.8775275	6.4814449	6.4603285	6.7739587	7.1448262	6.3168258
ARID2	2.8971367	2.6360096	3.0089813	3.4026522	3.0391593	3.0888507	3.0039415	1.6794718	2.7342671	2.8345511	2.3748639	2.3584709	3.7874649	2.1677437	2.3944166	2.2639081	3.5126991	2.5189112	3.3803406	2.4833855	3.2177716	2.3547703	3.2526509	2.4072673	3.3003327	1.7126177	3.0376963	3.1681366	2.9569874	2.477657	2.3704287	3.540582	2.589043	2.3766352	2.4205213	2.1994125	2.2234085	2.3507876	2.3419572	2.356086	2.6954403	3.1307582	1.7345613	2.5938389	2.856659	1.5119697	3.1308571	2.444063	1.986101
AMER3	3.5116854	3.3659124	3.632029	3.4114011	3.698967	3.604218	3.1077842	4.3287159	3.6520097	3.5153868	3.7262674	3.6475383	3.7222123	3.831513	4.1635946	3.304063	3.489435	4.1264859	4.3512946	3.745988	3.2520779	3.6840893	3.8556798	3.4622428	3.8386464	4.0769816	3.4925122	3.6460848	3.8091338	4.0153029	3.7914023	3.8242807	3.8369115	3.9029623	3.8756609	4.068697	3.6846385	3.7369406	3.6510242	2.8865231	3.4377071	3.3051198	4.6155753	3.6641	3.7147733	4.1151399	4.4986471	3.8105072	3.5278406
OTUD7A	3.8586674	3.5879261	4.4816997	3.8628869	3.0198024	4.2989892	4.2597212	4.4083621	3.9955528	4.411601	4.4381296	4.5226912	4.3415764	3.7174187	4.3550628	4.0163031	3.7618219	4.1788397	5.1067274	4.4104192	3.8810228	4.5112388	3.8001337	4.0649726	4.2881594	4.6433972	3.923849	3.8492383	4.5084134	4.1474841	4.3367328	4.3340267	4.6413719	4.6328191	4.3797463	4.5212504	4.7784001	4.5239901	4.6530816	3.6990726	3.8702495	3.8642653	4.6105466	4.2837509	4.2541508	5.4258904	4.9415273	4.3010827	4.3550628
ERVW-1	4.2584738	5.9383654	4.3936691	4.1452838	4.3666187	4.5139003	4.5238958	4.4015642	3.8611341	4.0786431	4.0987805	4.1341093	5.1556857	3.8205679	2.7094681	4.4788743	4.6194509	4.0593417	4.056371	3.7854818	3.854606	3.8190589	4.2609782	5.4105436	4.6681083	3.3778151	4.4433885	4.2480796	4.1209514	4.6578164	4.3704347	4.8160369	4.0446791	4.5268243	4.3277233	3.9877881	3.7831377	3.5200713	3.8395483	4.665031	4.2584114	4.1190618	4.874049	4.0116741	4.1824504	4.2559291	4.2952107	3.8799466	4.535998
FGF13	1.6915853	1.51384	1.7693448	1.9433728	2.0219689	1.6296438	2.2761253	1.9517479	1.6474685	1.6760501	1.7668632	1.8174714	1.9361659	1.9542969	1.6178642	2.1583797	1.8470979	1.5015164	2.0678552	1.9546393	1.4362533	2.1439347	1.305508	1.6753944	1.6236903	2.1288955	1.913634	1.8310668	1.6969455	1.795538	1.5530992	1.5332914	1.6054862	1.5351545	1.7257323	1.6041286	1.759191	1.8629112	1.7323199	2.0631821	1.834545	1.967739	1.6524307	1.756323	2.1721169	1.6483544	1.7217852	1.8885883	1.6843306
FBXL18	5.0393144	6.2735599	5.0687481	5.2752724	5.2082619	5.6875518	5.4852371	5.7205387	5.2293433	5.1821499	5.8458845	5.400747	5.7123867	5.7635563	5.825611	4.7831382	5.4790154	5.244951	5.9532012	5.6810387	5.3163269	5.9168931	5.4468961	4.6118566	5.7165467	7.0442445	5.3729091	5.719067	5.7878968	5.1961283	5.6163273	4.7295055	6.1549971	6.259629	5.9034176	6.0580777	5.6857781	5.3235147	5.6318425	4.8314093	5.102283	5.7057712	6.5195479	4.803032	5.1327122	5.7568137	6.2374994	5.5492884	6.0092901
LINC01600	2.2341208	2.226049	2.1674576	2.0552952	1.9819488	1.5106402	2.0750432	2.6892086	2.4425437	2.4991325	2.6802607	2.5988252	2.1435251	2.2318422	3.5579828	1.6955047	2.0052245	3.0852162	2.0139538	1.682633	2.0986187	2.9247797	2.2947042	2.1079053	1.9114431	2.382067	1.9404814	2.4570907	2.6517188	2.2956623	2.766106	1.3504617	2.622454	2.6763977	2.6397959	2.4908227	2.5944287	2.4396609	3.1230729	2.5053113	1.8977758	2.4559014	1.9989896	2.512949	2.3248649	2.2507491	2.7687452	2.4017248	2.432347
PNPLA1	1.401491	1.6080456	1.367543	1.4599203	1.3980774	1.4257631	1.4212915	1.4275603	1.6385208	1.7738627	1.6929918	1.6558321	1.2973961	2.0117806	2.0057327	1.6780192	1.2077733	1.6111501	1.7478649	1.732643	1.9925139	1.6093331	1.4261947	1.7970617	1.4176096	2.032715	1.4680622	1.2592224	1.5755532	1.6367747	1.3963976	2.2368947	1.9363113	1.9896984	1.8590619	1.8076076	1.6742975	1.6763473	1.8967335	1.6806263	1.6433541	1.5318942	1.3427789	1.3074839	1.2139695	1.6646688	2.6695769	1.4352163	2.1086374
DEPDC4	1.5607997	1.7183241	1.2940698	1.9265841	1.7575389	1.5121042	2.0227732	1.6366643	1.6363173	1.7841628	2.1321393	1.8366724	1.7277535	1.7940187	2.6859015	1.8707587	2.2411937	1.3627922	1.2900609	1.9111371	1.7141773	1.3279757	1.8549374	1.7663628	1.4229936	1.4166024	1.5809479	2.3073512	1.9264917	1.5851097	1.4543093	1.6799519	1.7035424	1.7381339	1.9454422	1.8024079	1.8866083	1.5264108	1.7523605	1.5853244	2.0226837	1.3324515	2.4673627	2.0793118	1.3398845	1.4129821	1.1179011	1.8230205	1.2958606
COX6B2	4.6652592	4.8405993	4.1817205	4.6719595	4.5658218	4.6551574	4.6885193	5.5408731	4.5907051	4.8086678	5.4677948	5.1580357	4.9149087	5.3125051	5.6852233	4.6844603	4.6815178	5.5495661	5.1045593	5.0539346	5.1965166	5.2002277	5.3876747	4.8754167	4.8033819	5.1904677	5.1306457	5.2484905	5.1320482	5.1706242	4.9961902	4.3958116	5.6895145	5.6845526	5.5731293	5.6392437	5.0549348	5.1933054	5.1502786	3.9190166	4.7621546	4.7315222	5.5949374	4.6747364	5.2068241	6.1386987	5.5284221	4.8850437	5.8430237
NIBAN3	3.6542793	3.2576189	1.9923359	3.1330601	2.1608945	2.5785878	3.2682364	3.6774279	3.3184661	2.8293154	3.9075541	3.3227835	2.8921894	3.0288892	3.230958	3.2070453	2.3801473	3.4357328	3.1527103	2.5073497	3.6176674	4.1028614	3.5166156	2.5965305	2.7706271	3.082958	2.5183904	3.1238304	3.5453198	3.1824056	3.043768	3.5608556	3.6424245	4.3115934	3.6370265	3.9327751	4.2688044	3.5638837	3.9654673	4.0438184	2.7906363	3.4416077	3.0762179	2.1847374	3.9466488	2.8659311	3.7008483	3.6666009	4.6383954
EPHA10	2.2341208	2.0279806	1.7468398	2.0028162	1.9279121	1.4966305	2.6151161	2.6027524	2.1383027	2.3433704	2.8553034	2.5908079	1.9982818	1.8608594	2.0235522	2.4318365	2.087384	2.7162424	2.9313137	2.5251417	2.3389393	1.5713106	1.948595	2.4715664	1.9020739	2.4872772	2.3373094	2.4463889	2.6928805	2.2679299	2.2323642	2.0797124	2.3014121	2.7670994	2.5959757	2.7893596	2.728657	2.2685903	2.5157502	2.084054	2.0286687	2.1684943	2.6488769	2.3705421	2.1565073	2.4278143	1.9150158	2.4516983	2.5822439
WDR64	2.2286052	1.7908796	2.081233	2.1593125	2.0535837	1.8466324	1.9875519	3.1883869	2.3800711	2.2811525	1.9168787	2.6805693	2.202789	2.2625575	1.9427048	1.6111968	1.5442034	2.4305245	2.1397691	2.4597754	2.084493	2.6135909	2.4357856	1.9237216	1.9379038	1.6466744	2.2250612	1.9557209	2.4173491	2.7554126	2.5255664	1.8186624	2.6707958	2.9833592	2.6614923	2.2290027	2.8889007	2.3482586	2.5085721	2.3867013	1.9260675	2.3560115	2.7148373	1.7600315	2.4573231	2.2616138	2.9965732	2.2337689	2.3459712
BTBD9	3.6610384	2.6735465	3.3452034	3.6703577	3.1979443	2.9784167	3.6832672	3.5674061	3.8015259	3.6693221	3.5773465	3.3120973	3.020162	3.0903739	3.988564	3.4227147	3.0717282	2.7024863	3.1276915	3.5013349	3.3140337	2.6948459	3.0946895	3.6992504	3.5147625	1.6690771	3.1801027	3.1289203	3.506177	3.9388567	4.0468101	3.0721708	3.9704722	3.8394725	3.6031017	3.2995142	3.5331745	3.7522293	3.7803039	2.6516195	3.2594745	2.4935704	3.8590985	3.210692	3.4597761	3.2303018	2.566678	3.5585446	2.7751525
HEATR9	2.0241278	1.5276326	2.4552085	2.1389753	1.6065868	1.818344	1.8931242	2.1922668	1.7666438	1.6715932	1.7380966	1.8723243	1.7794233	1.7221792	1.7898801	1.777995	1.2038682	1.6562401	1.9381103	1.8422871	1.89633	1.73386	2.3674045	1.7823253	1.6676922	1.6060612	1.7216702	1.8246316	1.8704677	1.9775199	2.112586	1.5362433	1.9821328	1.7676702	2.0080578	2.1474951	2.1546279	1.9113624	1.9960457	2.3177641	1.9508224	1.7020832	1.8230205	1.5022787	1.5335492	1.4061484	2.1761325	1.5808039	1.9244994
PARP15	2.5563605	2.1427598	2.9118998	2.8772103	2.5794414	2.7397654	3.1008553	2.8534169	2.5924399	2.7200324	2.5481844	2.5974485	3.0258979	2.5471533	2.8189521	2.8392521	2.5978503	2.6243122	2.4300011	2.913693	2.5433113	1.7056136	2.2801797	1.9760699	2.7189747	2.5531764	2.367698	2.7834844	2.4602463	2.2169754	2.3260335	2.3864082	2.5383962	2.4039907	2.2659761	2.5184848	2.4900046	2.4481709	2.2952096	2.5820566	2.6572033	3.0730637	2.3994348	2.6840752	2.2857291	2.811229	2.3978729	2.5617483	2.3465247
ARHGAP42	2.8664902	2.9973593	3.3101968	2.8897498	3.2542837	3.2417862	3.3613086	3.2928805	2.8893542	2.9657215	2.8983709	2.9526264	3.4109593	2.7474328	2.9287028	2.6683165	2.98902	3.2372155	3.524591	3.1077842	3.1072248	3.7094538	2.8199759	2.9107539	2.7430223	2.784972	2.5586829	3.22911	3.008275	3.6321252	2.9143998	2.9449078	2.9694049	3.6523542	3.1393407	2.7411816	3.1540372	2.8905638	3.1338292	2.5029451	2.4620667	3.3729469	2.5147487	2.616531	2.9081168	2.939972	4.593029	3.0819328	2.6629093
LINC01101	3.8542037	3.4958138	3.754199	4.6285818	3.5875587	3.8489637	3.2751479	4.9258548	3.8442655	4.0815008	4.5713502	4.5985862	3.7566163	4.4235037	5.0877358	3.904825	4.0701341	5.0025285	3.8194533	4.5599027	3.4644905	4.447733	4.5117578	2.8544272	3.6680374	4.1530083	3.9154108	3.813627	4.2730589	4.5722914	4.3625594	3.0369313	4.8273928	5.2263623	5.0393144	5.012056	4.8237519	4.4716578	4.7691446	3.6630279	3.8296857	3.9832839	4.5263163	3.9960285	4.0293188	4.8595917	4.4773592	4.5281577	4.1364677
MFSD2A	3.2032039	3.4707832	3.1356129	3.1540372	3.2164147	3.6371253	3.0600062	3.6602383	3.0040645	3.097548	3.7775619	3.2179521	3.379788	3.3641953	4.1923959	3.6906304	3.0926432	3.8413992	4.100978	3.1576311	3.3829777	3.7132899	4.5716569	3.6627028	3.465186	3.8615008	3.2963464	3.6372943	3.6526986	3.7349483	3.5870659	3.2195439	3.6771443	3.6900838	3.8441803	3.7460605	3.9385933	3.8096192	3.7150366	3.2172411	3.1669078	3.8767729	3.6232291	3.3322057	3.6664509	3.7420363	3.802416	3.5710873	3.6393416
ATM	2.5724339	3.0805676	3.3357428	3.2403201	2.3038709	2.9602933	3.0979004	2.5844578	2.7301064	2.9562184	2.7007797	2.6866492	2.8810429	2.9955196	1.7116967	3.0011698	3.2721775	2.4922963	2.6964579	3.0773108	2.802883	2.8059615	3.1662323	3.1645677	3.0531552	1.6756864	3.1258578	3.61039	2.5955288	2.7317923	2.6167295	3.2811554	2.50381	2.7345567	3.1486767	2.5433113	2.8220512	2.6045417	2.7411816	3.2975537	2.6891023	2.5906527	2.8589781	2.8679787	2.5745603	2.6725603	3.0115575	2.8708213	3.6533138
CALHM4	1.8906947	2.119999	1.4763137	1.8759845	2.0177915	1.5735454	1.9554422	1.9691002	1.471741	1.8576948	1.7330014	2.0809437	1.3917319	2.5329746	1.8374849	2.1479507	1.6617234	2.7113902	1.6904506	2.0483368	2.0280804	1.6817757	1.7712641	1.8798592	1.505526	2.9225938	1.6295059	1.4744376	1.9621083	1.7378214	1.6330627	1.741439	1.7268112	1.6365801	1.5607997	1.8921545	2.1263829	1.6979847	1.6465778	1.6678343	1.7837011	1.2999884	2.3110494	1.5746955	1.8415002	2.1015028	1.5914018	1.5857069	1.6612874
NPHP3	3.1084017	3.4427378	3.749585	3.1032605	3.0067201	3.3914664	2.4942752	2.9369012	2.517709	3.270236	2.7823174	3.2610928	3.0890421	2.8192329	3.260706	3.488501	3.4866295	2.26143	2.3578157	2.4843952	3.652996	2.7111779	3.1890444	3.6637793	3.3138236	2.9615533	3.9104556	3.728866	2.9512539	3.2471984	3.043768	3.6050604	2.7224099	2.5778055	2.9035874	2.9087227	2.8948479	3.0187051	2.6681711	4.1867388	2.5608814	2.7176928	2.7186309	2.7556661	3.8472348	3.2109022	2.2157111	2.8046424	3.3117445
ATG9B	4.3405363	4.5566497	3.5312805	4.5750531	3.5452339	3.6242384	3.3920967	5.2093623	4.097473	4.411601	5.2680961	4.7597233	4.4633472	4.258681	4.6899234	4.2771406	2.7334428	4.8440636	5.1239787	3.71867	3.7608356	4.2434422	4.2756948	3.5577975	3.603605	5.6220129	4.0508951	3.7753782	4.7634488	4.6745058	4.6601712	3.1974262	5.1028327	5.3037379	4.9548211	4.8460642	5.548143	4.8625826	5.0455651	3.1502357	4.0965713	3.5882215	5.0480575	3.6314734	3.8500941	5.2794065	5.4733902	4.8370015	4.8761243
CXorf58	3.0636648	2.6115019	3.0381203	2.7867631	3.0382921	2.9118998	3.0163112	3.3851842	3.1294345	3.150008	4.097473	3.1820592	3.0109467	3.2783853	2.7677427	2.5006596	1.6037024	3.2131462	2.5374305	2.6366643	2.9199423	3.4100067	2.9340527	2.4159307	2.3221217	2.7633351	2.3733567	2.4967517	3.5258408	3.5560892	3.5019129	2.5886036	3.7832267	4.2782015	3.6696793	3.4476122	3.6201395	3.8839363	3.6462524	2.956787	2.5373202	2.2477707	3.2970486	2.1337207	3.4037144	3.6010521	3.432076	3.6314734	3.331023
TFAP2B	2.8846724	2.6814967	2.125768	3.3818925	2.5061796	2.975638	2.731334	3.1670871	2.4151845	2.7709566	3.2909627	2.8110687	2.4936068	3.2320139	2.5818606	3.1394488	2.2649558	3.0292013	2.2107991	2.898202	2.828927	3.2058608	2.3749815	2.5542715	2.5829968	4.4756619	2.8011997	3.3527842	3.1831689	3.1654324	2.9384157	2.4096475	3.2529391	3.6713651	3.5999908	3.1585427	3.2723544	3.0723806	3.2396793	5.310723	5.2560979	6.1637936	4.8528989	2.4731177	2.7203352	3.402401	2.7663818	2.6315016	4.6744173
CCDC13	3.8564049	5.0128088	3.3745652	4.678371	4.0825634	4.3259761	3.8938088	4.2366331	4.0104232	3.9999267	4.8484466	4.6557541	4.6237555	4.7274879	3.1681366	4.3500088	3.2605204	5.691823	4.0588405	4.8112307	4.8770767	4.0140101	5.6369665	3.9521503	4.6948678	5.0907784	5.1286019	5.0036763	4.0302501	3.9875844	4.4410957	3.5106481	4.0336669	4.9057218	4.3693011	4.1796152	4.5079513	3.8694208	4.2832339	3.6725266	4.2939306	4.5099171	5.1142713	4.3219882	5.0943301	4.9439007	4.6823644	3.7405338	5.4143681
LINC02210	6.6622442	7.4002695	6.4282991	6.994553	6.0361869	6.8931767	7.0784616	7.0898959	6.7203856	6.4018024	7.3782575	7.1374626	7.3864978	7.370044	7.9583885	6.2707144	6.2369257	7.9659653	7.5923891	7.2642136	7.3183065	7.8484049	7.9059009	5.9967767	6.9052177	8.4260842	7.2146205	7.4758478	7.1679991	7.095559	6.9268546	6.6042347	7.333231	8.0444296	7.6999194	7.1893327	7.4971619	7.0317853	7.5791871	6.5416515	6.7380712	6.8178695	8.077079	6.8420105	7.4444615	8.3920334	7.7282331	7.1810555	8.1417557
MRGPRX1	1.8723243	2.1751808	1.7576518	1.6595931	1.8603182	1.9542969	2.2480287	1.9288069	1.7200129	1.939049	2.0075245	1.7440988	1.9796982	1.9542969	2.6931561	2.0821234	1.769016	1.8491281	1.9114431	2.3709347	2.0857718	1.9949105	1.8747641	1.8920563	2.2322527	1.7912605	1.9577113	1.8752482	1.8470225	2.1362002	1.8436697	1.9685078	1.8373736	2.0939983	2.1002117	2.0053361	1.9262991	1.9796982	1.7118741	1.6963543	1.9495041	2.5346778	2.1684943	1.8861106	2.3085017	2.0175062	2.2991111	1.9683043	1.4302934
HFE	4.0914846	4.2958996	3.7137107	3.7358046	3.7341876	3.8363371	3.2352061	4.0511355	3.7798521	4.1807502	3.3101065	3.9848917	4.6764118	3.8722407	3.3314867	4.9266335	3.6165403	3.5232545	4.2048575	4.1119942	3.3931585	3.6624264	3.8992041	4.423692	4.0661665	2.996069	4.2418468	3.9921198	3.5759395	3.7219326	3.4132356	3.0011698	3.7550277	3.1190048	3.727764	3.5731297	3.7869314	3.7868537	3.3227835	3.4209355	3.6175767	3.3682963	3.3010374	4.4900038	3.8732262	3.953781	3.5790306	3.7146141	4.4169949
RLN3	4.5726504	3.5009307	3.4270196	4.0511355	3.9080447	3.8229977	4.1664434	5.5330866	4.462923	4.495625	5.1749364	5.026059	3.8981581	4.2763766	4.4580821	3.7851763	3.5857984	4.6461999	4.8486672	4.1791479	4.642881	4.4195272	3.9521503	3.2144881	3.6011381	5.1735079	4.0140101	3.6623492	4.7934834	5.2820642	4.6226667	3.7642344	5.1635235	5.463406	5.6465414	5.4230067	5.5248195	5.0296606	5.215366	3.3364732	3.237846	4.3493803	5.0699013	3.4865637	4.6550991	5.0979398	4.2635612	4.8755977	4.6483674
CSMD1	3.8494842	4.6525862	2.9646325	3.9960285	3.8045488	3.971773	4.1744612	3.9915594	3.8832516	3.8648088	4.155227	3.9456043	3.4391045	4.5536446	4.2793429	3.8043809	3.6087352	4.0648172	3.663863	4.7125144	4.0339497	3.3172062	4.7459389	3.8628869	4.0360826	4.3401208	3.8721303	4.0143824	3.7775619	3.5946838	4.059528	3.4725747	4.1030809	4.2654819	4.2414497	4.3833189	4.5057349	3.9793804	4.032367	4.2699844	3.9951544	4.0930493	5.0274249	4.0789062	4.5997927	3.5369788	3.7838062	3.9684261	3.7184726
ADAMTS20	1.3352989	2.0085698	1.6054862	2.2004759	2.2362683	2.1039926	1.8703479	1.434923	1.6967428	1.4720581	1.8034009	1.3876844	1.93544	1.5459778	2.0795425	1.3138326	1.6037024	1.7731576	1.644989	1.5104908	1.6487891	2.1260671	1.305508	1.7039431	1.5911693	2.5360098	1.5637288	1.9146776	1.5163405	1.4240166	1.5685332	1.5888881	1.4359837	1.6527584	1.4709872	1.4744376	1.3881842	1.4267093	1.6810574	1.7024352	1.9743459	1.9940267	1.1826535	1.9972085	1.6036458	1.5426296	1.6054862	1.5578615	1.5587787
SALL3	2.2047389	2.0906722	3.7183852	2.8040407	2.3639174	2.3736188	2.7359171	2.3739615	2.0678552	2.2131389	2.0798496	2.3475672	2.2847368	2.3710111	2.4642383	2.3117851	2.5424351	2.8664902	3.3619074	2.0759097	2.33163	2.4130969	2.6973994	2.9645361	2.5894798	4.1406821	2.175652	2.7887415	2.1271921	2.1848298	2.2174089	2.8607866	2.1564226	2.2361926	2.3986923	2.1687693	2.1949935	2.1671834	2.1780323	3.1033432	1.7802575	2.1844594	2.4851035	3.0977083	2.470696	2.6043904	2.0702105	2.2988179	3.0236309
AGBL4	4.6266483	5.034834	3.6747418	4.057088	3.1242876	4.2957918	4.3606001	5.6983914	4.8815147	5.0101196	5.5479985	5.4443033	4.172177	4.906475	5.3020042	3.6122725	3.7238337	5.1576672	5.9162565	4.9084114	4.4845653	5.4636177	4.6255254	3.1549192	3.9655633	5.6649021	4.44992	4.1848258	5.1632166	5.6484168	5.1064962	3.8600186	5.8868751	5.9255295	5.7959554	5.2574151	5.9697129	5.2298801	5.5292826	3.9035461	4.3339429	4.9416609	5.3230404	3.7311579	5.6428566	5.8157164	5.7714794	5.3125051	6.3164689
LCAL1	2.8600396	2.471377	3.0440745	3.2386254	2.9957991	1.9998521	2.691241	3.6706815	2.8393355	2.9327065	3.0921018	3.22931	2.5591399	3.1977638	2.7101378	1.9647334	2.7448611	3.3019972	3.6812768	2.5004457	2.7395448	3.0664417	2.4199388	1.993491	2.5399914	2.5502264	2.4702974	2.235852	2.6715014	3.4117117	3.0277196	1.9870478	3.1737421	3.2088869	3.3161513	3.094011	3.7614569	3.0582835	2.9560442	2.6090597	2.242794	3.2324384	3.5167088	2.4663459	3.0257909	3.51378	2.5358148	3.1356942	3.2981704
SLC17A8	2.0349421	1.8031279	1.7163962	1.8191664	2.0233767	2.0609348	1.9204713	1.9943749	2.1279895	1.9987132	1.6858182	1.8212826	1.89994	1.6474685	2.3524633	1.6680816	2.227182	2.0360128	2.5008051	1.675926	1.8506078	1.8142132	1.9177397	1.7851276	2.0005393	2.3997248	1.851175	2.1921643	1.9240136	1.9559186	1.8067855	2.2384845	2.1145619	1.9323918	2.1894849	1.6243301	1.8267563	2.1200833	1.8550991	2.3597228	2.0659867	2.0773153	1.8288724	1.9673255	1.9450595	1.7459938	1.7900883	1.9635731	2.0546186
LINC02873	2.1741229	2.2056094	1.9581674	2.6661877	2.4232362	2.2199996	2.9393624	2.1421011	2.187677	2.2994033	2.1312137	2.6816672	2.3116037	2.3902143	2.6112716	2.0287626	2.1379464	2.1406678	3.2016224	2.3193307	2.1238314	2.8375248	2.1447901	1.9962244	2.4582823	4.4410957	2.2463559	2.6290248	2.6411766	2.2014014	2.4227152	2.626744	2.3570901	2.4759056	2.7435142	2.2941322	2.5342989	2.8074945	2.6049082	2.065489	2.666395	2.3176712	2.7942077	2.5603699	3.0523119	2.1731451	2.0310645	2.7718314	2.0572296
SATB2-AS1	2.0749332	2.052798	1.8841821	2.2040855	2.7254347	1.9044591	1.6221791	2.3365402	2.0724784	1.9077247	2.0875682	1.8838295	1.9906439	2.1634943	1.8286504	2.0033223	1.9693907	1.7855043	1.5497823	1.8084678	2.3517095	2.7124293	1.9023737	1.8754351	2.0171249	2.7627818	1.9122741	1.7011082	1.970175	2.1856841	2.3796954	1.8902105	2.0962323	2.6138933	2.0950341	2.1898581	2.3371639	2.1551466	2.4735032	2.3408336	2.159493	2.4278143	2.4223081	2.1713816	1.7765489	2.496896	1.5491973	2.1803577	1.839944
RBFOX1	2.2341208	2.9093995	3.6087352	2.6888277	3.1740374	2.4691977	2.7864732	2.8830116	2.3223679	2.4400223	2.6376922	2.6536226	2.6425471	2.748028	3.4100842	2.8081832	2.2248725	2.8821298	2.6428837	2.752521	2.8130434	2.4619801	2.7000342	2.7787638	2.6814055	3.6134489	2.6308054	2.9945443	2.6437735	2.5542715	2.6485702	2.1840792	2.4809757	3.0524917	2.8817294	2.7777587	3.0374954	2.6170871	2.695126	3.1477414	2.6954403	2.7186309	3.2086846	2.4125039	2.671283	2.9534049	2.5924399	2.5768153	3.0292013
SLFN13	2.7204146	2.7585813	2.5289056	2.5859093	2.0928722	2.6131425	3.06734	2.8570956	2.4062724	2.5255664	2.6905555	2.9893036	2.936256	2.7503494	2.2148947	2.0634756	2.8516424	3.1432189	2.1708339	2.5502264	3.384437	2.0619974	2.017228	2.6983372	2.8261344	3.1088544	2.145827	2.0535837	2.633938	2.8710367	3.0365204	2.370637	3.0448259	2.7703283	2.822153	2.9036884	2.7868864	2.8572091	3.1172598	2.6398905	2.6754593	2.6059625	2.1233913	2.7127074	2.9000783	2.6776837	2.7424596	2.8099515	3.441147
C12orf40	2.6221712	2.4653778	2.414092	2.7998009	2.6968782	2.2193349	3.287894	3.2014437	2.4110886	2.8257108	3.0005006	3.1557767	2.6308567	2.645161	3.0450073	2.5906105	2.0874709	2.2989247	3.0161764	2.826175	2.5437952	2.4232362	2.9766493	2.8603094	2.8755306	3.0469867	2.6566715	2.98902	3.0993879	3.0544107	2.8825664	2.6052058	2.7457355	3.5837721	2.8084105	3.2061235	3.5057863	2.8574843	2.8622116	2.2847368	2.193949	2.2413	2.5407068	2.4283436	2.6824446	2.5210688	2.3342699	2.8598263	3.2710555
CFAP57	2.674884	2.2538092	2.6503327	3.0529692	2.9059048	2.5688799	2.8290237	2.9283523	2.4614318	2.6167295	3.0811024	2.3999381	3.1975343	2.8139999	2.7794225	2.4950519	2.8344632	2.5680885	3.2289298	2.8516424	2.6660888	2.8638496	2.8319071	2.3080003	2.5797349	2.7821488	2.4185354	2.7253327	2.5032612	2.8397523	2.6175986	2.5138923	2.6987578	2.9803298	2.7736817	2.5327759	3.0086976	2.7617631	2.4986939	2.5642209	2.5720467	2.7102999	2.6648179	2.5767087	2.839598	3.3022237	3.1308571	2.4173491	3.1915044
C5orf64	2.2838101	2.0636568	2.2894081	2.6076396	1.9083335	2.3201069	2.6361073	2.5768851	2.1388682	2.8613223	2.3608737	2.3692267	2.3964682	2.566586	3.0793219	2.1708339	2.2746085	2.9023509	3.0694848	2.7574226	2.1168172	2.8225589	3.0363905	2.1025365	2.2333245	2.8582201	2.2904031	2.4728024	2.432347	2.5793954	2.4325427	2.1861468	2.2238002	2.5685329	2.0407308	2.8682701	2.7725158	2.3471242	3.0121186	2.1867296	2.4221234	2.3916351	2.5167571	2.7642859	3.0326911	3.2078981	2.7391383	2.4635883	3.0681654
ADAMTS15	6.0580777	5.4842241	4.8565808	5.3755357	5.6342903	5.2470617	5.0301261	6.2442779	5.7179266	5.8589413	6.6183859	6.0826316	5.5741476	6.2961965	6.4739812	5.3096033	4.7603159	6.150435	5.8456159	6.0829422	5.4470394	6.0951528	6.4201621	5.0962921	5.2450607	6.7463114	5.8461376	6.2614605	6.7426339	6.9076164	6.4074148	5.8771476	7.1615722	7.3826562	7.1724192	6.5448666	6.6293835	6.2953402	6.3365379	5.2322865	4.8854238	5.0206426	6.4109183	5.6684688	6.1017884	6.723171	6.2469334	6.5252626	6.9081052
LY86-AS1	1.0836239	2.2369939	2.1216011	1.6955047	1.2442753	1.4823238	1.7647465	1.2494964	1.4732351	1.5300514	2.1048542	1.5234451	1.7519304	1.4905814	1.7741581	1.4364142	1.3959196	1.4969992	1.3025861	1.2479577	1.4222899	1.6549149	1.5175269	1.7100869	1.8020242	1.959973	1.9516414	1.6531092	1.1885142	1.5011139	1.4246855	2.0258796	1.5422224	1.3159412	1.6542303	1.5230642	1.3985077	1.2709534	1.4605678	2.0598447	1.8534288	1.6993691	1.3821619	1.3506316	1.4157748	1.2728792	2.0006934	1.13708	1.9436819
EDARADD	2.1812891	2.8827623	2.3806436	2.5217806	2.3433704	2.0442531	2.8510167	2.4746117	2.0924765	2.4853466	2.5303002	2.7170934	2.1128843	3.2632477	3.0115575	2.4525576	2.2189016	2.5757604	3.2913358	2.7963526	2.151886	2.2177625	2.5765311	2.0782658	2.6232414	3.8268012	2.1050464	2.2889056	2.3324577	2.8442206	2.2790945	1.6668953	2.4954143	2.8759285	2.367225	2.5772895	2.2740241	2.6835992	2.5707813	1.8242267	2.5230059	2.3701315	3.3296802	2.6453517	3.0659634	3.1411037	3.5029792	2.47724	1.8612373
CCDC171	1.7555265	2.1977487	1.8338399	2.0032448	2.9908018	1.8982707	2.0022982	1.6064429	1.9459662	1.9114431	1.6234343	1.4759555	2.1771961	1.5644058	1.1926939	1.9372177	2.113743	2.1969104	1.8617473	2.1350814	1.9944528	2.2069702	1.8066546	2.030957	1.9590111	1.3299311	1.5942151	1.8096208	1.5755532	1.7212201	2.0790563	1.9029272	1.7575389	1.6106249	1.8973589	1.6416518	1.7556373	1.691386	1.5799266	1.8617473	2.1418064	1.7838383	1.4935133	1.7899667	1.6948324	1.9709114	2.1695381	1.609913	1.6072599
CYP4Z2P	2.8444105	2.812394	3.0089813	2.7305312	3.6408483	2.933398	3.5202449	2.0814399	2.9029932	2.2121438	2.3962696	2.0376199	2.7092501	2.2565966	2.610877	2.6868141	2.4177908	2.5206815	3.1687621	3.1504637	2.692445	1.9716178	2.6789958	3.0878502	2.5473454	1.95727	2.1666768	2.4291861	2.7472413	1.8696554	2.4168347	3.0812101	1.9323007	2.0686021	2.3479866	2.4639422	2.2975203	2.5459348	2.4986939	2.9304868	2.554626	2.3054242	2.3404359	2.479284	3.1449436	2.5053113	3.6840893	2.6914825	2.0672037
C18orf15	2.5700177	1.951681	1.9812358	2.0385988	2.1587521	3.0534339	1.8491281	3.0438127	2.2324859	2.9614531	2.5564637	2.4414058	2.4702974	2.5677805	2.9566375	2.3415472	1.5097504	3.3222546	2.7668881	3.1052953	2.3678149	3.3122945	3.0738128	2.8662125	2.8979915	2.1278976	2.2976736	2.8640244	2.7868864	2.5139901	2.808086	1.6066654	2.8900702	2.9131467	2.9067582	2.7099533	2.3277495	2.9306572	2.9819538	2.2610152	2.1719245	2.5063036	2.439252	2.0504583	2.485299	2.2906658	2.6680131	2.4989642	2.9097858
MUC19	2.2308759	2.2566739	2.0472036	2.2467186	2.250061	1.7713732	2.0659867	2.086346	2.285345	2.3449777	1.9985438	1.818344	2.0103505	1.7457955	1.867846	2.3720724	2.1563282	2.1794352	1.5543486	1.7474622	2.259506	3.0506183	2.1731451	1.6684079	2.030592	2.7535892	1.705399	2.323344	1.9589244	1.8746167	1.8668574	1.5512146	2.2104056	2.0175951	2.5871471	2.1035606	2.0316469	1.7334875	2.1671834	2.5642209	2.4087772	1.8735849	2.8368226	1.9620299	2.0446975	1.6694058	2.6950348	1.8002088	2.1951794
KLHDC7A	3.4832427	3.8989358	2.1698147	3.5791345	3.6679654	3.2947612	3.6958927	4.1717071	3.5258408	3.4731782	3.9936956	3.9298233	3.558723	4.1963262	4.2001262	3.3396295	3.422928	4.3291571	4.162262	3.9228118	4.2278872	4.3071123	3.7061026	3.4632351	3.4827088	3.9278253	3.9284255	3.7076404	3.9000627	4.0224178	3.9012402	2.8065523	3.9278253	4.4458293	4.133319	3.7807981	3.8622393	3.7939509	4.0810416	2.9170277	3.6219811	3.6946924	3.6254226	3.4440228	3.6786836	3.953781	3.8436211	3.9811503	4.3878511
NDUFV1-DT	2.8386657	3.300835	2.6680131	3.1408828	3.1767487	3.3100211	3.904825	2.9489279	2.5939842	2.7109164	2.943329	2.9643322	3.0743247	2.9800085	3.2409049	3.0934311	3.0812866	2.609653	3.3866508	3.4091339	3.3825976	3.1588083	2.8625573	2.8844897	3.2188552	4.2060111	2.4829633	2.9402943	2.5653081	2.5654878	2.8031457	2.331027	2.4970307	3.2043136	3.0744509	2.7776816	2.9344955	2.8787271	3.382778	3.058109	2.894522	2.7096773	3.067606	2.8843552	2.6693904	3.3698523	3.3499547	2.8226378	2.9940019
AQP4-AS1	1.5922437	1.8315117	1.6528588	3.2369064	2.0676022	1.6543696	1.6384253	1.6089437	1.4126469	1.2106683	1.753659	1.693851	1.4334599	1.6798123	2.5560881	2.0772233	1.7027453	1.6399335	1.485553	1.7978367	1.5692089	2.005634	1.4564914	1.6679526	1.3816349	2.5045934	1.4994381	1.496885	1.3221275	1.8100241	1.5679076	1.7359195	1.5922437	1.4094338	1.4747058	1.1555772	1.4702872	1.3136567	1.6310367	1.3514103	1.868898	1.3863938	1.7538958	1.5947497	1.7472427	1.6366643	1.3587	1.4327045	1.4772505
CNTNAP4	1.1334497	1.1390307	1.4943792	1.2938068	1.3602424	1.5948707	1.1871796	1.1471229	1.1453478	1.1712828	1.13975	1.266805	1.2297433	1.2250405	1.3607535	1.312391	1.2231306	1.1221028	1.9672447	1.4018571	1.5009093	1.3082587	1.4685231	1.1326819	1.2611685	1.2132007	1.2887931	1.4087446	1.2761218	1.5293446	1.5300514	1.197589	1.3080434	1.0717256	1.2423342	1.4215857	1.4114038	1.4639056	1.2028413	1.3538813	0.9694324	1.3391382	2.0730279	1.1871796	1.320846	0.9453026	1.4018571	1.0732498	1.1036853
FER1L6-AS1	1.9665488	1.4202569	1.7537613	1.8727113	1.9564685	1.8260719	1.5778054	2.0612437	1.8973589	2.0214598	2.2139558	2.0775118	1.8786993	3.4468728	2.1101726	1.7201892	1.5642863	2.3363518	2.9178511	1.9880557	1.8923534	2.6538375	2.0762316	1.6707602	1.9725453	2.2533346	1.8089436	1.9943191	1.8617473	1.881479	2.0917273	1.838646	2.332012	2.7390627	2.2981408	2.3830853	2.3361754	1.8539781	2.0765731	1.4167283	1.9743459	1.6420256	2.2320808	1.7082253	2.0736686	2.3955201	1.287771	1.7617742	1.9255762
C1orf127	4.176808	5.2197374	4.3660145	4.8210966	4.1043327	4.6158425	5.1531015	5.0619152	4.2719606	4.408093	4.9673399	4.838819	4.3107226	4.833201	4.6181513	4.6359641	4.4353217	4.7320264	4.4053172	4.3923584	5.2183875	4.3735091	4.7828178	3.7878381	4.6358119	5.1614291	4.7290643	4.2280801	4.691857	4.9683864	4.4944219	4.3403164	4.8826183	5.2194983	5.1341032	4.9512399	5.4109644	4.7287294	4.8856319	4.0887731	3.9085605	4.3573067	5.0495573	5.1610534	5.2513875	5.1973204	4.355955	4.7908959	4.9890359
CCDC162P	2.0712303	2.9368324	2.0761026	2.0931663	2.0860611	3.0743247	2.4072673	2.0997303	1.9349635	1.8356655	2.0329037	2.0816843	2.0170195	2.270855	1.7094997	2.0967319	1.956882	2.0131544	1.8210557	2.0451311	2.2409891	1.9243891	2.6020265	2.1946292	1.9821328	2.0444906	2.1319263	2.6739411	2.0031591	2.1782564	2.0243072	2.770237	2.0642593	1.8666614	1.7682786	2.0577867	2.0614197	1.5973949	1.7816419	1.9764133	2.212407	1.9732384	1.4567698	2.4905738	2.6909332	2.5379333	2.1631621	2.1041983	3.0325134
AGBL1	1.9880981	2.2357044	2.2737186	2.2746085	2.519621	2.0733273	1.9838599	2.5604555	2.1081712	2.3193307	3.0193647	2.2456313	2.2990162	2.9710355	3.6844619	2.4157347	1.8583715	2.6999412	2.6078337	2.4069873	2.1606021	3.0880178	2.1269338	2.5579506	1.8460269	2.5189979	2.1291854	2.2556213	2.1877792	2.2743144	2.2823949	2.3411959	2.1464634	2.2850217	2.8152398	2.2732217	2.6795409	2.3017878	2.5251417	2.1805364	2.0205357	2.1461709	2.7002265	1.8081414	2.1403342	2.9216662	2.6787017	2.1070559	2.095108
LINC02880	3.3424775	2.9895113	3.0089813	2.6568247	2.7251375	3.0418261	3.8435125	3.0385459	2.8270213	2.7846052	2.9731291	3.1294345	2.9354281	2.9350546	3.6328185	3.2512987	2.6290248	2.9663354	2.5988252	2.8896301	2.7476219	3.0235351	2.8902771	2.6432642	2.741946	2.7743744	2.7874142	2.6698549	2.6812092	3.1878482	2.9174303	2.7102999	3.008098	3.0049213	2.8084105	2.9932237	3.4984798	3.2468781	3.0491463	2.6939248	2.7605904	2.4576955	2.717379	3.4263495	2.9737093	3.5804067	2.6055887	3.2721775	2.9295316
LINC00304	4.9009223	4.3370661	4.6359641	4.9014867	3.8597982	4.4215245	3.785859	6.4603285	5.170839	5.3692902	6.0653146	5.2387359	4.6082137	5.7931382	6.2043128	4.8837489	4.6027828	5.1854538	4.3572192	4.7125144	5.132859	5.6198152	5.2225145	4.0589315	4.8434563	5.9156804	4.7135546	5.0041217	5.5739337	6.0208033	5.5287851	3.8936215	5.9048971	6.2454597	6.1204541	6.1152741	6.0096084	5.9143227	6.2994786	4.3071123	4.2542736	4.6914317	6.0749934	3.5266562	4.90103	5.5700095	5.5636329	5.5838645	5.6154212
TERB1	2.2341208	2.156201	2.2660801	2.8266156	2.6140828	2.4273828	1.8709847	2.6027524	1.9510013	2.4367148	2.7009821	2.6890048	2.1731451	1.8692303	2.5656586	1.9028303	1.9673255	2.2189974	2.6719778	1.8219658	2.2460029	3.5507889	2.3726255	2.3872193	2.0421812	3.2042239	2.0150114	2.3013058	2.5465994	2.6459297	2.1375431	2.3937592	2.4114886	2.9524092	2.7112832	2.5590506	2.4271901	2.3188295	2.4044656	2.4808907	1.9649041	1.9702481	2.754081	1.795255	1.7541845	2.5980485	2.5946339	2.3170039	3.3760797
MYO1H	1.6432396	1.6932908	1.4653938	1.8387579	1.4322639	1.6840169	1.6030985	1.8349378	1.6561451	1.8026436	1.88512	1.9052504	1.8421133	2.0555303	1.0552664	1.5260106	1.5849835	1.9619308	1.3240527	1.5466145	2.23599	0.9610541	2.1509474	1.3812487	1.5465087	1.9749328	1.5921277	1.6797136	1.8367803	1.8721302	1.6476506	1.5608987	1.9317814	2.0977346	1.9128821	1.7901826	1.8622403	1.4556217	2.0806201	1.545731	1.6875546	1.4576648	1.8650838	1.2802017	1.632363	1.5887382	1.7074015	1.732427	1.6686206
ASB14	2.1987587	2.036954	2.0717338	1.8624924	1.7317459	2.4900816	1.8465381	2.5919925	2.1841728	2.3276681	2.2258846	1.9908257	2.3867013	2.016823	2.4955798	1.8374849	2.2507491	1.9990714	2.6765084	2.2076129	2.55004	1.7454586	2.056688	2.2369939	2.0659867	1.9994352	2.0471624	2.3644488	2.1703854	1.9027248	2.3302586	2.3626845	2.028271	2.4150087	2.2560315	2.2267995	2.1042657	1.8869039	2.5978503	2.0462291	2.1835163	2.2406479	1.7404382	2.0793118	2.3811153	2.2142119	2.461509	2.3068802	1.8247506
RPTN	1.8538984	1.8405815	1.8965246	1.6798123	1.7093826	1.3574036	2.1574399	2.2371715	1.5127335	1.822127	2.0456853	1.4367286	1.7278512	1.7600315	1.8931242	1.6775762	1.2253849	1.7175341	1.9387704	1.7586684	1.7474622	2.5220704	1.584021	1.7971615	1.6446121	2.3543464	1.7552046	1.6038773	1.7089942	1.8786199	1.741439	1.7685014	2.0245588	2.3717858	2.0425518	2.0100637	1.7620924	1.8942937	1.8286504	1.7042694	1.4245304	1.6883549	2.1630537	2.0598447	2.1951377	2.3628643	1.5069291	1.6331418	1.7658367
LINC00269	3.4421701	3.9914566	3.2565282	3.8301148	4.1838534	3.4785525	3.6737238	4.1867973	3.4563524	3.344059	3.6475383	4.0691114	3.3106291	3.8697559	4.3781901	3.098572	3.032147	4.166165	4.3432239	3.6408483	3.3367831	3.5072118	3.3403391	3.3982944	2.6838131	4.6064241	3.5256406	3.8012572	3.6947898	4.2025183	3.5651512	3.2403201	4.1095199	4.408093	3.9160434	3.7049466	4.4250258	3.4491952	3.9911277	2.7728631	3.6408483	3.6449859	4.2677264	3.1872572	3.8425367	3.8671963	4.7441322	3.8740489	4.494524
VSTM4	3.3191376	3.7190463	4.3072186	3.9802005	3.4541041	3.8403471	4.0652917	3.5344373	3.2329305	3.2982452	3.1867569	3.4966925	3.8358843	3.6835704	4.1169685	3.34217	3.7549471	4.5201931	3.5370799	3.546235	3.6295088	3.4976128	2.9925873	3.8553823	3.1044794	5.5954343	3.5157993	4.0762847	3.2263504	3.1253675	2.9690667	4.6738342	3.6904364	3.7339841	3.1871629	3.4176685	3.8484184	3.4207449	3.6109663	3.8163329	3.0039415	3.383289	3.1545405	3.7818582	3.556466	3.9830746	3.4852467	3.3224542	4.1170707
CCDC150	1.7695792	2.0661481	1.8775072	2.5701906	1.7552046	1.9076446	2.0984258	2.5636427	2.2286864	2.0480503	2.6163402	2.2218852	2.3770241	2.7352437	1.4084225	2.0378706	2.2347974	2.0151174	2.6964579	2.7487564	1.8973589	3.0492419	2.1770312	1.1878214	2.0996394	2.2203793	2.257161	2.381456	2.4473606	2.2224337	2.2603815	1.6954261	2.9436663	2.6440596	2.7415241	2.1862207	2.6009618	2.0402938	2.4018078	2.5801849	2.0313014	2.0620875	2.1537418	2.050541	2.713112	2.4915859	3.6586812	2.3876047	1.8770321
STPG4	2.8578558	3.7265982	3.0089813	2.8292283	2.7544503	3.6417436	2.5041775	3.0590569	3.08876	3.2444231	3.1127518	2.9722937	2.784238	2.6874016	3.7371454	2.898725	2.316733	2.4908957	4.0079976	4.4246276	3.3429467	2.8629927	4.1615414	1.9890644	2.8505548	4.2343005	3.1766485	3.4062366	3.4335878	3.5961692	3.4387009	2.4010921	3.6033094	3.6507195	3.7981417	3.7139728	3.6192944	3.8142806	3.3917068	2.5893811	2.5476006	3.1664103	3.5219025	2.9257349	3.2734831	4.1194496	3.7591667	3.3801563	3.435118
FAM9B	1.9023737	1.7675287	1.8884848	2.3652603	2.0547887	1.9914486	1.5005496	1.9517479	1.6829685	1.6607946	1.9189772	2.0764019	1.6034176	1.7107135	2.3118879	1.9153827	2.082767	1.7270683	2.8107334	1.7393204	1.9649041	2.3698451	1.6767277	1.7296098	1.7314149	1.9167563	1.3905697	1.6577743	2.0215576	1.7156663	2.1148358	1.5653167	2.0139538	2.0587433	1.9760699	2.1317696	1.7038365	1.8771191	1.9693907	1.545731	1.6755676	1.2213618	1.827438	1.8866083	2.0939154	1.8564779	2.3676277	1.9464003	1.3956461
FLJ40288	5.3422505	4.5002104	4.2026147	5.099531	5.6142984	4.4319987	4.4003269	5.0897333	4.7934834	5.0077043	5.3844161	5.37512	4.649926	5.4963094	4.3553754	4.5750531	4.7928792	4.8773801	5.10693	5.2752724	4.2647041	5.691823	4.9693778	4.9913994	5.2524546	5.8601042	5.431887	5.2082619	4.8784018	4.7315222	5.1595428	4.1166517	5.1767772	5.7138672	5.7128754	5.2734996	5.7854543	4.8934189	5.3492793	4.7156862	4.8335184	5.3295739	5.7540051	4.0501963	4.4594654	5.3587706	4.6591363	5.3657945	5.4440676
CES5A	3.2225742	2.9563069	2.3816836	3.0739089	4.0119377	2.1205527	2.1375431	3.5629063	3.5575363	3.3825976	3.8800365	3.3120973	2.5909775	3.6230158	3.539706	3.0046449	2.7040316	3.3629528	3.8981581	3.8045488	3.5307306	4.0026761	3.6300428	2.4641358	2.7338933	4.013753	2.9112169	2.8793769	3.2420103	4.0444452	3.8736723	2.4486194	3.6167261	3.9208077	4.0691114	3.7160176	3.6724032	4.3402341	3.971773	2.8224574	2.8210349	4.1064418	2.8797855	3.3152652	3.2020084	2.816669	3.7425243	3.9104556	3.5418489
CFAP47	2.6572033	3.1685466	2.4345522	2.8404769	3.4020798	2.7857252	2.6766038	2.9200974	2.7245239	2.6238061	2.7919614	2.7487564	3.1828812	2.6240152	3.1200542	2.8338422	2.6915685	2.2785948	3.6873935	2.5926066	2.8445103	2.9556125	2.8597455	2.8340369	3.7124713	3.7810836	2.7072639	2.4606147	2.5272468	2.7380103	2.8679787	2.9264372	2.615194	2.5047469	2.9726749	2.7450529	2.6382329	2.8296186	2.6499371	2.4099577	2.2666771	2.7572254	2.3527056	3.0977083	2.3726255	2.4387422	2.1513143	2.3462379	2.9467169
DCAF8L2	1.4512109	1.9909939	1.4410055	1.8069979	1.5261954	1.7533261	1.5624949	1.628936	1.7752817	1.7567654	1.9844953	1.9052504	2.2602025	1.8918701	2.5985273	1.5681929	2.1488204	1.6784039	2.8829478	1.7036464	2.1170021	2.038043	1.694341	1.8673549	1.7900883	3.0649356	2.0663496	2.2273591	1.5602891	1.7430847	1.57457	1.5395116	1.6295059	2.0094837	1.9069863	1.9441692	1.8197418	1.8296828	1.7556373	1.9407687	1.9220721	1.7940187	2.4292911	1.7798404	1.8550108	1.3695075	2.0065045	1.7120862	1.7451209
DNAH17	3.8100541	3.6721916	3.1272437	3.1480116	3.2574245	4.0789861	2.9512539	4.5038223	3.4552902	3.9327751	3.9647245	3.7911976	3.8446292	3.8875634	3.847024	3.5620781	3.0405285	4.0079976	4.2146977	4.220261	3.8983358	4.3823959	3.7135167	3.3489817	3.1926569	4.6589267	3.4854277	3.3265048	4.0831938	4.0997702	4.1729934	3.0394877	4.2294422	4.8874023	4.1141585	4.4769295	4.4106607	4.2334567	4.1949105	3.1826141	4.1756696	3.938133	4.2289592	3.4944314	4.3073082	3.8655481	4.4957078	4.084728	4.2155691
SLC35G3	2.9921625	3.1922754	3.0242351	2.6906723	3.1485751	3.1354614	2.8708213	3.4851686	3.2073257	3.2382384	3.2850481	3.2634295	2.912313	3.3142398	3.4439182	3.1819545	3.0800797	3.1222492	3.6666882	3.1942026	3.2530171	3.6594509	3.1455447	2.9550321	3.1342907	3.0771165	3.2600247	3.0381203	3.2368087	3.3208651	3.2226573	3.6436716	3.4000899	3.5947676	3.0660615	3.2913358	3.3817074	3.3899144	3.5637958	3.1042883	2.8332437	3.5255432	3.7774371	3.4982059	3.4497637	3.3606173	3.8753808	3.3706892	3.1996626
LINC01931	2.217932	2.1955882	1.9687157	2.1821345	1.9680429	1.6296438	1.6692807	2.1994936	1.7200129	1.8806031	2.1971875	1.7634147	1.6992615	2.1651992	2.4350828	1.831841	1.4962821	2.0819568	1.6347071	1.9127021	1.5697286	3.0182084	1.658563	1.7992414	2.0765731	2.4976403	1.9412876	1.5932359	2.0649293	2.0383086	1.9893029	2.3745863	1.9165152	2.2222453	2.0394395	2.0570648	1.9857894	1.9883723	2.0236533	1.6197627	1.8619524	1.8225627	1.9912015	1.6375168	1.7205885	1.8931242	1.2967586	1.993527	1.9130678
LOC100288966	1.8136401	1.7129479	1.8295497	1.7108198	1.6844941	1.795538	1.7522351	2.4518636	1.7886075	1.8602089	2.2316513	2.1766431	2.0333855	1.9293225	2.1860984	1.5448356	1.474832	2.3063863	1.8646926	1.8143207	2.2229536	3.1501082	1.5944606	1.5011722	1.2253849	2.5852069	1.6074083	1.6271767	1.7302118	2.1106439	1.9675639	1.8324825	1.9091392	2.1916809	2.0417579	2.0593068	1.9275084	1.9718931	1.8580597	1.5905098	1.5026127	1.6148116	2.1590149	1.6396594	1.8564779	1.562267	1.5040412	1.8223012	1.6580998
KIRREL3-AS3	3.044449	3.1105292	3.2638451	3.4412178	2.9184649	3.1645677	2.7903224	3.1264397	2.9163539	2.7399119	3.1362949	3.000677	2.7721954	3.0630934	3.3071376	3.1589792	3.3223498	3.1175507	3.8497929	3.1473141	2.3979591	3.1770694	2.709782	2.913333	3.007357	3.9410379	2.8393355	3.004175	2.7375806	2.9460995	2.9343158	3.0105116	3.4181498	3.2899898	3.1398087	2.932973	3.1226112	2.6838827	3.2013713	3.7331285	2.800413	2.6944811	3.7059684	3.0666329	3.2870785	3.0780511	3.0530663	3.1848134	2.5049403
TMEM145	4.1400737	4.1085765	4.5297846	4.0319601	4.1449532	4.2180918	4.6176851	4.9783871	4.2960685	4.2967311	5.0703213	4.7021248	4.1776529	4.0364681	5.1064962	4.0423889	3.3640759	4.2880668	5.0594373	4.3862711	4.3222254	4.3264932	4.462923	3.8531289	4.2240848	5.312754	3.9219051	4.6040902	4.3284394	4.4679225	4.3588477	3.4021801	4.6278731	5.452372	4.9190521	4.7629425	4.8496164	4.6005542	4.8143049	3.6151365	3.7001532	3.8458068	4.4656919	4.280126	4.6440174	4.3669141	5.0295706	4.6164284	5.0337017
C15orf32	3.2281685	3.2669644	2.8643571	3.3514056	3.2856327	3.4150543	3.6990726	3.6324858	3.3005253	3.3352409	3.9182476	3.4487479	3.2415478	3.1859255	4.4264308	3.0930234	3.274049	2.9005999	3.8587808	3.3313098	3.8235851	4.3265732	3.3122269	2.8719289	3.0682674	3.8002189	2.8737314	3.0682674	3.5084686	3.4391957	3.5459683	3.0860922	4.0228838	3.9732921	3.802975	3.7135167	3.6810442	4.144857	3.8491526	2.8792769	2.9779038	2.9784167	3.0165546	3.409035	3.8656231	4.4561293	3.4745603	3.589521	3.471711
TSGA10IP	4.5716569	5.045725	4.3486146	4.473619	3.8256686	5.0015799	4.9266335	5.4226869	4.5557571	4.7123948	5.273928	5.0584138	4.8882542	5.3741731	5.9341721	4.5424311	3.7546606	5.3784231	6.4577085	5.3523032	4.3314744	5.3474896	5.0625135	4.617347	4.8626979	5.4849133	4.7461886	4.6334156	4.8967047	4.6199997	4.8178687	4.0410876	5.0488518	5.7847739	5.5852347	5.057112	5.4257704	5.3952769	5.2093623	4.2449257	4.1432294	5.4262096	5.4978035	4.3103811	5.5362647	5.6461074	6.3027598	4.7723121	5.2436574
LINC00477	1.6071368	1.9523676	2.5535771	1.4108263	1.7008749	1.8522739	2.121493	1.9062671	1.7842525	1.5976669	1.8759845	2.0701042	1.9015857	1.8149502	1.5629578	1.5755532	2.0005393	2.0191744	3.1752881	1.6014773	1.7732467	1.9526935	2.1967455	1.9460115	1.6765093	2.0571628	1.9437888	1.7620924	1.9051438	1.5879584	1.8513498	1.8726068	1.5759457	2.121493	1.9103979	1.7281808	2.0843997	2.0305041	1.7245461	1.4203954	1.6712194	1.7221074	1.3870435	2.3049335	2.2278402	1.9984401	1.9149193	1.6671367	1.8400528
CCDC140	2.1450072	2.6258551	2.1895578	2.1634101	1.5322654	2.3927953	1.9635731	2.5708927	2.2830034	2.1835923	2.6210669	2.6193192	1.95261	1.7028514	1.074421	2.0158614	1.9461349	2.3051149	2.4399365	2.2743144	2.0545081	1.6032859	1.9158289	1.9656365	1.9340626	2.4049326	2.0275968	2.2221435	2.2378976	2.4263038	2.4280316	2.0349421	2.619169	2.8535848	2.7382261	2.5701906	2.4863957	2.197082	2.2379984	2.1664021	2.2263645	2.2870121	2.6440596	2.3751701	2.0720741	2.4501142	1.7477404	2.1646277	2.6524067
C17orf78	1.9685078	1.896023	1.2893637	1.616232	1.5015164	1.4939523	1.2006963	1.9362341	1.7022132	1.8898161	2.0408139	1.6285674	1.1725556	1.9163424	3.0157656	1.5508372	1.6458969	1.3532998	1.790451	1.7418546	1.6955047	1.4112752	1.6730572	1.6235707	2.0880509	1.2908111	1.3383149	2.0496978	1.8884045	2.0171249	1.9670641	1.6915853	1.9095376	1.8657719	2.030957	1.5110923	1.6880436	1.7905472	2.0673101	1.7251474	1.7270683	1.5380598	2.1076923	1.7281065	1.2809635	1.7385492	2.3456927	2.011323	1.8265818
TEKT5	4.6928503	4.9737978	4.5198927	4.6862735	4.3108178	4.9988495	5.0912798	5.5920256	4.9636661	4.7464678	5.316651	5.1424409	4.9439007	5.5208613	5.7490116	4.7171617	4.4005173	5.4754563	5.4435156	5.2551373	5.2322865	5.185551	5.5479985	4.3583535	4.8349781	6.2614605	4.9687715	5.2140303	5.1351925	5.3187902	5.1034542	4.2755101	5.4150197	5.8195682	5.3812417	5.3147963	5.5775007	5.4484397	5.433585	4.6708277	4.7982738	5.199829	5.2851106	4.4688729	5.7394497	5.9086404	6.490419	5.1618247	6.0092901
KSR2	3.5671703	3.4472327	2.9601236	3.4652746	2.7014349	3.2580178	3.4906467	3.8456312	3.1998601	3.531729	4.4098754	3.8604375	2.8088605	3.778322	4.4641196	3.32784	2.7940447	4.1654653	4.6891981	4.2501826	3.8116149	3.8681904	4.2702567	2.2511426	3.4863881	4.2198592	3.6780586	3.473992	3.7605395	3.7991926	3.4153658	2.2957504	4.2010183	4.490945	3.9705978	4.4394862	4.122423	3.7650267	4.1591534	3.0493183	2.9121176	3.3641953	5.0213311	2.6409018	3.9176907	4.8147393	4.2829613	3.6276656	4.0824593
PAX1	3.2518937	3.4855312	2.5446534	3.1385012	3.3632172	3.2315195	3.3044709	4.2888327	3.5080449	3.7279677	4.1786916	3.6818233	3.439643	2.7907283	4.0967604	2.7378198	3.6597858	3.8489637	4.0260631	3.9843356	4.1518939	3.083041	3.9837604	2.4437975	2.9527085	4.3576806	3.5918927	2.9336836	3.754199	3.9602987	4.2226522	2.5785042	4.02105	4.5641345	4.0429005	3.7590927	4.1376684	3.6741004	4.1353235	2.5408144	3.2137918	2.9197636	3.524591	2.8062806	3.9250611	3.260401	4.6106469	4.1615414	3.3535811
TDH	3.5298112	3.4390192	3.4736014	3.3455618	3.6138751	3.3007005	3.4349157	4.0583744	3.4615066	3.6715626	3.9040708	3.235473	3.515162	3.4610371	3.9234395	3.0483129	3.1035428	4.0714765	3.3165494	3.546589	3.1333506	3.4046989	3.2319326	3.8919886	3.5688447	3.8532078	3.2600247	3.2462356	3.5002604	4.0669736	3.7463844	3.5865781	4.0575741	4.7180571	3.9949725	4.1049669	3.9968671	3.6469636	3.725456	2.7172861	2.6009618	2.798464	3.9397248	3.4597761	3.951975	3.5241425	4.4949578	3.8034905	2.0966379
LINC00615	1.4067879	1.6915853	1.3250092	1.6883011	1.504307	1.3665262	1.5067781	1.8509869	1.5322654	1.6776783	1.4257631	1.5661182	1.7374536	1.8587694	1.8226632	1.1914152	1.3673154	2.2630487	1.4401451	1.2872823	1.4900023	1.889646	1.8109948	1.2900609	1.4784324	1.9323918	1.6265977	1.8597508	1.7066545	1.6650458	1.6867614	1.4238678	1.8050507	1.8763359	1.7947126	1.2961274	1.5852144	1.2038682	1.3259374	1.0428626	1.4101805	1.888807	2.1041983	1.4151092	1.9713349	1.5169003	1.2028413	1.2132007	1.479226
SERPINA9	4.1541701	4.3586593	4.6331183	4.7646026	3.7494923	4.3563388	4.9137393	4.1276028	3.7591667	3.6144492	4.4168338	4.2439918	4.3903979	5.1378957	4.8337327	4.4858691	4.3371633	4.9639478	4.9681653	4.6515966	4.013753	4.4818033	4.2848382	4.9614202	4.0652917	5.9105824	4.6815178	4.8426908	4.2262923	4.5054357	3.6819352	4.9917621	4.2939306	4.7046611	4.1657248	4.5460368	4.5096964	4.6062053	4.1941572	5.2628244	3.3993945	3.8530321	3.3805868	4.3929924	5.1155297	4.7152948	5.448542	4.2762794	4.9860929
FBXL21P	2.1503589	2.6727448	2.2762066	2.5671515	2.2821044	2.2459119	3.6596221	2.729535	2.7359171	2.40457	2.8019538	2.7610834	2.8706197	3.3916273	3.2270541	2.6941032	3.1541252	2.2111198	3.4748074	2.7942077	2.8186398	3.3910787	2.7975771	2.4080001	2.5379333	2.646952	2.585555	3.0287802	2.471377	2.7724402	2.8315353	2.4286541	3.1823132	3.2270541	2.6902682	2.6652896	2.7279014	2.762446	2.9234796	2.3197227	2.6629093	2.5906527	3.4289289	2.8543772	2.6046342	2.2856324	3.0525994	2.8444105	3.5002604
PALM2AKAP2	5.4293446	5.2486078	5.394187	5.7864981	4.4749881	5.3714504	5.7922849	4.7667043	5.3860681	5.0746158	5.1482969	5.0232942	4.8063582	5.0959951	5.0854851	4.2942055	5.2208851	5.0946754	5.8163008	5.7728178	4.7698196	6.4174718	5.4920859	6.0443295	4.6376696	4.5650099	5.561446	5.1286019	5.1339141	5.4569245	4.5823748	5.3785105	5.8173363	4.8882542	5.0302341	4.6590845	5.2032016	5.571468	4.6717511	4.2292483	3.7665986	3.8124182	5.2360208	5.6714129	5.3709662	5.5063931	4.9415273	5.1244143	4.8743478
MRGPRX4	4.2173899	4.4240676	4.9720712	4.4098754	4.4891666	4.5313905	4.6578164	4.5067861	4.2360952	4.2696793	4.5769097	3.9528205	4.1112969	4.8338574	4.8565248	4.4207634	4.5465813	5.5996121	4.6948678	4.5094713	4.607183	4.6640974	5.2702783	4.5073583	4.4383292	5.7685829	4.2346004	4.7370339	4.3008869	4.3261853	4.3072186	4.3725175	4.5923907	4.680545	4.3457847	4.5152171	4.4876196	4.1532006	4.5114122	4.3283537	4.0300566	4.3567789	5.3662171	4.2969451	5.0063526	4.5669786	5.0832208	4.2370964	4.4639483
A2ML1	2.3604334	2.4585949	2.9769919	2.5673342	2.5314787	2.2840793	2.5373202	2.6538873	2.1742958	2.2952096	2.5398935	2.6562516	2.2222453	3.0580246	2.424942	2.2419299	2.2607719	2.892743	2.1969965	2.1732501	2.2178487	2.4366186	2.0732142	1.6881316	2.0127431	2.3541671	2.3658136	2.0926572	2.3961885	2.4129884	2.3347974	1.6012592	2.2343244	3.0550154	2.8813032	2.6222819	2.5599908	2.3129048	2.5149411	1.7251474	2.2553556	2.6126141	2.7303065	2.2341659	2.6783766	2.5193257	2.4331191	2.2711017	2.1863312
CPO	4.1201877	3.8245636	3.8760448	4.473619	4.3184397	4.173654	4.5544968	5.1317975	4.5375304	4.0685904	5.1500792	4.561978	3.6402812	4.180706	4.2148918	4.0183846	3.7415294	5.0986798	4.6591363	3.7766451	4.1933186	4.325405	4.2824081	4.5264178	3.6357433	4.3936691	4.3233887	4.3379985	4.3484293	4.7280211	4.4171018	3.3405568	4.8875506	4.5901184	4.606088	5.0412821	4.3465325	4.573151	4.3585611	4.1577995	4.1577995	3.9192463	4.1045435	3.6150469	4.4109595	5.4772328	5.0915089	4.2253775	4.5469066
GPR6	4.0651019	3.8958159	4.7622444	4.0520511	3.8305508	3.9109548	4.2574388	5.1415173	4.2597212	4.2247831	4.7890319	4.4927745	4.2164691	3.8906438	5.0675729	4.1056619	4.3198676	4.3960735	4.6379625	5.2964664	5.0059458	4.4649473	4.6314941	4.3154489	4.3389225	4.5570977	4.2716462	4.4561293	4.2917394	4.7286297	4.6196386	4.309474	4.7496707	4.8832513	4.8988051	4.5398786	4.8311842	4.3873132	4.4911663	3.731116	3.9317524	4.2928398	5.3500406	4.2262923	5.1536637	5.9312722	5.50991	4.780408	4.8235556
MDS2	2.8041452	3.4302667	2.2138556	2.6839752	2.7137569	2.9772629	2.9039828	3.418296	3.1311436	2.844672	3.4886258	3.5856868	2.9338649	2.9902306	2.8594924	2.1613256	2.8048291	3.3154653	3.5010328	2.6106195	3.1587144	2.9844098	3.6516323	2.3505519	2.059748	3.9049247	2.7827596	2.6117493	3.0053152	3.139492	3.1596387	2.8002895	3.3387522	3.7157041	3.336149	3.2824913	3.4846817	3.2370241	3.2450941	2.6279957	2.6756367	2.6331125	3.4551102	2.8122318	2.5289934	2.5280036	3.8788233	3.1353119	3.6614101
CNOT9	5.2868183	5.7479743	5.4424318	5.6930733	5.7152771	5.4978035	5.8791752	4.190436	5.0918968	5.2440783	4.1526271	4.6871191	5.5680025	4.9390293	4.3955109	5.7118894	5.8515903	4.6442348	4.9831852	4.4903954	4.1055041	3.6326652	5.3877842	5.572782	5.6957218	3.5828315	5.8794218	5.5240824	4.4249389	4.6461999	5.0985062	5.8727403	4.3753558	3.8080052	4.0981326	4.2180918	4.1781408	4.600883	4.5059205	5.4542722	5.72622	4.8925161	4.1718947	5.9246405	4.744427	3.9368292	4.1751857	4.6718594	3.2782732
GJD3	5.0173782	5.2513875	4.8654887	5.0272231	5.1394853	5.2140303	5.1953484	5.5829383	4.9258548	4.9843867	5.4653669	5.5342097	5.3425155	5.5623946	5.3907863	4.8632087	5.1296625	6.0862886	6.0906621	6.1017884	5.6881899	5.9988295	5.862496	5.4990261	5.2525805	6.0208033	5.1588296	5.1735079	5.4727017	5.5025154	5.2391039	4.936453	5.9246405	5.9221448	5.6532967	5.5506548	5.5275801	5.5030374	5.9717377	5.3069597	4.9365566	5.1317975	6.2567301	5.2060843	5.394187	5.7541265	5.3944832	5.7240556	5.8224884
HOXC12	4.376999	3.7265982	2.930097	3.1541252	2.9655451	3.3453933	3.0181307	5.4474217	4.2601382	4.4837364	5.1975273	4.8695	3.6478837	4.2199643	5.6041935	3.4344504	2.7260954	4.9597474	4.2031359	3.8897046	4.213137	4.7393328	4.3538418	2.0116771	2.5925321	4.7489114	3.4668052	3.9220031	4.8733576	5.0837095	4.6879048	1.5726462	5.1404248	5.5883702	5.2343984	5.0806152	5.5000061	4.8560519	5.2978801	2.2460921	3.6703577	3.8066995	4.6514984	3.0268214	4.6768479	5.3046617	5.5417769	4.7217244	5.2508868
VNN3P	2.6561542	2.342031	3.0430514	2.2659761	2.198973	2.4717273	2.5590506	3.59283	2.9313137	2.7176001	3.2125081	2.7909203	2.390746	2.4954143	2.7081539	2.3498894	1.934413	2.9413725	2.8148632	3.151822	2.3775868	2.8677084	2.3879137	2.3853488	1.384738	2.4296797	2.1606021	3.4685564	3.2324384	2.8005225	3.3702149	4.0130905	2.901591	3.8793728	3.5805785	2.9818251	3.2389031	2.635533	2.7462145	2.7992058	2.2027454	2.5470509	2.952511	2.1917466	3.2631322	3.2273953	3.3232735	2.6982505	3.8122241
COPS9	4.9815497	4.6603453	4.8739638	4.9218843	4.4194416	4.5570977	4.4915235	6.0298762	4.9077547	5.0374796	5.1938867	5.3875162	4.9120005	5.5307326	5.086624	4.5330123	4.3793838	5.1576672	5.1817869	5.1752241	4.8934189	4.4035544	5.2082619	4.183264	4.600189	4.6433972	4.4500152	4.7043562	5.3331055	5.3043808	5.3840321	4.5291943	5.4106398	6.0601539	5.1461956	5.3685924	5.1614291	5.2888619	5.5329581	4.4089881	4.9444025	4.8419294	5.8365676	4.7304878	5.070752	5.8157164	5.4919374	4.8601175	5.3956267
FERD3L	4.0492719	4.1699942	4.1384288	4.3452053	3.1918719	4.3052635	4.698536	5.0808701	4.5425221	4.3081535	4.7218192	4.4800634	4.0763887	4.7432884	5.1668939	4.1277831	4.4794789	4.2937143	5.3472087	4.7424851	4.3542071	4.649926	4.2441916	3.4557544	4.159059	4.7619547	4.2928398	4.9783871	4.4831666	4.8114166	4.4329687	3.6654173	4.9472401	5.2771951	5.0391226	4.9762918	4.8276508	4.7679906	4.8895067	3.8064803	3.7091862	4.287709	4.8559542	3.9297339	4.8535109	4.1646207	5.4779757	4.7084748	5.2289308
LINC00314	1.4585794	1.4904106	2.158661	1.4364142	1.3735082	1.5527952	1.402854	1.4795244	1.4495967	1.8075221	1.5312329	1.7663628	1.7288009	1.3816349	2.8914977	1.1216905	1.1426903	2.0603784	2.1572604	1.5650722	1.4764574	1.9482089	1.4038492	1.2875274	1.3724109	2.1011862	1.8431607	1.1830929	1.6942574	1.4164267	1.6030985	1.3547285	1.5722957	1.8094955	1.5715837	1.7875161	1.7711589	1.1577303	1.5189984	1.3145506	1.6707602	1.4305967	1.8793156	1.3094672	1.8380375	1.9344577	1.2988072	1.6835794	1.3956461
NLRP14	2.7605904	3.4496488	3.0194879	2.7959624	2.6992086	2.6179326	2.4448031	3.0460514	2.8382571	2.8505548	3.1802049	3.436568	2.6058639	3.2006531	2.5691963	2.5825336	1.2743375	3.426933	2.9028327	2.8504882	2.877814	1.9428898	2.907581	2.8579532	2.6570522	3.8399193	2.9266188	2.44717	2.9192954	3.159159	2.8833118	2.6534425	3.0438127	3.6368247	3.0909825	3.2912298	3.3313098	3.0703755	3.1422008	2.934232	2.2229536	3.1906466	2.8638496	2.3183283	3.7555276	2.972851	2.8087662	3.0289887	2.8092781
DGKB	2.0007708	1.8531031	2.0336913	1.5122402	2.0311928	1.8703479	1.8447228	1.9697789	1.7158556	1.9077247	1.6505811	2.0146424	1.7969578	2.0458634	3.2470313	1.8294319	2.0357667	1.7249234	2.3519127	1.8665566	1.31171	1.3624667	1.8393455	1.7935275	1.9064311	2.3263418	1.9967155	1.7047126	2.0287626	2.0702105	1.9058474	1.8909366	1.7418546	2.0330943	2.1676565	2.0250931	2.2166026	2.0274831	2.0771505	1.6447348	1.6657568	1.6440286	1.6433541	1.8077107	1.8315117	2.566586	1.9686009	1.5944606	2.0545081
NLRP13	3.1856522	3.3699344	2.7526267	3.439643	4.1370209	3.1989416	3.52648	4.0007488	3.2093908	3.6782611	3.6195071	3.7000334	3.4456122	3.1271069	2.8409775	3.0955141	3.4384995	3.5506565	2.5659317	3.4845882	3.9059609	4.0065599	3.290778	2.5121104	2.8653952	3.6616962	2.84647	2.9141151	4.1140667	3.3139089	4.0313205	2.4628446	3.7148784	4.3980751	4.6007193	3.920304	4.3160075	3.9398124	3.8763129	2.7652616	3.6206839	3.7523335	4.7357539	3.5855982	3.5862866	4.6059078	2.83162	3.6686674	3.6860723
NLRP8	2.8024757	2.9372948	2.1211114	2.2094171	1.9627693	2.968071	2.6726553	3.404081	2.8811274	2.9479199	3.2275955	2.8795014	2.7850604	2.6084938	3.1781196	2.3729393	2.44717	2.4405626	3.319486	3.4571381	3.1181745	2.9157822	2.5293838	2.3467339	2.591271	2.6761843	2.8579532	2.96444	3.0680797	3.023903	2.857293	2.0381211	3.3960936	3.7238337	3.3420041	3.1453586	3.4682041	2.930365	2.926512	2.533217	2.7361205	2.76535	3.4852838	2.1683923	2.9167583	3.3276537	2.9606216	3.208503	2.5590506
NLRP9	2.8318147	2.873857	2.9909773	2.7428336	2.4034097	2.8607866	2.6829372	3.389619	2.9739301	2.9372948	3.5846397	3.1489132	2.6284112	3.1271069	3.729789	2.8509273	2.7823174	2.5059174	3.5501483	3.0071826	3.2755688	3.3369737	2.4549474	2.9905452	2.5219861	3.1301724	2.7301064	2.5892901	3.113662	3.2235998	3.1048589	3.1130577	3.236688	3.5037603	3.4027937	3.2774018	3.0083536	3.3482952	3.1812272	3.1897355	2.7897026	3.0948815	3.4471364	2.6359233	2.8367078	3.3022237	2.9207807	3.2475154	3.3302549
TAF5	2.2836867	2.4877258	1.7334068	2.1791768	3.273568	2.3027053	1.5876797	1.7153228	2.8031457	2.4850062	1.9328296	2.2138556	2.7929106	2.009057	1.312776	3.217425	2.7275081	2.8975059	1.4910896	1.9463227	2.3009226	1.6261599	2.2918074	2.1783402	2.4519084	2.0782658	2.9694049	2.5974485	2.5955288	2.0035376	2.3195401	2.5604555	1.9672447	1.760365	1.7977392	2.2199031	2.0734141	1.7905472	1.9732384	3.1393407	2.7051773	2.2813855	2.1729654	2.6540613	1.9110945	1.8316219	2.0463094	2.3587665	1.5226754
TAS1R2	2.0660815	2.3153992	2.1066658	2.3927953	1.6921378	2.0631821	2.2306748	2.6765084	2.2015766	2.0108933	2.1209521	2.3475672	2.1365772	2.2084251	2.8922793	1.8537131	2.0456853	2.2373025	1.9065872	2.5303002	2.0008524	2.4538162	2.2332287	1.8059784	2.0062055	2.3877624	1.6955047	1.951681	2.3462379	2.2755313	2.3260335	1.8936382	2.2659761	2.6223647	2.1768272	2.2499591	2.3049335	2.1728826	2.3159959	1.832389	2.0942742	1.9836934	2.9724776	1.8612373	2.2098735	2.3444328	1.9679524	2.1587521	2.1735305
PCSK6	4.1449532	4.0930493	4.1701706	4.8989867	4.4786613	3.6001576	4.5916302	4.4892786	4.2748889	4.1576868	4.9616741	4.4103724	4.0996577	4.3882813	4.4498186	4.6286963	3.6149296	4.0767782	5.1431182	4.2666356	3.8662026	4.5413357	3.9837604	3.9559984	5.3528204	3.9585769	4.0448792	4.4988534	4.4676416	4.3877261	4.094785	4.49666	5.0209527	4.8812902	4.9026469	4.4423393	5.1014357	4.4633472	4.6202836	4.5061029	3.4625946	3.9323608	4.2763766	4.5412363	4.1612413	4.5869783	3.6732779	4.4640338	4.7376774
ZNF341	5.0164988	5.5911031	4.9615443	5.358643	4.0744013	5.4230067	4.8570006	5.3386773	5.0152145	5.2929997	5.390228	5.3236179	5.2327637	5.6476582	5.2087077	5.1728267	4.8651997	4.8414166	5.3085624	5.509218	5.2886333	5.4834886	4.9419385	5.3012158	4.4596767	4.8950427	4.7754875	5.2050344	5.4006019	5.4654836	5.2973575	4.8241493	5.6432353	6.2171418	5.4017182	5.5789353	6.0533508	5.1755734	5.4955918	4.9402625	4.5522199	4.5865219	5.5872475	5.086624	5.3079126	5.3162224	5.2308022	5.4346992	5.4729279
JPH1	2.2814994	2.2467186	3.0318359	2.5143806	1.9113624	2.0528384	2.5620405	2.7159921	2.1817001	2.2604872	2.4587873	2.5072347	2.367225	1.879108	1.7785388	2.2660801	2.3473805	2.1595843	2.9519213	2.380827	2.388944	1.9549054	2.3984163	2.1207333	2.0420652	4.0444452	2.3569611	2.4586871	2.2491565	2.640813	2.3837671	2.5183904	2.3990677	2.5783198	2.843839	2.6624823	2.4228782	2.6294105	2.4986939	1.991629	1.9743459	2.0723829	1.9908257	2.0793118	2.5512398	2.4834999	1.9614639	2.3594808	2.1769314
NLRP10	1.7401417	2.0720741	2.5637391	2.8512926	2.1869026	1.7667434	2.1513143	1.8765513	1.6799519	1.832304	1.9073709	2.0146424	2.0691046	1.6597122	3.0767911	2.5817659	2.2357704	2.0741575	2.0441518	1.7169796	1.840687	1.7445502	2.1766431	2.5382916	1.8330261	3.4120948	2.1748399	2.2921154	1.827438	1.7205034	2.1295264	1.9183335	1.7549876	1.7191158	2.0794994	2.2914888	2.1212909	1.9882981	2.1049585	1.9700859	1.8107443	1.8041713	1.8155935	1.7930411	2.1536468	2.725518	2.0699324	1.7853214	1.7249234
RANGAP1	6.3273612	5.5237553	5.5719783	6.1956276	5.6768624	5.7641189	6.1239321	6.0114661	6.2672105	6.1099472	6.0922298	5.8003768	6.0073518	6.2391341	6.2405019	6.1672114	6.0312493	6.0534823	5.7256702	6.2981786	5.734971	5.4949741	6.3779598	5.7795307	5.622493	6.5436968	6.0787688	6.4519122	5.8216415	6.3690129	6.4285527	5.5290015	6.0671194	6.1566031	6.0821473	5.8781127	5.838732	6.0880066	6.0630237	5.6929645	5.5587842	5.7575119	6.079225	6.1865901	5.9226425	5.8404885	5.861367	6.3601613	5.740306
MBNL2	3.2223679	3.5228345	4.1548318	3.798902	4.374045	3.0391593	4.4740089	3.5820503	4.2488768	3.8530321	3.5888162	3.9791085	4.3312239	3.545751	4.122423	3.4642745	3.0553019	4.5123163	4.7220183	3.9568646	3.3511925	4.1326575	3.9837604	3.3906397	3.7358046	4.3732813	4.5404381	3.0914571	3.7300592	3.6241073	3.2841701	3.3396295	3.8113577	4.0161787	3.590566	3.5753636	3.4157248	3.6831662	3.5414923	3.631196	4.5565533	4.2607381	4.0025813	4.1294468	3.7490927	5.9416291	4.1310997	3.7686514	4.3091959
KRT73	3.6279736	3.9344612	3.4449736	3.8226818	2.8392521	3.5622829	3.7752299	4.0253586	3.6195071	3.6627028	4.4264308	4.2778028	3.1441933	3.9833839	2.8769093	3.6157041	3.2308586	4.0105181	3.4612038	3.953836	4.1133305	3.4102855	3.2984812	2.8505548	3.1284567	4.3457847	3.9550476	3.9974694	4.1642361	3.6478837	3.8278576	3.9349325	4.2305736	4.5782404	4.2774231	4.2508258	4.0987805	4.3324848	3.9588497	3.3562012	3.3217352	3.5549149	3.6099941	3.8865236	4.1273378	3.9109548	3.6115609	3.8154721	3.8354899
COX1	12.8813477	13.3523613	12.9743584	13.1797396	12.7948261	13.0376424	13.3006251	13.3523613	13.3006251	13.3523613	12.624881	13.2499463	12.9743584	12.624881	12.1159271	13.6097678	13.5006733	12.0898354	11.3761564	12.4691112	13.1797396	13.0376424	12.0055894	12.8813477	13.1797396	10.9242229	12.9743584	13.0376424	13.3523613	13.5006733	13.6097678	13.3006251	13.3523613	12.6654396	13.1797396	12.624881	13.437277	12.8813477	12.7290629	13.6097678	13.437277	12.7290629	12.5202795	13.1065418	13.0376424	12.7290629	12.5202795	12.7290629	12.9743584
KRT74	4.1118758	4.9737978	4.5746226	4.4942973	3.7596533	4.5665777	4.5548278	4.545937	4.3384749	4.3467322	4.9085093	4.4297034	4.51248	5.1596531	4.3991196	3.958337	4.3034336	5.0148104	5.0217669	4.2696049	5.0885001	4.8465213	4.9661529	4.2214309	4.4421678	5.2983581	4.4959206	4.7740208	4.5735806	4.5541981	4.5139003	4.3340267	4.5788935	4.7834559	4.9601851	4.8850437	4.8335184	4.680887	4.7880961	4.2449257	4.2461335	4.8525151	5.5153734	4.3153439	4.958188	5.6239547	4.7945599	4.634562	5.2436574
SLC29A2	4.24016	4.594304	3.1349088	4.1112969	3.210692	3.8349336	3.9557033	4.490945	4.1695735	4.0538316	4.3048963	4.4413257	3.382778	4.1012745	4.1850755	3.830208	3.8629895	3.5232545	4.557893	4.4553484	4.5606152	4.2327644	4.0966619	3.1563008	3.9296456	4.4765012	3.995769	3.7411129	4.3117173	4.1875865	4.4714202	2.6016432	4.213425	4.8709155	4.2033384	4.5979443	4.6886142	4.3674175	4.8661256	3.9680649	3.4907552	3.4959116	4.1297757	3.5559007	3.8852148	4.5126948	3.9279237	4.1813697	4.1415298
LMX1A	3.5577261	3.1054978	3.9478013	3.9351128	4.1835584	3.6028916	3.2477272	3.543778	3.6705638	3.597016	3.6732779	3.6911697	3.6496274	3.6411447	3.5440385	4.3221234	3.1946068	4.0908976	4.1330504	3.4203029	3.7793854	3.2876904	3.2698174	3.0318359	3.3925621	3.5417638	3.5330096	3.6297767	4.0340522	3.6998258	3.5636335	3.4597761	3.4410379	3.8344628	3.631026	3.9047325	3.7274816	3.6137306	3.5869655	3.6478015	3.2076017	3.5053092	3.9773379	3.0862872	3.5407506	3.3971879	3.2891884	3.6777252	3.2697034
CCDC125	4.4589743	3.8419092	4.3298194	4.1071818	4.4550434	4.216122	3.6220688	4.5734986	4.0194391	4.3591536	4.1524209	4.4475107	4.6890909	4.2952107	5.0022943	4.2865332	4.191671	4.4383292	3.7281215	4.673133	3.5251149	3.6362101	4.5361294	4.6020839	4.3736665	4.1841468	3.9127897	4.288669	4.3583535	4.6410673	4.3299909	5.0095271	4.5857285	4.3635944	4.8202785	4.1863313	4.458169	4.5633446	4.2012631	4.5635672	4.7182842	4.8751675	3.7236476	3.5441575	3.992657	3.5326902	3.6586812	4.5682274	4.3979927
GPR101	2.9007118	3.3184661	3.5200713	3.1119886	2.7831149	3.0322971	2.6168196	3.2597198	3.0923787	2.9558845	3.3466123	3.0399115	3.2565282	3.5600617	3.0986647	3.0398	2.523307	3.4991756	3.9988299	3.0216236	3.0396827	3.3396295	3.604642	2.8648989	2.9067582	4.8714842	3.2600247	2.6668326	3.1793668	3.5560892	2.9936101	3.1486767	3.5191528	3.9945036	3.4824284	3.3594476	3.4958138	3.4066135	3.5294398	3.0794218	2.8599286	3.1556696	3.5876748	3.6508221	2.7910999	2.6819403	3.4445052	3.0350123	2.7545334
ILDR1	3.2310556	2.8718394	2.4876411	2.8810429	3.0212512	2.965369	3.7016749	3.7821651	3.1970905	3.2431936	3.3805868	3.2762756	3.3908108	2.956787	3.3457823	3.2882359	3.060636	3.8712455	3.0208147	3.8130467	3.1836396	2.8632506	3.7545828	2.6637086	3.2003195	3.7774371	3.3084373	3.1209165	3.5271006	3.4043518	3.6323099	2.8367078	3.8821717	4.2357853	3.882431	3.3821016	3.876857	3.7801615	3.8242807	2.6387832	3.0028215	3.2285562	4.0200339	2.5382916	3.5596913	3.4721905	3.4279721	3.3901511	3.3752738
RBM26	1.8656663	1.3406884	2.0292832	1.7636303	1.4616617	1.5567906	1.6157137	2.2034738	1.8025381	1.8892889	1.7310664	1.8394606	1.801704	1.9206039	1.8356655	1.8820716	1.550706	1.5051949	1.644989	1.6863831	2.0142964	2.048733	1.7748519	1.5888881	1.6084702	1.8590619	1.8181904	1.6856897	1.986189	2.2370686	1.7598321	1.3552917	1.9580622	2.241599	1.6687067	2.0253912	1.8022173	2.0609348	2.1358272	1.9591005	1.6734414	1.5238896	2.0970804	1.4883912	1.6460681	1.8829649	2.2512404	1.6761567	1.874238
VN1R2	1.3125528	1.7754396	1.5446092	1.7232491	2.4745383	2.1462627	2.0314295	1.8893774	1.5909325	1.3625672	1.6436523	1.6025653	1.7342804	1.9999469	1.261733	1.6111968	2.0535005	1.6932908	2.122166	1.8365707	1.549999	1.9365027	1.4051182	1.445539	1.9913431	2.646952	2.0098809	2.3981442	1.5794736	1.6026545	1.5961643	1.4481057	1.3609352	1.7757118	1.3582656	1.7497696	1.9417429	1.5123794	1.5735454	1.951681	1.5364687	2.4575898	2.234428	1.4595359	1.4832369	1.3634206	2.5989224	1.4718952	1.27497
VN1R5	2.6992086	2.601848	3.1943085	3.2697034	2.4828111	2.5967219	2.4457961	3.2908745	2.5041775	2.5171789	2.6802607	2.4606147	2.3937592	3.1895736	2.7418652	2.2808667	2.5327759	2.5305923	3.1085714	2.7298196	2.4163302	2.2537018	1.9949866	2.0893384	2.4296797	2.9746329	2.4267411	2.242716	3.1551027	3.148118	2.9672204	2.5787988	2.7969755	3.2015393	2.8419521	2.9561249	3.1612745	2.8181834	2.8732778	2.6875039	1.9639887	2.4177908	3.3733195	1.9630357	2.5728108	2.3261788	2.1889412	2.7133213	2.3972222
ND2	12.575966	12.9743584	13.0376424	13.1065418	13.0376424	13.1065418	12.9743584	13.3006251	12.7948261	13.1065418	12.6654396	13.1797396	12.8813477	13.0376424	12.8813477	12.9743584	13.0376424	12.624881	12.1509816	13.0376424	13.0376424	12.7948261	12.3428882	13.1065418	13.2499463	10.7498669	13.1065418	12.5202795	13.2499463	12.6654396	12.7948261	13.0376424	12.8813477	12.7948261	12.8813477	13.0376424	13.1797396	12.6654396	13.2499463	13.0376424	13.3006251	12.6654396	12.624881	12.9743584	13.1797396	13.1065418	12.9743584	12.1876925	13.1065418
TAAR8	2.3345436	2.580693	2.0659867	2.4714652	1.6089437	2.2424376	2.302249	2.6760633	2.3605203	2.496896	3.2967133	2.8361263	2.2665821	2.9052598	2.2378976	2.1654265	2.8510167	3.2480197	2.7351601	2.471916	3.1114657	3.0776079	3.042767	2.7534934	2.483562	1.9063408	2.4884069	2.4039907	2.4132633	2.9489279	2.7682026	2.274212	2.7389091	3.2951329	2.9684058	2.7593609	2.6160143	2.4415145	2.8995204	2.3408336	2.5807824	2.6855304	3.1154749	2.5792541	3.1871629	2.7862962	2.5426997	2.86922	3.3570932
TAS2R39	2.0108933	2.4097516	2.3433704	2.0926572	2.4745383	2.1761325	2.3571223	2.0897384	1.9441692	1.9546393	1.8488246	1.9156162	2.3803575	2.0760085	2.0525511	2.0843324	2.1851046	2.2847368	2.1985383	1.9058474	2.2099961	2.3819743	2.7811408	2.6814055	2.3878279	3.2444231	2.3634958	2.2959381	1.9589244	2.1546279	1.926013	2.3152235	2.2308759	2.2350879	2.22123	1.7472427	2.3834627	2.0933705	2.0586373	2.198973	2.2751914	2.2322527	2.1707466	1.7231473	2.2335947	2.0875682	1.7408103	1.9227851	2.3954121
TAS2R38	2.7815587	3.0116588	4.1794089	3.1384119	3.0278203	2.1860984	2.9365395	3.1842688	2.849785	2.8964968	3.5468703	3.3344205	2.6596318	3.2816908	4.0362885	2.6100548	2.7179854	3.257728	3.594366	3.2850481	2.6941032	3.5746435	3.0972697	3.4467407	2.8077801	3.8092797	2.6114315	2.6695769	3.0566044	3.2881145	2.8970284	3.1294345	3.0068132	3.6328846	3.4696694	3.3311171	3.2919435	3.0223323	3.3077033	3.6349885	2.6443281	2.3029483	2.9261031	2.5607972	2.9118162	2.6437735	3.8831699	3.0797655	3.6932935
TAS2R40	1.7766562	1.6742007	1.9404814	1.6151443	1.95261	1.9571812	2.0084856	1.658423	1.662856	1.6921378	1.7880986	1.7670916	1.6712194	1.7411891	1.4871684	1.8902105	1.9178575	2.8144279	1.738876	1.6963543	2.0142964	2.7081539	1.9242797	2.2465267	1.9619308	2.9967965	1.7495552	1.5255202	1.8818636	2.0219689	2.0342001	2.2919197	1.891568	1.7509406	2.0420652	2.1399752	1.9165152	1.8721302	2.2225408	1.6326572	1.6316977	2.2334139	2.2253093	2.0146424	2.3175118	2.1123184	1.9781322	1.7852335	1.8961289
TAS2R41	2.554626	2.6157948	2.1249069	3.2355753	2.5945372	1.9661098	2.3299774	2.2076129	2.510844	2.0246474	2.1342955	1.9715068	2.8240438	2.6449997	2.5381179	2.3415472	2.7347266	3.1984985	2.0773153	1.7121846	2.5921298	2.2048238	2.1345917	2.5469586	1.9954958	2.8111543	2.0299252	2.4383889	2.3216975	2.2327589	2.5604555	2.4340123	2.12293	2.2544799	2.5864629	2.0599264	2.5012116	2.1676565	2.4913377	2.4851035	2.1207333	2.5538551	2.4673627	2.3374401	2.3982199	2.7554885	1.4342905	2.3736969	1.9962244
TMEM171	3.7236476	3.3036101	4.1211831	4.1966157	3.7711205	3.748722	3.6372943	3.9627796	3.5846397	3.5989672	3.8106849	4.0016563	4.0405618	4.7174985	3.8666263	3.6869555	3.2478951	4.3204156	4.7681921	4.1656283	4.4034782	3.9862388	4.3476433	3.8650221	4.3531718	5.005549	4.1906152	3.8126334	4.0339497	4.0444452	3.597744	2.2851795	4.3010827	4.5159469	4.6308376	4.0901247	4.4619412	3.7205952	4.0468844	2.9001759	3.3077974	3.7206703	4.6038696	4.092963	3.953836	4.748813	5.213066	3.7768445	4.5169341
VN1R4	1.9289741	2.78955	2.6906139	3.0061888	2.3547145	2.2808667	2.688481	2.5167571	2.4223877	2.2669152	2.6498514	2.3783808	2.2226173	2.8528986	1.9472792	2.6056905	2.6900753	2.609653	2.8741247	1.9880557	2.3009226	1.5459778	2.4492819	2.3602419	2.394166	4.4719264	2.1898581	2.8374596	2.652863	1.9149193	2.1894849	3.2586402	2.4537675	2.71789	2.3776972	2.3987792	2.3660979	2.6276951	2.4555724	2.2367235	2.3508687	2.1879692	2.2765024	2.4500235	1.9856898	1.9009949	3.1863604	2.1993464	2.9352336
TAS2R50	2.4294724	2.8779255	2.1680098	3.0914571	1.8343201	2.6327885	2.0970804	2.2823451	2.7447917	2.3516139	1.5848462	2.2770926	3.1415218	2.3293227	1.8187772	2.846198	2.510479	2.9851053	2.960541	2.4347178	1.9166624	1.8559685	3.3290724	2.9998712	2.3665718	3.1028936	2.6692748	2.8663095	2.6331996	2.8589781	2.7291014	3.449021	2.5790542	2.5219861	2.8793769	2.4435041	2.406907	1.8803273	2.4248517	2.0112161	2.0993553	2.2564356	2.2519127	2.6785017	2.3844848	2.4543316	3.4251902	2.8416752	1.9941843
CD8B	2.6706012	3.5636335	3.4324644	2.7584198	1.3479915	2.4453176	2.7330456	2.9652632	2.7215047	2.7141386	3.2500079	3.0097027	2.9304868	3.1648993	2.4190087	2.2538092	2.2843754	2.7710407	3.4505812	2.5619299	3.2157004	2.801018	3.1424328	2.6713677	2.6570522	3.843439	2.3480731	3.1122008	2.8342988	2.8851621	2.7734401	2.1105029	2.9382242	3.8595983	3.4098297	3.2126367	3.584584	2.7707072	2.7478344	2.0286687	2.8018688	3.3299204	3.6059621	2.4547775	2.7656292	3.0315317	3.9149052	3.1217187	3.495645
MACROD2	2.1956756	2.1383027	2.1255661	2.4079157	1.8702448	2.074664	2.6008832	2.5073497	1.9089523	2.2865677	2.0891413	2.3270874	1.7986784	2.2012157	2.2776772	1.8327112	2.1874913	2.1888408	1.701845	1.6423029	1.691386	1.4699722	1.5641794	2.7796247	1.9232922	2.2111198	1.9153827	2.3927953	2.0789667	1.9533635	2.1202054	2.7867631	1.8667704	2.2222453	2.0636568	2.0180787	2.0882118	2.2043733	2.5934486	2.1591357	1.9438726	1.7186212	1.8550108	2.7287515	2.0058059	2.1680098	3.2598298	2.1012855	2.0326405
DDAH1	4.1617896	3.3658134	4.2321407	3.99707	3.4906467	3.9929409	4.2248748	4.5822501	4.0045188	4.1932294	4.3635151	4.1888469	4.0292053	4.1270655	4.678371	4.1494447	4.6409561	3.8437323	4.2527623	4.495625	4.1415298	4.3841534	4.5231123	3.3175023	5.0581444	4.2679171	4.6390324	4.0926665	4.5491894	4.5079513	4.5258176	4.8642702	4.7862443	4.5319515	4.5980651	4.4630746	4.467543	4.5878004	4.7441322	4.7835428	4.8475632	5.6518626	5.0949142	5.0480575	4.7623341	3.581171	4.1563165	4.2595087	4.7074613
PIANP	4.1662527	4.6709332	3.539503	4.049139	2.911576	3.8973259	4.258021	4.7302495	3.8388264	4.1873539	4.4168338	4.5937108	4.4584594	4.5103627	4.8060767	4.0548706	3.8852148	5.1576672	4.2589956	4.379933	4.2793429	4.0818996	4.1633644	3.1994883	3.5827257	4.9918569	4.5115818	3.9863288	4.5212504	4.3514433	4.4085491	3.7205077	4.5301352	5.1740724	4.6109632	4.6861667	4.8591523	4.4873735	4.721151	3.6050604	4.0257442	3.9558002	4.9029586	3.214852	4.5096964	5.5613291	4.3387061	4.3435387	5.0661304
ATP6	12.9743584	13.2499463	13.2499463	13.437277	13.3523613	13.437277	13.2499463	13.437277	13.3523613	13.5006733	13.3523613	13.6960219	13.0376424	13.3523613	13.0376424	13.5006733	13.6097678	12.7290629	12.624881	13.1797396	13.3523613	12.8813477	13.1065418	13.3523613	13.437277	12.3428882	13.3523613	13.1797396	13.5006733	13.1065418	13.3523613	13.3523613	13.2499463	13.0376424	13.3006251	13.2499463	13.6097678	12.9743584	13.5006733	13.437277	13.5006733	13.6097678	13.3006251	13.437277	13.437277	13.2499463	13.2499463	12.575966	13.2499463
H1-6	2.6565213	2.7633351	2.2581957	2.96239	3.2348337	2.9016894	2.695781	3.0580246	2.4614318	2.5066664	2.5030351	3.25076	2.721187	3.1415835	2.912313	2.4061098	2.3391072	2.7940447	2.8472793	2.9609404	3.490568	2.443591	3.1598327	2.03985	2.4007498	3.6066929	2.7037479	2.6546422	2.6814055	3.0361177	2.939972	2.7982826	3.0127358	3.5410334	3.426244	2.9973593	3.0242351	3.3001466	3.1517194	2.3599846	2.897903	2.6568247	3.5332509	3.5101428	3.24733	2.8378805	2.8964404	3.1413477	3.7728892
COX2	13.968402	13.6960219	13.437277	13.8006001	13.8006001	13.6960219	13.5006733	14.1692228	14.0558183	14.4490916	14.1692228	14.268744	13.437277	13.8006001	13.5006733	13.8006001	13.8849015	13.1065418	12.9743584	13.3523613	13.8849015	13.3523613	13.437277	13.437277	13.968402	12.7290629	13.6960219	13.6097678	14.1692228	13.8006001	14.1692228	13.6097678	13.6097678	13.3006251	13.6960219	14.268744	13.968402	13.968402	13.968402	14.268744	14.1692228	14.268744	13.437277	13.8006001	13.968402	13.5006733	13.437277	13.6960219	13.437277
CYGB	7.0716892	6.7746347	6.376062	6.4327119	6.6705775	6.7173374	6.5900272	6.4443922	7.4223077	7.6103513	7.115236	7.0018773	6.1795637	6.7746347	6.801988	6.2555047	6.7283621	6.3723174	7.2869387	6.8676681	7.5081203	6.3383594	6.7194796	6.53411	6.4001142	5.951014	6.3982803	6.6628693	6.952915	7.7650928	6.2368072	6.4841712	6.8981645	6.8401398	6.5109661	6.5715899	6.9368588	6.5636779	6.9190907	6.2064096	5.6304081	5.3612767	6.0491767	6.1514823	6.5776598	6.3019728	6.206697	7.3041865	5.9905147
EFNA2	3.9234395	3.9579498	2.8164117	3.9670909	3.5319788	3.8788233	3.657856	4.771503	3.7746956	4.0662749	4.9630815	4.4992305	3.5725042	4.0228838	3.6328185	4.0495518	3.1467569	4.3099789	4.0960837	4.2167558	4.1641203	4.2857915	4.0800356	3.6801154	3.9050199	4.1052327	3.5743113	4.0931419	4.5446437	4.7062364	4.185663	3.2583351	4.7912929	5.2292939	4.4742992	4.7782047	4.9568667	4.2415457	4.5245927	3.6318213	3.669999	3.8615008	4.6637994	3.3454814	3.8160436	4.5593491	3.9387677	4.4691089	4.0386071
IFNE	2.2782896	2.2998928	2.2489682	2.7584198	3.0057878	2.3400805	1.872776	2.4364121	2.2522671	2.1867296	2.9052598	2.2366854	2.3858856	1.8725253	2.5679707	2.6830156	2.3136144	2.3218717	2.65107	2.5857582	1.9659347	2.3755087	2.395567	2.8401274	2.4946912	2.9529389	2.5110406	2.2994822	2.2432014	2.6333566	2.0809437	1.8529739	2.1739255	2.4703966	2.1019451	2.3240988	2.0660815	2.3173921	2.9534049	2.2378976	1.8723243	2.5434035	3.1397268	1.7642211	2.6077303	2.1880376	3.2887988	2.3568748	2.9186965
ND6	9.46858	11.0944658	10.4949601	10.4737751	9.6147306	10.4016693	10.566855	10.1649403	9.8019846	9.1491239	10.4949601	10.199699	11.4447375	11.475753	11.2704516	10.0907881	9.958339	11.8089651	10.9242229	10.6985313	10.8928021	12.2248223	11.678463	10.4737751	11.4029297	11.3594667	11.5028185	11.6038925	9.9088328	9.7265113	9.118214	10.9242229	9.9533209	9.9670308	10.1283292	10.1176648	9.8437557	10.106895	10.8235751	10.604276	10.7203393	11.4318181	11.8089651	10.5594309	11.2859364	12.6654396	12.2248223	9.3285944	12.3428882
SREK1IP1	5.1031326	5.3406933	5.6959541	5.102283	5.712507	5.571468	5.2504171	4.2366331	5.1035417	5.2062117	4.4535173	4.9818856	5.3419338	4.4426305	4.4760049	5.8008544	6.0239816	4.3589224	4.3825805	4.8757957	5.2433166	4.2373085	5.141738	6.7088387	6.9030719	4.4494423	5.9360821	4.8052288	4.6099289	4.1599057	4.3573067	6.0398864	4.1514087	3.701369	4.3408263	4.6705623	3.6633034	4.9193028	4.4857831	6.3029371	6.2735599	6.5625322	4.7049661	6.0508907	4.2924154	3.6207936	3.7124713	4.6510312	4.9206122
THRSP	7.6374247	8.2381353	7.5345754	8.2470936	7.2676716	7.782029	8.5050978	8.413366	8.053862	7.6495174	7.7194671	7.8281875	7.5754644	8.0670493	7.351423	6.6873925	7.4306901	7.4723264	8.1801078	7.9225966	7.5845163	7.7607233	7.7337831	6.829892	6.1242102	6.9312273	6.2811284	6.7273975	8.1552611	8.3759821	7.2189547	7.1661775	8.0213924	8.2129287	7.7580409	7.7959664	8.2220327	8.4692866	8.2648268	5.1228584	5.3189098	5.2221015	6.6589061	8.103484	8.5050978	7.9935652	8.1533354	7.9352055	5.8157164
DIPK2B	5.2929364	5.3574603	5.3664324	5.6729315	5.7137423	5.6346705	6.0641391	5.1166962	5.8742036	5.7377603	5.3145529	4.6839908	5.3694022	5.463066	4.2418468	4.2682298	5.9626581	4.7637046	5.200334	5.5777948	5.1233608	4.547608	5.5089956	6.1305904	5.3473979	3.7107637	5.7178163	6.4125481	5.6005955	5.5357735	5.3684817	6.0910381	5.5032384	5.3815527	5.4196527	5.4126057	5.5893997	5.0818472	6.0163276	5.7785086	4.4691089	4.4333726	4.7953362	5.8013907	4.965741	4.4061048	4.7392231	5.997714	5.6428566
FBXL19-AS1	4.6263499	5.1419764	5.3769745	4.5135318	4.430791	4.789695	4.9579585	5.3942851	4.6700832	4.460417	5.1637398	4.960552	5.347157	5.2051448	5.3060285	4.6134909	4.4388147	5.7716085	5.6856294	5.5550605	5.4236186	5.3618914	5.6842574	4.6840936	4.6115241	6.5694	4.8496164	5.4281792	4.8978628	5.0957764	4.6312225	5.2659454	4.8441775	5.3668939	5.6956032	5.5502232	5.2969901	4.9804253	5.4256517	5.3468253	4.7548567	5.0551101	5.5146167	5.0857182	5.7009167	5.0590885	5.421033	5.0689821	5.7921286
POLE4	6.4310537	6.5072345	5.7126349	6.5760699	5.9364691	6.1731822	6.4715291	6.3596854	6.2710405	6.6559237	6.6823509	6.7283621	5.9998071	6.6043506	6.2980086	6.0459968	5.9250548	6.7330802	6.5934298	6.5322122	6.7071553	6.7347163	6.9396229	6.4543008	6.4270099	6.9314896	6.4870707	6.3849426	6.4566003	6.2242486	6.5150179	6.0297038	6.5313087	6.3982803	6.4896051	6.7695742	6.532837	6.5063564	6.9213158	5.7708065	5.8712509	5.920711	6.4649253	7.0323512	7.0015758	6.4956311	6.9745027	6.4796383	6.2918097
PDZK1IP1	4.1911718	3.9893728	2.3368921	3.63962	3.2675475	3.5931975	3.7527383	3.8105072	3.5981448	3.5315484	3.6772257	3.5281972	4.3195253	4.6720529	3.5146109	3.7905425	3.6525336	2.9413725	3.0434849	3.5986527	4.2842795	3.9653915	4.355955	3.9275608	4.1967284	4.4974799	3.3519801	4.0486459	3.5150512	3.6534825	3.7031172	3.7894323	3.922092	4.0641944	3.727764	3.8181927	3.907904	3.6574446	3.8181482	4.2144755	3.7885764	4.3020539	4.7151981	3.8392958	3.859877	3.1473141	4.0681728	3.7724186	4.7201353
BCRP3	4.1416874	4.1504208	4.3230153	3.9038509	4.2264131	3.9718732	4.4328917	4.4249389	3.6711097	4.1557089	4.4785316	3.8173326	3.8044507	4.3418374	4.0769816	3.8236862	3.9997652	4.5201931	4.2183045	3.8971252	4.3822139	3.9368292	3.764141	3.618603	4.5437355	4.0444452	3.9588497	4.3304603	4.0936248	4.3352897	4.3737511	4.1936904	4.2987189	4.9515701	4.6716533	4.5521198	4.3233887	4.0043246	4.4536233	3.4647872	3.6580082	3.8124182	3.9086596	4.352029	4.4385283	4.1267821	4.611342	4.1023713	4.0110699
TAL2	3.6335641	3.6212418	3.7561673	3.5361441	2.736374	3.5861042	4.1223305	4.105746	3.5970988	3.7663976	4.520359	4.1942488	2.9870996	3.9725903	4.3061492	3.8740489	3.6929303	3.5232545	3.9758201	3.934179	3.7023862	3.7449821	3.4460463	2.8996098	3.1195499	3.095839	3.5754694	3.4049722	3.7065445	3.7901695	3.9254652	3.604332	3.9420159	4.8013542	3.9087718	4.2099924	4.2948116	3.8938595	4.1701706	3.6116798	3.656431	3.4618236	4.3610215	3.8286624	3.2182907	4.0812887	4.7080748	3.6385788	3.7273305
INSL3	5.6823192	6.0029076	5.3562901	5.6133174	4.5549255	5.4856467	6.0485106	5.6895145	5.621359	5.4628178	5.760147	5.8477788	5.7225248	5.5208613	5.4652654	5.4509239	5.3901145	5.8790354	5.3834971	5.8617646	5.2406873	5.3342984	5.9654299	5.3684817	5.4436146	6.0468383	5.0682936	5.6018359	5.8074468	5.752093	5.8028953	5.8084247	6.0739292	6.4712092	6.4551505	5.8064667	6.0373494	6.0211212	6.0404949	5.1892414	5.5931789	4.9655492	6.0702321	5.508467	5.6272616	5.8637868	6.0766601	5.9592641	6.6484703
SYCP3	1.6139435	1.8588547	1.85703	2.1735305	2.8117326	1.8409065	2.004664	1.5786715	1.3908477	1.5815061	1.5117071	1.5535516	1.686589	1.4652868	2.0667079	1.9415494	1.7929398	1.4382355	2.7598021	1.9567721	1.780062	2.1806144	1.5356543	1.6615011	2.182863	1.8078163	1.8948289	1.8706488	1.4231162	1.2162798	1.4220859	2.2153975	1.5972667	1.5501235	1.8462057	1.4319969	1.2850025	1.6165603	1.6034176	1.8991619	1.5737861	1.7928455	1.8822851	2.1406678	1.7681824	1.2973961	1.5031423	1.6787589	2.00362
TMIE	3.3927513	3.2858385	2.5545174	3.438212	3.0047282	2.7805008	2.832373	4.149622	3.4019619	3.5920419	4.4900038	4.1644072	3.1151165	4.0772194	5.0786358	3.6970709	3.3636896	4.0085221	3.105875	3.1352181	4.2526538	3.337936	3.0681654	2.4437975	3.3045665	3.1054978	2.9940019	2.8513826	3.5891364	3.9192959	3.525745	2.8607866	3.4779509	4.0821808	4.2241727	4.452803	4.4220611	3.7470607	4.1203801	3.3413212	3.2534638	3.1017801	3.8886293	2.5353977	3.805387	4.0279679	3.9737408	3.7377098	3.5901507
MUCL1	1.7286085	2.26288	2.0693527	2.0415617	2.5228879	2.5232144	3.5119785	1.9635731	1.9998521	2.0789667	1.7294353	2.1978151	1.9349635	2.4488939	1.3625672	2.1450884	1.9318914	2.4813566	2.211588	2.5337254	2.5445516	3.7054166	1.6571217	2.2941322	2.3599846	3.5403022	2.4052991	1.9536472	1.913634	2.0247426	2.1071644	2.8295228	2.4866591	1.9767548	1.8768411	1.9614639	1.9709114	1.8545055	2.047669	2.5957789	2.2905933	2.2763237	2.2537018	2.4510738	2.9233892	1.4744376	3.4095219	2.121842	2.0668116
ATL2	4.9298123	4.9371988	5.4934158	5.6983011	5.619275	5.2883673	5.3879312	4.4674324	4.6544593	4.4239707	4.3437318	4.4727436	4.7515082	4.3207531	4.9013625	4.6562014	4.8337327	5.052429	4.9375093	4.5806148	4.8623966	4.447733	5.4284585	5.6994491	4.7725627	4.3090681	4.7661713	5.532442	4.9344997	5.0538391	5.7917058	5.8507541	4.6518099	4.4928801	4.9567707	4.3503772	5.0625135	4.694321	4.5070581	4.8091849	5.1004524	4.3158694	4.290154	5.0625135	4.8562791	5.3688195	5.1838909	4.9152473	4.4099774
LINC00189	1.5591417	1.4149542	2.0709702	1.8429483	1.8247506	2.0283773	2.2842808	1.595008	1.6200169	1.6632083	1.5770036	1.7424929	1.8607702	2.2444767	2.4237011	1.4945109	1.8965246	1.7859294	1.9496734	1.7411891	2.0451311	1.5030096	1.7939079	1.32775	2.0039472	2.9783338	1.6075129	1.7498796	1.9703398	1.8475864	1.5742055	1.9892153	1.9446918	1.7243277	1.439519	1.6380249	1.7002737	1.5361494	1.7164869	1.8771191	1.8159037	2.18681	1.632141	2.4955798	1.7582202	2.0802174	2.496379	1.8211571	1.4931289
KLHL35	3.6643727	3.9610138	3.8817238	4.0703211	2.8233779	3.7591667	3.9616564	4.0441106	3.7416393	3.8764944	4.0559581	3.6621541	3.4453422	3.7351643	3.2837447	3.1947776	3.9253542	3.8693345	3.2483804	3.1607132	3.9494437	4.1971995	3.6718951	3.1800209	3.4268587	4.8256669	3.6867297	4.2380951	3.5972116	4.0564863	3.6666882	3.7426124	4.0197323	4.5204112	3.9252628	3.9507113	4.2641225	4.038932	4.1618673	4.1887979	3.6887445	3.7759721	4.7731476	3.8454657	4.1804624	4.1336055	3.597744	4.0458998	3.69612
ZNF354B	3.4224442	3.859877	4.1080031	4.9070386	4.6510312	4.0381769	3.9572767	3.5456686	3.9147274	3.3531141	3.0068828	3.369278	3.983161	3.6741925	2.767903	4.183264	4.1151399	2.5629078	3.3147574	4.0482971	3.8474868	2.7641084	3.8211861	4.6788392	3.3827359	3.929129	4.6279633	4.6806458	3.1081285	3.6019331	3.1415218	4.4621492	3.2984812	3.2747404	3.3654387	3.2496716	3.1196198	3.2340555	2.8427976	4.9018495	4.4679225	4.1653697	3.9211138	3.5941431	2.5439806	2.8698751	3.6586812	3.5953855	3.7490091
FOXC1	7.6895589	7.104275	7.1121558	7.3453536	7.1097391	7.8726864	7.0460652	5.435348	6.2262921	6.7837638	6.9747918	6.6942255	5.5849879	6.3023979	4.9013625	7.21233	6.2362996	6.892909	6.6545985	6.4670327	6.0330045	6.7400558	7.3041865	7.7358918	8.1409111	6.079225	7.3940662	7.6031989	7.4569214	6.6085417	8.1636455	7.2844398	7.5656685	6.6962605	6.9850251	6.3143052	6.8488907	7.5100689	6.9575727	7.7436311	7.9352055	7.9352055	7.8919046	5.8221249	5.6958396	5.9775762	6.103562	6.9131644	7.2232603
TRIM42	2.0919989	2.1006667	2.1075498	2.4577909	2.0928722	2.0600201	1.2319927	2.1047516	2.1421011	2.2792141	2.1909829	2.0620875	1.8443257	2.0473542	1.8746167	2.0751327	2.4454384	1.8392512	2.0191744	2.9462951	2.4902508	1.8034009	1.8734048	2.4804437	2.2238818	2.5426997	2.4242905	1.6221791	2.3038709	2.2590962	2.2323642	1.8697719	2.2255414	2.0345366	2.208583	2.1538659	2.0730279	2.2374412	2.7161475	2.4120476	1.7769517	2.2015766	1.8802438	1.9511603	2.5713511	1.9985438	1.6050604	2.2681937	1.555669
FSIP1	1.3275177	1.7039431	1.5232336	1.5715837	1.2900609	1.4992626	1.5020342	1.3322205	1.3496601	1.5326164	1.7576518	1.4977124	1.8995699	1.4712415	1.8347456	1.4431347	1.6318999	1.9200043	1.6696452	1.1272587	1.7737773	2.1025365	2.0922777	1.5472742	1.5535516	2.0782658	1.3545274	1.4832369	1.3788838	1.5975376	1.473555	1.5124865	1.5252282	1.4238678	1.5153104	1.7033325	1.6185332	1.3416045	1.5680662	1.7154312	1.8270697	1.3912389	1.9738099	1.4640522	1.241872	2.4173491	1.5863936	1.1868306	2.2934328
FAM98B	1.2742022	1.1265852	1.5453448	1.2094083	1.3004621	1.2381266	1.3232301	1.1483895	1.2948694	1.1412066	1.2095267	1.0630336	1.2636798	1.27497	1.5980091	1.2804475	1.2282155	1.1124966	1.4203954	1.4089904	1.3227866	1.3868954	1.3720698	1.1878214	1.0145133	1.1453478	1.3364062	1.1278487	1.527403	1.4243498	1.2452362	1.0198828	1.486061	1.176681	1.1840979	1.3707931	1.2330453	1.2661469	1.2128572	1.0906548	1.0295322	1.1981006	1.4547742	1.6360361	1.0340103	1.5717152	1.1940094	1.1871796	1.9693907
EFCAB13	2.7252237	2.2056094	1.930442	2.4090721	2.1126787	2.9557124	3.0422643	2.5313842	3.0565233	2.5796495	2.4607103	2.5904115	2.927768	1.9135211	2.0390702	2.5258539	2.1610561	2.2558225	1.8120435	1.8980723	1.6810574	1.6817757	3.0614968	4.0075433	2.6083835	2.6906723	2.9305807	2.854002	2.6820388	2.4986939	2.4747936	2.9068584	2.7099533	2.9393624	2.7032521	2.6649582	2.7391383	2.5926876	3.1338292	2.3222152	2.5379333	2.630754	2.3018701	2.9083299	2.7656292	2.9426917	2.8567536	2.5699268	1.9888151
GARIN3	2.9272448	3.064816	2.5136775	2.3852642	2.2076129	2.6137391	2.5871471	3.1581067	3.0283715	3.1827989	3.3883411	3.2772689	2.7866753	2.7979745	2.4584911	2.7712404	2.6290248	3.0629829	3.5899179	2.8058856	2.9273075	3.0709953	2.9068584	2.8007991	2.6993035	2.5634354	2.6771777	2.3909233	2.784972	3.0964802	3.1624488	2.7234273	3.1483022	3.4370705	3.6027749	3.7628655	3.6874803	3.5055746	3.2353021	2.2145039	2.8741247	3.2982452	3.6439774	3.0083536	3.1030735	3.4003806	3.3216449	3.4073326	2.9867553
CABCOCO1	1.3378336	1.8065446	1.7337786	1.7327199	1.5150678	1.6157137	1.8743347	1.4172607	1.6234343	0.9057122	1.8878018	1.6319805	1.850658	1.5399312	1.6306512	1.3982197	1.6434305	1.4646244	2.0429654	1.7489063	1.6554977	1.8488246	1.3527539	2.0076079	1.9709114	2.6024514	1.5859727	1.9943191	1.4214562	1.4205582	1.3132112	1.6539774	1.4960229	1.9349635	1.6791869	1.6227632	1.4811487	1.4832369	1.5464104	1.792748	1.837272	1.5377381	1.4039896	2.3106895	1.7978367	1.3290359	1.3052888	1.6021127	1.5663369
SLC9B1	3.5509516	3.825141	3.1613724	2.8336352	2.9540996	3.1987872	2.9742934	3.5302457	3.4902813	3.6204618	3.9350337	3.9146253	3.040087	3.3107005	3.6733862	3.1380222	3.0125788	4.1682653	3.7053262	3.3076115	3.087932	3.5988619	3.2539149	3.0875514	3.1029851	2.8447547	3.2550323	3.2413675	3.3077033	3.3939691	3.4367473	3.2676516	4.1676912	4.0733418	3.6483498	3.5470428	4.0751026	3.8307325	3.9126704	2.9564896	2.9079348	3.2317322	3.9267993	3.0122209	3.9469789	3.7642344	2.8885519	3.2141269	3.286875
WEE2-AS1	3.1809082	3.515575	2.9620572	3.5423518	3.1496949	4.2086404	4.173654	3.2453537	3.1234431	3.3179835	3.1192466	3.3900493	3.3831828	3.2886944	3.4112264	3.4980024	3.6595369	3.1153929	3.6144492	3.8694208	3.8731251	3.0798817	3.0677889	3.0299822	3.2738462	4.2811534	3.4324644	3.4339104	3.4304667	3.6023224	3.5942497	3.6274418	3.3725233	3.5528457	3.4567417	3.4994855	3.2736648	3.5585446	3.4380998	3.8254514	2.896647	3.5421807	3.3686836	3.7311579	3.0349789	3.3763854	4.00175	3.5838722	2.8890918
[truncated: 20,053 more rows]
