# Supplementary material for: Identification of optimal feature genes in patients with thyroid associated ophthalmopathy and their relationship with immune infiltration: a bioinformatics analysis
Source: Front Endocrinol (Lausanne). 2023 Oct 13;14:1203120. doi: 10.3389/fendo.2023.1203120 (PMC10611488; doi:10.3389/fendo.2023.1203120)
Supplement: Supplementary file 1 [file DataSheet_1.zip › 1.deg+wgcna/10_GS_and_MM.xls]

probes	moduleColor	GS.C	p.GS.C	GS.P	p.GS.P	MMpurple	p.MMpurple	MMblue	p.MMblue	MMgreenyellow	p.MMgreenyellow	MMgreen	p.MMgreen	MMblack	p.MMblack	MMred	p.MMred	MMgrey	p.MMgrey
COX2	black	-0.0318424955738116	0.828053796597202	0.0318424955738116	0.828053796597202	-0.458473988517657	0.000923133860537722	-0.144309385814744	0.322526829924964	-0.648520008670777	4.68333137158887e-07	0.0860876598487175	0.556431234526554	0.557227354427218	3.20015349559523e-05	0.326787875212266	0.021918262794161	-0.3995932911134	0.00444816474062964
CBFA2T2	black	0.100939288775965	0.49013111857062	-0.100939288775965	0.49013111857062	-0.534255368672653	7.69016158084571e-05	-0.297812054624755	0.0376831492094888	-0.235059484861719	0.103990114432677	0.221086373412569	0.126857142145339	0.699830544191697	2.20002476508516e-08	0.386406779761086	0.00609860903181352	-0.258522209208621	0.0728825148118538
SELENOW	black	0.0786378263585343	0.591207316409274	-0.0786378263585343	0.591207316409274	-0.193952576871916	0.181765132710724	0.148132020129514	0.309737342653343	0.188673617577759	0.194178358540347	-0.301532414840842	0.0352462031839138	0.650203206763079	4.27512412668929e-07	0.120079481299339	0.411169689128323	0.168644282020865	0.246719475021603
LZTS2	black	0.21449301957052	0.13887934334521	-0.21449301957052	0.13887934334521	-0.197440488451658	0.173882480146773	-0.0752698330835931	0.607239949746733	-0.038515651401532	0.792745607006514	-0.154553319218179	0.288993747944522	0.753622120871765	4.12149835022173e-10	0.235104241543413	0.103922345946739	0.0259202131012108	0.859675584018137
CAPNS1	black	0.359731062718712	0.0111256008630151	-0.359731062718712	0.0111256008630151	-0.824455490097006	3.33473974892238e-13	-0.343440918587567	0.015691357050178	-0.508083144882077	0.000193857990914423	0.344568262752237	0.0153307567062016	0.805338869745794	3.02073779321058e-12	0.544240202877091	5.2947493540918e-05	-0.474826395335179	0.000566331865095393
RPL35	black	0.28030096927284	0.0510859376082302	-0.28030096927284	0.0510859376082302	-0.349192859386563	0.0139244251618649	-0.0699471716137823	0.632952064194315	-0.419954547508634	0.00266428145060047	0.167288193970846	0.250594907907856	0.803677010096231	3.61674027602574e-12	0.248608461285987	0.0849803175748037	-0.202242654869796	0.163438182771048
RPL11	black	0.206425276533201	0.154720719596667	-0.206425276533201	0.154720719596667	0.118461540442467	0.417546989892023	0.352983059409838	0.0128554409330736	0.0758908875055834	0.604269452725352	0.144360757505705	0.322352775887944	0.509263442937798	0.000186238646166215	-0.262626631547481	0.0682918125796606	0.33807115007251	0.0175096606793706
RPL24	black	0.227145278594147	0.116516441223376	-0.227145278594147	0.116516441223376	-0.387938638434882	0.00588285603591043	-0.123634614728958	0.397354940616666	-0.0441762112262419	0.763111249997604	-0.124890943637657	0.392538580553069	0.848714116095879	1.34320725050914e-14	0.389981188240725	0.00560554621790021	-0.0653929609172731	0.655299578833762
RPS13	black	0.294472430122935	0.0399872589801802	-0.294472430122935	0.0399872589801802	-0.513799231674074	0.000159424324111903	-0.413567135797192	0.00313967089524133	-0.255418905389945	0.076513052071737	-0.162938088264007	0.263303164663864	0.835808701905628	7.91407045931421e-14	0.646085178413349	5.33849409364252e-07	-0.328129955384415	0.0213492627068095
RPL27	black	0.233773176428271	0.105952338203629	-0.233773176428271	0.105952338203629	-0.336898876296106	0.017929533786255	-0.0119544285016498	0.93502555122558	-0.126638587584896	0.3858959466882	-0.0834058082665444	0.568838515848921	0.858928607497113	2.92425698142919e-15	0.288018247398432	0.0447679053195383	-0.0295751566934338	0.840131161810189
RPL34	black	0.209850536700359	0.147840242310928	-0.209850536700359	0.147840242310928	-0.483703955249854	0.000429915462266858	-0.302385793933388	0.034705967866006	-0.478507750415325	0.000505627811073441	0.0203275741170463	0.889739430837312	0.741302294416037	1.11624293894561e-09	0.491991809488939	0.000330127817988956	-0.393750188690135	0.00512367939174252
RPS11	black	0.185498412306903	0.201928476048833	-0.185498412306903	0.201928476048833	-0.138937895767229	0.341053048173374	0.293239611069852	0.0408665139645523	-0.236637188257539	0.101621663498879	0.136550880153369	0.349493195228415	0.551322876771288	4.03380211774602e-05	-0.109468788134481	0.45400533141447	0.105990351413742	0.468559549464726
RPL9	black	0.297755652173006	0.0377211352109244	-0.297755652173006	0.0377211352109244	-0.714789859226729	7.97288256892957e-09	-0.37243689342892	0.00840606316967767	-0.151396005422122	0.299077236407302	0.144682632332013	0.321263571807607	0.69803370450199	2.47500684034228e-08	0.621277192751522	1.90262644364757e-06	-0.32990769080189	0.0206147633104267
TAF10	black	0.327345968882994	0.0216801168819141	-0.327345968882994	0.0216801168819141	-0.359026578058519	0.0112963047630395	0.0107856056058401	0.941366633097705	-0.158931830125483	0.275381276643492	0.0548920650153773	0.707952219257815	0.88025818655266	7.9308417001012e-17	0.226936956439438	0.11686100017002	-0.00426946297942455	0.976773008058653
RPL30	black	0.356192991156248	0.0120058296331124	-0.356192991156248	0.0120058296331124	-0.477329760025114	0.000524381326528921	-0.347895609985684	0.0143073276374093	-0.205445439804393	0.156731575728394	-0.0320068316748903	0.827179924483143	0.840398292561658	4.28836381989397e-14	0.546329361924824	4.88964404787123e-05	-0.253135652332932	0.0792741895427058
ARF1	black	0.18990708121494	0.191225422411826	-0.18990708121494	0.191225422411826	-0.562417775278026	2.60133735660431e-05	-0.0158427628082412	0.913961461475991	-0.431218516572135	0.00197902558577248	0.203689185181433	0.160383697875191	0.700112814393281	2.15952636725008e-08	0.25229183726322	0.0803142327761372	-0.248232752852931	0.0854679421560645
USP22	black	0.316088336836213	0.0269275007785586	-0.316088336836213	0.0269275007785586	-0.600218209529327	5.14945797094281e-06	-0.333232399530078	0.0192982522705356	-0.193448002997104	0.182926366223245	-0.0523879129746639	0.720721880475587	0.663463831827601	2.04257704945126e-07	0.548404776339123	4.51552509237213e-05	-0.325375658520917	0.0225307286587032
RPS25	black	0.151309936640499	0.299355255945819	-0.151309936640499	0.299355255945819	-0.443783476970758	0.00140329312707957	-0.409095559410703	0.00351554242440996	-0.014405456951268	0.921741669555357	-0.152196810241626	0.296498470716323	0.667385541181727	1.63017129835382e-07	0.585083496650402	1.00925254587773e-05	-0.22956688965549	0.11256761743642
RPL37	black	0.386881904726489	0.00603096473310668	-0.386881904726489	0.00603096473310668	-0.358775897673759	0.0113575875472468	-0.214527406074237	0.13881451638276	-0.254419687331742	0.0777119194448323	-0.0394162088537578	0.788010367697438	0.861566686887053	1.93449285804447e-15	0.430890786300579	0.00199650588791985	-0.189762031734396	0.191571005013442
AP2B1	black	0.409434021668233	0.00348576665421368	-0.409434021668233	0.00348576665421368	-0.651716872083237	3.93661404256538e-07	-0.474003061445073	0.000580775527305619	-0.580870657584141	1.20992789828392e-05	0.39385787364088	0.00511046137540491	0.617430962136085	2.29449028188395e-06	0.525433012484762	0.00010591882919532	-0.571171157021179	1.81967861305243e-05
UBB	black	0.205204368388018	0.15722923699679	-0.205204368388018	0.15722923699679	-0.673696112018889	1.12600170492059e-07	-0.0779945503300207	0.594254917460592	-0.121402425245669	0.405996992950652	0.000857073246467053	0.995336686273644	0.744879278660282	8.40725892553952e-10	0.41765428552587	0.00282758957398813	-0.149053107667401	0.306704796941009
GABARAP	black	0.225023925181772	0.120061394623079	-0.225023925181772	0.120061394623079	-0.440833827074604	0.00152302381120654	0.0332438932343363	0.820608453242044	0.0299618618081341	0.838068653138641	-0.106884340397295	0.464795310182438	0.750418333717497	5.370018316784e-10	0.304630614625177	0.0333174679457416	0.00431939046195614	0.97650146510164
S100A11	black	0.217375804090549	0.133522532436642	-0.217375804090549	0.133522532436642	-0.413645037337654	0.00313344965408429	-0.260208481118191	0.0709677445323944	-0.304402344393443	0.0334565265390601	0.0219510137229281	0.880994719081112	0.717149396374373	6.75363832521195e-09	0.453378007328366	0.00106972916917861	-0.298688279231416	0.0370970615291102
RPL32	black	0.272190202901438	0.0584856056037334	-0.272190202901438	0.0584856056037334	-0.452410133119828	0.00109981614858614	-0.0936374363847469	0.522205415278082	-0.508629877914177	0.000190294049068694	0.184490021443129	0.204434811331075	0.777956257308502	4.80251366655593e-11	0.319332513852749	0.0253166094044221	-0.259632396266817	0.0716173514181168
SF3B3	black	0.2363212191944	0.102092637289928	-0.2363212191944	0.102092637289928	-0.536473869772761	7.08535599161946e-05	-0.356556071484771	0.0119128320798592	-0.138500446804023	0.342590276014783	-0.201768907831529	0.164447708837008	0.733124002250566	2.09818036177357e-09	0.618789554614037	2.14823287943577e-06	-0.321880726220412	0.0241085997295581
DDX24	black	0.326329799017952	0.0221153718364425	-0.326329799017952	0.0221153718364425	-0.694764942951244	3.05969290906988e-08	-0.373760897693136	0.00815897751492349	-0.0964459003672984	0.50974660320612	0.0642458816539202	0.660976712203195	0.620824037413694	1.94532698245963e-06	0.610812066277721	3.1487699047109e-06	-0.338431605240292	0.0173822450657155
RPS27	black	0.391018568389474	0.00546912532012514	-0.391018568389474	0.00546912532012514	-0.517838315813219	0.000138556910705747	-0.12836283371207	0.379407802039587	-0.219771910370145	0.129189058433382	0.20195883706723	0.164042436871155	0.894928285417902	4.3447290364688e-18	0.352476223674048	0.0129941880169518	-0.145533493633416	0.318395527068982
RPS15A	black	0.362791691594903	0.0104094684038087	-0.362791691594903	0.0104094684038087	-0.432271047523219	0.00192380166883491	-0.376321441774224	0.00769892348866667	-0.262664225800107	0.0682508534451472	0.127121377240975	0.384072688385773	0.770068018749176	9.91995474312701e-11	0.48640483618449	0.000394750257993743	-0.275907962842415	0.0549934575233286
PEA15	black	0.217961299496184	0.132453723262028	-0.217961299496184	0.132453723262028	-0.744175382080416	8.89281063848166e-10	-0.448402631021077	0.00123260819653133	-0.461548675838796	0.000843654823026419	0.188885335573967	0.193669212910823	0.667686996469535	1.60193247190103e-07	0.620605264977868	1.96625882210581e-06	-0.538741066182566	6.51251802682809e-05
SNRPD2	black	0.3254161523136	0.0225129685348067	-0.3254161523136	0.0225129685348067	-0.395961967577886	0.0048581055835716	-0.0380093947397359	0.795410828447538	-0.222008972270076	0.125239442712744	0.00397418665237679	0.978378993599313	0.895046050584618	4.23737949361453e-18	0.261682840528942	0.0693265002254037	-0.0686263804353977	0.639401012965352
RPS21	black	0.137393943277542	0.346497706388206	-0.137393943277542	0.346497706388206	-0.0808204258456175	0.5809191870163	0.237137562083761	0.100879248219654	-0.0933492252519045	0.523492480327002	-0.0345400712713109	0.813736002216506	0.673047524167377	1.17012896572034e-07	-0.0642025438955631	0.661191572745149	0.1869690747314	0.198312154977164
RPL23	black	0.319758459857705	0.0251112274751376	-0.319758459857705	0.0251112274751376	-0.441056032919099	0.00151369708042713	-0.22139812863174	0.126308754741977	-0.162093133075061	0.265820620901743	0.18765304989778	0.196645985987376	0.7825262304265	3.11200903373787e-11	0.42499145214394	0.00233549049162387	-0.162777553711468	0.263780231322818
RPS23	black	0.307963614905381	0.0313409674218359	-0.307963614905381	0.0313409674218359	-0.506890104396208	0.000201846480441597	-0.416668163642062	0.00290026550695102	-0.421501995378771	0.00255916633646019	0.101114161880104	0.489375754139915	0.758414078260437	2.75346499052606e-10	0.607577526058427	3.66592799492484e-06	-0.435926726619115	0.00174247584135915
MLF2	black	0.196883326907841	0.175124789525237	-0.196883326907841	0.175124789525237	-0.333418698450292	0.0192266354794459	0.0914673240520897	0.531935018323624	0.246005952861705	0.088403133742379	-0.0314318429173066	0.83023837769725	0.638769216033325	7.85764621052165e-07	0.171406670957437	0.238951326763274	0.174949263896919	0.22923588749792
SSR4	black	0.26138596111347	0.0696545351547428	-0.26138596111347	0.0696545351547428	-0.0125015360851024	0.932058736796452	0.355773863712294	0.0121139563724032	0.114657836459287	0.432759887875891	-0.0158069776147751	0.914155074726119	0.632291583318017	1.09722642919604e-06	-0.140461587020117	0.335732123562753	0.349049604460815	0.013966274451567
PSMF1	black	0.168225521690312	0.247911847876192	-0.168225521690312	0.247911847876192	-0.420592858237352	0.00262046843956195	-0.0102522592571602	0.944261355440418	-0.516887915881355	0.000143229697593021	0.321334808766666	0.0243632444900772	0.661798632104246	2.24559998005073e-07	0.155300941701536	0.28663892543196	-0.226465675854511	0.117643341349536
RPS29	black	0.251069268090166	0.0818401011740344	-0.251069268090166	0.0818401011740344	-0.0431403231985565	0.768510683206335	0.369065637665188	0.00906463965956771	0.0273242576055427	0.852157098400361	-0.0205189132921825	0.888708080360977	0.687853261040308	4.74787384232228e-08	-0.11631282577334	0.426102962957245	0.314179838515677	0.0279145387474044
DAP	black	0.241508090079564	0.0945711515543655	-0.241508090079564	0.0945711515543655	-0.446373155199805	0.00130517263571332	-0.289964843826782	0.0432793204741301	-0.587142285666655	9.2280277414417e-06	0.186873843404536	0.198544929126627	0.611889980387154	2.99205024574485e-06	0.371299132727947	0.00862353856768612	-0.447929919362898	0.00124918030096941
COX7C	black	0.0199299483153479	0.891883276791385	-0.0199299483153479	0.891883276791385	-0.0831320562070203	0.570112156132011	0.250385468283489	0.0827034088253724	-0.0909666142762994	0.534192476577988	-0.0653978737037749	0.655275305556507	0.589014645186301	8.50174058030033e-06	-0.0245018423672651	0.867283303222649	0.172272681920335	0.236550772183225
SEC11A	black	0.414994317005896	0.00302740711876038	-0.414994317005896	0.00302740711876038	-0.615382308900962	2.53259924471658e-06	-0.505658730865968	0.00021040425401008	-0.21427766774312	0.139285847331734	-5.60750604920723e-05	0.999694895348944	0.829410684214824	1.80325599768576e-13	0.722895575943018	4.47659291673734e-09	-0.402004102274745	0.0041930569009042
VAMP3	black	0.239347906764637	0.097649641492308	-0.239347906764637	0.097649641492308	-0.761690691204998	2.07855483870255e-10	-0.333592839599769	0.0191598957072877	-0.396885186011129	0.00475086683706926	0.19623476977883	0.176578941574368	0.811856700379161	1.46562932205477e-12	0.583084809568562	1.10027792948955e-05	-0.411852365340042	0.0032793999324492
CSNK2B	black	0.255064334946458	0.0769367860055309	-0.255064334946458	0.0769367860055309	-0.425200823817951	0.00232263810916358	-0.312504784991719	0.0288055375579805	-0.493018692835094	0.000319349980268411	0.242812468134521	0.092749049972366	0.753507324646268	4.16104988244759e-10	0.368410336116796	0.00919769952681668	-0.387541078761019	0.00593820041670584
LRP10	black	0.484576567255813	0.000418256545967081	-0.484576567255813	0.000418256545967081	-0.553035499911442	3.77352249624828e-05	-0.252631223453013	0.0798946408225464	-0.350071495783171	0.0136700835465438	0.180545884741753	0.214447981792767	0.849524711970919	1.1950725341949e-14	0.425679155646676	0.00229351030021584	-0.300361983039661	0.0359984257638793
RPL37A	black	0.190729156469084	0.189275200716619	-0.190729156469084	0.189275200716619	-0.242691408147478	0.092917003323042	0.218328870735181	0.131786013894389	-0.349583971571397	0.0138107139077273	0.191712075121607	0.186962079814492	0.658186611118305	2.75248701193988e-07	-0.00370766114547481	0.979828678611557	0.0126639158399032	0.931178369841952
SUPT4H1	black	0.311801085281949	0.0291868542719086	-0.311801085281949	0.0291868542719086	-0.557130976636714	3.21238290371127e-05	-0.168652128650583	0.246697169800298	-0.405835416128638	0.00381401253810223	0.344520640488405	0.0153458454587502	0.727893831837312	3.10431106543585e-09	0.342489456801062	0.0160012915689298	-0.297150422257383	0.0381307335474298
RPL41	black	0.196468539202533	0.176053798925167	-0.196468539202533	0.176053798925167	-0.200282740776064	0.167644120578013	-0.00553674593117105	0.969881465273652	-0.455877630303867	0.000995405249025938	0.253382327016056	0.0789721613531472	0.590763140674753	7.8715610374748e-06	0.163985133199003	0.260205759030951	-0.171271466410655	0.239327604890692
ATP6V1F	black	0.299480753046547	0.0365734795621567	-0.299480753046547	0.0365734795621567	-0.0096835514488608	0.947348785071523	0.121623204106332	0.405137427087862	0.00814515750816141	0.955704203187948	-0.102795993246313	0.482142159283731	0.747392754103767	6.86963635876953e-10	0.0331740649326467	0.820979072611703	0.172661636061815	0.235477991765719
SNW1	black	0.231192006696757	0.109975404097758	-0.231192006696757	0.109975404097758	-0.446347893460444	0.00130609940907016	-0.355945326788562	0.0120696217300788	-0.182895757853735	0.208441856148936	-0.00088962700297539	0.995159564177048	0.78177912317332	3.34312275567184e-11	0.528218337185752	9.58279341271073e-05	-0.235218657363142	0.103749257176718
EIF3H	black	0.382543089121611	0.00667367473595808	-0.382543089121611	0.00667367473595808	-0.697503312229559	2.56214397591536e-08	-0.478597155402254	0.00050422949083725	-0.287755287531653	0.0449721592005118	0.123758687899485	0.396877755359766	0.751130334669177	5.0650692338674e-10	0.677656713422785	8.88557896613281e-08	-0.468340957307486	0.000689427462480127
COX7A2	black	0.327048701070441	0.0218066923086574	-0.327048701070441	0.0218066923086574	-0.570978753974493	1.83422998382432e-05	-0.44212970859679	0.00146934451573951	-0.198233368392818	0.172125588076507	-0.0605514396298203	0.6793885723071	0.825249437053701	3.02583025026133e-13	0.684735644213237	5.76602132259304e-08	-0.346752922785062	0.0146520173525015
PHB2	black	0.380588315878877	0.00698218065117896	-0.380588315878877	0.00698218065117896	-0.459136450557709	0.000905463709946328	-0.464263816263831	0.000778634107421235	-0.627411487429849	1.40396873952688e-06	0.173117561246456	0.234224744934214	0.76554009060156	1.48521803206826e-10	0.565366073198988	2.30894394012358e-05	-0.543125763521794	5.52321325021863e-05
RPS17	black	0.34463131282655	0.0153107992093716	-0.34463131282655	0.0153107992093716	-0.227133159384741	0.116536464873884	0.0764029786705464	0.601824885713924	-0.004310416877149	0.976550269967725	0.10227920586199	0.484358867265163	0.741615742037457	1.08905896813876e-09	0.132150037013469	0.365386787997576	0.113952667875907	0.435613910558386
NDUFS5	black	0.242660111629429	0.0929604611509692	-0.242660111629429	0.0929604611509692	-0.321618887912083	0.0242304549411892	-0.214564114350755	0.13874533720088	-0.105754043598748	0.469557270837202	-0.0572793188758524	0.695852158561647	0.749414112460817	5.82966357965925e-10	0.393742181283195	0.00512466347071437	-0.135656038806021	0.352690002037425
SNRPA	black	0.429871967303811	0.0020517258150503	-0.429871967303811	0.0020517258150503	-0.604912235475986	4.15009738707596e-06	-0.125192867687523	0.391386227105356	-0.311448762276864	0.029379342180875	0.173025088498031	0.234478563537906	0.805843552980974	2.85900831333822e-12	0.355312538133843	0.0122339336627484	-0.241333018056753	0.0948178099737014
ADAR	black	0.334096395311505	0.018968008850604	-0.334096395311505	0.018968008850604	-0.608932898928927	3.44031982439672e-06	-0.303096803749768	0.0342611021055131	-0.153710494876583	0.291663514141383	-0.096106741043185	0.511243134963524	0.764605135666996	1.61249132729312e-10	0.598500506257431	5.5677578061523e-06	-0.313010870517945	0.0285338759500426
RTL8C	black	0.332765745052543	0.0194786336942228	-0.332765745052543	0.0194786336942228	-0.783804974829502	2.75110560806211e-11	-0.325250669602932	0.0225856217250287	-0.483534040021676	0.000432219535125817	0.334072507863711	0.0189770746184638	0.838449363570584	5.57573439792554e-14	0.526749655969327	0.000101033780265756	-0.440463541236149	0.00153867975971526
CIB1	black	0.283542915425835	0.0483490437906056	-0.283542915425835	0.0483490437906056	-0.548932870121473	4.42461578293867e-05	-0.266179152857395	0.064506828593631	-0.419181637539776	0.00271819919946364	0.339347088263735	0.0170621663121358	0.707228781434416	1.34224493737285e-08	0.385145610287652	0.00628137975195448	-0.328576138600803	0.0211628734846503
RPL38	black	0.0971047038956268	0.506846003544605	-0.0971047038956268	0.506846003544605	-0.369658715723669	0.00894565099954744	0.0434033867526716	0.767138457176478	-0.298028315825753	0.0375377930340422	0.00113532930705559	0.993822727812949	0.715377442677191	7.65126911933731e-09	0.24083705881012	0.0955192736163015	-0.109416551448087	0.454222055176648
UQCR11	black	0.207486655995953	0.152563983363186	-0.207486655995953	0.152563983363186	-0.165156283241732	0.256770243079246	0.246773638207235	0.0873824810425404	-0.0729861298906946	0.618216673971558	0.083091219962476	0.570302260782781	0.753950202835849	4.01040772422675e-10	0.00687962303792542	0.962581223043712	0.18130463759762	0.212495606050643
UQCRH	black	0.197709455878651	0.173285045632462	-0.197709455878651	0.173285045632462	-0.107276481873487	0.46314930599601	-0.268176079480191	0.0624539456572671	-0.457638900454789	0.000945848596535478	0.386921532271483	0.00602535255519644	0.498028612921124	0.000271196359125455	0.250450357266844	0.0826211800630826	-0.310653978234186	0.0298174466092618
CDK4	black	0.452018684626227	0.00111219799962455	-0.452018684626227	0.00111219799962455	-0.589520263919351	8.31487831189082e-06	-0.40987337329185	0.00344744655504183	-0.416208837238772	0.00293467673258719	0.312299037367869	0.028916595122182	0.786236460258516	2.17127496791152e-11	0.561375882827152	2.71255481397245e-05	-0.456697592419564	0.000972051928892923
RAB13	black	0.246026296814841	0.0883759666505762	-0.246026296814841	0.0883759666505762	-0.633229976797272	1.04591565471595e-06	-0.298864986342154	0.0369797806418744	-0.430698856656005	0.00200680645227641	0.00694065147708163	0.962249523601604	0.757048049811246	3.09189643551851e-10	0.556816348700164	3.252605654701e-05	-0.426539705120877	0.00224192156573418
NDUFA1	black	0.250526436465087	0.0825248524879149	-0.250526436465087	0.0825248524879149	-0.238751748138494	0.0985127267918175	-0.0183061360056175	0.900646030902856	-0.394904520768509	0.00498353373195101	0.255329391209265	0.0766198529903011	0.734136910514678	1.94284773426072e-09	0.147535292653046	0.311712174369839	-0.142295749576511	0.329395999949986
ATP5PF	black	0.2894787544648	0.0436471932635391	-0.2894787544648	0.0436471932635391	-0.573862175434903	1.62699450844598e-05	-0.374855602168576	0.00795945776195555	-0.226998428406529	0.116759246852272	0.143123605491663	0.326560890154884	0.837180807600213	6.60246245017014e-14	0.584088167904607	1.05367534315578e-05	-0.309516963069263	0.0304536342638478
COX5B	black	0.255931103197556	0.0759041969703752	-0.255931103197556	0.0759041969703752	-0.0655726795114198	0.654411848097589	-0.0934450060664858	0.523064577095184	-0.341383528832951	0.0163680719273223	0.396099168361177	0.00484203586561384	0.561517235817793	2.69721388680567e-05	0.0809902670095362	0.580122018963952	-0.139567953255346	0.338846503910705
NUTF2	black	0.313615810574774	0.0282119548943031	-0.313615810574774	0.0282119548943031	-0.657884272398436	2.79943450938221e-07	-0.545661868232047	5.01587679830054e-05	-0.415110234644806	0.00301844638932113	0.0382224826220326	0.79428872983966	0.890369402976978	1.11935163368896e-17	0.721483995507999	4.9570976791974e-09	-0.51394753472165	0.000158610171206643
DBI	black	0.296865393891148	0.0383248942490145	-0.296865393891148	0.0383248942490145	-0.285930938087629	0.0464102487184273	-0.377196637810186	0.00754692048143002	-0.436749091628658	0.00170384381052233	0.258468770183211	0.0729438571720994	0.670848212677367	1.33210050661738e-07	0.437594296344332	0.00166493474769456	-0.355679529233435	0.0121384076174978
DEDD	black	0.396218526509767	0.00482809383883387	-0.396218526509767	0.00482809383883387	-0.642609463031357	6.42282467250106e-07	-0.224966221186833	0.120158951546058	-0.569447493947326	1.95391733365587e-05	0.407262790167102	0.00368069882925575	0.546246053076584	4.90523829688554e-05	0.386398416928583	0.00609980555793949	-0.48035516665789	0.000477432697516343
MEN1	black	0.291224769902585	0.0423375944692117	-0.291224769902585	0.0423375944692117	-0.333076124315546	0.0193585012170693	-0.343559355852366	0.015653136626158	-0.392600217292373	0.00526670987600136	-0.077798301890648	0.595186050772269	0.746846520796146	7.17933263298489e-10	0.480527554731445	0.000474875485456027	-0.33647028619004	0.0180851572889929
PRKACA	black	0.371789627690848	0.00852919424780074	-0.371789627690848	0.00852919424780074	-0.404322085603608	0.00395997218012126	-0.265434045004709	0.0652864801596614	-0.457786533003085	0.000941796851588379	0.125165054183341	0.391492299724265	0.821401156410916	4.82534637773965e-13	0.423674799341193	0.00241776744686579	-0.329911831382092	0.0206130777735521
RPL27A	black	0.318181992215233	0.0258784077412408	-0.318181992215233	0.0258784077412408	-0.208999565218043	0.149528115788841	0.0673371146788054	0.645721579777199	-0.0710271527121872	0.627698866481906	0.133516189900486	0.360406872088189	0.750079934667687	5.52094793888317e-10	0.090211538173668	0.537605576357514	0.0773553898396855	0.597289885017968
NINJ1	black	0.523288547384262	0.000114338578806963	-0.523288547384262	0.000114338578806963	-0.244766004660377	0.0900712792134184	0.056896619665944	0.697786969174445	-0.216477663374204	0.135174600406407	0.285780664205907	0.0465303566605823	0.704242602413214	1.6414764463952e-08	0.107009824525758	0.464268251362716	-0.00800418502095338	0.956470110648249
RHOG	black	0.349059943054824	0.0139632506294952	-0.349059943054824	0.0139632506294952	-0.326810701459459	0.0219084795245369	-0.000944694092017096	0.994859949568479	-0.142959078631073	0.327123110562328	-0.0622877843675547	0.670711342495009	0.863828360073813	1.3482277430684e-15	0.265158688513659	0.065576497955344	-0.010951635029511	0.940465664269417
PCBD1	black	0.32698468193521	0.021834032665025	-0.32698468193521	0.021834032665025	-0.428409957473987	0.00213333457732305	-0.0707350134650203	0.629118091631844	-0.487044450245081	0.000386812937091669	0.397238899243139	0.00471033293489425	0.685189961569287	5.60589100324338e-08	0.198706047754626	0.171084341925257	-0.22910254338746	0.113316786777721
MRPL57	black	0.305109079298257	0.0330275471055717	-0.305109079298257	0.0330275471055717	-0.629442514498059	1.26772235368546e-06	-0.542986740666546	5.5523383134444e-05	-0.264345056683579	0.0664394598637251	-0.0573238019965737	0.695627389405728	0.848363992850587	1.41244584107961e-14	0.764372813502124	1.64567736120919e-10	-0.44794705138387	0.00124857623644409
BBLN	black	0.215025373500307	0.137878252391126	-0.215025373500307	0.137878252391126	0.0841200345289419	0.565521763696734	0.218127716286383	0.132151106430234	-0.0884896511200509	0.545428282702491	-0.10544164152121	0.470878014164122	0.6495705458874	4.42449805477273e-07	-0.0888544410689403	0.543766452834371	0.200653325676682	0.166842882415893
DNAJC8	black	0.313500657463309	0.0282729996005393	-0.313500657463309	0.0282729996005393	-0.785542119780599	2.32382512119037e-11	-0.477664158891813	0.000518995006343347	-0.414772973497885	0.00304458275950308	0.116180878678632	0.426631568099847	0.818432495992879	6.86451001725152e-13	0.698683252787789	2.37208009256951e-08	-0.502134492287178	0.000236749854348099
RAMP2	black	0.342655158769947	0.0159469434340896	-0.342655158769947	0.0159469434340896	-0.651720965020602	3.93573360248401e-07	-0.0251407266752767	0.863855002828106	-0.224817529028163	0.120410613839984	0.306178081349602	0.0323873396361215	0.785823266916329	2.26087323820289e-11	0.282694020030102	0.0490539045861979	-0.149797380876281	0.304268338991331
PI4KB	black	0.208392110043549	0.150741656500836	-0.208392110043549	0.150741656500836	-0.263331971193576	0.0675265922639612	0.232078186669074	0.108581228630244	-0.121082649886411	0.407243852012743	0.194851074039244	0.179710438303891	0.651844655347391	3.90921282006209e-07	-0.0115169948458003	0.937398264272387	0.120043726957181	0.411310011491363
EFEMP2	black	0.187578319872328	0.196827544638153	-0.187578319872328	0.196827544638153	-0.60767943359413	3.64849961573529e-06	-0.0571568650498789	0.696471040101758	-0.214352271484904	0.139144923052669	-0.0103127932896016	0.943932772147351	0.710787420711901	1.05257322879888e-08	0.372242606084265	0.0084428603763717	-0.165080874154486	0.256990529926788
AP3D1	black	0.249288325200302	0.0841034723052617	-0.249288325200302	0.0841034723052617	-0.660515470258006	2.41473887220742e-07	-0.441625924973316	0.00149000901144499	-0.129384759254275	0.375593248843924	-0.0449452699125209	0.759109815464377	0.593951524778557	6.83227020838723e-06	0.662097801203623	2.20778914895852e-07	-0.381134318575796	0.00689478683169754
NDUFB1	black	0.271876420833918	0.0587883194028824	-0.271876420833918	0.0587883194028824	-0.569709685978243	1.93292642825605e-05	-0.686857633403613	5.0531029293054e-08	-0.462234041318377	0.000826798204150113	0.0822952534368297	0.574013542849999	0.766588879934194	1.35375346907738e-10	0.796588099363347	7.65179714047844e-12	-0.603626669657015	4.40422609674553e-06
PFDN5	black	0.325206388192464	0.0226050963475308	-0.325206388192464	0.0226050963475308	-0.643098795979927	6.25865323344438e-07	-0.235782212410568	0.102899941543096	-0.445917081044296	0.00132199525191704	0.309610366985923	0.0304009507242346	0.848421390125401	1.40086753655484e-14	0.406943177528929	0.00371018847998845	-0.330977687682056	0.020183041048181
TNIP1	black	0.518005535651564	0.000137749265435186	-0.518005535651564	0.000137749265435186	-0.660502838247317	2.41646158065098e-07	-0.24338056970041	0.0919640385261858	-0.341384227462062	0.0163678379907306	0.426845738257765	0.00222382479380484	0.761053037730726	2.19623291444921e-10	0.44668468903437	0.00129379160869199	-0.333844386039375	0.0190638362527603
CDR1	black	0.302366137793965	0.0347183338300211	-0.302366137793965	0.0347183338300211	-0.583282961365125	1.09092634906066e-05	-0.126353687394369	0.386974269722157	0.133107314925336	0.361892966276815	0.13299825997982	0.36228996344439	0.494626639290312	0.000303112238838095	0.398838398237552	0.00453079517209302	-0.054876689282772	0.708030388421255
ATP5ME	black	0.125852605166903	0.388875132845183	-0.125852605166903	0.388875132845183	-0.045576679996185	0.755829224750226	0.245648929545388	0.0888809597515458	0.189812436966735	0.191450863414751	-0.00537977110025605	0.970734993651875	0.703259345561625	1.75299032062482e-08	-0.048111716235756	0.742701414204911	0.288827768420812	0.0441438584513954
RBCK1	black	0.172908011823266	0.234800185190005	-0.172908011823266	0.234800185190005	-0.527281034088121	9.91211858599682e-05	0.010146654846006	0.944834606087026	-0.451170468571623	0.00113945651520868	0.289768216265397	0.0434278218885527	0.591947468197136	7.46955482883219e-06	0.161997934432428	0.26610525706582	-0.231467264583193	0.109540899358158
ADD1	black	0.34173927088369	0.0162493184955158	-0.34173927088369	0.0162493184955158	-0.414915512689864	0.00303351228830791	-0.0642545986851604	0.660933498049076	0.0642546078609294	0.660933452561333	-0.105830692398504	0.469233525477102	0.796889787382883	7.41608431495523e-12	0.351915647811123	0.0131491371312832	-0.0210592313098442	0.885796664551104
BAZ1B	black	0.283908865251167	0.0480477356136491	-0.283908865251167	0.0480477356136491	-0.556451034289517	3.29988852550985e-05	-0.399971543122059	0.00440726040002517	-0.264650904362208	0.066114013311339	-0.0656036157392975	0.654259084407503	0.77209109578299	8.2586050633005e-11	0.602725437043084	4.59089416015331e-06	-0.378678451050656	0.00729549186477538
H2BC7	black	0.33524882381859	0.0185349699987387	-0.33524882381859	0.0185349699987387	-0.250229481465193	0.0829013413724208	-0.205624638181815	0.15636239301193	-0.364115442657061	0.0101122474297628	0.171363288726168	0.239072016725592	0.785556569423733	2.32054968596161e-11	0.298758979033981	0.0370501011997987	-0.218611218028706	0.131274834049036
H2BC6	black	0.313245528966248	0.0284086400634831	-0.313245528966248	0.0284086400634831	-0.270353880565652	0.060275071974154	-0.171393923711897	0.238986785459053	-0.315432284831188	0.0272634567025452	0.176122843101157	0.226078241654393	0.782440704654014	3.13767911311673e-11	0.261526285456862	0.0694993313761604	-0.187081356004709	0.198037953760778
RPS14	black	0.238226478584666	0.0992780566667504	-0.238226478584666	0.0992780566667504	-0.207382362528048	0.152774922866073	0.361272326719855	0.0107598510674239	-0.00716967950860773	0.961004776031715	0.163233745277203	0.262426057958063	0.626018888401747	1.50512466797142e-06	-0.106714901458098	0.465507498850862	0.238015893165319	0.0995861704449401
HMGN2	black	0.261947576308038	0.0690350187173682	-0.261947576308038	0.0690350187173682	-0.715145297819064	7.7768483478195e-09	-0.555582711849395	3.41482122209191e-05	-0.433811481319218	0.00184544577581267	0.136552050360535	0.349489026371305	0.573558924352426	1.64772674303085e-05	0.750888316625658	5.16684455253489e-10	-0.631726960088585	1.12921821404518e-06
ATP6V1E1	black	0.377547560313049	0.00748670781431812	-0.377547560313049	0.00748670781431812	-0.748735303248777	6.1611081579304e-10	-0.236413285373677	0.101955233070177	-0.377100166768411	0.00756354679366332	0.242512228005199	0.0931660234665735	0.772368689091176	8.05231635797899e-11	0.489920214006609	0.000352878558664044	-0.361856029412854	0.010624060934908
RPL39	black	0.292377874829614	0.0414904737877511	-0.292377874829614	0.0414904737877511	-0.483415048674711	0.000433839705845828	-0.308506949702081	0.0310281841546759	0.0515701196630078	0.724908709957623	-0.0202665756789742	0.890068260767965	0.660851001300643	2.36939801620684e-07	0.533932770285749	7.78193636305666e-05	-0.17468857286051	0.229941407894126
HNRNPUL1	black	0.143983591069469	0.323632046033504	-0.143983591069469	0.323632046033504	-0.37932059919524	0.00718881313008803	-0.535989442693334	7.21357801767965e-05	-0.0623816783932463	0.67024331187044	-0.228049275040792	0.115030196616084	0.586285191642952	9.57925816011653e-06	0.667828675161862	1.58881927149992e-07	-0.32834595660662	0.0212588580484996
SUMO2	black	0.261595990127812	0.0694223377051686	-0.261595990127812	0.0694223377051686	-0.484378316903646	0.000420879992863698	-0.564805990602619	2.36204751035787e-05	-0.036239006453313	0.804749145310142	-0.188787386506752	0.193904645659922	0.616178473913963	2.43746321999861e-06	0.729342378259756	2.78765817030536e-09	-0.356047597109615	0.012043244330642
RPL22	black	0.170150548009476	0.242462726943675	-0.170150548009476	0.242462726943675	-0.367168035106602	0.00945458449166259	-0.202862000508432	0.162125222908874	0.0802789452013361	0.583463992010125	-0.107879206990676	0.460625524190005	0.671815670587899	1.25842663229181e-07	0.422552497751835	0.00248991485093326	-0.0508537605720567	0.728582786059895
TUBB4B	black	-0.135345655029762	0.353803011517993	0.135345655029762	0.353803011517993	0.492512641125138	0.000324620868424131	0.52667719234215	0.000101297193590528	0.028098791186351	0.848015079529049	0.186973631162441	0.198301022525459	-0.459001825959221	0.000909029866565353	-0.653763626446149	3.51853608643069e-07	0.33502511787923	0.0186183692092056
UBC	black	-0.162226091458789	0.265423425789898	0.162226091458789	0.265423425789898	0.107920716017602	0.460451988418558	-0.0280336862452501	0.848363090357483	-0.307504331149462	0.0316074018889005	0.435966416207059	0.00174059361222314	-0.555343481214881	3.44712598612486e-05	-0.230159136585318	0.111617584685102	-0.20140500515725	0.165226243711128
COPS7A	black	0.268870681617612	0.0617522609442697	-0.268870681617612	0.0617522609442697	-0.64159096937863	6.77747793100915e-07	-0.498243771876106	0.000269284193212008	-0.397336358363211	0.00469921792551613	0.236316695553804	0.102099392273527	0.653832255235159	3.50526343357267e-07	0.61154745982621	3.04104762141065e-06	-0.493613500611431	0.000313253771589655
GPS2	black	0.306068470380553	0.0324525068464913	-0.306068470380553	0.0324525068464913	-0.416868544133322	0.00288536561123608	-0.390569337809124	0.00552784141880196	-0.629751077475536	1.24813338458699e-06	0.298111501160509	0.0374820045451417	0.652583894390271	3.75415430640106e-07	0.427899372522413	0.00216250618865311	-0.492799937508992	0.000321618890142943
DPM2	black	0.27316511488914	0.0575530668516603	-0.27316511488914	0.0575530668516603	-0.310785329261878	0.0297446701325995	-0.108448110316202	0.458250207697922	-0.146749726946745	0.314324173442388	-0.0700882933966687	0.632264599991831	0.751223635774319	5.02634079331284e-10	0.267046027243725	0.063609141649399	-0.0904486490347761	0.536532645823309
LSM2	black	0.374382755571985	0.00804511363973054	-0.374382755571985	0.00804511363973054	-0.452678414342228	0.00109140154448958	-0.377832471622183	0.00743812859347032	-0.530092105275055	8.95420365657796e-05	0.144142241917107	0.323093545812052	0.84602678744987	1.96923484881221e-14	0.487159868421911	0.000385396112263615	-0.422707479667188	0.00247983974996757
POP7	black	0.24538259970858	0.0892387145666791	-0.24538259970858	0.0892387145666791	-0.498680722082549	0.000265438487308422	-0.126331076265819	0.387059927035158	-0.146247890148858	0.31600004494769	0.190671990286626	0.189410356202555	0.728278746073471	3.0170185075863e-09	0.344543185523633	0.01533870065985	-0.139730725420732	0.338277898658818
TGFB1I1	black	0.092046302420426	0.529330528947297	-0.092046302420426	0.529330528947297	-0.456128458712713	0.000988208631838028	-0.327131005844306	0.021771585143261	0.0594699044385672	0.684814388152934	-0.315607914166575	0.0271731779657541	0.579563829404901	1.27929004736339e-05	0.526137407594598	0.000103279186245626	-0.163061670460652	0.262936303464716
APEX1	black	0.510071003904029	0.000181183451175295	-0.510071003904029	0.000181183451175295	-0.452105733667405	0.0011094338350647	-0.189332416044936	0.192597178666945	-0.118741653885932	0.416438871568245	0.0571492045419648	0.696509762807143	0.818574381634537	6.75081833542765e-13	0.421005208949228	0.00259250499488656	-0.128741605244384	0.37799127620059
FBL	black	0.3201367251467	0.0249300078721611	-0.3201367251467	0.0249300078721611	-0.44252027359042	0.00145350029547781	-0.278934081003127	0.0522768810459163	-0.357866315595719	0.011582353064463	0.0423298647416252	0.772742698525661	0.744267549151264	8.82776256813529e-10	0.400162663055369	0.00438671830615574	-0.33387351120723	0.019052740420359
ZCCHC24	black	0.40280249411854	0.00411145038738107	-0.40280249411854	0.00411145038738107	-0.577579345575301	1.39166208046714e-05	-0.213845176669248	0.140104905770308	-0.453651427485668	0.00106136422142713	0.100223474767354	0.493229392647083	0.784853735011377	2.48503358324287e-11	0.469574763923109	0.000664305352831668	-0.365698071965551	0.00976652131530095
MXRA7	black	0.257472440557618	0.0740950418098612	-0.257472440557618	0.0740950418098612	-0.754085611199697	3.96538615810817e-10	-0.467432043916916	0.000708477158871271	-0.492227916163877	0.000327620980544945	0.00393098735038404	0.978613958587227	0.807151188616526	2.47726179322311e-12	0.697603065414566	2.54553910509182e-08	-0.528903224251683	9.3485076825077e-05
MGRN1	black	0.332602747820561	0.0195419738105471	-0.332602747820561	0.0195419738105471	-0.531055288602105	8.64596138627257e-05	-0.383420725570874	0.00653906626840884	-0.133131035956477	0.361806648583768	-0.100716549059179	0.491094120897515	0.797998015125357	6.6078697298545e-12	0.607125468336933	3.74417405022096e-06	-0.28956993007674	0.043577997482815
POLR2I	black	0.324646912751605	0.0228523679581417	-0.324646912751605	0.0228523679581417	-0.652800933681753	3.70973095347642e-07	-0.338734614801437	0.0172757450197839	-0.459952250622739	0.000884120458480023	0.253705368462432	0.0785780002889749	0.885831617481254	2.75724745615696e-17	0.519209771965614	0.000132058483198074	-0.384349250127987	0.00639923057769473
RPL35A	black	0.353807452773069	0.0126324709544699	-0.353807452773069	0.0126324709544699	-0.210486182853454	0.146588681141634	0.0464788047380525	0.751149488139279	-0.0905710470448305	0.535979201071242	0.0766361236540764	0.600713354309897	0.78684768614935	2.04487114056647e-11	0.13459838756147	0.356491446587093	0.0575125648313458	0.694673876076397
RPSA	black	0.0918261611491437	0.530320077435048	-0.0918261611491437	0.530320077435048	0.208495638711055	0.150534320750843	0.451292908969515	0.00113548520349346	-0.0113302323108667	0.938411460465317	-0.0701908296196127	0.631765295262618	0.440985955803978	0.00151663294460359	-0.324487602622833	0.022923192762724	0.328744370598313	0.0210929529690898
ARMCX6	black	0.267595854875063	0.0630449650896627	-0.267595854875063	0.0630449650896627	-0.533204655926449	7.99276711994795e-05	-0.192361313468576	0.185445337257374	0.030196430980186	0.836818091651544	-0.116337407682468	0.426004524031906	0.774581122533772	6.57370090834653e-11	0.507912188380618	0.000194984776744243	-0.126635018695589	0.385909443638137
EIF3L	black	0.316005168325031	0.0269698979661609	-0.316005168325031	0.0269698979661609	-0.600028865038798	5.19409736730011e-06	-0.374827231319354	0.00796457475161991	-0.167670112632369	0.249499323960296	0.0310092739530289	0.832487677106123	0.713984001525457	8.43466835351033e-09	0.594854942882577	6.5617650050729e-06	-0.357016338452809	0.0117958303587478
COPZ1	black	0.436043058294486	0.00173696407409214	-0.436043058294486	0.00173696407409214	-0.16230302872217	0.265193766927248	-0.208656831124636	0.150211921296349	-0.331961738571194	0.0197927586243755	-0.0555569133856651	0.704575033974971	0.725905174063982	3.59445789170221e-09	0.366994928765394	0.00949086653973184	-0.215832958995924	0.136369878522094
NDUFA4	black	0.254223827334585	0.0779486392014368	-0.254223827334585	0.0779486392014368	-0.515353770636003	0.000151076184339082	-0.235297175914103	0.103630602276995	-0.379339243708444	0.00718573609897382	0.221504946943711	0.12612126937528	0.868175435093823	6.61228513210466e-16	0.438354989624758	0.00163059440379576	-0.283499699023097	0.0483847275707099
TRMT112	black	0.264108973582616	0.0666915433792735	-0.264108973582616	0.0666915433792735	-0.148905294334703	0.307190164091123	-0.113289878546099	0.438305962302965	0.316365788639816	0.026786465359035	-0.302491434632004	0.03463957009049	0.602779829077146	4.57942362134478e-06	0.287204437522459	0.0454024964626446	0.106895317244952	0.464749192343668
WDR83OS	black	0.120853581477748	0.40813838580466	-0.120853581477748	0.40813838580466	0.0253480378391869	0.862743085475122	0.388262537591349	0.00583809898249279	-0.173113592024066	0.23423563575963	0.160431401648933	0.270818220112475	0.507666809557098	0.00019661248979648	-0.232917300034216	0.107273610386434	0.192982307756352	0.184002836606425
ATP5F1E	black	0.293699996530611	0.0405363275004414	-0.293699996530611	0.0405363275004414	-0.637461537924778	8.41077446737755e-07	-0.46439444514543	0.000775622523667956	-0.322863191682607	0.023655949867037	0.0863311510994715	0.555311105955413	0.889284860704287	1.39341402364614e-17	0.673829589170501	1.1171157921058e-07	-0.424651739022587	0.00235647801756188
CTDSP1	black	0.287419354417743	0.0452342004447102	-0.287419354417743	0.0452342004447102	-0.377008193114852	0.00757942757673548	-0.042148044833456	0.773693021179623	-0.316508277412352	0.0267142750852044	0.0955347254997472	0.513772159525625	0.706897799249896	1.37269009291471e-08	0.271755424933315	0.0589053830602458	-0.193036988831912	0.183876204785882
FXYD6	black	0.300332889380362	0.0360172912821509	-0.300332889380362	0.0360172912821509	-0.207053066231376	0.153442352679555	0.0878035594120048	0.548560419303992	0.158449604618956	0.276859368681251	-0.224044358428395	0.1217256490916	0.705000928521879	1.56005847168204e-08	0.153467948131074	0.292434777987181	0.174240082747439	0.231158671678226
TMEM214	black	0.397850417392156	0.00464096984024019	-0.397850417392156	0.00464096984024019	-0.72692631797945	3.33433920719718e-09	-0.410322530900184	0.00340865510208762	-0.342447996438946	0.0160149146543978	0.000732081740912693	0.996016755941098	0.825569252662198	2.90923497616756e-13	0.669289430995879	1.45934395781987e-07	-0.432689060726911	0.00190225206986185
VKORC1	black	0.198162809935774	0.172281411101649	-0.198162809935774	0.172281411101649	-0.487196083754054	0.000384952515995816	-0.0591972865118519	0.686184550349088	-0.449587262685548	0.00119193748996109	0.112444451865557	0.441753225034076	0.718475781644323	6.14755441616729e-09	0.263483606129841	0.0673629789916001	-0.247702449264435	0.0861599340192879
BEX3	black	0.293608368521806	0.0406018677051991	-0.293608368521806	0.0406018677051991	-0.565912433769466	2.25820207390765e-05	-0.383984422315584	0.00645386003354398	-0.108246820593652	0.459089882735548	-0.208808537225989	0.149908960984206	0.684695981790767	5.7802023386528e-08	0.641196999318938	6.91949244277028e-07	-0.321379806393624	0.0243421702810887
MEA1	black	0.396059622122358	0.00484666296137203	-0.396059622122358	0.00484666296137203	-0.652284227221132	3.81630593537878e-07	-0.292951242595768	0.0410744514799583	-0.265294319134823	0.0654335175404071	0.100932857075181	0.49015891186986	0.913151648257916	6.07151383221637e-20	0.525606910124745	0.000105261504837043	-0.267079684246814	0.0635744907439019
COMMD9	black	0.413064383165136	0.003180083508305	-0.413064383165136	0.003180083508305	-0.568008929993464	2.07287131793063e-05	-0.277679277041739	0.0533898494604592	-0.468571898519401	0.000684661180974962	0.273138762389788	0.0575781157149824	0.884001601879322	3.92386438559053e-17	0.461667404155421	0.000840712793290243	-0.342561256897939	0.0159777227398472
GATAD2A	black	0.18084480332355	0.213677334443279	-0.18084480332355	0.213677334443279	-0.473264941004268	0.000594005402226695	-0.55870012549451	3.01851639821246e-05	-0.0170326493675638	0.907526545590443	-0.200228655580772	0.167761291119313	0.393705075414235	0.00512922579427198	0.647586686453047	4.92506100516571e-07	-0.364087077785806	0.0101185386926583
TMEM258	black	0.239991526425798	0.0967244209147472	-0.239991526425798	0.0967244209147472	-0.557666165511876	3.14501151253024e-05	-0.266768836304705	0.0638950925940162	-0.312271593844069	0.0289314353893084	-0.0382484806170794	0.794151855246078	0.926389477817625	1.44513568617247e-21	0.533315495773319	7.96033930029688e-05	-0.293371501983708	0.0407716977824545
NDUFB4	black	0.310940936141342	0.0296586457196958	-0.310940936141342	0.0296586457196958	-0.190674039325469	0.189405510561359	-0.0381536899581748	0.794650939939168	-0.213443021389655	0.140869725760301	0.190206319473244	0.190513885642888	0.758109258995182	2.82580604119874e-10	0.156875846112487	0.281719510432582	-0.0393132242506023	0.788551492836643
TRAPPC2L	black	0.327739704686091	0.0215134187006851	-0.327739704686091	0.0215134187006851	-0.317244943701041	0.0263436394790921	-0.100967507214182	0.490009187969742	-0.367582885839652	0.00936812100795137	0.306774355841341	0.032034732640362	0.721801157350923	4.84508984771571e-09	0.173203782443014	0.233988255300786	-0.180169418817114	0.215421311563361
TIMM8B	black	0.337964989721578	0.0175473374813084	-0.337964989721578	0.0175473374813084	-0.158217442206207	0.277572842828871	0.184249438484207	0.205035996484616	-0.0435064578927648	0.766600996543959	0.12411404681827	0.395512898093406	0.705538658629195	1.50463901962573e-08	0.0502878339288073	0.731489598272406	0.142821429669818	0.327593950923557
UXT	black	0.33326534679713	0.0192855703327057	-0.33326534679713	0.0192855703327057	-0.629670018264117	1.25325194223211e-06	-0.298445971327907	0.0372583797961199	-0.4059282919368	0.00380521079448962	0.133440544195223	0.360681533647998	0.918974196544695	1.26891858944767e-20	0.52783508525757	9.71622365589765e-05	-0.333788061125179	0.0190853098949195
NDUFA3	black	0.216288603379197	0.135524301885735	-0.216288603379197	0.135524301885735	0.106086996032016	0.468151831125044	0.301481205044517	0.0352788413779508	0.183956012733683	0.205770910903958	0.114388481429414	0.43384880793441	0.610429378526307	3.20621672100148e-06	-0.200013256515051	0.168228523617459	0.36752029824614	0.00938112168236835
COPZ2	black	0.331402758913158	0.0200136646126128	-0.331402758913158	0.0200136646126128	-0.486658255166528	0.000391588003937699	-0.0156717782702297	0.914886605589225	-0.257089313364671	0.0745415227647913	-0.0104238591388046	0.943329922388486	0.810537760831842	1.70040868495533e-12	0.326800129153767	0.0219130103299064	-0.140559194318246	0.335393038537778
SPATA6	black	0.276985004417474	0.0540138260242073	-0.276985004417474	0.0540138260242073	-0.627444533833256	1.40164694895616e-06	-0.596380233567347	6.12743251073833e-06	-0.213228612127169	0.14127875707737	0.103840820326026	0.477676833082691	0.713679162335594	8.61581409259364e-09	0.727189808833613	3.27015362834543e-09	-0.453930870235565	0.00105287555028522
TCF7L1	black	0.455803871420424	0.000997530405617424	-0.455803871420424	0.000997530405617424	-0.667250310304879	1.64298963880757e-07	-0.383380924387678	0.00654511928546149	-0.549891628499688	4.26384750451257e-05	0.336593506630411	0.0180402984654893	0.774211484881471	6.8014211851636e-11	0.555345148277747	3.44689990465673e-05	-0.529425362040017	9.17342277924152e-05
SH3BGRL3	black	0.2171600449529	0.133918019964678	-0.2171600449529	0.133918019964678	-0.102529589563603	0.483284204228131	-0.0825770317299773	0.572698455188848	-0.237900994147958	0.0997545935452838	-0.238693730556877	0.0985970351217831	0.707432913364923	1.32378534007798e-08	0.241862062160653	0.0940739617341738	-0.0731681121895189	0.617338894737795
CUTA	black	0.259871152040251	0.0713475550888681	-0.259871152040251	0.0713475550888681	-0.0459242171855475	0.754025352312943	0.0322268033237515	0.826010529505789	-0.293541622514567	0.0406496648641912	0.0247060036626457	0.866187492886137	0.61363993208343	2.75294818116641e-06	0.10321679724476	0.480341113083276	-0.0628629804185368	0.667846128224706
MTCH1	black	0.271024649518318	0.0596163953538976	-0.271024649518318	0.0596163953538976	-0.666296468906009	1.73611438262332e-07	-0.274004136101583	0.0567601231492513	-0.441054634359057	0.00151375562320923	0.0355477309054591	0.808402843594251	0.829238612207588	1.84277285390542e-13	0.531223684813645	8.59307714699018e-05	-0.390944943253643	0.00547871092022484
UBA52	black	0.179286266647763	0.217716722293087	-0.179286266647763	0.217716722293087	-0.0471099793671016	0.747880541821393	0.411447543645095	0.00331317586410613	0.166309202031642	0.253418101068176	-0.0375608437656257	0.797774187300993	0.643576765907203	6.10207629616473e-07	-0.170236213085933	0.242222146751965	0.39004213241647	0.00559745039881423
TMA7	black	0.196080326112616	0.176926504926959	-0.196080326112616	0.176926504926959	-0.345587647122459	0.015010789385177	-0.378492716821033	0.00732660258165273	-0.00681094246443036	0.962954520566694	-0.300094704624867	0.0361720469260176	0.682313880561649	6.69439491014826e-08	0.594318421584154	6.72119221718516e-06	-0.238349419981081	0.0990985180433442
ADGRA2	black	0.385067208433603	0.0062928977055196	-0.385067208433603	0.0062928977055196	-0.767382454603908	1.26166726885075e-10	-0.448350280550131	0.00123443375333559	-0.281448229561843	0.0501034046589354	-0.0211652762245003	0.885225432621767	0.608364765227253	3.53327362183479e-06	0.66988723912765	1.40925797390645e-07	-0.47727339990327	0.000525294091400044
GLRX5	black	0.336567509839376	0.0180497548304131	-0.336567509839376	0.0180497548304131	-0.545911227985745	4.96837382497892e-05	-0.400464150028595	0.00435448432305003	-0.212104368463334	0.143437958657746	-0.0723278363713919	0.621396306835209	0.763658655047763	1.75177521937992e-10	0.620276951905982	1.99806419200166e-06	-0.350704750682371	0.0134892444822614
SHISA5	black	0.418890154233925	0.00273878196764643	-0.418890154233925	0.00273878196764643	-0.570892079849159	1.8408200716067e-05	-0.477551259667912	0.000520807924171475	-0.265126557600848	0.0656104065220302	0.0866963648420147	0.553633020618235	0.774562293298433	6.5851245936546e-11	0.619500700280004	2.07517384284237e-06	-0.426472955263559	0.00224588600648427
NDUFB9	black	0.253110393354129	0.0793051678339386	-0.253110393354129	0.0793051678339386	0.0193746615082905	0.894878447205252	-0.175214612864866	0.228519293456607	-0.34990519557975	0.0137179160548807	0.265538238827361	0.0651770058276542	0.489130770897391	0.00036191512175237	0.118564433458813	0.417139753725185	-0.189265678750461	0.192756936499281
MRPS21	black	0.235934016610849	0.102672079579213	-0.235934016610849	0.102672079579213	-0.446014024007026	0.00131840333275145	-0.347051887289345	0.0145611581523777	0.147607502861263	0.311472773026454	-0.130776880062319	0.370433900769171	0.663044476166633	2.09202398869358e-07	0.524857533211352	0.000108120913899835	-0.116921860147381	0.423667852785105
TRIR	black	0.210581253856211	0.146402166514581	-0.210581253856211	0.146402166514581	-0.28302813219706	0.0487754929224326	-0.212117973506	0.143411683494582	-0.112403390967745	0.441921034116287	-0.19751105370612	0.173725595667006	0.78186664086952	3.31523362270953e-11	0.379483967040712	0.00716189028871852	-0.153719373221713	0.291635307399892
RNF181	black	0.294852739082181	0.0397191753929463	-0.294852739082181	0.0397191753929463	-0.302727598432805	0.0344915149430366	-0.147827055484276	0.310745602445408	-0.50000302250614	0.000254102011030356	0.303901003365361	0.0337636221594969	0.734829812503533	1.8428972070962e-09	0.22543865037188	0.119362006700491	-0.280468966670698	0.0509410939238874
NDUFB10	black	0.286572317513542	0.0459004553501432	-0.286572317513542	0.0459004553501432	-0.272508387231542	0.058179925253809	-0.37640291124339	0.00768466280045521	-0.498616995753562	0.000265996238731026	0.238166491281038	0.0993657508043148	0.598865670703353	5.47628480702641e-06	0.345978111875283	0.0148897457515375	-0.395222539612338	0.00494551767532596
ERGIC1	black	0.362508614078944	0.0104739945341637	-0.362508614078944	0.0104739945341637	-0.664047145486387	1.97561120110862e-07	-0.455746729052886	0.000999179595795349	-0.257943310237058	0.0735492092231446	-0.0899366465595778	0.538850769241007	0.787053358868511	2.00392579471925e-11	0.66016696689751	2.46268970338318e-07	-0.411038628697476	0.00334760411118047
MRPL36	black	0.255435700618823	0.0764930264858141	-0.255435700618823	0.0764930264858141	-0.319615761419427	0.0251798775555552	-0.399438961233536	0.00446494939983766	-0.49781974130699	0.00027306441458704	0.250154006686633	0.0829972449808994	0.667476761098679	1.62157755411895e-07	0.463064404302314	0.000806780641038336	-0.396030468473362	0.00485007655300916
SNHG16	black	0.402871761795637	0.0041044364665004	-0.402871761795637	0.0041044364665004	-0.728110309548875	3.05492915361085e-09	-0.46838128798303	0.000688592953877935	-0.273220115693354	0.0575008151323488	0.248038687863509	0.0857206709929381	0.719243908503619	5.82034029200629e-09	0.627481206167413	1.39907458512688e-06	-0.418975618001229	0.0027327328145117
OST4	black	0.274167404872386	0.0566068480146923	-0.274167404872386	0.0566068480146923	-0.403520514486788	0.00403925315936269	0.013464810269102	0.926837408662059	-0.32056402255803	0.0247266171267033	0.272435300135403	0.0582500263027705	0.846291979812388	1.89688854798195e-14	0.179985424345078	0.215898136743589	-0.0869049601590721	0.552675645870212
MANBAL	black	0.234089076753448	0.105467830311577	-0.234089076753448	0.105467830311577	-0.591304312192367	7.68544794901427e-06	-0.207875715351749	0.151778980698542	-0.277874873513273	0.0532151130815737	0.0827152009653588	0.572054111585796	0.836793709140681	6.94993000997722e-14	0.467488458201988	0.000707281157538002	-0.271387096744715	0.0592628939599161
CYSTM1	black	0.310610680942587	0.0298414683830249	-0.310610680942587	0.0298414683830249	-0.385308916917009	0.00625744743513265	-0.170203441493314	0.242314162679669	-0.227332062307345	0.116208163307431	0.222264382670657	0.1247943639635	0.750775337902609	5.21501265653476e-10	0.318962681237665	0.0254960736723344	-0.166140201914288	0.253907619959304
KRTCAP2	black	0.303467194555882	0.0340312297035242	-0.303467194555882	0.0340312297035242	-0.456589143546665	0.000975112228443046	0.0860586377900442	0.556564815272073	-0.116418229215207	0.425680962522261	0.0551755973514923	0.706511294929739	0.82575123402926	2.84480579872682e-13	0.226384067062055	0.11777921761886	-0.0101372028456736	0.94488591557339
ZFAS1	black	0.284095513466439	0.0478946459626634	-0.284095513466439	0.0478946459626634	-0.481531046883128	0.000460233437695192	-0.27794206742812	0.053155192084903	-0.186440378567206	0.199606890573212	-0.196172954456822	0.176717992960489	0.852637404555255	7.5809374933443e-15	0.518544752230025	0.000135174060995459	-0.208568494012419	0.150388540379622
TMEM219	black	0.372068147918317	0.00847602069218186	-0.372068147918317	0.00847602069218186	-0.123179429125462	0.399108448744134	-0.141784330119178	0.331155114840318	-0.302668270303293	0.0345286594817629	0.156379995828634	0.283262346266434	0.641283124992186	6.88821198288972e-07	0.203242713957435	0.16132197503667	-0.161098106925243	0.268805694577841
SUMF2	black	0.474441369110858	0.000573045569890209	-0.474441369110858	0.000573045569890209	-0.604794597459117	4.17277426492685e-06	-0.584377439716502	1.04058217001283e-05	-0.333341075576125	0.0192564478058517	0.130584629706021	0.371143855008767	0.732855605270598	2.14125777514497e-09	0.705390355851664	1.51973589625241e-08	-0.510682712503486	0.000177437666291226
ZNFX1	black	0.32319836154587	0.0235031689613503	-0.32319836154587	0.0235031689613503	-0.532940724254104	8.07047094402909e-05	-0.194575128327087	0.180339688889068	-0.376735985729158	0.00762659828933772	0.0198516435376376	0.892305556774903	0.691053624181958	3.87966770716959e-08	0.394615047980262	0.00501835938415368	-0.287836012318727	0.0449093755641223
PPP1R9B	black	0.181675473437524	0.21154592770576	-0.181675473437524	0.21154592770576	-0.343550254616024	0.0156560708371069	-0.175067054414793	0.228917594945514	0.0344747604339308	0.81408195889989	-0.295981880652541	0.0389319148328785	0.736661514787629	1.60148179055109e-09	0.441143253664442	0.0015100500625125	-0.089161314523	0.542370356706304
CPNE2	black	0.326981312822175	0.0218354722955371	-0.326981312822175	0.0218354722955371	-0.512043150870481	0.000169358278562319	-0.0889419834758449	0.543368009379482	-0.279527288217239	0.0517573011001316	0.0467121406855744	0.749940499875371	0.874988511196287	2.05444873544132e-16	0.325899005602174	0.0223021001119002	-0.161922842871711	0.266329917861561
SMAP2	black	0.251422849141344	0.0813964825547634	-0.251422849141344	0.0813964825547634	-0.619989245360737	2.02632795674296e-06	-0.512362786941342	0.000167509246837255	-0.220468084963017	0.127950033159391	-0.0314001397093933	0.830407084768202	0.725814217021398	3.61853085637507e-09	0.695548468754039	2.90878342743907e-08	-0.40786551022232	0.00362564826256143
NDUFA11	black	0.229180122109409	0.113191358681443	-0.229180122109409	0.113191358681443	-0.096477569882737	0.509606975637896	0.24163802205539	0.0943884127043183	-0.305551575119231	0.0327612839147684	0.230026476636027	0.111829852768937	0.613583485649519	2.76037551706699e-06	-0.117399665408542	0.421762965836533	0.0666015567449003	0.649338778425526
COMMD6	black	0.318338572547232	0.0258013420514316	-0.318338572547232	0.0258013420514316	-0.507766382406798	0.00019595049335223	-0.306266256458077	0.0323349954855018	-0.411133716172768	0.00333957030322296	0.0868224856715245	0.553054079074005	0.895824126853135	3.58909391343393e-18	0.502806316138026	0.000231507816035533	-0.327583994367743	0.0215792131522967
ATP5MK	black	0.341917547562228	0.0161900824104296	-0.341917547562228	0.0161900824104296	-0.697401391697	2.57921451866228e-08	-0.55079979808246	4.11652227772025e-05	-0.382236827420969	0.00672121187319468	0.137942644896336	0.344556639533734	0.858783437718148	2.99078360687425e-15	0.743191182517074	9.61617393949458e-10	-0.48555913016469	0.000405471011473393
SNHG6	black	0.25644746082715	0.0752942750269851	-0.25644746082715	0.0752942750269851	-0.417527737477831	0.00283682512074031	-0.41808228477831	0.00279655045322439	-0.38059640429051	0.0069808790202429	-0.198779033351178	0.170923972589936	0.807137525270289	2.4809883104097e-12	0.604337661118952	4.26195059554572e-06	-0.388323461671403	0.00582971363162841
EPB41L4A-AS1	black	0.280741303342415	0.0507069983142036	-0.280741303342415	0.0507069983142036	-0.29150105698322	0.0421333435216539	-0.250309810668756	0.0827993648612857	-0.369274933200074	0.00902249374762131	-0.0993788568613028	0.49689818414652	0.743835735174317	9.13644119552709e-10	0.404096382270847	0.00398215635390603	-0.26118675219148	0.0698753401299127
SMIM26	black	0.430529749028603	0.00201592126291685	-0.430529749028603	0.00201592126291685	-0.408934846984979	0.00352975911343202	-0.267339362856709	0.063307650760047	-0.419220839446162	0.00271544145699792	0.128566265627208	0.378646617149819	0.857591073720242	3.59434018905002e-15	0.419679129480151	0.00268338502033152	-0.297580142404019	0.0378395394598249
JDP2	black	0.209298013018905	0.148934542360606	-0.209298013018905	0.148934542360606	-0.420387699402277	0.00263448033747565	-0.290842487520605	0.0426215403310743	-0.203596150497079	0.160578884039291	-0.36796378296363	0.00928933596869677	0.699744310168443	2.21253849324229e-08	0.561968223842924	2.64880025622923e-05	-0.284063284921555	0.0479210515841999
SVBP	black	0.398519888226617	0.00456606075923041	-0.398519888226617	0.00456606075923041	-0.474654058526705	0.000569328094309218	-0.35912465300171	0.0112724062132386	-0.240627528279667	0.0958168300154611	-0.00764722039300937	0.958409681813626	0.802412328484774	4.14319744271274e-12	0.550582105589758	4.15140480242199e-05	-0.258890384935718	0.0724609973276318
CDC42EP5	black	0.0842280956390222	0.565020729430573	-0.0842280956390222	0.565020729430573	-0.208447486809485	0.150630727863948	0.010730544713331	0.94166544048892	0.145687598197816	0.317877819596442	-0.389779513168806	0.00563240963036379	0.66050183030643	2.41659908945917e-07	0.228758676816551	0.113874020942842	0.107306720862103	0.463022509297543
TMEM179B	black	0.197336266925897	0.174114378349046	-0.197336266925897	0.174114378349046	-0.214137274400862	0.139551334497877	-0.271677594044814	0.0589807834364014	-0.314342607452508	0.0278291973464656	-0.166484734360879	0.252910334936039	0.773611611909821	7.18691483701183e-11	0.406173963819896	0.00378201475057197	-0.253044604364197	0.0793858979332968
ILRUN-AS1	black	0.276032505445672	0.0548794512477729	-0.276032505445672	0.0548794512477729	-0.375650873820171	0.0078171761618343	-0.206413400634848	0.154744977669761	-0.366256358203365	0.00964701939590779	0.260909228099546	0.0701838766128575	0.702967838350133	1.78739340952453e-08	0.35151619040415	0.0132605134856852	-0.242847742564879	0.0927001561592502
LOC105376805	black	0.404108982135144	0.0039809150540726	-0.404108982135144	0.0039809150540726	-0.34418910290805	0.0154512415548762	-0.190171565067911	0.190596428644511	-0.224782310243966	0.120470280263886	0.219458449213868	0.12974987997491	0.796665359647989	7.59076616918674e-12	0.385777784723414	0.00618917637905995	-0.176713050309994	0.22450162790909
COX3	black	-0.055032598205124	0.7072378962998	0.055032598205124	0.7072378962998	-0.424140849408995	0.00238835540493975	-0.252468903142716	0.0800951060525807	0.0193428358083736	0.895050156711035	-0.303815984933374	0.0338159306216394	0.601824186459284	4.78487163308186e-06	0.449188258219328	0.00120550010980769	-0.118591942181769	0.417030916448477
DDR1	blue	-0.153806142615226	0.291359732099733	0.153806142615226	0.291359732099733	0.185802075747581	0.201177991312864	-0.481608838140121	0.000459115577692735	0.03511445077047	0.81069498980969	-0.463275420504634	0.000801763496338926	-0.0487450840853608	0.73943259876971	0.319209051405983	0.025376402573544	-0.226878014506507	0.116958628837981
HSPA6	blue	-0.101989649846596	0.485603221767868	0.101989649846596	0.485603221767868	0.328804135077793	0.0210681606017426	0.561339467635657	2.71651990169266e-05	0.35204655650572	0.0131128118289807	0.0411444759852839	0.778944272086003	-0.35542558944071	0.0122044385021141	-0.555060942509696	3.48564029768113e-05	0.456464566264197	0.000978638301251235
PAX8	blue	-0.2425605917487	0.0930987577262504	0.2425605917487	0.0930987577262504	0.591906992534472	7.48297449498704e-06	0.586661100254126	9.42372066438848e-06	0.419981988821379	0.00266238466689636	-0.151317031415353	0.299332332082902	-0.475004478774932	0.000563250654581006	-0.631569891958297	1.13827081129443e-06	0.565129450363702	2.33124357138709e-05
THRA	blue	0.0324949606671436	0.824585478999269	-0.0324949606671436	0.824585478999269	-0.288985873812778	0.044022810730749	-0.456205449348342	0.000986009029022028	0.171162545040351	0.239631030131784	-0.231721132056187	0.109141325290773	0.177107277002823	0.22345277981521	0.497041697349917	0.000280125997563229	-0.24666160145106	0.0875308600729828
PTPN21	blue	0.166512036017097	0.252831420528577	-0.166512036017097	0.252831420528577	-0.226641499450288	0.117351004676584	-0.562833052660859	2.55818933615933e-05	-0.316283104005393	0.0268284312430245	0.0788844907528469	0.590040559989046	0.0429063118017302	0.769731953963712	0.441350867786924	0.00150140044040602	-0.516710941452426	0.000144115508487011
CYP2A6	blue	-0.113136176430389	0.43893157358997	0.113136176430389	0.43893157358997	0.446586975391051	0.00129735173210267	0.72772388157099	3.14360461262875e-09	0.712113890197971	9.60496055165744e-09	-0.0625357788495554	0.669475440583401	-0.423595060025179	0.00242283173182017	-0.714267345176084	8.26951049951219e-09	0.757278474830254	3.03218454454508e-10
WFDC2	blue	0.0319398860398787	0.827535889032924	-0.0319398860398787	0.827535889032924	0.528341619845687	9.54022924943796e-05	0.621638948658311	1.86916514385775e-06	0.575491573585226	1.5196557522504e-05	-0.0247734942874778	0.86582529999032	-0.214155318577991	0.139517191436995	-0.644482355229615	5.81537870513319e-07	0.70534423475088	1.52445982951663e-08
SPATA17	blue	0.0479760189501718	0.743402335359305	-0.0479760189501718	0.743402335359305	0.228354175987879	0.114532182256278	0.553558341375037	3.69719043407854e-05	0.244068457541034	0.0910204289817188	0.0348908264413894	0.811878627301599	-0.106164429200948	0.46782529810551	-0.436693785412783	0.0017064178098903	0.453442901058617	0.00106773850552667
PRR22	blue	-0.27675208462527	0.054224476789438	0.27675208462527	0.054224476789438	0.613208203342009	2.8102305985061e-06	0.918581911141462	1.41519547392124e-20	0.652922512532812	3.6850611407556e-07	-0.26361161495405	0.0672251040086077	-0.37430757800776	0.00805880530885218	-0.849649649350546	1.17366982024027e-14	0.86244211106515	1.68345980251975e-15
PXK	blue	0.296472200111905	0.038594070926934	-0.296472200111905	0.038594070926934	-0.241697581173034	0.0943047392016464	-0.696458744347242	2.7422330545792e-08	-0.540302447150845	6.1430125326908e-05	0.194956544747119	0.17947034663144	0.051719241026375	0.724144660447128	0.559867043153971	2.88138188044596e-05	-0.704015193566023	1.66665913972944e-08
MSANTD3	blue	0.130976305745334	0.369698312065977	-0.130976305745334	0.369698312065977	-0.22958799323927	0.112533659206455	-0.738722876686526	1.36551180187389e-09	-0.585021187624357	1.01198190689129e-05	-0.0291559080495705	0.842368442997957	0.204805165677667	0.158055887058758	0.634329685378721	9.88628425086004e-07	-0.66448862659007	1.92629799653009e-07
SLC46A1	blue	0.449347224546453	0.00120008022372763	-0.449347224546453	0.00120008022372763	-0.541625424743824	5.84505851384392e-05	-0.561549438613349	2.69373012003914e-05	-0.594241353849739	6.74438493780891e-06	0.502964683645638	0.000230287568719358	0.365533692948913	0.00980194917944935	0.550761815644711	4.1225890566587e-05	-0.649127409551047	4.53200766913622e-07
SLC39A5	blue	-0.121636629066204	0.405085193207985	0.121636629066204	0.405085193207985	0.601399811666939	4.87881458785679e-06	0.80553203818281	2.95783793756491e-12	0.682765883658118	6.51113856162589e-08	-0.202747641652423	0.162367072264415	-0.218253312470745	0.131923062299988	-0.750233368623331	5.45202575533844e-10	0.858756970107359	3.00306690115654e-15
ATP6V1E2	blue	-0.0327273806217531	0.823350797568343	0.0327273806217531	0.823350797568343	0.510779809520387	0.000176849614584253	0.544524456874917	5.23787933377294e-05	0.39710572886881	0.00472555795773557	-0.202918726961744	0.162005353852375	-0.0584412478085613	0.689989572138836	-0.519238122703052	0.000131927127921815	0.580582556811366	1.22491411929363e-05
PIGX	blue	0.112360270634467	0.442097297772396	-0.112360270634467	0.442097297772396	-0.311909904835554	0.0291276145406384	-0.72712925833923	3.28479982707627e-09	-0.41978027562665	0.00267635528915547	-0.203160227006514	0.161495762761194	0.354566242192966	0.0124301800500628	0.720384338318738	5.36459576319121e-09	-0.573200007814109	1.67257914860434e-05
TMEM196	blue	-0.0993640833100815	0.496962481433768	0.0993640833100815	0.496962481433768	0.463513455983696	0.00079613756750861	0.801943397328588	4.35623629093516e-12	0.501154946001787	0.00024458611553072	-0.0433401120343683	0.767468454566208	-0.260109728854423	0.0710787667137222	-0.724872955748438	3.87671558764775e-09	0.727949385076042	3.09156736110095e-09
SLC39A13	blue	-0.439343421283462	0.00158691574604092	0.439343421283462	0.00158691574604092	0.500340190379924	0.000251282531945217	0.556310119495672	3.31829535942647e-05	0.576750365235732	1.44124410844021e-05	-0.341968974780657	0.0161730288225415	-0.38843346308709	0.00581460007080947	-0.622011092690878	1.83531405223771e-06	0.577045523502108	1.4234066708636e-05
BEST4	blue	-0.274487318077677	0.0563074830317706	0.274487318077677	0.0563074830317706	0.356263712716368	0.011987666702871	0.687626538667679	4.8158210679156e-08	0.629742780723918	1.24865639591267e-06	-0.277783805222918	0.0532964114724121	-0.144007381897356	0.323551258031227	-0.561589715943287	2.68937865714985e-05	0.686545094876465	5.15264668583674e-08
AK9	blue	0.270533129292158	0.0600984858160681	-0.270533129292158	0.0600984858160681	-0.464536391779896	0.000772361876282643	-0.733797190400474	1.99369603613151e-09	-0.449364357120059	0.00119949739809888	0.0888786912179101	0.543656065807203	0.0357782402558344	0.807184045811711	0.672656238702738	1.19752727674421e-07	-0.715672425616656	7.49444591630365e-09
TMEM106A	blue	0.360436368263577	0.0109569234358444	-0.360436368263577	0.0109569234358444	-0.600714265951677	5.0341876528248e-06	-0.779588114458969	4.11809454633701e-11	-0.374960109344157	0.00794063332330294	0.104347449738623	0.475519534624126	0.367615867494612	0.00936127632767754	0.816525865513948	8.57965584932585e-13	-0.705700774452157	1.48829713567798e-08
ALG10	blue	0.270568710078368	0.0600634829674589	-0.270568710078368	0.0600634829674589	-0.149168141539192	0.306327406411399	-0.605361052430105	4.06462448428208e-06	-0.0779175886029133	0.594619998341139	0.0635694639509555	0.66433333732786	-0.0555679942980616	0.70451879451803	0.458461048545464	0.000923482070395601	-0.389343421988294	0.00569088202950021
TTC39C	blue	0.171694396945392	0.238151921885687	-0.171694396945392	0.238151921885687	-0.156118402743066	0.284078519446407	-0.57029543213852	1.88678012756553e-05	-0.475216653205015	0.000559599318776446	0.459172941965455	0.000904499228838249	-0.0633949348651964	0.665200474425326	0.362204539950755	0.0105436899593034	-0.566111908647024	2.23993354483049e-05
NEXN	blue	-0.0759763465072005	0.603861197753753	0.0759763465072005	0.603861197753753	-0.52388127674674	0.000111952331965741	-0.798225309861205	6.45275443967618e-12	-0.572637312957731	1.71223790450165e-05	-0.0157334432583525	0.914552942604435	0.252972020369422	0.0794750412297255	0.751306507911355	4.99217565443723e-10	-0.752667578833813	4.46145135425822e-10
C15orf40	blue	0.322071915188929	0.0240199486263392	-0.322071915188929	0.0240199486263392	-0.51102563205993	0.000175368747390773	-0.871338190695417	3.8749969188272e-16	-0.551245186548051	4.04599088094157e-05	0.153530722996733	0.29223503591533	0.271804308128329	0.0588580659959782	0.805733000949778	2.8937178753266e-12	-0.805971055530841	2.81946660064053e-12
RAX2	blue	-0.244111150292384	0.090962114455364	0.244111150292384	0.090962114455364	0.571126234444804	1.82306654237854e-05	0.803013697854746	3.88440754136716e-12	0.853361000832936	6.80960900093159e-15	-0.298608553079603	0.0371500761651515	-0.331769419257818	0.0198685286730449	-0.752786293001338	4.41777642531244e-10	0.903522792648382	6.4456327167641e-19
GIMAP1	blue	0.0193230305789124	0.89515701445912	-0.0193230305789124	0.89515701445912	0.508816389324475	0.000189091945285805	0.780501891543682	3.77623949987261e-11	0.567476938041378	2.11852462212965e-05	0.0346183796805916	0.8133212427209	-0.168694497170529	0.246576754551025	-0.78329186190384	2.89088945162521e-11	0.763586514018284	1.76284461048476e-10
KLK8	blue	-0.00960510743865122	0.947774706939775	0.00960510743865122	0.947774706939775	0.552517577670999	3.85056030355489e-05	0.614575025752834	2.63257324206403e-06	0.569502799236435	1.94947224005851e-05	-0.400750572028671	0.00432405363638189	-0.0505695255067018	0.730042255183856	-0.499119540008517	0.000261626526598426	0.710635410033299	1.06363910843439e-08
RBBP6	blue	0.0159069788581853	0.913614037489413	-0.0159069788581853	0.913614037489413	-0.327520874664521	0.0216059322326221	-0.86065470254062	2.23365712451445e-15	-0.568249633679363	2.05251427405682e-05	0.0343489658101737	0.814748401839383	-0.0267872590236895	0.855031162249386	0.685829966342966	5.3873688433643e-08	-0.782846133798965	3.01774137575592e-11
TRIOBP	blue	-0.0112139125730796	0.939042549789138	0.0112139125730796	0.939042549789138	0.461726769157026	0.000839245212150567	0.796148148206932	8.00828115010490e-12	0.738059845990994	1.43758010944061e-09	-0.19374252415292	0.182247906362113	-0.211967886091753	0.14370174224138	-0.731002623269825	2.46217103152132e-09	0.825705746819606	2.86078212973685e-13
GSC	blue	-0.13837530214621	0.34303083081099	0.13837530214621	0.34303083081099	0.23715525399701	0.10085307509916	0.716953124494075	6.8479549154752e-09	0.116035165982306	0.427215750500348	0.0657510761248961	0.653531114836789	-0.0887656131305907	0.544170891015495	-0.605850627145053	3.97325161393601e-06	0.473269376333289	0.000593925100886826
CNOT7	blue	-0.0636346828014401	0.664009412941359	0.0636346828014401	0.664009412941359	0.116921077535557	0.423670976847605	-0.6119273298045	2.98675194487518e-06	-0.222562084264054	0.124277095890647	-0.0836805541536858	0.567561576039252	-0.301604052171848	0.0352005874883652	0.35694386075098	0.0118141888128899	-0.449006774403419	0.00121171445002808
CRYZL1	blue	-0.0234189674599525	0.873099578257857	0.0234189674599525	0.873099578257857	-0.186997412785446	0.198242925505425	-0.614141002443698	2.68782448120113e-06	-0.351461995575724	0.0132756860196379	-0.0485464243217433	0.740457395904558	0.121565443552037	0.405362206486039	0.524586444072152	0.000109172648473862	-0.489380439245438	0.000359034855775872
CBARP	blue	-0.31485364958201	0.0275626659825212	0.31485364958201	0.0275626659825212	0.538363590689611	6.60484997467899e-05	0.795919304883044	8.19986768329763e-12	0.559092050677604	2.97180290433851e-05	-0.0492802032770877	0.736674388431477	-0.455760673565181	0.000998776917120764	-0.825387900552589	2.97481669630096e-13	0.770135989476756	9.8593502452295e-11
TIRAP	blue	0.12845880424731	0.379048593935451	-0.12845880424731	0.379048593935451	-0.371284080236785	0.00862644805644205	-0.816465942847729	8.63964533345071e-13	-0.411678663444239	0.00329385524605456	-0.219123314542874	0.130351498995456	0.315915446603856	0.027015698317408	0.803487400095261	3.69141508346778e-12	-0.690209031327036	4.09306404264972e-08
ZNF333	blue	0.139902067862522	0.337679996135448	-0.139902067862522	0.337679996135448	-0.289750177893187	0.0434414660580101	-0.759608783797368	2.48643361795551e-10	-0.469337732419554	0.000669066786689392	0.154212280128333	0.290072112234438	0.075028782392307	0.608394589640896	0.639697150624475	7.48590113718237e-07	-0.676606352869984	9.4648919296196e-08
TVP23C	blue	-0.197418216429079	0.173932017764277	0.197418216429079	0.173932017764277	0.585267105482788	1.00124929594981e-05	0.667772045270794	1.59404861816831e-07	0.65728472007344	2.89475301498501e-07	-0.213897617292565	0.140005402317439	-0.37236964082027	0.00841878479609544	-0.681016122268095	7.24774900356904e-08	0.754526699920161	3.82201296527983e-10
RDH10	blue	0.144265051718376	0.322677087346132	-0.144265051718376	0.322677087346132	-0.282578630787915	0.0491503563263425	-0.553675717998309	3.68025010733985e-05	-0.514200490824296	0.000157230222414421	0.684776098282916	5.75159083289779e-08	-0.135481631028762	0.353315149183579	0.354471131920361	0.0124553830209693	-0.621650527384256	1.8681032318894e-06
SRSF12	blue	-0.25777487092587	0.0737440975399558	0.25777487092587	0.0737440975399558	0.503000386632374	0.000230013279150277	0.620991872188323	1.92940929148261e-06	0.472092100474044	0.000615585891008198	-0.222625596194894	0.124166951223229	-0.240127571574819	0.0965297238085104	-0.607067338022958	3.75434731548753e-06	0.640232618467709	7.27890577960023e-07
SCUBE1	blue	-0.312254382407154	0.0289407458239559	0.312254382407154	0.0289407458239559	0.552012460342563	3.9270815232836e-05	0.709423906106765	1.15582074162467e-08	0.76073249234269	2.25773739639572e-10	-0.276825082107752	0.0541583872200203	-0.30106386091962	0.0355457641792612	-0.667458817096441	1.62326468903548e-07	0.805278138107171	3.04077369932229e-12
CCDC185	blue	-0.17545673540815	0.227866772193558	0.17545673540815	0.227866772193558	0.518369138687601	0.000136007902919132	0.819099094678736	6.34568646374976e-13	0.632626912958328	1.07862776158787e-06	-0.235573077819426	0.103214494979079	-0.2600966360365	0.0710934966456669	-0.699826111492852	2.20066638756973e-08	0.786827216426084	2.04898927020575e-11
ENTHD1	blue	0.11768102566047	0.420643532135464	-0.11768102566047	0.420643532135464	0.426736593724517	0.00223026396729871	0.650791382314361	4.14048492067257e-07	0.554259836244903	3.59700234334983e-05	-0.0893065832239529	0.541710072073036	-0.0958532696993186	0.512363018693814	-0.603371957618122	4.45625764683445e-06	0.70417448182067	1.64898223006788e-08
TSSK3	blue	-0.270064976112484	0.0605605607619453	0.270064976112484	0.0605605607619453	0.492020072985838	0.000329826821335316	0.662452387111491	2.16374469651835e-07	0.526789776486537	0.000100888206832654	0.0199328441865024	0.891867660580334	-0.364561545528921	0.0100137451765807	-0.702096426549414	1.89405264272951e-08	0.655954978482375	3.11707497854051e-07
CLEC12A	blue	-0.304477491540508	0.0334106951481151	0.304477491540508	0.0334106951481151	0.520064041398186	0.000128152331919889	0.629127834248688	1.28799386189589e-06	0.59977497541957	5.2545161585741e-06	-0.257790541529406	0.073725949058161	-0.386817038869964	0.00604016107259302	-0.667005519436901	1.66643295222892e-07	0.675518404110604	1.01020691888105e-07
CALML6	blue	-0.0290718335472657	0.842817247571706	0.0290718335472657	0.842817247571706	0.433204379782481	0.00187598143148464	0.565445949699965	2.30146070680967e-05	0.568624747794178	2.02115640650836e-05	-0.306256380639985	0.0323408546630005	-0.204094913311077	0.159534511050648	-0.545785954139311	4.99218666922165e-05	0.672210425108351	1.22947458219033e-07
NLRP5	blue	-0.0731481951805723	0.617434937331497	0.0731481951805723	0.617434937331497	0.113458488522903	0.437620242743264	0.570798295075215	1.84797536628385e-05	0.304272217737977	0.0335360123756371	-0.186463016256642	0.199551330500619	0.0766146746808622	0.600815575955619	-0.378740474624126	0.00728512841039291	0.46291020149831	0.000810464785278694
WFDC9	blue	-0.0712539264313681	0.626598107485872	0.0712539264313681	0.626598107485872	0.253362262472139	0.0789966944683776	0.570680730052517	1.85698115843925e-05	0.591783337285123	7.52411047571968e-06	0.044418884448014	0.761847947173574	-0.254455510417881	0.0776686843957674	-0.549068326078469	4.40156968102958e-05	0.636917878400977	8.65123078045644e-07
NEDD1	blue	0.24998859424552	0.0832077339674347	-0.24998859424552	0.0832077339674347	-0.631595716554446	1.13677779199293e-06	-0.778546752376832	4.54330221304295e-11	-0.666694279686535	1.69669155252577e-07	0.384254285275177	0.00641341175695443	0.267895432195965	0.0627392581836849	0.758023144961141	2.8465656237995e-10	-0.814289368034213	1.11089544225538e-12
ETV3	blue	0.0731951245936518	0.617208647277023	-0.0731951245936518	0.617208647277023	-0.204944635635773	0.157766718060963	-0.703225392491731	1.7569651731998e-08	-0.484312919396373	0.00042174865252249	0.287799353577751	0.0449378779994505	-0.200386511202485	0.167419478156746	0.472503202256422	0.000607942518945634	-0.665349119961954	1.83346960081365e-07
KLHL10	blue	-0.243567083467776	0.0917074402858246	0.243567083467776	0.0917074402858246	0.485792320075583	0.000402488973452882	0.792004915562705	1.22306491641183e-11	0.315911247156758	0.0270178436044329	-0.00933096389306296	0.949263317337144	-0.297605616905435	0.03782233463073	-0.733805597326291	1.99242273355374e-09	0.628237363876429	1.34700269953997e-06
TM2D3	blue	0.0437947014792443	0.765098538597798	-0.0437947014792443	0.765098538597798	-0.41418258330956	0.00309081659573505	-0.846660508752133	1.80053289699348e-14	-0.580173855549415	1.24646764743453e-05	-0.114828614323458	0.432070278876811	0.276209812427628	0.054717473514749	0.813063372247336	1.27804047047382e-12	-0.795710061744375	8.37883471187486e-12
MFSD6L	blue	-0.30410365865699	0.0336392063415978	0.30410365865699	0.0336392063415978	0.603181728189427	4.49548775334146e-06	0.87826930933051	1.14176042953806e-16	0.643448602205115	6.14369902029331e-07	-0.192761615273127	0.184514556873104	-0.389869764076101	0.00562037422085965	-0.845246658558453	2.19756392442031e-14	0.841089009818954	3.90408898422571e-14
CDH23	blue	0.0813794546705091	0.578297197951417	-0.0813794546705091	0.578297197951417	0.353162953017843	0.0128065006710832	0.633217246134798	1.04659656209851e-06	0.487079621480606	0.00038638069191395	0.00403778343866638	0.978033088121985	-0.11597881271564	0.427441799433872	-0.596137924141148	6.19460469261882e-06	0.631061014209398	1.16806572306101e-06
GPR182	blue	-0.132644690913966	0.363578889634188	0.132644690913966	0.363578889634188	0.596836966019835	6.00264770646607e-06	0.575039231535156	1.54878015289202e-05	0.599226863244599	5.38717700455966e-06	-0.148157269062499	0.309653959652053	-0.200953969797352	0.166194911633385	-0.593914251724459	6.84364911911164e-06	0.719214006846913	5.83276568467707e-09
MBD3L2	blue	-0.0454399577097201	0.756539227932848	0.0454399577097201	0.756539227932848	0.260796145057017	0.0703099060483105	0.724744055483376	3.91339241752935e-09	0.417462290098626	0.00284161195171385	-0.131947928408215	0.366127029922768	0.0243412327011966	0.868145529188969	-0.571185824639536	1.81857368085561e-05	0.634503789250074	9.79831243743152e-07
DSCR10	blue	-0.214660770523115	0.13856330513688	0.214660770523115	0.13856330513688	0.597361618601948	5.86221034192526e-06	0.60924487131024	3.39024671981516e-06	0.749069303053851	5.99586528778005e-10	-0.202579239796167	0.162723692669012	-0.41134686784048	0.0033216231007601	-0.693876925599962	3.2395923609888e-08	0.764595078942061	1.61391469894651e-10
GAMT	blue	-0.211385680733323	0.144831032052697	0.211385680733323	0.144831032052697	0.487280364640549	0.000383921958164716	0.854661657991966	5.60696818806456e-15	0.442905291010909	0.00143803039478859	-0.0447345010206254	0.760205836294997	-0.225283622315443	0.119623081860978	-0.772083489102144	8.26432750602616e-11	0.737214514167221	1.53466503966411e-09
MAN1A2	blue	0.306491620651304	0.0322015291912055	-0.306491620651304	0.0322015291912055	-0.467684560463624	0.000703137829836531	-0.889927379015545	1.2241976992996e-17	-0.690922769336873	3.91203243206245e-08	0.317530492009737	0.0262011337252839	0.127584569230834	0.382328244701793	0.738055535830161	1.43806011244059e-09	-0.868412987208905	6.35519205827304e-16
LACTB	blue	0.10203247221628	0.485419089054654	-0.10203247221628	0.485419089054654	-0.351887036156322	0.0131570879124114	-0.73628508015136	1.64852184867926e-09	-0.420775611726245	0.00260804232148838	0.141532477407353	0.332023561806352	0.127103125308484	0.384141524006381	0.675826467864889	9.91768789042528e-08	-0.63857469186086	7.93772403265273e-07
CYP11B1	blue	-0.200708585522084	0.166723644640192	0.200708585522084	0.166723644640192	0.4001054748844	0.00439285622691647	0.74015213194995	1.22156828162976e-09	0.700137731274078	2.15598524795062e-08	-0.335180095796501	0.0185605585830691	-0.131721026455512	0.36695915770383	-0.596768228681513	6.0212760161015e-06	0.779989054401068	3.96464490302558e-11
SLAMF6	blue	0.0182559788639969	0.900916891399162	-0.0182559788639969	0.900916891399162	-0.105701550522879	0.469779057378333	-0.551525956982429	4.00210000282781e-05	-0.113924090383766	0.435729793041795	-0.405373084784696	0.00385809400235364	-0.0478668612739197	0.74396632011268	0.450631319009841	0.00115709178956897	-0.369707539834321	0.00893591586840743
BRSK1	blue	-0.170448596262694	0.241626394785203	0.170448596262694	0.241626394785203	0.392013370944777	0.00534103583619399	0.841894740703838	3.49714350222381e-14	0.337590820172843	0.017680680732294	-0.0974786409645405	0.50520336498707	-0.11662129904627	0.424868604099887	-0.737258141536691	1.52950701578792e-09	0.685641097286709	5.45101148223149e-08
CRB2	blue	-0.256490579202544	0.0752435192262527	0.256490579202544	0.0752435192262527	0.555742686376831	3.39337428771063e-05	0.877361790443285	1.34546624067793e-16	0.650494647618705	4.20790813888953e-07	-0.10642947934958	0.466708515625424	-0.280451504559531	0.0509561338599847	-0.853041375246301	7.14064139636294e-15	0.859792686374841	2.5564681139254e-15
ACVR1C	blue	0.204714994461578	0.158243049502121	-0.204714994461578	0.158243049502121	-0.262596877099659	0.0683242440659189	-0.65360781474799	3.54884400876048e-07	-0.498460674428378	0.000267368911710663	0.458122922577996	0.000932622744300699	-0.0696456304507803	0.634422027400291	0.492762685724891	0.000322006713084682	-0.623979347166167	1.66555302963915e-06
GARIN6	blue	-0.0944689297898519	0.518501055678272	0.0944689297898519	0.518501055678272	0.494416471130458	0.000305191242047832	0.775391589725138	6.09936402571377e-11	0.669640702453226	1.42971550923843e-07	-0.202942238623642	0.161955690176956	-0.239872724820604	0.0968946888696681	-0.721145410986266	5.07935576733161e-09	0.811120233657475	1.59264048054254e-12
LINC01547	blue	-0.152857279741755	0.294382480017613	0.152857279741755	0.294382480017613	0.416026080219453	0.00294846820598854	0.685868491706542	5.37447283509067e-08	0.674736450561257	1.05845857939898e-07	-0.144056478594993	0.323384577509187	-0.164170056739047	0.259661257689111	-0.583651375478598	1.07373417937229e-05	0.688252361861977	4.63044335640403e-08
KIF6	blue	-0.10414052111246	0.476400040156347	0.10414052111246	0.476400040156347	0.408614535995316	0.00355824496694699	0.474610239506915	0.000570092200241924	0.703215213146152	1.75815850644337e-08	-0.272124998205199	0.0585484069577068	-0.0635148547320063	0.664604613226333	-0.459809757375387	0.000887815582767393	0.666175832238929	1.74823753922259e-07
IQCD	blue	-0.0265587140134014	0.8562549224094	0.0265587140134014	0.8562549224094	0.520785537895789	0.00012493563942518	0.787203540433834	1.97451881928485e-11	0.76468096610242	1.60179681539335e-10	-0.199852679107122	0.168577454303401	-0.143810060273032	0.324221700095438	-0.689075032392031	4.39691717179215e-08	0.875226415497649	1.96986858399717e-16
STON2	blue	0.256164451124692	0.075628084994842	-0.256164451124692	0.075628084994842	-0.428024129804559	0.00215534587412996	-0.704860395944613	1.57485468214332e-08	-0.597486677326077	5.82918686698661e-06	-0.135232812058485	0.354208188509689	0.330655578249506	0.0203121952353754	0.727963462293724	3.08834592652761e-09	-0.722629290239059	4.56374456697719e-09
CLEC4C	blue	-0.178588424609319	0.219542485419305	0.178588424609319	0.219542485419305	0.00278980190382671	0.984821561208829	0.575266052504325	1.53411239160901e-05	0.137293333042916	0.346854351044576	0.155035112455245	0.287474779832528	-0.0589056733081114	0.687651287356262	-0.433352782308955	0.00186847599545046	0.356581839012412	0.0119062556640889
PRSS36	blue	-0.155257581270864	0.286775156351478	0.155257581270864	0.286775156351478	0.449780679172296	0.00118541224682351	0.788554219390283	1.72777397475938e-11	0.323270904508526	0.0234702109075912	0.163676557726667	0.261116050855005	-0.203990230316325	0.159753296329852	-0.811356866016359	1.55073549603163e-12	0.670665524065355	1.34645760842847e-07
RAI1	blue	-0.244854080612924	0.0899519847029559	0.244854080612924	0.0899519847029559	0.599687640335702	5.27544947556615e-06	0.927959688798805	8.86056757071507e-22	0.717838633220197	6.4320146029304e-09	-0.0911721899242372	0.533265069325556	-0.420491114458826	0.00262740905706104	-0.915535708963153	3.24228105344958e-20	0.901008246745597	1.14688930371329e-18
ZNF570	blue	0.0240560384123123	0.869676955702453	-0.0240560384123123	0.869676955702453	-0.567515765685422	2.11516154193971e-05	-0.853685195538673	6.48877388948581e-15	-0.651775221584584	3.92407970654046e-07	-0.0465273166031004	0.750898083842437	0.281273382349328	0.050252148988588	0.85307559356439	7.10448417282061e-15	-0.842975514360842	3.01417802989852e-14
BTBD16	blue	-0.199938249117895	0.168391447460693	0.199938249117895	0.168391447460693	0.467935217151605	0.000697873624415328	0.841938310615327	3.47632805771778e-14	0.530373668628877	8.863073982804e-05	-0.0687972509661178	0.63856521352868	-0.164367363773113	0.259081135935931	-0.764286970016288	1.65810200341741e-10	0.79765487779654	6.84874327990115e-12
ALMS1P1	blue	-0.197167419257909	0.174490547241723	0.197167419257909	0.174490547241723	0.280774160796606	0.0506788136907877	0.762005771900825	2.0226288039259e-10	0.641271309471384	6.89249551704818e-07	-0.197317799857529	0.174155491815965	-0.139137666238286	0.340352463864075	-0.630854781870036	1.18034597867692e-06	0.746052415665764	7.65311734859633e-10
TRIML2	blue	-0.239141608393581	0.0979476447003468	0.239141608393581	0.0979476447003468	0.453822624338073	0.001056156514401	0.921977051581102	5.40279889069542e-21	0.571160189664698	1.82050520341757e-05	-0.0249997357619581	0.864611359490636	-0.217137846205873	0.133958760063804	-0.842605551256546	3.17188747819006e-14	0.831322553626442	1.41496775066541e-13
TRPV3	blue	-0.105055898983085	0.472511552402658	0.105055898983085	0.472511552402658	0.476438546399259	0.000538983502254919	0.74658860115723	7.33009562645079e-10	0.592350728312784	7.33706423842198e-06	-0.109843948745372	0.452450493884007	-0.242750756411371	0.0928346366370296	-0.698459152746713	2.40712826775525e-08	0.74485512094843	8.4235005743584e-10
TMEM190	blue	-0.244365764739779	0.0906149370626667	0.244365764739779	0.0906149370626667	0.553400561544232	3.72007474070892e-05	0.950649493986059	1.57103735738559e-25	0.577649674275302	1.38752890195246e-05	-0.0959298150709445	0.512024696543687	-0.366065716106672	0.0096876840144965	-0.892933033090373	6.60874925150089e-18	0.845247268055842	2.19737609711929e-14
GAS2L2	blue	-0.246722485310805	0.0874502024400953	0.246722485310805	0.0874502024400953	0.61396523406051	2.71050439748158e-06	0.702927998528423	1.79214414462363e-08	0.585468767365639	9.92526706329426e-06	-0.269833199011767	0.0607903806144056	-0.316645788640148	0.0266447608403632	-0.664626379173811	1.91114809994718e-07	0.709591357096104	1.14264731919379e-08
CACNG5	blue	-0.232608707601116	0.107753089702286	0.232608707601116	0.107753089702286	0.428325708855695	0.00213812383442499	0.7770137784156	5.24539381690397e-11	0.63447715682777	9.81172199400657e-07	-0.102259009975846	0.484445603914229	-0.298327369784856	0.0373375499990285	-0.701590889305933	1.95863776382292e-08	0.776527398896644	5.48878116011457e-11
WFDC11	blue	-0.1970842061123	0.174676150275882	0.1970842061123	0.174676150275882	0.184289500042309	0.20493580171342	0.563592849334783	2.48094489617162e-05	0.336489681641545	0.0180780900472149	0.0412164539973251	0.778567313324739	-0.118972788553479	0.415525777205985	-0.486203285956561	0.000397281731247617	0.513756102908243	0.000159661804946573
ACACB	blue	-0.192699711490576	0.184658276208139	0.192699711490576	0.184658276208139	0.490976088578389	0.000341111315596538	0.85476839099221	5.51780524149631e-15	0.528100864993193	9.62351275292446e-05	0.200389913027657	0.167412117585013	-0.479444381818262	0.000491150690749294	-0.871539684602905	3.74351241265733e-16	0.745282915211492	8.14021511224658e-10
COP1	blue	-0.00631546774464557	0.965647787880964	0.00631546774464557	0.965647787880964	-0.0486610945649519	0.739865808740051	-0.661153364249181	2.32922154387075e-07	-0.45061364790962	0.00115767390836171	0.0669156147148364	0.647793373762112	-0.119205387078389	0.414608056207255	0.438098002186342	0.00164212452004405	-0.600153268580397	5.16472811253324e-06
HSH2D	blue	-0.277140633801006	0.0538734447316427	0.277140633801006	0.0538734447316427	0.343250911773623	0.0157528393182372	0.636458510163336	8.85937822646922e-07	0.463869144314173	0.000787796961182038	-0.184148275779864	0.205289159832468	-0.0743130829752307	0.611828372638109	-0.587365895583753	9.13837176803216e-06	0.64428909915793	5.87548619803995e-07
HERPUD2	blue	0.209647980315203	0.148240722726787	-0.209647980315203	0.148240722726787	-0.306219513962412	0.0323627348955796	-0.595383661699316	6.40808502944631e-06	-0.0865722124309838	0.554203206795105	-0.116733741461147	0.424419167933171	0.287284796169665	0.0453395099586026	0.599804507247993	5.24745510108306e-06	-0.387895130990009	0.00588889071938964
SRCAP	blue	-0.0752185657754722	0.607485442389793	0.0752185657754722	0.607485442389793	0.445863308884282	0.00132399137548831	0.797977828210187	6.62181546826015e-12	0.372430759525305	0.00840722278031397	0.0604615041995283	0.67983915033226	-0.152307453581353	0.296143310376223	-0.751618962785627	4.86532119098756e-10	0.638637210792653	7.91190499282301e-07
MAP3K6	blue	-0.167420134813714	0.250216051402888	0.167420134813714	0.250216051402888	0.54089077910628	6.00883535437063e-05	0.786396477170458	2.13748704891915e-11	0.634102394499042	1.00022369605677e-06	-0.309181490680639	0.0306434801509098	-0.192482886794668	0.185162300824472	-0.714808735723465	7.96235597213495e-09	0.793585145301219	1.04183280345995e-11
ZNF101	blue	-0.17512077053844	0.228772544801079	0.17512077053844	0.228772544801079	0.456662599784122	0.000973038438417485	0.819475505225041	6.06937717421763e-13	0.682892911468543	6.46048946681231e-08	-0.179122973935955	0.218142995063911	-0.29737860481946	0.0379758799826918	-0.748132054410011	6.47049312044249e-10	0.829686730625649	1.7415359772564e-13
KLHDC7B	blue	-0.186662506929774	0.199062189680485	0.186662506929774	0.199062189680485	0.484475357561427	0.000419594002548371	0.726212448739205	3.51424312948397e-09	0.278383270172729	0.0527630975732685	-0.173102576302859	0.234265862716835	-0.103097856160969	0.480849822332757	-0.65991393008786	2.49806083185359e-07	0.605345989293653	4.06746645858958e-06
ZNF626	blue	0.170125519691473	0.242533046686168	-0.170125519691473	0.242533046686168	-0.510329477739754	0.000179592006594388	-0.67183650518238	1.25688278235574e-07	-0.319866179984099	0.0250595088320684	0.249556711245953	0.0837592821203662	0.277096015019558	0.0539136617363826	0.619852261308025	2.0399150974754e-06	-0.555249181868314	3.45993674344464e-05
PHC3	blue	0.133884357342618	0.359071909518973	-0.133884357342618	0.359071909518973	-0.461319550189336	0.000849358569584298	-0.841695298369456	3.59394687243191e-14	-0.699786928479163	2.20634567450809e-08	0.322198234770648	0.0239615265366742	0.0660317712847587	0.652146285281986	0.680429340284578	7.51175657874188e-08	-0.843586641329237	2.76985554475634e-14
TNFRSF10A	blue	-0.275630849546125	0.0552478125070566	0.275630849546125	0.0552478125070566	0.171426235152023	0.238896912516471	0.473189800176643	0.000595367308387626	0.627975829380187	1.36480557065666e-06	-0.335612874294812	0.0183999255214639	-0.0126885218348765	0.931044971717566	-0.344154575801663	0.0154622531055206	0.583969624857737	1.05908471011333e-05
UHMK1	blue	0.378070530856838	0.00739774792807173	-0.378070530856838	0.00739774792807173	-0.459006209818001	0.000908913541712032	-0.634928042687369	9.5869855529084e-07	-0.477176725843131	0.000526863085254035	0.530287849397764	8.89075970970742e-05	0.142456514909142	0.328844232555618	0.527892056775421	9.69628210677471e-05	-0.624157182150726	1.65095662253169e-06
TXNDC2	blue	-0.0450380311984505	0.758627595047069	0.0450380311984505	0.758627595047069	0.342798116704635	0.0159001813064771	0.670956650338314	1.32364646216666e-07	0.635011530548123	9.54590181748422e-07	-0.0997191223579481	0.495418472468757	-0.205659763322763	0.156290103419437	-0.579224586261638	1.29788621131494e-05	0.718055050332239	6.33403409306176e-09
NAV3	blue	0.273634567246334	0.0571083051450383	-0.273634567246334	0.0571083051450383	-0.444872187429005	0.00136126862670493	-0.788923981338371	1.66549238583254e-11	-0.510481824777118	0.000178659958291927	0.253304646644235	0.0790671752513033	0.0654950141854145	0.654795422681923	0.703773915964956	1.69377384690765e-08	-0.740538053191989	1.18522623076892e-09
C5orf22	blue	0.342047783180201	0.0161469251019285	-0.342047783180201	0.0161469251019285	-0.539871806928012	6.24295878433673e-05	-0.870245795714473	4.66783183674276e-16	-0.63062225442536	1.19433598484823e-06	0.123586735217819	0.397539174643356	0.296634425709572	0.0384828250763076	0.838178736398201	5.78115331912435e-14	-0.826132177829122	2.71429073456768e-13
PCDHGB7	blue	0.230539521209071	0.111010639848822	-0.230539521209071	0.111010639848822	-0.326749645089784	0.0219346563617138	-0.609299186357171	3.38159826433358e-06	-0.304639151988984	0.0333122764161981	-0.0905340493230631	0.53614646362885	0.316917614393213	0.0265077930130015	0.580555314713204	1.22634000736832e-05	-0.476253846118976	0.000542055194343653
ERC1	blue	0.160360020324208	0.271034283344072	-0.160360020324208	0.271034283344072	-0.346482865267445	0.0147345065505877	-0.8062988640572	2.72016934541066e-12	-0.290072313238111	0.0431983306700387	-0.0901546517333056	0.537863143444223	0.0355904007452958	0.80817719656665	0.70965160116766	1.1379424898272e-08	-0.672789316092267	1.18814239763748e-07
FLCN	blue	0.243497362242616	0.0918032947470282	-0.243497362242616	0.0918032947470282	-0.541508628503248	5.87081988998791e-05	-0.815733304756016	9.40600197442578e-13	-0.481096747076137	0.000466519585355379	-0.0545463873418235	0.709710338400082	0.339433118616201	0.0170323465312088	0.82154986512658	4.74008625500817e-13	-0.745159469713488	8.22102524765024e-10
JMJD1C-AS1	blue	-0.135277439099999	0.354047915566684	0.135277439099999	0.354047915566684	0.41246870249186	0.00322855899274279	0.603119928256326	4.5083011450515e-06	0.543596207563267	5.42569107636248e-05	-0.146295388309755	0.315841183269288	-0.180895761430189	0.213546151590267	-0.591154556643654	7.73653867494134e-06	0.663184289638105	2.07541541671315e-07
SH2D3C	blue	-0.407565751023182	0.00365293611586296	0.407565751023182	0.00365293611586296	0.493996543621783	0.00030938393188803	0.769088033497048	1.08338000796578e-10	0.515619607787276	0.000149689117850695	-0.14243929854678	0.328903293600947	-0.302299027429783	0.0347605813778536	-0.788869532458203	1.67452831008004e-11	0.71962478717921	5.66423089317767e-09
PPP1R3B	blue	-0.118673847364573	0.416706957483757	0.118673847364573	0.416706957483757	0.222211840230328	0.12488582689737	0.61672390268018	2.37421477492595e-06	0.31656191908832	0.0266871403082526	0.02749729109786	0.851231410555272	-0.108587683440525	0.457668471635449	-0.522231190948911	0.000118710859459557	0.523668798778413	0.000112802464248646
UCN3	blue	-0.360470796366425	0.0109487463667501	0.360470796366425	0.0109487463667501	0.390812325780046	0.00549601402364471	0.712285200769189	9.49172128737551e-09	0.632943778194851	1.06132313747043e-06	-0.25698190158996	0.0746670770536131	-0.262186666208406	0.06877261197746	-0.63281959063883	1.06807424567089e-06	0.708920723182452	1.19626981055811e-08
DIP2A	blue	-0.0668074883262193	0.648325272685119	0.0668074883262193	0.648325272685119	-0.420510093781222	0.00262611311965462	-0.681579745583081	7.00236254289083e-08	-0.271832998340538	0.0588303091892306	0.0607450343059542	0.678419035883286	-0.0530668192767733	0.717252244351173	0.578081420357179	1.36240251743247e-05	-0.628568287274896	1.32478591602378e-06
USP28	blue	0.229881941975163	0.112061472068237	-0.229881941975163	0.112061472068237	-0.484971107362739	0.000413079499158947	-0.811702944256642	1.49132600632585e-12	-0.581418810502667	1.18188068726304e-05	0.137609366090497	0.345734832595699	0.19958642138755	0.169157183366894	0.714598931194778	8.08009241190734e-09	-0.816033171949126	9.08485440277742e-13
CASKIN1	blue	-0.106101087700194	0.468092397953465	0.106101087700194	0.468092397953465	0.499853325771154	0.000255362984245169	0.651687776967371	3.9428780494353e-07	0.672485389631282	1.2096775491037e-07	-0.12581899362174	0.389002835277238	-0.18589716113007	0.200943399176376	-0.603000334977872	4.53319334722913e-06	0.721463672212837	4.96435736548634e-09
TUBA3FP	blue	-0.164023555922569	0.260092561690384	0.164023555922569	0.260092561690384	0.523063062741817	0.000115258464889992	0.612427369057978	2.91665066871015e-06	0.301255859562886	0.0354227603632237	0.0330353659224983	0.821715343485346	-0.260301183269321	0.0708636494169349	-0.604968457648916	4.13929991198572e-06	0.530651440308938	8.77400259217772e-05
CARD16	blue	-0.00959217157688648	0.947844945259588	0.00959217157688648	0.947844945259588	-0.0372365542382526	0.799483947312824	-0.577041294288675	1.42366081272065e-05	-0.461905409318385	0.000834842846444148	-0.0252437112644487	0.863302610282145	0.131256446221978	0.368666488999764	0.421224027587485	0.00257777333087404	-0.494861756018167	0.000300801650537647
NMNAT2	blue	0.123472943615239	0.397977229590918	-0.123472943615239	0.397977229590918	-0.319130867606034	0.0254143282904419	-0.61262543648281	2.88930775677727e-06	-0.541341092606795	5.90795433940843e-05	0.110296549664395	0.450578589363817	0.10168360564642	0.486920251178968	0.56478607211952	2.36395658749476e-05	-0.654514926972401	3.37575604657869e-07
SLC4A1	blue	-0.297641027591592	0.0377984298509859	0.297641027591592	0.0377984298509859	0.333192083255885	0.0193137802510227	0.548558944983588	4.4888100768354e-05	0.526083736811257	0.00010347817798219	-0.160846581341871	0.269563782624162	-0.19952046172512	0.169301022225176	-0.529153909040975	9.26406988318841e-05	0.602440115570789	4.6515017481692e-06
ADAMTS17	blue	-0.0204524445470247	0.889066337549262	0.0204524445470247	0.889066337549262	0.380369045323736	0.00701754729072476	0.740685753483303	1.17158880920699e-09	0.289712599108386	0.0434699017888462	-0.0924123409653293	0.527687177577821	-0.146783355788866	0.314212073330982	-0.632674164708558	1.07603070422679e-06	0.570400249327693	1.87863024749118e-05
DHH	blue	-0.229470318583427	0.112723111756011	0.229470318583427	0.112723111756011	0.574230603429897	1.6021299222925e-05	0.778248778557886	4.6724055667466e-11	0.753413268573562	4.19372220315136e-10	-0.27046562644699	0.0601649371877908	-0.337203780327394	0.0178195136212036	-0.746976829036916	7.1042790443822e-10	0.822130269659948	4.42079196021842e-13
ABRA	blue	-0.198520234305195	0.171493117006091	0.198520234305195	0.171493117006091	0.291983114314505	0.0417789045847916	0.763973534459723	1.70422354195815e-10	0.523079224931974	0.000115192305791839	0.0251191468388081	0.863970761722819	-0.155732192605721	0.285286312290374	-0.675106446121072	1.03536480793665e-07	0.714487845176922	8.14309125637105e-09
KLHDC1	blue	0.16335282297798	0.262073350019777	-0.16335282297798	0.262073350019777	-0.30422250679032	0.0335664187599531	-0.845383667505162	2.15572357066433e-14	-0.40867842946062	0.00355254670317004	-0.00431340008129932	0.976534045129285	0.163560351729025	0.261459407991377	0.722016096692583	4.77054030059862e-09	-0.670050880088307	1.39583057806095e-07
ST7L	blue	0.0998919903839594	0.49466759497253	-0.0998919903839594	0.49466759497253	-0.368534860991704	0.0091722855784612	-0.651794659347212	3.91991246145986e-07	-0.309404472850953	0.0305171839367006	0.118258940835448	0.418349513123012	0.184653003946481	0.204028245131197	0.561056925443607	2.74746623408923e-05	-0.587681699569139	9.01312109599145e-06
SLCO6A1	blue	-0.138895288002543	0.341202586841594	0.138895288002543	0.341202586841594	0.11794315130989	0.419602146859955	0.584172801645727	1.04982895009391e-05	0.309993346426786	0.0301857264469936	0.031536252125505	0.829682822774956	-0.0477386496924024	0.744628920378754	-0.442330629087709	0.00146117456156242	0.475553713861996	0.000553842628661673
CAMKK1	blue	-0.117751904275629	0.420361797442224	0.117751904275629	0.420361797442224	0.43315148504466	0.00187866304375463	0.803107489528159	3.84545271993949e-12	0.671430572594549	1.28728382234991e-07	-0.0388493696750916	0.790990003664792	-0.170637228543512	0.241098103421909	-0.70785547525715	1.286328026314e-08	0.807382705218607	2.41491880863366e-12
LIN9	blue	-0.15103033125137	0.300259588884631	0.15103033125137	0.300259588884631	0.439321587338483	0.00158786921777889	0.772774638670061	7.75938860982778e-11	0.254870425592444	0.0771693014119727	-0.0641979364253495	0.661214417314149	-0.216893554765449	0.134407707168088	-0.637546320359164	8.37384164713411e-07	0.579624481122574	1.2759913443972e-05
RAET1E	blue	-0.151948046738266	0.297297997304107	0.151948046738266	0.297297997304107	0.348068497693032	0.0142557839263734	0.662526789537477	2.15460769084347e-07	0.280020394255473	0.0513285870913251	0.0775369287192409	0.59642717878274	-0.130128349930092	0.372832101449683	-0.64267062558086	6.40208741225629e-07	0.575980576046972	1.48873951155271e-05
ZNF781	blue	0.0120603213575192	0.934451253899927	-0.0120603213575192	0.934451253899927	-0.391207807500722	0.00544455456409285	-0.571582995595653	1.78888817629225e-05	-0.274163741266766	0.0566102837126546	0.173374694830434	0.233519956659682	0.0671941915145804	0.646423791386341	0.457366661874052	0.000953361105217179	-0.495821275501	0.000291536550684598
SOCS4	blue	0.164907591313317	0.257497208792128	-0.164907591313317	0.257497208792128	-0.363824677120879	0.010176898600823	-0.880410864099451	7.71001254853589e-17	-0.541057298226771	5.97134870907376e-05	0.0408404115184707	0.780537253938941	0.122177850050674	0.402982654798604	0.776393850221054	5.55745438627278e-11	-0.773863521655148	7.02258248200407e-11
TSNARE1	blue	0.0937694545558235	0.521616387538669	-0.0937694545558235	0.521616387538669	-3.7073408709086e-05	0.999798283417288	0.501894841690735	0.000238645685981024	-0.00123651924987567	0.993272170308406	0.231466592489551	0.109541958681248	0.201410065038406	0.165215400210861	-0.371091477084093	0.00866375121504831	0.290066066011268	0.0432030352352107
CAPN13	blue	-0.000977941670002824	0.994679053107782	0.000977941670002824	0.994679053107782	0.277902122846769	0.0531908065770885	0.768320148803388	1.16048229799678e-10	0.335448824491582	0.0184606762817493	0.0984486102238565	0.500955148087999	-0.0147973148182766	0.919619774032109	-0.65291006624855	3.68757959095071e-07	0.657489882364133	2.86179990135561e-07
STMN1	blue	-0.236362823402723	0.102030527416454	0.236362823402723	0.102030527416454	0.608995189201164	3.43026747320954e-06	0.569905050791921	1.91742091017314e-05	0.40169438666095	0.00422509466031477	-0.187375090889549	0.197321895668679	-0.447669260085551	0.00125840324071098	-0.585931547918723	9.72774472177619e-06	0.543551860224826	5.4348163807599e-05
SIGLEC10	blue	-0.438158021977617	0.00163942516849149	0.438158021977617	0.00163942516849149	0.380278543641226	0.00703218982248221	0.687513276029881	4.85010539897585e-08	0.503739248077421	0.000224403105950854	-0.42565363746267	0.00229505600664421	-0.145640898581087	0.318034648493126	-0.618611581288977	2.16688680837614e-06	0.68450063082249	5.85052663332009e-08
WFIKKN1	blue	-0.111958117574638	0.443743058569714	0.111958117574638	0.443743058569714	0.539507859767929	6.32858478620779e-05	0.737561237475698	1.49412044294529e-09	0.601661565720061	4.82067087068214e-06	-0.132181371012182	0.365272105274067	-0.360570667990752	0.0109250553882934	-0.694463537583043	3.1196758024007e-08	0.726582944363647	3.41976381368945e-09
SENP1	blue	0.195949163378412	0.177222063431358	-0.195949163378412	0.177222063431358	-0.285207171897078	0.0469910548652531	-0.504441978726488	0.000219182838436004	-0.602450626230293	4.6492560047848e-06	0.459671863890649	0.000891404604383242	0.0409938964336238	0.779733040603551	0.337213118584288	0.0178161531002984	-0.56718848934837	2.14366332757042e-05
FBXO39	blue	0.0473860643558412	0.746452031108313	-0.0473860643558412	0.746452031108313	0.282400040875901	0.0492999398815568	0.607047767463817	3.75777807905539e-06	0.359675972299649	0.0111388694679321	0.0986660271482191	0.500005437484552	0.0574999419913411	0.694737624309199	-0.491780033696407	0.00033239108087991	0.539740399430166	6.27375196994459e-05
B3GNT6	blue	-0.21029684148916	0.146960663520189	0.21029684148916	0.146960663520189	0.520533976470229	0.000126048736251899	0.757001281380111	3.10415058514165e-10	0.804969318074372	3.14461865923705e-12	-0.411166847653512	0.00333677506353105	-0.173210308140111	0.233970363124673	-0.625729859467333	1.5269506278868e-06	0.849345163278911	1.22648089188733e-14
ZNF619	blue	0.048767320783833	0.739317917378705	-0.048767320783833	0.739317917378705	-0.36341758647543	0.0102680124112185	-0.722475446557573	4.61482015360867e-09	-0.152871418701553	0.294337289445951	-0.0529305757319983	0.717948084111907	0.0973998058167632	0.505549447767619	0.668003449778622	1.57278108249801e-07	-0.555334141008493	3.44839292548865e-05
HS6ST3	blue	-0.332689620990876	0.019508193590843	0.332689620990876	0.019508193590843	0.373962328788221	0.008121943097961	0.750137742853473	5.49488474007807e-10	0.540995741459166	5.98518129353973e-05	-0.147185122517226	0.312874771529843	-0.240934215271007	0.0953815439386203	-0.663255522565444	2.06700103715614e-07	0.692960405178243	3.4356341123032e-08
SLC26A1	blue	-0.325464686832814	0.022491697351868	0.325464686832814	0.022491697351868	0.478860310612651	0.000500133880413864	0.873503894110452	2.66563194743079e-16	0.623424803948342	1.71184270042668e-06	-0.209732895206369	0.148072737399896	-0.241935503526818	0.0939710603449559	-0.780255981629468	3.86549978734979e-11	0.833738987920383	1.03693139717774e-13
CLDN15	blue	-0.231172808896816	0.110005757620899	0.231172808896816	0.110005757620899	0.072337072835942	0.62135164612198	0.61771504794334	2.26316384194209e-06	0.138478471927593	0.342667610240792	0.0144231205954922	0.921646009876706	-0.0278954771395081	0.849101965667222	-0.462080719636229	0.000830542696459626	0.391589044943068	0.00539534736937512
RAB42	blue	-0.0894912656507404	0.540871202549128	0.0894912656507404	0.540871202549128	0.412120155387896	0.00325722420756483	0.775048484475326	6.29608105687026e-11	0.580777565399325	1.21475169551605e-05	0.0514473817200019	0.725537778345293	-0.199207227559821	0.169985306679145	-0.7088129735444	1.20510250403693e-08	0.739937071835678	1.24227330275897e-09
VWA5B1	blue	-0.280585252791716	0.0508410296001107	0.280585252791716	0.0508410296001107	0.462568811885428	0.000818674884111745	0.855507261966793	4.93651762067867e-15	0.280949260770076	0.0505288296675698	0.053991850057043	0.712533842213734	-0.258859443996176	0.0724963465348116	-0.791539421328697	1.28189673248654e-11	0.653119936038917	3.64532736698371e-07
LINC00311	blue	-0.126526936486201	0.386318324847195	0.126526936486201	0.386318324847195	-0.014211641073577	0.922791375399353	0.576083952353804	1.48227845739929e-05	0.178769501779882	0.21906771507986	0.128717164128035	0.378082585569822	-0.10936200109952	0.454448438274354	-0.444238193725391	0.00138560224047631	0.348061266775487	0.0142579365289001
HTR6	blue	-0.331201380882609	0.0200937566837057	0.331201380882609	0.0200937566837057	0.410342373979608	0.00340695025864446	0.608343326392334	3.53682645276391e-06	0.436667277585292	0.0017076527332301	-0.0864444025227429	0.554790480835768	-0.289468349484692	0.0436550956052459	-0.597930583358621	5.71335247274841e-06	0.597761183951659	5.7573024297317e-06
RUSC1-AS1	blue	0.182317885907979	0.209907799137817	-0.182317885907979	0.209907799137817	-0.398148553689554	0.00460747856256136	-0.675460577054442	1.0137035194065e-07	-0.610461111662044	3.20141642790349e-06	0.415417800133929	0.00299478412310059	0.110172326488175	0.45109193889326	0.511802995619687	0.000170759724847375	-0.732123446605195	2.26304084926811e-09
CIRBP-AS1	blue	-0.0292936059461253	0.841633494342293	0.0292936059461253	0.841633494342293	0.540685327397298	6.05538340209701e-05	0.803106013514458	3.84606288230076e-12	0.738417377529126	1.39828468320972e-09	-0.139601276620078	0.338730048494636	-0.265917265838545	0.0647800050044921	-0.745998175193857	7.68653109880293e-10	0.862800352843535	1.58994082960822e-15
ASMTL-AS1	blue	-0.148223055654767	0.309436771004541	0.148223055654767	0.309436771004541	0.523248069716038	0.00011450321650175	0.815599098070836	9.55319222150515e-13	0.634032242967987	1.00382796446189e-06	-0.203154307355233	0.161508239843644	-0.231275901875012	0.109842833081762	-0.738537054551498	1.3853588610383e-09	0.821396842830664	4.82784108185153e-13
AMER1	blue	-0.226114398580881	0.118229055255376	0.226114398580881	0.118229055255376	0.296533327465372	0.0385521219718484	0.77111491715846	9.02438784610315e-11	0.2914371421435	0.0421805220226317	-0.0393343121365792	0.788440680019027	-0.19331530125724	0.183232649585484	-0.634164242337739	9.97056050706622e-07	0.567728080178473	2.09685854743733e-05
NKX6-3	blue	-0.305792383514441	0.0326171310247437	0.305792383514441	0.0326171310247437	0.361447556567699	0.0107189304102257	0.761662891308961	2.08355869905379e-10	0.256981413313995	0.0746676481838209	-0.0964992373752607	0.50951145710192	-0.139500392143487	0.339082686534928	-0.664560448272465	1.91838517162279e-07	0.604005025898485	4.32797513418918e-06
EXOC3L2	blue	-0.343980975311303	0.0155177199209901	0.343980975311303	0.0155177199209901	0.308809088265389	0.0308553755761264	0.71481623307476	7.95817865209686e-09	0.56705551804368	2.15534418197691e-05	-0.311241171557314	0.0294932510273561	-0.122895111704593	0.400206005331374	-0.603715914582953	4.38612904609044e-06	0.711517770781617	1.00089767227095e-08
CABP4	blue	-0.290213120123196	0.0430924050590064	0.290213120123196	0.0430924050590064	0.44075923144984	0.00152616630199258	0.913450879485525	5.61737001475225e-20	0.420998275026983	0.00259297302637457	0.0292641965354221	0.841790452918609	-0.334698657373791	0.0187406459707428	-0.864330964005372	1.24318704752326e-15	0.743537975367468	9.35518687393569e-10
TNFRSF13C	blue	-0.130122137418622	0.372855119610784	0.130122137418622	0.372855119610784	0.521347334406659	0.000122482110358631	0.40428645204459	0.00396346733669911	0.718774259150786	6.01840391850412e-09	-0.432418479783671	0.00191617655029596	-0.0939956464838797	0.520607952552876	-0.384223852990222	0.00641796201884691	0.641469508745909	6.82096869397146e-07
CAMK2N2	blue	-0.170217647599203	0.242274271919748	0.170217647599203	0.242274271919748	0.529999598676155	8.98433027927807e-05	0.87383549338666	2.51571255563176e-16	0.695936449771483	2.83666820838689e-08	-0.147890644250999	0.310535195509958	-0.237315807727796	0.100615793869547	-0.810444835067153	1.71822807657703e-12	0.876192763301637	1.65916733344478e-16
LINC01312	blue	0.0444595939701411	0.761636082496772	-0.0444595939701411	0.761636082496772	0.0741839950322397	0.612448593340704	-0.570919696055713	1.83871796667947e-05	-0.170084638426543	0.242647936827554	-0.014365664160768	0.921957176410687	-0.19733827480112	0.174109908613969	0.296693648576221	0.0384422788863058	-0.360719424732565	0.0108898498782044
FOXP2	blue	0.146102593109618	0.316486318453797	-0.146102593109618	0.316486318453797	-0.559398367496514	2.93575667467658e-05	-0.574994419281815	1.55169326321947e-05	-0.357143658676431	0.0117636396706454	0.322474802848022	0.0238340315554243	0.224029964726865	0.121750232999388	0.567755895247007	2.094471526744e-05	-0.570133495092708	1.89943530495186e-05
B4GALNT2	blue	-0.174880074477147	0.22942299258603	0.174880074477147	0.22942299258603	0.545430474230296	5.06032934378486e-05	0.804152732543449	3.43563178564992e-12	0.496833948006322	0.000282039334636647	-0.116765573972093	0.424291981162868	-0.251055093579476	0.0818579246316058	-0.739720177509769	1.26348943662407e-09	0.739996215889207	1.23654646164297e-09
FMR1NB	blue	-0.119906707095662	0.411848017595645	0.119906707095662	0.411848017595645	0.543353907207481	5.47572068831157e-05	0.816572814277511	8.53293083520452e-13	0.473622930966487	0.000587555372040329	-0.0200201102689123	0.891397090487999	-0.270092396549816	0.0605334180264671	-0.802326962147062	4.18123048757083e-12	0.73732731934681	1.52136164386963e-09
CD276	blue	0.0661355503426986	0.651634577321117	-0.0661355503426986	0.651634577321117	0.313221094475678	0.0284216592065707	0.584774470723262	1.02285606864457e-05	0.067392640632811	0.645448851422266	-0.03883547417193	0.791063083818238	-0.122155731247213	0.403068457831253	-0.542008655600331	5.76125594303269e-05	0.379212197412136	0.00720672608941392
IFNL1	blue	-0.162604758031168	0.264294379193216	0.162604758031168	0.264294379193216	0.366390319618092	0.00961853310659843	0.869110270585737	5.65433085463206e-16	0.574057254494257	1.61378499108113e-05	-0.0936228678905934	0.522270436041381	-0.0956436030309935	0.513290299648913	-0.770772231604044	9.30876950047899e-11	0.827260288479663	2.36029022317131e-13
FIGNL1	blue	0.236945018867472	0.101164432154461	-0.236945018867472	0.101164432154461	-0.300851132943376	0.0356824597262661	-0.669869869739824	1.41069026960507e-07	-0.351939728510166	0.0131424486255896	0.275653920519975	0.0552266001288248	0.112641013232549	0.440950400487187	0.532691857955733	8.14437133798826e-05	-0.550756258825453	4.12347731222075e-05
PITPNM2	blue	0.299635186017161	0.0364721593887923	-0.299635186017161	0.0364721593887923	-0.751706973603287	4.83014192943038e-10	-0.699785661392401	2.20652955865453e-08	-0.683077359351719	6.38760204942321e-08	0.115763777005777	0.428304987819043	0.443005725939573	0.0014340191653042	0.802300509380929	4.19308285918932e-12	-0.837585461015939	6.25690011644643e-14
PDE8A	blue	0.2454954306261	0.0890870145928403	-0.2454954306261	0.0890870145928403	-0.2875697363705	0.0451167429676939	-0.65257456401736	3.75607511749379e-07	-0.224246032076431	0.121381592820355	0.25444313520162	0.0776836179581087	-0.046144647886365	0.752881891109462	0.489909475681075	0.000353000095694773	-0.502326683820278	0.000235239349845399
NLRP6	blue	-0.28272685813639	0.0490264839305943	0.28272685813639	0.0490264839305943	0.50516470411443	0.000213929288061128	0.784567323828741	2.55517407678924e-11	0.522931569981949	0.000115798013196386	-0.19556818271023	0.178082572481476	-0.3422517375578	0.0160795355380296	-0.79365332029584	1.03461686003613e-11	0.729169829645025	2.82371585621403e-09
ATRIP	blue	-0.235510167788188	0.10330926076041	0.235510167788188	0.10330926076041	0.454294975896312	0.00104190624266307	0.770842204964691	9.25002227471191e-11	0.435962396645842	0.00174078415255787	-0.0845254230995281	0.56364321310871	-0.297130317986376	0.0381444019532003	-0.743505632108912	9.37924236436763e-10	0.651388914119016	4.00776198118557e-07
PANX2	blue	-0.243855628598836	0.0913115685538041	0.243855628598836	0.0913115685538041	0.753637324814194	4.11628670250294e-10	0.766509737374908	1.36327728111249e-10	0.874722196367018	2.15322660762092e-16	-0.373197117654845	0.00826341051974027	-0.4308531631285	0.00199852135807869	-0.782250578838377	3.1954633545281e-11	0.914624428670262	4.12978411524224e-20
ZNF114	blue	-0.0549124640429621	0.707848516605496	0.0549124640429621	0.707848516605496	0.144117334020905	0.323178051944863	0.568457032019557	2.03512176675364e-05	0.161396940985209	0.267906863543687	0.14638554677837	0.315539780128796	-0.182225848259883	0.210141944864198	-0.468994045268375	0.000676025213831104	0.369118024651163	0.00905407455170875
CCDC27	blue	-0.114738911639694	0.432432425677822	0.114738911639694	0.432432425677822	0.378799864742713	0.00727521695668871	0.827701900990906	2.23402530880032e-13	0.509652418061584	0.000183787936371481	-0.215337360955935	0.137294067301203	-0.157137611163043	0.280907258801985	-0.679568988535974	7.91516920300056e-08	0.733135060813007	2.09642309607116e-09
NEUROD2	blue	-0.173395564247113	0.233462818695902	0.173395564247113	0.233462818695902	0.336585727575318	0.0180431276661557	0.603307364386369	4.46954270010142e-06	0.320619880386394	0.0247001322382081	-0.123034062643799	0.399669390889871	-0.26550265182874	0.0652143798794032	-0.562980141496764	2.54306511573384e-05	0.485144423912131	0.000410823643186966
LINC00208	blue	-0.249927813681742	0.0832851828823516	0.249927813681742	0.0832851828823516	0.385958279391025	0.0061630683399843	0.648172175747372	4.77209632853011e-07	0.415506964505313	0.00298795502362946	0.0312179840545702	0.831376563561727	-0.376293403021334	0.00770383679008939	-0.654929508663994	3.29930105835114e-07	0.560799447424074	2.775949287927e-05
B3GNT7	blue	0.011193156010225	0.939155167818277	-0.011193156010225	0.939155167818277	0.415085758785276	0.00302033648420414	0.729042231737721	2.85066193927497e-09	0.399325833536464	0.00447728821721618	0.0674429224605805	0.645201920586902	-0.137280187544355	0.346900966098715	-0.674637685064174	1.06470415160881e-07	0.647321156298766	4.99592932096282e-07
WNT9B	blue	-0.234394250954593	0.105001390530614	0.234394250954593	0.105001390530614	0.454260827133535	0.00104293066807512	0.601645982416729	4.82411436170992e-06	0.484634628576914	0.000417491021912822	-0.134457267418974	0.357000547608308	-0.316829178586518	0.0265522894022091	-0.607611355113929	3.66013396065824e-06	0.611856776629756	2.99676777205732e-06
SCAMP1	blue	0.186970718325476	0.198308139232418	-0.186970718325476	0.198308139232418	-0.477605986199789	0.000519928422485473	-0.903816313228261	6.02015075019278e-19	-0.407881855112644	0.00362416551461613	-0.0724216153611282	0.620942923718224	0.205760149471724	0.15608363809519	0.84743004455285	1.61410866624155e-14	-0.754443190310993	3.8487763594255e-10
FGF4	blue	-0.147700847953665	0.311163476276425	0.147700847953665	0.311163476276425	0.46222415713311	0.000827039142640697	0.531129935353367	8.62248224726038e-05	0.163805606450745	0.260735100671558	0.0538134193626062	0.713443160457489	-0.356151230773074	0.0120165657429246	-0.56719592651869	2.14301173391527e-05	0.408036935998994	0.0036101236729454
GARIN5B	blue	-0.118466991270714	0.417525410591118	0.118466991270714	0.417525410591118	0.218353051206823	0.13174217764847	0.786181922528526	2.18290569722335e-11	0.274742556541134	0.0560695544468562	0.0133514925210879	0.927451481836718	-0.0485288149721625	0.740548256224952	-0.617449742829517	2.29240695243223e-06	0.585442315522449	9.93666829175095e-06
DYDC1	blue	-0.085009522665453	0.561403739680383	0.085009522665453	0.561403739680383	0.406937253143066	0.00371073706015677	0.569534816745808	1.94690313099611e-05	0.312795273532534	0.0286493440528884	-0.137694595942281	0.34543329549001	-0.212406002008914	0.142856257554942	-0.511674047372084	0.000171516558578459	0.495801914770526	0.000291720912165435
IL27	blue	-0.215241104843288	0.137474105975507	0.215241104843288	0.137474105975507	0.242518543734102	0.0931572372203479	0.867492141799473	7.40809031689266e-16	0.393897972991343	0.00510554692014903	-0.00127311869214239	0.993073039632576	-0.0738253632474531	0.61417309855303	-0.705108592538743	1.54881127728492e-08	0.71297306460553	9.04953832695462e-09
IQCF1	blue	-0.160520889595227	0.270547511579938	0.160520889595227	0.270547511579938	0.269515486233778	0.0611065459635334	0.794069426289684	9.91589331699495e-12	0.513265245383013	0.000162387400847997	-0.0262442994404332	0.857939023247411	-0.154803233701465	0.28820518097532	-0.668127252305328	1.56151205401147e-07	0.689255580899396	4.34716502992634e-08
DEFB125	blue	-0.0770679837150652	0.598656813380995	0.0770679837150652	0.598656813380995	0.291319081161591	0.0422677820118453	0.592493077421046	7.29081693128598e-06	0.449808452335151	0.00118447789668365	0.0384210179576777	0.793243633950446	-0.124497734913772	0.394042320494999	-0.532541556340113	8.18930220374399e-05	0.583523499276693	1.07967301549141e-05
PKD1L1	blue	-0.21863339255239	0.13123475094243	0.21863339255239	0.13123475094243	0.563010872522434	2.53991564281758e-05	0.708164742633739	1.25954679875419e-08	0.438847957801257	0.00160867821457534	-0.199278861355882	0.169828640433228	-0.251476476509687	0.0813293644806168	-0.717647780514892	6.51960159308979e-09	0.694592537653749	3.09386968776825e-08
TENM1	blue	0.0371080480843115	0.800161731490993	-0.0371080480843115	0.800161731490993	0.0340277931014241	0.816450518972558	0.579069092625836	1.30649292309812e-05	-0.0180961077463328	0.901780307825954	0.288326714497422	0.0445292693116172	-0.0292811280404189	0.841700088415537	-0.480156271210145	0.000480398552659971	0.318571310380335	0.0256871480636485
RECQL4	blue	-0.136792621952385	0.348632640001767	0.136792621952385	0.348632640001767	0.58966455575239	8.26225264542348e-06	0.755863638025671	3.41673612501119e-10	0.594997916042092	6.5198748615691e-06	-0.189820262519981	0.191432215906833	-0.262479738124372	0.0684520412275768	-0.718487415048801	6.14247225312377e-09	0.751259618571225	5.01147941222513e-10
ADGRF3	blue	-0.295944588131399	0.0389577095808921	0.295944588131399	0.0389577095808921	0.450271767491372	0.00116898773360305	0.599590885249698	5.29873080175624e-06	0.19735024667592	0.174083259720601	-0.0425990142269258	0.771336533780164	-0.170275857461271	0.2421108652493	-0.60256360932659	4.62517898544328e-06	0.494241055946167	0.000306936344200978
SMCR5	blue	-0.0581827292372782	0.691292402371675	0.0581827292372782	0.691292402371675	0.391724073253822	0.0053780123509423	0.742992514769888	9.76876134874235e-10	0.505197151906106	0.000213696127637258	-0.0541032744614884	0.711966201743988	-0.201342042868035	0.165361217429095	-0.682366978104725	6.67261982986111e-08	0.680191044049542	7.6215206094748e-08
SUOX	blue	0.142867120833708	0.327437613114853	-0.142867120833708	0.327437613114853	0.0111724576255792	0.939267471364923	0.641571186072474	6.78454397738705e-07	0.0269136804408215	0.854354374705274	0.344865357718993	0.0152369094358439	0.0612588613217341	0.675848252558879	-0.524824521335645	0.000108248492587833	0.358984006789084	0.0113066919156443
SYTL5	blue	-0.0658353474662125	0.653115234602059	0.0658353474662125	0.653115234602059	0.322429241841588	0.0238549954476653	0.576936292092654	1.42998403650159e-05	0.265711070424036	0.0649957382558879	-0.0858943577981051	0.557321237020498	-0.159554330828942	0.273480939616907	-0.52532337484282	0.000106335177177021	0.514898456568414	0.000153479102690997
SDCCAG8	blue	0.0622165393049138	0.671066558069845	-0.0622165393049138	0.671066558069845	-0.0756524173074638	0.605409306747948	-0.707517495325245	1.31620668997885e-08	-0.199944335488467	0.16837822296215	0.0125399956277908	0.931850215129282	-0.131267800102793	0.368624706588816	0.534948021146478	7.49644627493066e-05	-0.511306136015646	0.000173692738192764
ASB10	blue	-0.307931456747645	0.0313595617494052	0.307931456747645	0.0313595617494052	0.640414751196458	7.20972271185986e-07	0.825140798351447	3.06643535795298e-13	0.858946844088973	2.91599989851693e-15	-0.22270636008703	0.124026994047772	-0.438806412215802	0.00161051505874481	-0.84369289440466	2.72934413428169e-14	0.927486800398247	1.02788362249414e-21
WNT9A	blue	-0.28109277006911	0.0504061735190127	0.28109277006911	0.0504061735190127	0.352715502714232	0.012928526134476	0.712093955910657	9.61821958582322e-09	0.287578106952603	0.0451102123493034	0.0424973931349499	0.77186736547522	-0.210442962915476	0.146673530115901	-0.666667092946913	1.69935887847685e-07	0.590793099341051	7.86115005227266e-06
GAL3ST2	blue	-0.223085864627953	0.123370938287522	0.223085864627953	0.123370938287522	0.30565044066546	0.032702037216365	0.862512784015698	1.66460614619605e-15	0.45196897200498	0.00111377934133239	-0.0865332272332125	0.554382308763619	-0.103375239740508	0.479663898028182	-0.684690177019002	5.7822805316315e-08	0.715348940206467	7.66658431273466e-09
PIP4K2B	blue	-0.221881764589204	0.125461561238703	0.221881764589204	0.125461561238703	0.449982255656661	0.00117864570465709	0.863900473300153	1.33265444779682e-15	0.734382306880526	1.90687982031029e-09	-0.250671107670454	0.0823419202769679	-0.230967201912171	0.110331243333759	-0.738907139694317	1.34609595744472e-09	0.847434239303864	1.61314462629449e-14
ODF3	blue	-0.238437895978163	0.0989694665116891	0.238437895978163	0.0989694665116891	0.481914374403466	0.000454748697387492	0.911018947918262	1.04827469663398e-19	0.494531025909225	0.000304056459715205	-0.159427330992774	0.273867931778375	-0.16499407619072	0.257244243326113	-0.777669131934516	4.93354636850406e-11	0.799828083090336	5.45288312196735e-12
CCDC197	blue	-0.0222188614170629	0.87955326861404	0.0222188614170629	0.87955326861404	0.0455260676291491	0.756092033157167	0.607426294499973	3.6919341257154e-06	0.135634626251994	0.352766716694864	0.144113617298991	0.323190663028806	0.00168903399584227	0.990810155003437	-0.449757794366005	0.00118618263687293	0.417380035101619	0.002847638211066
SLFN5	blue	0.222734033561552	0.123979065603467	-0.222734033561552	0.123979065603467	-0.531630688847923	8.46647729789843e-05	-0.774079568093521	6.88447985854678e-11	-0.713725041637499	8.58831935740591e-09	0.344554298302434	0.015335179926132	0.160035886015439	0.272016838945703	0.696483927295176	2.73775513778813e-08	-0.861925300325636	1.82763310584019e-15
SERPINB12	blue	-0.160847502320608	0.269561004244501	0.160847502320608	0.269561004244501	0.745749221963182	7.84166536377315e-10	0.756955586321698	3.11616773805404e-10	0.515192612161208	0.00015192275300799	-0.0782772429739029	0.59291476940447	-0.471812519420945	0.000620833273227028	-0.823055294603515	3.95370771131323e-13	0.735235326516448	1.78666926184396e-09
GIPC3	blue	-0.0465930780554783	0.750557327421726	0.0465930780554783	0.750557327421726	0.420711001626867	0.00261242944457046	0.578565908406131	1.33470682267633e-05	0.704240230135684	1.64173729302493e-08	-0.149029207154762	0.306783244505379	-0.234723718900819	0.104499599592086	-0.503695031908245	0.000224735311836932	0.662031537224183	2.21611236061843e-07
PSKH2	blue	-0.131874069956179	0.366397769218286	0.131874069956179	0.366397769218286	0.311426486953331	0.0293915474954369	0.696338231725895	2.76375731212078e-08	0.36841991303372	0.00919574284361536	-0.180027586577777	0.215788807616505	-0.128115837581623	0.380333215066032	-0.605957335277931	3.95359025814279e-06	0.62529793221148	1.56011640695063e-06
OR6W1P	blue	-0.171369107843154	0.239055825446404	0.171369107843154	0.239055825446404	0.191319549851939	0.187883381684651	0.777123328150162	5.1919999810153e-11	0.471503632911224	0.000626677458338028	-0.0502816095408653	0.73152158990279	-0.0722296282036513	0.62187125236282	-0.583712173842615	1.07092116933593e-05	0.67497342028516	1.04361296878145e-07
GPR78	blue	-0.0536746709095803	0.714150522578437	0.0536746709095803	0.714150522578437	0.174358818681558	0.230835975763051	0.67368043299323	1.12704982591235e-07	0.524578477861269	0.000109203695396724	-0.0155421409074807	0.915588107448585	0.0687058863601891	0.639012060947342	-0.512784776547228	0.000165096252095146	0.675778287485656	9.94631539854575e-08
H1-8	blue	-0.082593210655995	0.572622988546961	0.082593210655995	0.572622988546961	0.336374483182527	0.0181200999773469	0.809577541178028	1.89329280441029e-12	0.515411669886131	0.000150773088712015	-0.0752724970572878	0.607227194524951	-0.158354979824045	0.277150020445502	-0.655622983298339	3.17501589508805e-07	0.736584273672101	1.6110296908325e-09
GNRHR2	blue	-0.215994113166914	0.1360703623469	0.215994113166914	0.1360703623469	0.223634512943266	0.122427120208533	0.677554634538719	8.94038826819776e-08	0.48699302977138	0.0003874456677568	-0.0295692209383395	0.840162828735353	-0.135189511767671	0.354363738964014	-0.596231230955455	6.16865824157677e-06	0.63616723470422	8.99376529750327e-07
MYOZ3	blue	-0.29743056842183	0.0379406878991696	0.29743056842183	0.0379406878991696	0.669127637263427	1.47318287732575e-07	0.800371567963557	5.14852375075289e-12	0.471338239135972	0.000629827045021106	-0.442782408479353	0.00144295175627234	-0.275490276066346	0.0553772034287611	-0.747047117547494	7.06410269083966e-10	0.764873128189563	1.57499489853553e-10
BNIPL	blue	-0.0530356663667745	0.717411332319011	0.0530356663667745	0.717411332319011	0.677071494065202	9.20412097292396e-08	0.718493415166234	6.13985258905266e-09	0.310973475540613	0.0296406831028728	-0.132181344954738	0.365272200635513	-0.390316579057297	0.00556111925807403	-0.745424293373803	8.04858568599403e-10	0.606448121296999	3.86431674888782e-06
SDR9C7	blue	-0.276753406103741	0.054223279786962	0.276753406103741	0.054223279786962	0.792109919839585	1.21015173522529e-11	0.75188409101068	4.76007126093031e-10	0.502542964462841	0.000233549983505005	-0.215051817739961	0.137828664726481	-0.488423274358314	0.000370190933665029	-0.807602214235457	2.35718425572493e-12	0.726342630680197	3.48076933549563e-09
OR5P3	blue	0.0707484662988968	0.629052708001051	-0.0707484662988968	0.629052708001051	0.224313783453444	0.121266173934747	0.657968861497688	2.78622465138469e-07	0.264974693799556	0.065770861549983	0.0805614137582084	0.582135842882681	-0.04771226393147	0.744765305283295	-0.529933936256097	9.00577071967671e-05	0.534895214362992	7.51105616205435e-05
TRIM40	blue	-0.269861127550852	0.0607626509264745	0.269861127550852	0.0607626509264745	0.443381958923785	0.00141908149076865	0.54847754135622	4.50289793470473e-05	0.476412182967723	0.000539420982259195	-0.161814885825327	0.266653127696704	-0.360786724401527	0.0108739544800032	-0.554674754105744	3.53892303993503e-05	0.56448264163553	2.3932148320417e-05
CRYGN	blue	-0.13208176492093	0.365636739810112	0.13208176492093	0.365636739810112	0.433615982460426	0.00185523029196088	0.627158778516632	1.42184227018617e-06	0.600374571103204	5.11286261267746e-06	-0.128103974339565	0.380377696470895	-0.156910230738461	0.281612727766339	-0.593227585465938	7.05643946615402e-06	0.663795314494817	2.00426635509882e-07
BCL2L11	blue	0.0979715747303541	0.503042149277824	-0.0979715747303541	0.503042149277824	-0.00961735943366481	0.947708182198322	-0.605016722809342	4.13005135276001e-06	-0.321910574219372	0.0240947416629086	-0.0763142638898152	0.602248073860627	-0.0208217046879071	0.88707635670122	0.392098025397583	0.00533025783951981	-0.487406962925177	0.000382378643774399
TIGD1	blue	0.210677544061865	0.146213439141183	-0.210677544061865	0.146213439141183	-0.399157193828026	0.00449573720473139	-0.65176691166284	3.92586252422842e-07	-0.513946311393894	0.000158616871513788	0.139205770532338	0.340113829869412	0.181216276189218	0.21272233080858	0.574155050153676	1.60720015431359e-05	-0.686531096617741	5.15714783997087e-08
ALKBH5	blue	0.208640945961045	0.150243670415977	-0.208640945961045	0.150243670415977	-0.379240929967987	0.00720197437917975	-0.689759187557394	4.2111642707507e-08	-0.673203343663795	1.15938242149738e-07	0.100648658522418	0.491387837170579	0.295514936743061	0.0392559082121324	0.630421154731645	1.20655935868906e-06	-0.713933281908268	8.46455736555053e-09
NFX1	blue	0.146791564593318	0.314184713543906	-0.146791564593318	0.314184713543906	-0.62307254289914	1.74186504549998e-06	-0.809235839806476	1.96680079073057e-12	-0.542613574875578	5.63121305218148e-05	-0.0200874179215183	0.891034168697302	0.438933827618507	0.00160488758558822	0.876542515368298	1.55867631730606e-16	-0.779007176881608	4.35042424073321e-11
DSG2	blue	0.257620166949669	0.0739234534631988	-0.257620166949669	0.0739234534631988	-0.528730689632683	9.40703001118034e-05	-0.723563855374284	4.26471696617337e-09	-0.504602087499548	0.000218008995937184	0.40728918538969	0.00367827266668453	0.144515962683842	0.321827280654313	0.615287796049682	2.5441188588736e-06	-0.695451855203624	2.92700676806785e-08
C5orf24	blue	0.11485556033477	0.431961525915985	-0.11485556033477	0.431961525915985	-0.396332327865322	0.0048148336277312	-0.768400139362418	1.15221509332924e-10	-0.499779173067944	0.000255989710522283	0.00827846578416434	0.954979971997556	0.189172190307315	0.192980890495786	0.68450459358318	5.84909215262535e-08	-0.676630679555334	9.4510841538509e-08
CDK8	blue	0.236426099038027	0.101936120606383	-0.236426099038027	0.101936120606383	-0.249700098568244	0.0835758486663384	-0.590194298558	8.07167496821931e-06	-0.455317931370134	0.00101163326712827	-0.124698969061057	0.393272323884262	0.4073561578834	0.00367212308520636	0.605368440071583	4.06323132452535e-06	-0.530862212205229	8.70696222625279e-05
THEM4	blue	0.319854498175504	0.0250651131912301	-0.319854498175504	0.0250651131912301	-0.63026729492417	1.21598982700285e-06	-0.744061618087633	8.97372393057014e-10	-0.433840411153117	0.00184400176984016	0.280330947305509	0.0510600667744257	0.283873090665116	0.0480771234616979	0.726277724547419	3.49742102996587e-09	-0.731148208364156	2.43540438775255e-09
RBAK	blue	0.135996825465093	0.351470442460654	-0.135996825465093	0.351470442460654	-0.243208328706217	0.0922014962114731	-0.582463449794405	1.13008444120459e-05	-0.492503260246076	0.000324719316058929	0.112839259897692	0.440141512802219	0.0226683126199709	0.877135369795511	0.489810039328112	0.000354127322533533	-0.559959124996996	2.87080816602409e-05
WDR62	blue	-0.126473773692419	0.38651953660795	0.126473773692419	0.38651953660795	0.426927274934089	0.00221902515446838	0.610683532790464	3.16795725148099e-06	0.519809959311696	0.000129302973861837	-0.115633454959652	0.428828599047153	-0.322315712975086	0.0239073005801978	-0.631450754790813	1.14518223944577e-06	0.63700926350851	8.6103694671614e-07
RNF168	blue	0.170721765175476	0.240861602214643	-0.170721765175476	0.240861602214643	-0.180790497237138	0.213817198010524	-0.738956467878587	1.34094253058867e-09	-0.0955089205354469	0.513886398076322	-0.0399398555237158	0.785260440601541	0.112669458664142	0.440834286571186	0.586177940963901	9.62406746168203e-06	-0.45420898504603	0.00104448759706653
SVEP1	blue	0.202321504021366	0.163270599806753	-0.202321504021366	0.163270599806753	-0.340059702851202	0.0168164920294255	-0.542456787091968	5.66465790620517e-05	-0.426606984985739	0.00223793192465207	0.455921503258097	0.000994143096100278	0.0513049249948608	0.726268136081997	0.409906490534268	0.00344457317203642	-0.518815298526459	0.000133898575204871
GATA4	blue	-0.0296585012555869	0.839686549641837	0.0296585012555869	0.839686549641837	0.246611179122998	0.0875977024445965	0.638424296070729	8.00015615984378e-07	0.197722352817548	0.173256436102831	-0.00103169431035695	0.994386591393638	-0.149223554871383	0.306145718742447	-0.586704249322848	9.40601718680382e-06	0.505030771554464	0.000214894135660524
TC2N	blue	0.0933769711402992	0.523368506985817	-0.0933769711402992	0.523368506985817	-0.211325519288007	0.144948099741279	-0.640509511524285	7.17397073132098e-07	-0.251332765924009	0.0815093253348987	-0.262964513838006	0.0679243890999412	0.114171112888993	0.434728678772928	0.59625439913857	6.162231312422e-06	-0.484868650152422	0.000414418320069232
ANKLE1	blue	-0.262627153808335	0.0682912434398343	0.262627153808335	0.0682912434398343	0.254661671169438	0.0774202363629154	0.556660417110131	3.27271131408045e-05	0.101035959878572	0.489713472716671	0.107825553300064	0.460849885286039	-0.126460314579267	0.386570486784227	-0.546111849930134	4.93045515412636e-05	0.400890718640839	0.00430923194524277
LACC1	blue	0.386011913197995	0.00615532887620603	-0.386011913197995	0.00615532887620603	-0.45700172956752	0.000963515379351621	-0.633441628777552	1.03465553949932e-06	-0.37285470188444	0.00832740180827592	0.203457786023374	0.160869492987866	0.297449059743781	0.0379281712220843	0.630270978406332	1.21576325803714e-06	-0.561766035958599	2.67040546009945e-05
SNX13	blue	0.204067958888383	0.15959082425748	-0.204067958888383	0.15959082425748	-0.536340262641495	7.1205103270249e-05	-0.757698742386266	2.92606899023978e-10	-0.333316968797155	0.019265714356755	0.0380534726853632	0.795178684899221	0.207808151205516	0.151915090471653	0.767631906170968	1.23396506914913e-10	-0.634157722335922	9.97389543257396e-07
KDM1B	blue	0.156537151138546	0.28277275991036	-0.156537151138546	0.28277275991036	-0.376226465840733	0.00771557735437311	-0.875174215938609	1.98813793899022e-16	-0.462600641185709	0.000817906276705069	0.0729564521233687	0.61835987272728	0.107125397440778	0.463783106566582	0.741417067415142	1.10621582234224e-09	-0.726721952641161	3.38493618142907e-09
LHX4	blue	-0.0880105011195417	0.547614787322195	0.0880105011195417	0.547614787322195	0.612351325670454	2.92721196626846e-06	0.739291471714862	1.30643250744115e-09	0.821441300956773	4.80218784477935e-13	-0.227871907458195	0.115320659799601	-0.269420454150504	0.0612013707945094	-0.687818726064487	4.75816543028947e-08	0.854983020991858	5.34256992515356e-15
DNAH11	blue	-0.234455392071054	0.104908130944262	0.234455392071054	0.104908130944262	0.366873947128424	0.00951629482304496	0.566261756639666	2.22629957756113e-05	0.231116119171284	0.110095426780252	-0.00289171024560816	0.984267178140516	-0.348721966805585	0.0140623917087922	-0.603042582507803	4.52438541966454e-06	0.422777289664947	0.00247531332405204
PROSER3	blue	-0.13538409293811	0.353665060080345	0.13538409293811	0.353665060080345	-0.119062596466487	0.415171301207371	-0.506996961932595	0.000201118966562336	-0.0399028809554167	0.785454527662162	-0.155343673347659	0.286504711423621	0.0521863080061688	0.721753284083715	0.453878584389242	0.00105445920860358	-0.325557459697964	0.0224510848975524
LRRN4	blue	-0.275175152323531	0.0556681471234627	0.275175152323531	0.0556681471234627	0.321175376017389	0.0244380364697108	0.851810270279246	8.56423962120435e-15	0.437412170783533	0.00167325142129368	0.027313662993528	0.852213783459931	-0.13214428252282	0.365407851850444	-0.749664152772789	5.71186905973641e-10	0.734604826946518	1.87480776599512e-09
ZNF777	blue	0.0582148928093047	0.691130262549323	-0.0582148928093047	0.691130262549323	0.454623379752156	0.00103210037007783	0.494526620409833	0.000304100029938718	0.667821033574674	1.58952397773516e-07	-0.259466816162973	0.0718049330452215	-0.194604582905917	0.180272446976783	-0.503187028049871	0.000228584220431574	0.687404512269968	4.88324305532062e-08
JPH2	blue	-0.260893637762016	0.0702012411544751	0.260893637762016	0.0702012411544751	0.683462236202427	6.23798489952428e-08	0.854468288889954	5.77200401044392e-15	0.792276621116271	1.18991583759694e-11	-0.333336468718563	0.0192582183724103	-0.384409183172318	0.00639029478292038	-0.819426453693929	6.10472647527758e-13	0.905894153599519	3.68891261703222e-19
PDE5A	blue	-0.187720801279744	0.196481484747211	0.187720801279744	0.196481484747211	-0.450198429131846	0.00117142755097825	-0.723732100087881	4.21288171231909e-09	-0.397035569390149	0.00473359642701027	-0.0726820356528132	0.619684628775895	0.0220188656910515	0.88062953032486	0.642987115898007	6.29577383399217e-07	-0.677800626041369	8.80884184170628e-08
SSTR3	blue	-0.00564942372518395	0.969268816277101	0.00564942372518395	0.969268816277101	0.362629637954687	0.0104463657295331	0.65538029798698	3.21800442775888e-07	0.406880859853143	0.00371596248000198	0.107236983694891	0.463314956097188	-0.12474314184252	0.393103420544574	-0.617841483385595	2.24934976402463e-06	0.59910040354431	5.41822132757139e-06
ADAMTS19	blue	-0.121666986314071	0.404967093489121	0.121666986314071	0.404967093489121	0.367916311059969	0.00929912378615955	0.678902482557416	8.24153470445848e-08	0.717059766198088	6.79655675440018e-09	-0.1948378361318	0.179740589152671	-0.137875769454683	0.3447928557243	-0.621008305398593	1.92785726254831e-06	0.773867739241227	7.01986161600329e-11
DST	blue	0.195986851062407	0.177137102628153	-0.195986851062407	0.177137102628153	-0.571475955405494	1.79684435599131e-05	-0.902339193592609	8.47042463453021e-19	-0.665012827515606	1.86923902715766e-07	0.0803811717152801	0.582983171700395	0.220735429486327	0.127476607003011	0.844459047753149	2.45345346738135e-14	-0.891440061294293	8.99680042803567e-18
ARL10	blue	0.0463953961925018	0.751581798160168	-0.0463953961925018	0.751581798160168	-0.427019731051293	0.00221359385672662	-0.710209169939542	1.09525365129494e-08	-0.285810876374407	0.0465061889657754	-0.0297137871626067	0.839391647236665	0.158467298105648	0.276805043263342	0.625468823172949	1.54691520359116e-06	-0.592586905290273	7.26048107406386e-06
RNFT2	blue	-0.0709179272656349	0.628229332851473	0.0709179272656349	0.628229332851473	0.289347904391151	0.0437466559933669	0.709254760106359	1.16927222663191e-08	0.255955410195587	0.0758753983214754	-0.0230968732452846	0.874830887810235	-0.110333813977056	0.450424657862846	-0.573969788585903	1.61969535504588e-05	0.533114398316165	8.01926246689284e-05
ANKFN1	blue	-0.128757829852153	0.3779306700792	0.128757829852153	0.3779306700792	0.392815846340754	0.00523962773126213	0.545585080024128	5.03058855549267e-05	0.285487917846876	0.0467650641029212	-0.00880750606396026	0.952106186061793	-0.0895390212800194	0.540654387905683	-0.515874435861598	0.000148370389178545	0.528137691589904	9.61073059395041e-05
CCDC7	blue	0.0486768904960831	0.739784328725446	-0.0486768904960831	0.739784328725446	-0.495853425841968	0.000291230634035444	-0.840888182448078	4.01230694902026e-14	-0.583152863165294	1.09705789489944e-05	0.0329122212190715	0.822369173159154	0.313298812884262	0.0283802666562743	0.820249255593554	5.53680762449427e-13	-0.780056265756756	3.93945650225403e-11
ZNF512	blue	0.256680244474809	0.0750205799670018	-0.256680244474809	0.0750205799670018	-0.587798701751263	8.96712107171538e-06	-0.885113167479063	3.16916546516369e-17	-0.47847684397905	0.000506112009516069	-0.0397029443692515	0.78650425895029	0.35464293513192	0.0124098892649834	0.890794163152407	1.02669979347619e-17	-0.819198965412987	6.2712347488307e-13
FAM117B	blue	0.0945864018495264	0.517978771266181	-0.0945864018495264	0.517978771266181	-0.340535178674128	0.0166542478864191	-0.816608804909169	8.49727517578461e-13	-0.361931070582959	0.0106067110975184	0.0786520393036393	0.591140059371946	0.0500361279112285	0.732783657194139	0.707071594945277	1.35662369231347e-08	-0.688434312615861	4.57781479192688e-08
ZNF583	blue	0.0482144498927392	0.742170898277982	-0.0482144498927392	0.742170898277982	-0.0891583021111691	0.542384053022422	-0.566023467525585	2.24801640736807e-05	-0.293403078902215	0.0407490239677118	0.0113954710341034	0.938057526046556	0.0540341342075323	0.712318411680162	0.449796656521426	0.00118487465329972	-0.433451682150135	0.00186348897875993
RMDN2	blue	-0.206889569894159	0.153774528980712	0.206889569894159	0.153774528980712	0.560199120157755	2.84341704541613e-05	0.615463232710584	2.52277440737628e-06	0.69756372446371	2.55207569082188e-08	-0.431372338459284	0.00197086807755043	-0.168904581216423	0.245980265017116	-0.535726372557254	7.28409549844235e-05	0.710074843260427	1.10539826225617e-08
ADAMTS18	blue	-0.190967668020762	0.188712040562227	0.190967668020762	0.188712040562227	0.307889815044611	0.0313836532096387	0.590971883841896	7.79928453952241e-06	0.383538452224501	0.00652119074278824	0.174601645821646	0.230176994482524	-0.204522885997591	0.158642337808869	-0.535749386492527	7.27790140440284e-05	0.505564343111381	0.000211073634824051
HIPK4	blue	-0.127717964877246	0.381826731877354	0.127717964877246	0.381826731877354	0.421996547789295	0.0025263548815385	0.64388853981989	6.00191846919977e-07	0.583606255465268	1.07582619413193e-05	-0.0960250317917135	0.51160400652933	-0.266568761751734	0.0641021276268614	-0.596815985948414	6.00832779331106e-06	0.662221099152664	2.19237974037871e-07
FAM124A	blue	-0.276047142146521	0.0548660653452274	0.276047142146521	0.0548660653452274	0.201830178953797	0.164316888557434	0.718593879710766	6.09614527016151e-09	0.298376884341794	0.0373044806691989	-0.126519714949449	0.386345653452901	-0.0833382455762912	0.56915273114148	-0.577564827859614	1.39251669122851e-05	0.543941809573585	5.35505647741161e-05
NKAIN3	blue	0.0538036795769668	0.713492807693379	-0.0538036795769668	0.713492807693379	0.191584024495903	0.187262273797941	0.559712188851112	2.8992444862812e-05	0.238752937896593	0.0985109984761797	-0.0266360512356567	0.855840777283021	-0.0772584329086671	0.597750867050336	-0.425764618486051	0.00228834029717924	0.446259394196589	0.00130935080310291
ZNF709	blue	0.0355411029611932	0.808437894932476	-0.0355411029611932	0.808437894932476	-0.251292112925218	0.0815602895350668	-0.605860691170386	3.97139341865159e-06	-0.316995571449616	0.0264686206975574	0.000534644955863792	0.997091000608732	0.129775228892602	0.374141812166932	0.544007350418605	5.341756584006e-05	-0.506524669507283	0.000204352563943008
CCDC57	blue	-0.244539573228184	0.0903785348982891	0.244539573228184	0.0903785348982891	0.338240953495676	0.0174495393114451	0.715136139486498	7.78184205956288e-09	0.488652923846828	0.0003674860832789	0.0401760838320946	0.784020735350931	-0.238048788985717	0.099537991010349	-0.680961815317379	7.27181325559805e-08	0.668514204655118	1.52677474037885e-07
SMC1B	blue	-0.311928811113706	0.0291173324616335	0.311928811113706	0.0291173324616335	0.4586589096032	0.000918170543468067	0.696256805541143	2.77839009224471e-08	0.526859268927522	0.00010063651319465	-0.200118745331362	0.167999584773164	-0.223977817007241	0.121839330825626	-0.613147266037082	2.81840432913046e-06	0.691591246764297	3.74931139386626e-08
BRWD3	blue	0.171951783864839	0.23743835960835	-0.171951783864839	0.23743835960835	-0.361545700330053	0.0106960698666122	-0.829404599574857	1.80463953336821e-13	-0.348950649161587	0.0139952451065854	0.131999860523971	0.365936737254375	-0.00245156023580404	0.986661650891939	0.651862144305661	3.90547644562908e-07	-0.677950081082263	8.72980620291108e-08
GAL3ST3	blue	-0.152838383744723	0.294442881933035	0.152838383744723	0.294442881933035	0.531241569554533	8.58747790631344e-05	0.766998975037293	1.30540161045248e-10	0.555259971074539	3.45846879588861e-05	-0.158896914598186	0.275488122530484	-0.187841642217873	0.196188323536816	-0.74397020298334	9.03924405186677e-10	0.768051602042906	1.18864883697658e-10
FLJ30679	blue	-0.0506191352140078	0.729787454606407	0.0506191352140078	0.729787454606407	0.507144845276614	0.000200116068435929	0.685241681029777	5.58792825570847e-08	0.474591993153678	0.000570410648230988	-0.215698576295218	0.136620014327954	-0.181936063279718	0.210880358423622	-0.57428781861629	1.59830013796009e-05	0.674565508762885	1.0692901050763e-07
UTS2R	blue	-0.374698296229239	0.0079878655138873	0.374698296229239	0.0079878655138873	0.547739822565003	4.63243035548786e-05	0.867194832866336	7.78208240787238e-16	0.697074517066109	2.63468484956658e-08	-0.443428030924145	0.00141726185226628	-0.291948481454434	0.0418042871588077	-0.767396937507666	1.26004297995287e-10	0.859965993348513	2.48820081160553e-15
SYN1	blue	-0.209573136715379	0.148388900986621	0.209573136715379	0.148388900986621	0.284296441986026	0.0477302870852046	0.756465298331081	3.24789887281083e-10	0.402330117055943	0.00415956362037941	-0.111134011258068	0.447126164859072	-0.111112168590295	0.447216025644852	-0.631925865912337	1.11785041793049e-06	0.616992830508772	2.34359358565859e-06
SLC23A3	blue	-0.0377117043419172	0.796979120501531	0.0377117043419172	0.796979120501531	0.414468748677439	0.00306833002982077	0.597235795027788	5.89561044138062e-06	0.480979188190715	0.000468234429775513	0.0378502388293801	0.79624919426449	-0.131694426724984	0.367056782741897	-0.560334359470458	2.82808796183037e-05	0.60616080471829	3.91634992910847e-06
CNOT6L	blue	-0.0475515168742439	0.74559635513613	0.0475515168742439	0.74559635513613	-0.215630401249057	0.136747044162803	-0.67851841677639	8.43527570406296e-08	-0.405693994094161	0.00382744932969142	-0.0997882665705007	0.495118063834176	0.163994330576849	0.260178659596076	0.582736269966868	1.11690669754808e-05	-0.533780501849139	7.8256015779878e-05
RHBDL3	blue	-0.14858641995436	0.308238910866364	0.14858641995436	0.308238910866364	0.493882462993025	0.000310531923640221	0.615563720387356	2.51062358587198e-06	0.408078382447679	0.0036063790082738	-0.250281712507351	0.0828350237911576	-0.444053180623072	0.00139277607936078	-0.575041092604896	1.54865927943655e-05	0.51522233642597	0.000151766286762902
SNRNP48	blue	0.0307978463523673	0.83361358814924	-0.0307978463523673	0.83361358814924	-0.307938038241293	0.0313557554863036	-0.798998011744602	5.95081057386866e-12	-0.395761115879691	0.00488171462894591	-0.0355782523610109	0.808241438189429	0.006867152351398	0.96264900401592	0.680514348139076	7.4729596867935e-08	-0.725773263518127	3.62941917954783e-09
ANKRD52	blue	-0.0975396597374164	0.504935578233661	0.0975396597374164	0.504935578233661	-0.40129572541502	0.00426664922673842	-0.697280634589155	2.59957804520946e-08	-0.46740802447262	0.000708986930444064	0.052079277974676	0.722301044920377	-0.0744423718620758	0.611207456268411	0.576583061775697	1.45144614422882e-05	-0.685176594119734	5.61054245649229e-08
ZNF555	blue	0.23109170074217	0.110134067924563	-0.23109170074217	0.110134067924563	-0.524497201261122	0.000109520917543957	-0.537086374678074	6.92621888954124e-05	-0.508749778113772	0.0001895204732781	0.0936148718511536	0.522306124940624	0.229455888413375	0.112746360616553	0.586898214548176	9.32681470714334e-06	-0.585423322726218	9.94486199362302e-06
CASP8	blue	-0.263129750991077	0.0677452788561668	0.263129750991077	0.0677452788561668	0.183980255600874	0.205710122108406	0.650723483376545	4.15582321324001e-07	0.55473917239811	3.52998353526686e-05	-0.127056053879326	0.384319083632414	-0.17485967165418	0.229478186871023	-0.487129761851119	0.000385765234880639	0.603300783963694	4.47089816943564e-06
PLB1	blue	-0.0672659494526519	0.646071191376519	0.0672659494526519	0.646071191376519	0.324585275810242	0.0228797481642391	0.533201704091993	7.99363237090601e-05	0.0952745691509348	0.514924456544846	0.121129620043649	0.407060568985915	-0.187475989460542	0.197076351815944	-0.513322435097038	0.000162067677411246	0.398568531357198	0.00456065945561561
SLFNL1	blue	-0.176500205797629	0.225069318045291	0.176500205797629	0.225069318045291	0.172467902931816	0.236011912898839	0.725183815485242	3.78959039297159e-09	0.237061995213081	0.100991099538786	0.256941492381482	0.0747143548755669	-0.167658311232666	0.24953312925402	-0.641953816623024	6.64908880712233e-07	0.529611965440139	9.11158045181635e-05
SULT1C4	blue	0.0603602906785213	0.680346364134951	-0.0603602906785213	0.680346364134951	-0.310117091432655	0.0301164564186418	-0.584518958689452	1.03423154314151e-05	-0.25815942626233	0.0732997549609378	0.281407790858317	0.0501377744980269	-0.108404768056325	0.458430938399782	0.460250805688718	0.000876423033544922	-0.532327141116601	8.25379129760586e-05
TEAD1	blue	0.305294683446383	0.0329156460502716	-0.305294683446383	0.0329156460502716	-0.669713172457222	1.4236733398571e-07	-0.77055068813074	9.49710281464952e-11	-0.545192266303094	5.10646785191116e-05	0.548744317105892	4.45687996253879e-05	0.121041223934054	0.407405540419392	0.699540768544711	2.2423404887991e-08	-0.799613870465346	5.57746257797891e-12
POU5F2	blue	-0.227655368378683	0.115676027742522	0.227655368378683	0.115676027742522	0.46771589249196	0.000702477859267392	0.810669820893797	1.67538594442962e-12	0.480008385611168	0.000482614530562816	0.037617618571542	0.797474948326049	-0.382219688107378	0.00672388087064834	-0.821191128264412	4.94824371079359e-13	0.734836950323852	1.84189324187344e-09
MAB21L3	blue	0.0273269296312229	0.852142802199758	-0.0273269296312229	0.852142802199758	0.395453613004753	0.00491805449093717	0.66117799289915	2.32597719559638e-07	0.439432797616951	0.00158301806274049	0.0998709622621386	0.494758902226611	-0.280897218443334	0.0505733695287529	-0.67789222609576	8.76032233368594e-08	0.625505421071223	1.54410157490854e-06
SDE2	blue	0.0688501087877786	0.638306753653296	-0.0688501087877786	0.638306753653296	-0.238606656334154	0.0987236717464864	-0.757209760371909	3.04987624553334e-10	-0.504849217638365	0.000216208356326801	0.0898991153134372	0.539020885237227	-0.0233716255527558	0.873354012155369	0.589087462243181	8.47459237685135e-06	-0.711348361236686	1.0126673584994e-08
UROC1	blue	-0.298950512457142	0.0369231265827263	0.298950512457142	0.0369231265827263	0.534666283882939	7.57469527893195e-05	0.891852927162678	8.26487531172756e-18	0.585163241809376	1.00576933704634e-05	-0.11593135602694	0.427632213949771	-0.33730443004786	0.0177833215123134	-0.830417136325296	1.58774996207942e-13	0.809451440446468	1.92011164004523e-12
ARID2	blue	0.210792102458462	0.145989141103802	-0.210792102458462	0.145989141103802	-0.466060666142763	0.000738115699698932	-0.609122670941531	3.40977942227341e-06	-0.335627197564694	0.018394629387794	0.292790502801016	0.0411907341028124	0.0325674339862594	0.824200434738185	0.531663716524968	8.45627908676485e-05	-0.589114305291433	8.4646047764658e-06
AMER3	blue	-0.15983360588624	0.272631209465842	0.15983360588624	0.272631209465842	0.374757500406501	0.00797716358863848	0.586318497143502	9.5653823964475e-06	0.552525937466423	3.84930545543768e-05	-0.0182548098050547	0.900923204728814	-0.307533870860655	0.0315902092814082	-0.611428690472264	3.05821055608346e-06	0.638344753994885	8.03336014891772e-07
OTUD7A	blue	-0.242217392680544	0.0935769058503136	0.242217392680544	0.0935769058503136	0.372517035818183	0.00839092501330834	0.625894958356231	1.51444746028488e-06	0.492820728592544	0.000321402621088012	-0.01159157250022	0.936993704040435	-0.25820288954051	0.073249667973907	-0.634519102760109	9.79060973450384e-07	0.63615867313642	8.99774394547736e-07
FBXL18	blue	-0.126145974632469	0.387761564766227	0.126145974632469	0.387761564766227	0.648889248647001	4.59078966451431e-07	0.636649879038399	8.77210561096503e-07	0.690181975736067	4.10007844991703e-08	-0.288395769786105	0.0444759893327452	-0.416693259694874	0.00289839570042038	-0.678216956488025	8.59032390277432e-08	0.738754610416567	1.36214931568663e-09
LINC01600	blue	-0.0989712481101806	0.498673746941473	0.0989712481101806	0.498673746941473	0.259205610751162	0.0721016377655411	0.612963009202729	2.84325370520636e-06	0.291646584179152	0.0420260843095409	-0.0713272256912048	0.626242484964629	-0.0880091863798805	0.547620792637263	-0.503911801412861	0.000223110934962068	0.525056496384635	0.000107354895895473
COX6B2	blue	-0.232500935152039	0.107920928751046	0.232500935152039	0.107920928751046	0.358348976390833	0.0114626125282609	0.80203213626592	4.3151419953956e-12	0.708682370912539	1.21589066387519e-08	-0.115728558443134	0.428446454345877	-0.229955989491173	0.111942763948366	-0.679605396706012	7.8976945929035e-08	0.803539391760192	3.67079499737378e-12
NIBAN3	blue	-0.264788279515	0.0659682493296294	0.264788279515	0.0659682493296294	0.214997341986639	0.137930831004812	0.638050027952175	8.15751231554478e-07	0.350644349623985	0.0135064045637514	-0.228897512068281	0.113648788306536	-0.0733915967100489	0.616261655675863	-0.508762866544581	0.000189436202228211	0.533850627996106	7.80546412093534e-05
WDR64	blue	-0.228403283152599	0.11445212610323	0.228403283152599	0.11445212610323	0.0495050274344469	0.735516534586096	0.639499775601717	7.56357339050615e-07	0.271475303365717	0.0591771195877436	-0.0551160076178715	0.706814048419055	-0.114517373084568	0.433327547265862	-0.489057788156366	0.000362761015750775	0.485745942961588	0.000403080461545787
LINC01101	blue	-0.12322933112768	0.398915991989745	0.12322933112768	0.398915991989745	0.303586066912144	0.0339577259486117	0.78616487305232	2.18655374559165e-11	0.376050705121702	0.00774647908386253	-0.0134787642575039	0.926761794378592	-0.149907198390479	0.30390989551311	-0.636510395917267	8.835636517583e-07	0.672940256131611	1.17758108856257e-07
MFSD2A	blue	-0.343281019937168	0.0157430832935982	0.343281019937168	0.0157430832935982	0.368748511108207	0.00912882355064367	0.57811429236677	1.36050676002197e-05	0.58162477600744	1.17149810749371e-05	-0.199862796364985	0.168555454254334	-0.322199446524185	0.0239609666854019	-0.532925555278929	8.07495774020277e-05	0.602941489134599	4.54548822613612e-06
ATG9B	blue	-0.184230759511033	0.205082724753984	0.184230759511033	0.205082724753984	0.542688263699879	5.61534465882913e-05	0.874923525570087	2.07814668172944e-16	0.553091387541342	3.76529469014694e-05	-0.0765788065693577	0.600986533406765	-0.350394218713889	0.0135776661327742	-0.821318104558815	4.87359384442672e-13	0.805336518024687	3.02151131396393e-12
CXorf58	blue	-0.180388435683297	0.214854682809876	0.180388435683297	0.214854682809876	0.212598464702933	0.142486009371648	0.758338876376862	2.77114806027172e-10	0.253249428711584	0.0791347691490516	0.109248455319886	0.454919848767568	-0.171378003532602	0.239031075269926	-0.662129184235046	2.20385742218993e-07	0.55858352087551	3.03254417818702e-05
LINC02210	blue	-0.229289953948035	0.113013965268709	0.229289953948035	0.113013965268709	0.590474429519759	7.97254684565104e-06	0.75533267201326	3.57258073761673e-10	0.919698605631563	1.03586622718782e-20	-0.30086925732512	0.0356707964113144	-0.384697926195329	0.00634739632308876	-0.714713537748879	8.01557719688348e-09	0.884070383694311	3.87258596619353e-17
RLN3	blue	-0.165944421547114	0.25447550520008	0.165944421547114	0.25447550520008	0.457626579321619	0.000946187452621627	0.893267162649122	6.16405185033765e-18	0.344124466029543	0.0154718613123118	0.0298207666511359	0.838821066362641	-0.248413420466568	0.0852331847687688	-0.816808484376297	8.30200574116188e-13	0.716193212824428	7.22492677093079e-09
AGBL4	blue	-0.220228706135677	0.128375057829799	0.220228706135677	0.128375057829799	0.470210944929283	0.000651676188927634	0.927021678203542	1.18834736548646e-21	0.627866811768795	1.37229089452079e-06	-0.160333402726069	0.27111488106368	-0.218053288745216	0.13228638337454	-0.810881885989646	1.63593248320501e-12	0.860033520856812	2.46207322686355e-15
LCAL1	blue	0.0208880392059757	0.886718945789909	-0.0208880392059757	0.886718945789909	0.166049195931646	0.254171487843752	0.623498527951689	1.70562054324701e-06	0.281522225927132	0.0500405628228605	-0.0605785238595356	0.67925290156251	-0.033019557623665	0.821799270038669	-0.49024076367632	0.000349267942183186	0.528726104876226	9.4085896766527e-05
C12orf40	blue	-0.177642920798814	0.222033130860347	0.177642920798814	0.222033130860347	0.319423911265595	0.0252724214380707	0.548386737929995	4.51866037730093e-05	0.177170270498613	0.223285499155431	0.148058365433208	0.309980664608764	-0.351013539103122	0.0134018078796051	-0.599476864416857	5.3262887132147e-06	0.418059991382133	0.00279815973992178
C5orf64	blue	-0.128403548502468	0.379255385919154	0.128403548502468	0.379255385919154	0.349937731904629	0.0137085464773636	0.521019635478706	0.000123907872848866	0.629665032795702	1.25356739057311e-06	-0.149834873283025	0.304145933551465	-0.0725471167989063	0.620336393454188	-0.45915761130969	0.000904904311374997	0.638720996322575	7.87742590521329e-07
ADAMTS15	blue	-0.389376686559979	0.00568640323167726	0.389376686559979	0.00568640323167726	0.46831799148633	0.000689903069609524	0.866794183931199	8.31455206506328e-16	0.486691860343703	0.000391170390185671	0.000612440183468482	0.996667719560479	-0.431705642448532	0.00195329460829109	-0.845823021170323	2.02659626161819e-14	0.738221425681669	1.41969419235051e-09
C18orf15	blue	-0.0704569206033795	0.63047031171899	0.0704569206033795	0.63047031171899	0.060874758528453	0.67776965539502	0.522152520806631	0.00011904218531026	0.334139313730894	0.0189517296505004	-0.0314605243610047	0.83008575732087	-0.0755772992708225	0.605768553346172	-0.360467087876079	0.0109496269235204	0.38939174703681	0.00568437647545785
KLHDC7A	blue	-0.0315214604425151	0.829761523399474	0.0315214604425151	0.829761523399474	0.30461940215073	0.0333242872145675	0.703542138661336	1.72021037198963e-08	0.538719538549938	6.5177518323882e-05	-0.0764851562768764	0.601432997080085	-0.139476714427672	0.339165484146748	-0.559315863358449	2.9454257022181e-05	0.66024586616538	2.45175666843669e-07
C1orf127	blue	-0.144897751112473	0.320536921766179	0.144897751112473	0.320536921766179	0.390349899533996	0.0055567223505718	0.570799203245707	1.84790595488391e-05	0.40994478071112	0.00344125359353997	0.112748304076975	0.440512529190244	-0.165495172289536	0.255781838417972	-0.54606895766278	4.93853966465016e-05	0.565931216912293	2.25647602549451e-05
LINC00304	blue	-0.199196702977839	0.170008333229111	0.199196702977839	0.170008333229111	0.46166068894501	0.000840878947019115	0.886072694373675	2.63084125640229e-17	0.409956294495576	0.0034402559535389	-0.110473425183881	0.449848207959574	-0.198256392486657	0.172074763189449	-0.785881256257427	2.24809103523783e-11	0.736762195598295	1.58911645679163e-09
LINC00269	blue	-0.106615795974204	0.465924332562517	0.106615795974204	0.465924332562517	0.519841815005203	0.00012915819697831	0.690812476550391	3.93950784377328e-08	0.612055779299504	2.96859675950683e-06	-0.127462325729931	0.382788173025471	-0.320071118253161	0.0249613600972422	-0.706729359732783	1.38843168583689e-08	0.76463185495912	1.60871538580976e-10
STPG4	blue	-0.243853811654086	0.0913140571598375	0.243853811654086	0.0913140571598375	0.462193860717494	0.000827778045513648	0.635087175941399	9.50881885876911e-07	0.528657946944755	9.43180385401801e-05	-0.0227466405576083	0.87671410425378	-0.255087114799842	0.0769095071409517	-0.636185730485751	8.98517570896777e-07	0.640259003708833	7.26884519747217e-07
CES5A	blue	-0.155746168108086	0.285242548278863	0.155746168108086	0.285242548278863	0.369383967539957	0.00900060460757139	0.628368011667961	1.338190498603e-06	0.217063159173167	0.134095897036619	-0.0643196531302889	0.660611029126252	-0.107276248591806	0.463150284254523	-0.546388275725797	4.87864365917585e-05	0.510375441475343	0.000179310339030033
DNAH17	blue	-0.248012586611629	0.0857547069214207	0.248012586611629	0.0857547069214207	0.510493431276827	0.000178589131206689	0.81338568616377	1.23192613665476e-12	0.511264941829624	0.000173937956938345	-0.226417890787076	0.117722887648305	-0.216035229125654	0.135994024238897	-0.716213525808863	7.21460123685934e-09	0.748751667885363	6.15291289506893e-10
LOC100288966	blue	0.254998035672214	0.0770162227805435	-0.254998035672214	0.0770162227805435	0.47999983217871	0.000482742980312658	0.550480895987295	4.16771456825461e-05	0.326210128373289	0.0221671108632938	-0.0453214487603934	0.757154809643685	-0.190001428137141	0.191000877826645	-0.532180571247452	8.29814146883903e-05	0.515834623011446	0.000148575719864691
TMEM145	blue	-0.0976009572011731	0.504666641315436	0.0976009572011731	0.504666641315436	0.574496596521617	1.58439673865134e-05	0.805325946785573	3.02499069059457e-12	0.559616994214051	2.91027575006467e-05	0.02209968308207	0.880194591912331	-0.366261347547902	0.00964595713129826	-0.841057476745322	3.92089549798043e-14	0.787011858146957	2.01212479190561e-11
C15orf32	blue	-0.0157977457170359	0.914205024054154	0.0157977457170359	0.914205024054154	0.341133426979392	0.0164520015838225	0.657406046392506	2.87522307020282e-07	0.375857347754213	0.00778059849103051	0.177129571188231	0.223393567184599	-0.0864747333458171	0.554651087027077	-0.61936173668819	2.08926618827934e-06	0.62803427110823	1.3608085161258e-06
TSGA10IP	blue	-0.100773324658341	0.49084856150663	0.100773324658341	0.49084856150663	0.416584328277081	0.00290651946882811	0.749862674338772	5.61994718564361e-10	0.75813267943741	2.8201848139458e-10	-0.139738555723432	0.338250560342146	-0.175168707135673	0.228643154640545	-0.664303256024424	1.94686202497774e-07	0.832634312803391	1.19599508770399e-13
TEKT5	blue	-0.263255735826544	0.0676089692338455	0.263255735826544	0.0676089692338455	0.614778423441789	2.60704504765356e-06	0.839907614490618	4.58288123306304e-14	0.819473081305441	6.07111941951465e-13	-0.261903240951239	0.0690837651614919	-0.278782630056116	0.0524102083543809	-0.788926052311782	1.6651496149855e-11	0.926194657049744	1.53440227098011e-21
KSR2	blue	-0.109068368956801	0.455668063521821	0.109068368956801	0.455668063521821	0.445760065623365	0.00132783150185218	0.850740868819834	1.00160180459542e-14	0.722512157533518	4.6025836282353e-09	-0.171448337953751	0.238835447774061	-0.128061265695882	0.380537858783189	-0.727949362411703	3.09157255016327e-09	0.864740944931436	1.16331510745709e-15
PAX1	blue	-0.0747053395292456	0.609945375416568	0.0747053395292456	0.609945375416568	0.421724278057132	0.00254437246966641	0.726213721570077	3.51391438432561e-09	0.366919395771139	0.00950673540664762	0.108414944349762	0.458388501313251	-0.300834246653645	0.0356933291421609	-0.709567620220468	1.14450608993882e-08	0.628819899694679	1.30812229024044e-06
CPO	blue	-0.0960567456226449	0.511463926087154	0.0960567456226449	0.511463926087154	0.246364046979239	0.0879258896068195	0.653113883001843	3.64653964751073e-07	0.384856116441217	0.0063240005251015	0.0385204575782689	0.792720315745754	-0.177572484715766	0.222219454045128	-0.572597433700767	1.71508121754956e-05	0.581399578215736	1.18285449623904e-05
GPR6	blue	-0.235942260100731	0.102659717017868	0.235942260100731	0.102659717017868	0.290447356442151	0.0429166653434972	0.629409157318149	1.26985705693203e-06	0.587854849843258	8.94512326647136e-06	-0.0763690385864029	0.601986771721613	-0.13178361137967	0.366729523338566	-0.588530527807893	8.68428625167506e-06	0.690886186149182	3.92112582461729e-08
MDS2	blue	-0.111083726618001	0.447333050878967	0.111083726618001	0.447333050878967	0.509606419874517	0.00018407620799399	0.705341889962896	1.524700361225e-08	0.508402587304909	0.000191768371997832	-0.0918310944550747	0.530297891969298	-0.389519342214005	0.00566723069432544	-0.723379237535403	4.32228669109133e-09	0.668293284220824	1.546517588557e-07
CNOT9	blue	0.197079735044871	0.174686126818354	-0.197079735044871	0.174686126818354	-0.583827480367527	1.06560486462334e-05	-0.879698233155635	8.7933979148689e-17	-0.633531752573403	1.02989518549484e-06	0.290136156654877	0.043150276463582	0.194379866696821	0.180785907970568	0.795175443151672	8.85303761822246e-12	-0.868556905673937	6.20409059895369e-16
GJD3	blue	-0.184631669981847	0.204081431128752	0.184631669981847	0.204081431128752	0.469950869334621	0.000656812751472612	0.683110934384876	6.37441748821907e-08	0.692346147799868	3.57318888431589e-08	-0.215957089493923	0.136139129883261	-0.291608600837636	0.0420540579276657	-0.635519446257419	9.29947041325126e-07	0.72006192696086	5.48991582335971e-09
HOXC12	blue	-0.12978038677238	0.374122662017456	0.12978038677238	0.374122662017456	0.41438527033066	0.00307487471074705	0.939436670454414	1.70548255347796e-23	0.52576538271086	0.000104665730975463	-0.0637092398334563	0.663639182739271	-0.144034451936365	0.323459350075008	-0.787317925469062	1.9523954833745e-11	0.817479901874217	7.67614975751514e-13
VNN3P	blue	-0.227043877189879	0.116684059691987	0.227043877189879	0.116684059691987	0.16638726493395	0.253192202086218	0.55398161470372	3.63643602595434e-05	0.31031546583343	0.0300056861239621	-0.0545815153602466	0.709531608579833	-0.228384185038799	0.11448325542614	-0.550879280303263	4.1038534087442e-05	0.483113880676948	0.000437964903788324
COPS9	blue	-0.178722507018285	0.219190863103053	0.178722507018285	0.219190863103053	0.205096490349343	0.157452312419112	0.774455983002537	6.64997572768917e-11	0.419411616933067	0.00270205607407229	-0.0594903941075314	0.684711448710584	-0.0686854248013984	0.639112152042535	-0.632144793985239	1.10546145099579e-06	0.667137444053748	1.65376013312852e-07
FERD3L	blue	-0.103013926463573	0.481208959204649	0.103013926463573	0.481208959204649	0.391693482402092	0.00538193535512923	0.787426721459832	1.93157085618263e-11	0.569802936118572	1.92551109658621e-05	-0.0387956543351732	0.791272516791822	-0.179111489112262	0.218172997826318	-0.750306924179225	5.41927321846357e-10	0.761274030336152	2.15475474750806e-10
NLRP13	blue	-0.17572694712174	0.227140068642383	0.17572694712174	0.227140068642383	0.234583934187649	0.104712270965584	0.527900396257761	9.69336620353867e-05	0.180898976495205	0.213537876846475	-0.133678725383348	0.359817152781178	-0.0886366136948927	0.544758489667176	-0.400395516738257	0.004361804047709	0.413025798271496	0.0031832039315567
NLRP8	blue	-0.130608558788277	0.371055443692681	0.130608558788277	0.371055443692681	0.209203034162696	0.149123253686348	0.743791725281518	9.16846613369513e-10	0.369544927125282	0.00896837509391593	-0.0444511747477348	0.761679897261268	-0.0945832882284779	0.517992611123901	-0.614565718842039	2.63374687236691e-06	0.604714478179923	4.18828438563759e-06
NLRP9	blue	-0.0858955719720202	0.557315644620872	0.0858955719720202	0.557315644620872	0.301592255827826	0.0352080955585933	0.639069169911876	7.73564029318239e-07	0.291157261518055	0.0423876244426006	-0.198383613625083	0.171794122820108	0.0149554287549441	0.918763749016699	-0.577389679596354	1.4028653170172e-05	0.583255965570138	1.09219605703066e-05
TAF5	blue	0.0111120838154426	0.93959504915199	-0.0111120838154426	0.93959504915199	-0.318812896110209	0.0255690604887617	-0.608518294116114	3.50792743037355e-06	-0.51207699384203	0.000169161628466965	-0.0317292546925947	0.828656085199345	0.122886061645922	0.400240970270513	0.598983997519113	5.44694389434865e-06	-0.645911539576702	5.38833745883528e-07
TAS1R2	blue	0.0612685242204818	0.675799941977859	-0.0612685242204818	0.675799941977859	0.360758752973104	0.0108805585812788	0.63059501460807	1.19598492177772e-06	0.438054893887432	0.00164406572856566	-0.123149180196943	0.399225135925017	-0.0849987334821342	0.561453605674093	-0.543453424918928	5.45512157696488e-05	0.62228831519788	1.810468368083e-06
ZNF341	blue	-0.0726265411753903	0.619952675980237	0.0726265411753903	0.619952675980237	0.153627140551113	0.291928419598196	0.661948108221575	2.22663330068491e-07	0.317509222432452	0.026211726255383	0.18190729641105	0.21095375947583	-0.0727031575401344	0.619582619528841	-0.599251777293967	5.38108035671198e-06	0.529299756620682	9.21526537488999e-05
KRT73	blue	-0.210247300541755	0.147058107461373	0.210247300541755	0.147058107461373	0.389933755684304	0.00561185422521882	0.590037596304978	8.12762184307972e-06	0.213383598311435	0.140982999584234	0.122096111411612	0.403299787225091	-0.203008564592394	0.161815649785619	-0.577209839886716	1.41356490258655e-05	0.462246938743609	0.000826483909152584
SLC29A2	blue	-0.0216726862904949	0.882492971596103	0.0216726862904949	0.882492971596103	0.356387295040021	0.0119559844766041	0.73992038079898	1.24389398880456e-09	0.340212288612539	0.016764280347587	0.0630216746826916	0.667056448831808	-0.0438996734466114	0.76455158857889	-0.647799620967906	4.86890851602375e-07	0.613879152382178	2.72167643165679e-06
ILDR1	blue	-0.26433304478242	0.0664522675027128	0.26433304478242	0.0664522675027128	0.402067004475649	0.00418657624859764	0.718491192648815	6.14082282240802e-09	0.397669990409428	0.00466134159954668	-0.0832024760038479	0.569784400096906	-0.374173747919703	0.00808322898061578	-0.647130807820724	5.04731593077786e-07	0.603202559307817	4.49117630643256e-06
RBM26	blue	-0.145323033365259	0.319103421770299	0.145323033365259	0.319103421770299	0.265265874162089	0.0654634833104382	0.583169254212387	1.09628363473998e-05	0.241142833989237	0.0950863245952026	-0.118122425269287	0.418890764091882	-0.0595795262150239	0.684263717809168	-0.522542351940178	0.000117408603904351	0.488111283132341	0.000373894460421181
TMEM171	blue	-0.133567832142979	0.360219437548518	0.133567832142979	0.360219437548518	0.491224382258335	0.000338396282753314	0.583561492560632	1.07790536952625e-05	0.688478567440686	4.56509926950297e-08	-0.0942580926454121	0.519439104214621	-0.311756274670139	0.0292112776370059	-0.590911598722749	7.82009476340041e-06	0.688200230274585	4.64562638520185e-08
CD8B	blue	-0.221845230284996	0.125525409005905	0.221845230284996	0.125525409005905	0.515198917172419	0.000151889551646535	0.633759560653817	1.01795304047856e-06	0.64699306004834	5.08480927531551e-07	-0.257310564184833	0.0742834272778238	-0.36423962333236	0.0100847440957816	-0.647965643094255	4.82554195335804e-07	0.679452466271535	7.97133928140904e-08
PIANP	blue	-0.130748266941677	0.370539513380052	0.130748266941677	0.370539513380052	0.473513676859043	0.000589517122597441	0.812326800012024	1.38964076904535e-12	0.663821548243212	2.00126327039926e-07	-0.182488636224805	0.209473890866228	-0.239160847237317	0.0979198240160828	-0.693371917410433	3.34627560896797e-08	0.803736138743276	3.59374759548348e-12
EFNA2	blue	-0.221366108434217	0.126364996843376	0.221366108434217	0.126364996843376	0.303886655931104	0.0337724448671026	0.829058040680815	1.88512446520098e-13	0.327464663630848	0.0216297502674465	-0.0219473319262782	0.881014535725343	-0.196949049519092	0.174977914592145	-0.697141181324186	2.62328195014141e-08	0.626381990659218	1.47811606504155e-06
FBXL19-AS1	blue	-0.221273874852071	0.126527106624199	0.221273874852071	0.126527106624199	0.658539618200233	2.6986021411901e-07	0.519896846667792	0.000128908438629318	0.741240858658201	1.1216453839346e-09	-0.360287107560538	0.0109924353145685	-0.370375118448943	0.00880372154795416	-0.584816802036729	1.02098266079494e-05	0.689050786195103	4.40363897447176e-08
POLE4	blue	-0.150776794523446	0.301081129261548	0.150776794523446	0.301081129261548	0.363622706511906	0.010222015638984	0.538475054391802	6.57746164307008e-05	0.467445351571562	0.000708194868531523	0.243584116507753	0.091684034674351	-0.10226485322999	0.484420507654737	-0.52993353112957	9.00590314869499e-05	0.533683185673747	7.85362564033483e-05
TAL2	blue	-0.0154002510519778	0.916355983675011	0.0154002510519778	0.916355983675011	0.0731998105126024	0.617186054063454	0.603702668097669	4.38881080234318e-06	0.266668940298456	0.0639983970347409	0.0296123803439049	0.839932581403806	0.0987918924968003	0.499456061090435	-0.495162743385374	0.000297867012793684	0.540573510120931	6.08085574905474e-05
INSL3	blue	-0.332801489995584	0.0194647665667099	0.332801489995584	0.0194647665667099	0.377803709204105	0.00744302032805935	0.65516467850031	3.25665372567873e-07	0.48050033781857	0.000475278398994995	-0.0249930648779659	0.864647148943581	-0.419973313864967	0.00266298416348502	-0.663537001586042	2.03406217063954e-07	0.590193084422151	8.07210707526803e-06
TMIE	blue	0.0194083737752954	0.894696564284441	-0.0194083737752954	0.894696564284441	0.174408722988919	0.230700440275689	0.715310336345532	7.68737320976874e-09	0.274956345648876	0.0558708881969376	-0.0170397662669763	0.907488074591671	0.197743281664694	0.173210016505557	-0.519407634658353	0.000131144222488364	0.607557273708379	3.66940076126592e-06
ZNF354B	blue	0.0185075273094496	0.89955858297781	-0.0185075273094496	0.89955858297781	-0.203692142488408	0.160377496311107	-0.693818278288932	3.25181591184849e-08	-0.372209862847211	0.00844907551073211	-0.170908866109449	0.240338727607707	-0.00729031436910533	0.960349172781462	0.541386146823373	5.89794695247834e-05	-0.584327158003646	1.04284720489472e-05
GARIN3	blue	-0.278446723983617	0.0527068993871828	0.278446723983617	0.0527068993871828	0.110242613417488	0.450801440376642	0.666771887652758	1.68909884775232e-07	0.292830631483527	0.0411616789107148	-0.013967581600252	0.924113385220147	-0.0371256750159001	0.800068752563362	-0.508479362287242	0.000191269213123844	0.507913344948493	0.000194977133771277
SLC9B1	blue	-0.0240753192910389	0.869573406927242	0.0240753192910389	0.869573406927242	0.0527038928764456	0.719106328264201	0.640702139129443	7.10180301595707e-07	0.266963114443007	0.0636945672949309	0.145559586104484	0.318307833006735	-0.0109041965982975	0.940723084344986	-0.465896592329193	0.000741735293930166	0.472115157327443	0.000615154929999948
TSGA13	blue	-0.070577138798612	0.629885606220739	0.070577138798612	0.629885606220739	0.274106405337567	0.0566640747369565	0.764474944949596	1.6310097588868e-10	0.429992049703454	0.00204514765293723	0.0678005199603649	0.643446875335115	-0.153138797047061	0.293483549055983	-0.622319415401319	1.80770063583033e-06	0.629078149994287	1.29122191042339e-06
TECTB	blue	-0.0592925046243734	0.68570587581492	0.0592925046243734	0.68570587581492	0.503519619083319	0.000226057631064335	0.657035319601122	2.93528866324623e-07	0.449604273199243	0.00119136232588752	0.0951758662566737	0.515361975854813	-0.327277468995024	0.0217092288628144	-0.719251947143153	5.81700414679194e-09	0.676501573951848	9.52458025780871e-08
HUS1B	blue	-0.170714567454853	0.240881732527823	0.170714567454853	0.240881732527823	0.558143044622683	3.08607675287131e-05	0.833315269560662	1.09540986709472e-13	0.777917632194069	4.81994714439739e-11	-0.215606201591738	0.136792156325403	-0.205202343353337	0.157233422325627	-0.77225960804773	8.13279056695998e-11	0.91616353532337	2.74010568777504e-20
NPB	blue	-0.360536712250137	0.0109331052260432	0.360536712250137	0.0109331052260432	0.71002228452602	1.10939156849387e-08	0.745793237349966	7.81402431938446e-10	0.730339573346102	2.58761683916396e-09	-0.354841111297268	0.0123575888238472	-0.407851497492795	0.00362691987039148	-0.767510013025706	1.24742904154526e-10	0.811355107237042	1.55104306626149e-12
LRCH3	blue	0.353431398581698	0.0127337663889909	-0.353431398581698	0.0127337663889909	-0.50876313296158	0.000189434487231961	-0.603288780251218	4.47337173682062e-06	-0.110208254823965	0.450943432926232	0.0321081410781711	0.826641305637066	0.476393320264182	0.000539734190056297	0.684483988513417	5.8565545852702e-08	-0.442981814966271	0.00143497322992191
INTS4	blue	0.32288766238766	0.023644767213673	-0.32288766238766	0.023644767213673	-0.342393450120226	0.0160328525619674	-0.634659484361982	9.72025988276765e-07	-0.275402280434397	0.0554583233228085	0.340172041893607	0.0167780385530436	-0.0626612872144658	0.668850288522177	0.491895153777867	0.000331159048406779	-0.545964615505329	4.95825726737931e-05
ENAH	blue	-0.17381558093965	0.232314901915665	0.17381558093965	0.232314901915665	-0.139299187720447	0.339786669611942	-0.55937254105567	2.9387802487646e-05	-0.266254172541962	0.0644287447100402	-0.000326913990810966	0.998221260920267	-0.268878326388133	0.0617445734989177	0.36460263921497	0.0100047131679104	-0.501123032370271	0.000244845333942812
LRRIQ3	blue	-0.0889862045039989	0.54316679378428	0.0889862045039989	0.54316679378428	-0.0473953784425489	0.746403853106951	0.536445275571847	7.09286623551393e-05	-0.00310726757759215	0.983094567220402	-0.00209543550173494	0.988599101388202	0.0237710337867608	0.871207836440119	-0.343112625547277	0.0157977146645541	0.288976630601808	0.0440298799938156
PRF1	blue	-0.0927436584925147	0.526201881802674	0.0927436584925147	0.526201881802674	0.53382768186665	7.81204812082661e-05	0.606586215070826	3.83953654587237e-06	0.535953640264442	7.22313821322996e-05	-0.0224090230859009	0.878530127781627	-0.377529655565678	0.00748976986073182	-0.664136082944616	1.96558304847422e-07	0.646863534957137	5.12030121820532e-07
SP1	blue	0.304305007320167	0.0335159686568419	-0.304305007320167	0.0335159686568419	-0.606584891223048	3.83977340262292e-06	-0.854084976009902	6.11289637507443e-15	-0.377788969459062	0.00744552825453587	0.166950159706787	0.2515673110567	0.313711642572139	0.0281612364681131	0.838502947370961	5.53589223606266e-14	-0.730313261815624	2.59271683968751e-09
C18orf25	blue	0.0930817424409711	0.524688386211588	-0.0930817424409711	0.524688386211588	0.276811291092342	0.0541708681756965	0.569102623908116	1.98184707729878e-05	0.522820487879294	0.000116255605380358	-0.128749648662912	0.377961229733239	0.025010426338097	0.864554004853207	-0.462816825552971	0.000812703014650824	0.604145364345501	4.30000473737631e-06
METTL6	blue	-0.149811883796164	0.304220986015854	0.149811883796164	0.304220986015854	0.422568362397091	0.00248888185662681	0.875465227546645	1.88830472628452e-16	0.474477507956156	0.000572412382199374	0.0156061458434131	0.915241751925306	-0.150402904877381	0.302295292796211	-0.791330047877275	1.3092226268091e-11	0.754659020020805	3.77996580419886e-10
SGO1	blue	-0.104617017920971	0.474373787301622	0.104617017920971	0.474373787301622	0.19140053445633	0.187693036596205	0.610838886897364	3.1447797660573e-06	0.23283030768821	0.107408609992329	-0.0346222763364155	0.813300605454905	0.0267141524163162	0.855422580104307	-0.447480288582523	0.00126512761988387	0.48833833292949	0.000371195940000305
CBR4	blue	0.095422229531342	0.514270272688997	-0.095422229531342	0.514270272688997	-0.563846476046045	2.45564156903895e-05	-0.714188370523918	8.31523585988594e-09	-0.430293185341533	0.00202873357822616	0.203705253402062	0.160350004432443	0.194558979625288	0.180376562440907	0.688385587973974	4.5918529865399e-08	-0.70356953759662	1.71706518470101e-08
PIK3C2A	blue	0.128398612088509	0.379273863479609	-0.128398612088509	0.379273863479609	-0.597488184593412	5.82878990443381e-06	-0.928467031988963	7.54729277469617e-22	-0.538774760749162	6.50433391409571e-05	0.204064727540258	0.159597576169635	0.200093278527299	0.16805483378639	0.843758909319701	2.70445854020515e-14	-0.859444827814132	2.69890414881971e-15
NLRX1	blue	-0.12193271995726	0.403934152518705	0.12193271995726	0.403934152518705	0.179737625265445	0.21654147425241	0.768868780844709	1.1048865052857e-10	0.15342378801394	0.292575343315495	0.15832582412892	0.277239616295879	-0.0268802284886622	0.85453344714485	-0.640302059260567	7.25245610254462e-07	0.511692758048459	0.000171406551402255
HTRA4	blue	0.136229042845793	0.350640898302841	-0.136229042845793	0.350640898302841	-0.297849729738753	0.0376577932673202	-0.740289590428277	1.20850516413804e-09	-0.250945114522782	0.0819963191598094	0.0410418918954857	0.779481606043969	0.0367031895616034	0.802298040048421	0.621150359386645	1.91448927986928e-06	-0.582574406146693	1.12470781431552e-05
RHEBL1	blue	-0.2366855140774	0.101549778342487	0.2366855140774	0.101549778342487	0.411612887507142	0.00329934369799589	0.846271600156752	1.9023574534526e-14	0.520029045849118	0.00012831025737597	-0.242250415969391	0.0935308147848026	-0.177129669982981	0.223393304813132	-0.721887822511977	4.81490006036038e-09	0.747703274443005	6.69924146117286e-10
ZNF548	blue	-0.0888757970920804	0.543669239342595	0.0888757970920804	0.543669239342595	0.0958058825125986	0.512572521377407	-0.624294521083869	1.63976551489052e-06	-0.229557978982527	0.112581958138458	-0.198181503810388	0.172240117151846	-0.341103935865764	0.0164619223314966	0.37521301171937	0.00789523862201389	-0.472370419606084	0.00061040187569374
ZNF644	blue	0.160217360712142	0.271466440306254	-0.160217360712142	0.271466440306254	-0.434377346709296	0.00181738278728909	-0.885045562609342	3.21080750445039e-17	-0.56801591273485	2.07227815759538e-05	0.197643725691626	0.173430909262351	0.0247378133690029	0.866016780603449	0.723363401542164	4.32725874587895e-09	-0.810061667073668	1.79359041424604e-12
B4GALNT3	blue	-0.150383199519218	0.302359370994482	0.150383199519218	0.302359370994482	0.571188853295528	1.8183456049686e-05	0.736778073783659	1.5871745704045e-09	0.754432654631675	3.85216539406186e-10	-0.272411621600262	0.0582727519835016	-0.227917568857756	0.115245829851472	-0.656107580936096	3.09077471538598e-07	0.816708956581901	8.39879749009412e-13
LRRC43	blue	-0.309690349843634	0.030355897425326	0.309690349843634	0.030355897425326	0.639962899340222	7.38249514382407e-07	0.63826911165978	8.06505523551075e-07	0.69493049783206	3.02720759531816e-08	-0.172751693016877	0.235230080064065	-0.453442715507479	0.00106774419271779	-0.742949085369169	9.80241994956273e-10	0.768409699065258	1.15123080576197e-10
CEP89	blue	-0.0813828378808978	0.578281346230231	0.0813828378808978	0.578281346230231	0.435276071111432	0.00177359154247999	0.804540175012248	3.29451279167123e-12	0.534011125534717	7.75955376329447e-05	-0.047290322286818	0.746947321652811	-0.26847414623032	0.0621520620917739	-0.716015291679095	7.31596346612539e-09	0.707224384973327	1.34264515429767e-08
IRAK2	blue	-0.0294071615086797	0.841027503383912	0.0294071615086797	0.841027503383912	0.370029754238739	0.00887189818672068	0.551173285095644	4.05730155386224e-05	0.451627001912431	0.00112471189882958	0.0284447103850239	0.846166491419212	-0.165508691383953	0.255742461729561	-0.584712134445841	1.02562059283354e-05	0.610891699502233	3.13693647055131e-06
ICMT-DT	blue	-0.205718268580166	0.156169750641621	0.205718268580166	0.156169750641621	0.168820434263665	0.246219064993443	0.591603777970496	7.58421621824657e-06	0.332364805271517	0.0196347498692497	0.086920965051694	0.552602221855378	-0.0759512458534464	0.603981096226188	-0.506356979286845	0.000205511986242547	0.498807570914114	0.000264331424336249
SPATA25	blue	-0.188125105323399	0.195501856698974	0.188125105323399	0.195501856698974	0.439391109260575	0.00158483502112709	0.754039525095067	3.98065541451344e-10	0.574291555345834	1.59805030815891e-05	-0.0196053254431139	0.89363408678827	-0.108846365458857	0.45659135516576	-0.736566039640302	1.61329143716289e-09	0.766045446278317	1.42043561182073e-10
NXNL1	blue	-0.234528795775138	0.104796251082777	0.234528795775138	0.104796251082777	0.535577014901554	7.32441175876651e-05	0.883309117470475	4.47745199041805e-17	0.710939732692112	1.04159394650899e-08	0.00504697020257107	0.972544657446532	-0.392855522858387	0.00523465779939818	-0.862382812965505	1.69943543403929e-15	0.86726938901415	7.6866445993721e-16
GLIS3-AS1	blue	-0.115242980527663	0.430399611791459	0.115242980527663	0.430399611791459	0.482682463249744	0.000443935885264579	0.74686082542509	7.17105722809999e-10	0.463179490009712	0.000804040868065204	-0.0425646670677968	0.771515939293656	-0.285680532031228	0.0466105287746254	-0.691624174622416	3.74146240177215e-08	0.676996046489584	9.2459569982315e-08
DCBLD1	blue	-0.170575472017063	0.241270974577436	0.170575472017063	0.241270974577436	0.239985895002096	0.096732486710504	0.660342089370512	2.43848441375075e-07	0.0870572028113436	0.551977405329586	0.383750732079665	0.00648906577025128	-0.294366057813374	0.0400625071070766	-0.660564189108684	2.4081055060048e-07	0.422904602682054	0.00246707727260376
GK5	blue	0.111282993318762	0.446513517427962	-0.111282993318762	0.446513517427962	-0.210167322965765	0.147215519215799	-0.64816413477059	4.77416676945183e-07	-0.31244996061812	0.0288350956395376	0.0170290465571264	0.907546020965531	0.069697233329293	0.634170372734108	0.502009481237976	0.00023773708157219	-0.50294502310307	0.000230438738324222
ZC3HAV1L	blue	0.0749708961204356	0.608672007448209	-0.0749708961204356	0.608672007448209	-0.376623987084836	0.00764608028798044	-0.697843031427396	2.50600701971005e-08	-0.357095428876722	0.0117758248503538	-0.275523013497204	0.0553470484410718	0.275427116653565	0.0554354180394061	0.708963764373697	1.19275856540694e-08	-0.580259378148908	1.24192873097167e-05
SILC1	blue	-0.234597947949335	0.104690935152195	0.234597947949335	0.104690935152195	0.243090574188934	0.0923641109182327	0.518252482349731	0.000136564394100996	0.0536832186113752	0.714106938129467	-0.100307060886894	0.492867082279387	-0.0374215416031932	0.798508519166082	-0.434869383685657	0.00179329019473434	0.349914945687213	0.0137151077148349
FBXL13	blue	-0.140507094138795	0.335574006540547	0.140507094138795	0.335574006540547	-0.159899832008215	0.272429964684169	-0.542620763424846	5.62968398782227e-05	-0.366613088641956	0.00957132291126368	0.0301986887749282	0.836806056576402	0.0473796676157521	0.746485119411699	0.429652304034583	0.00206380766446942	-0.499783374127649	0.0002559541666222
FAM227B	blue	-0.0376572287900714	0.797266194586556	0.0376572287900714	0.797266194586556	0.641955736995686	6.64841537504119e-07	0.597209967057446	5.90248827165472e-06	0.531660943030474	8.45713504810833e-05	-0.237236987444114	0.100732227960866	-0.233077588794531	0.107025205915984	-0.617265473502504	2.31292395391432e-06	0.661937254015867	2.22800551132512e-07
SOX3	blue	-0.292602753699744	0.0413268973184192	0.292602753699744	0.0413268973184192	0.44197595230417	0.00147562412814579	0.836945965828743	6.81123961103628e-14	0.625145776243374	1.57195838953218e-06	-0.321124056458957	0.0244621520602401	-0.174207366869097	0.231247640091933	-0.679809407781162	7.80044289345312e-08	0.785860335146813	2.25269463440831e-11
NKX2-3	blue	0.00388906060590407	0.978842003734651	-0.00388906060590407	0.978842003734651	0.575582660099928	1.51385250006025e-05	0.683775547041382	6.11861838280321e-08	0.512575906120827	0.000166286620391796	-0.170283066803145	0.242090632414285	-0.227129608808804	0.116542331716565	-0.66830129113691	1.54579789127378e-07	0.695362790413996	2.94390104706656e-08
FAM222A-AS1	blue	-0.228425981095922	0.114415137554915	0.228425981095922	0.114415137554915	0.492617517233773	0.000323522084168081	0.82915640380138	1.86194099732856e-13	0.486011678826745	0.000399701912123427	-0.0545452384138981	0.70971618435618	-0.191888256681528	0.186549612991378	-0.765660723607887	1.46950515892021e-10	0.762369545979649	1.95982685243416e-10
TLE6	blue	-0.209674243149386	0.148188752480557	0.209674243149386	0.148188752480557	0.451371130291202	0.00113295460561292	0.816449884253637	8.65578926313569e-13	0.526794619694549	0.000100870646677502	-0.0231875571302728	0.874343387962975	-0.269586694151722	0.0610355705362959	-0.769094856030286	1.08271717111702e-10	0.738579629590802	1.38078770951356e-09
RTP1	blue	-0.13200759185932	0.365908412755398	0.13200759185932	0.365908412755398	0.317667004290472	0.0261332339848963	0.708693846308805	1.21493914038845e-08	0.270723150410428	0.0599117407331958	-0.0222994704363092	0.879119538109125	-0.0952840112189367	0.514882612574387	-0.623068327862757	1.74222722656241e-06	0.568169017350377	2.05931165010234e-05
PRR35	blue	-0.304647031026647	0.0333074858058334	0.304647031026647	0.0333074858058334	0.359009309465616	0.0113005172149569	0.53400651081886	7.76087034868172e-05	0.524332935412654	0.000110164614582987	-0.265543771941362	0.0651711963959472	-0.0908459381122284	0.534737246126096	-0.471037261681923	0.000635595111750413	0.575901663388123	1.4936890452465e-05
CYP1B1-AS1	blue	0.333695664696427	0.0191205799598913	-0.333695664696427	0.0191205799598913	-0.26124280393485	0.0698131557434605	-0.570679917257837	1.85704356113646e-05	-0.372468745264704	0.00840004382507631	0.318600182161885	0.0256730115127135	0.0572384069282473	0.696058905733034	0.43930615176669	0.00158854358521705	-0.561403100028493	2.70959473037018e-05
LINC00315	blue	-0.169161855496625	0.245251123111275	0.169161855496625	0.245251123111275	0.589575800775928	8.29458651923163e-06	0.78495692327817	2.46021255506178e-11	0.776302168111227	5.60506823499348e-11	-0.226637377497632	0.117357851802973	-0.308112992121602	0.0312547152299973	-0.743192383430904	9.61525844051921e-10	0.853015520430866	7.16807712666664e-15
PGAM5	blue	-0.230615313483524	0.110890006855714	0.230615313483524	0.110890006855714	0.283394005925005	0.0484720885375198	0.633746446182951	1.01863701584737e-06	0.26143635241101	0.069598768912502	0.0587208307671038	0.688581585943409	-0.101382872879922	0.488216240072649	-0.545548032599955	5.03770056074989e-05	0.53721956553922	6.89204993684361e-05
BEND2	blue	-0.170071041053945	0.242686158235576	0.170071041053945	0.242686158235576	0.0487374811623096	0.739471810633768	0.602365061914169	4.66756719454676e-06	0.30545433369301	0.0328196440543404	-0.0284489524047947	0.846143827179337	-0.00890692792598319	0.951566185321525	-0.423156338369355	0.00245086351608755	0.46452538107565	0.000772614361408658
C10orf67	blue	-0.200183634342528	0.167858870819133	0.200183634342528	0.167858870819133	0.452110645139625	0.00110927805893342	0.836515034982126	7.21074535355257e-14	0.69594628004998	2.83486299375757e-08	-0.150902825149135	0.300672568664169	-0.35513361170254	0.0122807405668968	-0.773377292534353	7.34302801246504e-11	0.799911044614532	5.40534676265837e-12
CBY2	blue	-0.243281472285274	0.0921005996736028	0.243281472285274	0.0921005996736028	0.327792562756069	0.021491122295901	0.836519372105077	7.20661592789983e-14	0.492955387656118	0.00032000508101865	-0.240137238430644	0.0965159009176157	-0.0503371677632669	0.731236052008655	-0.630586271638906	1.19651461800588e-06	0.72380980846341	4.18914078478379e-09
DCST1	blue	-0.324087374524266	0.0231019372152668	0.324087374524266	0.0231019372152668	0.703721358100715	1.69973494811155e-08	0.582349848809679	1.1356137925082e-05	0.701872401959251	1.92242239753755e-08	-0.466536481922637	0.000727708402570339	-0.420210779218009	0.00264661675562115	-0.614642495220418	2.62407963365953e-06	0.719209666752755	5.83457124699346e-09
TCP11L2	blue	0.347261645643948	0.0144976971329282	-0.347261645643948	0.0144976971329282	-0.544912473481593	5.16115319907457e-05	-0.884565819589704	3.52163318596103e-17	-0.659103368537257	2.61458649435145e-07	0.0938953291918622	0.521055078713795	0.227277137759045	0.116298749307398	0.828639928254395	1.98676207907627e-13	-0.87322231658382	2.79957317386581e-16
GPR26	blue	-0.245124540154686	0.0895864296638031	0.245124540154686	0.0895864296638031	0.207127504738134	0.153291290638266	0.746011941893988	7.67803740364501e-10	0.399641010951675	0.00444298601907977	-0.0760129220786608	0.603686505487005	-0.104095085185038	0.476593491014139	-0.631235659806352	1.15775937175673e-06	0.6458848212698	5.39604539893191e-07
CSNK1G2-AS1	blue	-0.0954846240289013	0.513993970373952	0.0954846240289013	0.513993970373952	0.480755413406682	0.000471514383845193	0.789593909002405	1.55802475468437e-11	0.490486131785049	0.000346526777618636	0.00422898272559893	0.976993171840289	-0.253757053754809	0.078515080148657	-0.751762847623939	4.80793286744513e-10	0.738992029321896	1.33723888045014e-09
ZSCAN10	blue	-0.0984110959508396	0.501119109728808	0.0984110959508396	0.501119109728808	0.405031218727798	0.0038909769168571	0.798385216385632	6.34570013775251e-12	0.532687756757284	8.1455943455391e-05	-0.0818375834658899	0.576152479269208	-0.0788218296704415	0.59033685823477	-0.663712973578241	2.01371962706681e-07	0.74676645004195	7.22582102515067e-10
LINC02870	blue	-0.290440504333881	0.0429217979163688	0.290440504333881	0.0429217979163688	0.339161094147238	0.0171267869724509	0.798300225783161	6.40238856360665e-12	0.512595850687788	0.00016617261849957	-0.0752483483753998	0.607342823693769	-0.190871142539262	0.188939806931726	-0.707808776881717	1.29041806945937e-08	0.734955464616651	1.82529877093218e-09
LINC00504	blue	-0.187538845650126	0.196923496271313	0.187538845650126	0.196923496271313	0.16865520556899	0.246688423571608	0.685678389933796	5.43838955882312e-08	0.48386338073103	0.000427763723662674	0.0225877135922133	0.877568884934331	-0.126603044559183	0.386030376986701	-0.546471938149094	4.86306119026469e-05	0.638179566385888	8.10272633209478e-07
NTN5	blue	-0.146190266110349	0.316192841628524	0.146190266110349	0.316192841628524	0.528902670039294	9.34869513325807e-05	0.797462764976058	6.98720694907885e-12	0.726644707738753	3.40424798244285e-09	-0.215514406537097	0.136963378494757	-0.288166347908434	0.0446532020265079	-0.748665310800376	6.19627602334008e-10	0.843674819115115	2.73619579491105e-14
CCDC105	blue	-0.297522308023105	0.0378786232385254	0.297522308023105	0.0378786232385254	0.54489083974059	5.16540377547592e-05	0.848946388173462	1.29906680326034e-14	0.407885716676969	0.00362381528571292	-0.0762735428320925	0.602442365301212	-0.449079879078713	0.00120920777682876	-0.816637171486028	8.46927218810582e-13	0.709047138226641	1.18598454934755e-08
C11orf42	blue	-0.124387313600474	0.394465208372623	0.124387313600474	0.394465208372623	0.400896431820834	0.00430862867458042	0.741560759022532	1.09378185045019e-09	0.541803690275301	5.80593860119311e-05	-0.258477683932851	0.0729336222888151	-0.0952379490638141	0.515086760240359	-0.650540335502405	4.197460800395e-07	0.737336115501318	1.52032886924433e-09
ZNF663P	blue	-0.101978521616694	0.485651078240319	0.101978521616694	0.485651078240319	0.410391069945876	0.00340276966494578	0.655783360749699	3.14690191368798e-07	0.38413391711997	0.00643142573607914	-0.0921239042296744	0.528981920831523	-0.121933343101911	0.403931732069986	-0.566285726142637	2.22412580427746e-05	0.59287099156151	7.16934224549814e-06
PIKFYVE	blue	0.156750958141543	0.282107577995284	-0.156750958141543	0.282107577995284	-0.158054220106522	0.278075176556258	-0.541106115356073	5.96039970400008e-05	0.0696305260967532	0.634495695393998	-0.00845948735999393	0.953996583835858	-0.137130499760611	0.347432043788028	0.435747614514931	0.00175099254791643	-0.326019967182179	0.0222495356352751
LINC00479	blue	-0.0533334082903935	0.715891345307632	0.0533334082903935	0.715891345307632	0.251283217362025	0.0815714446987189	0.522749466561636	0.000116549034652496	0.512948794322917	0.000164166943144762	0.0918278218787828	0.530312608951989	0.00434057799406837	0.976386232264856	-0.477881472164504	0.000515521430680294	0.616227914513943	2.43166623032627e-06
LINC02907	blue	-0.131549829502929	0.367587750400756	0.131549829502929	0.367587750400756	0.38553689057687	0.00622417109131414	0.669316585365235	1.45703327250574e-07	0.493627292686756	0.000313113674662953	-0.0372517677099851	0.799403716070216	-0.13642868400228	0.349928686525728	-0.617958698486428	2.2366130506689e-06	0.675648038899896	1.00240931770684e-07
FMO9P	blue	-0.239718432679555	0.0971161684028659	0.239718432679555	0.0971161684028659	0.299119391014056	0.0368114683687302	0.733634543167388	2.01848168866757e-09	0.16471000250167	0.258075776101022	0.0186236017833263	0.898931901102671	-0.117371293148173	0.42187594284779	-0.673666132875781	1.12800656451632e-07	0.508860830418995	0.000188806533726264
ELMOD2	blue	0.143141724493807	0.326499011144219	-0.143141724493807	0.326499011144219	-0.303595344667548	0.0339519946528523	-0.700976130197466	2.03996128724152e-08	-0.338349703535671	0.0174111268424402	-0.160668329696822	0.270101884548001	0.11476478561891	0.432327950051967	0.617063420413637	2.33561690743026e-06	-0.594671651471998	6.61583231593295e-06
LRRC28	blue	0.227162095028352	0.116488661036675	-0.227162095028352	0.116488661036675	-0.455197462498864	0.0010151569900526	-0.843001419763336	3.00341861926336e-14	-0.659017478312804	2.62722700547861e-07	0.286220790608714	0.0461792944150328	0.271077924615231	0.0595643293283541	0.728817303747329	2.8987523328347e-09	-0.822806679844408	4.07442174323777e-13
GATD1-DT	blue	-0.00842203911642312	0.954200013518022	0.00842203911642312	0.954200013518022	0.440445722805256	0.00153943673824001	0.777665690163695	4.9351373599588e-11	0.542702417966154	5.61234206340378e-05	0.0353805134716144	0.809287272794797	-0.283699977629883	0.0482195376108063	-0.747674370096506	6.71493264865603e-10	0.693608064615557	3.29598586397277e-08
GPHB5	blue	-0.108103557305197	0.459688009706996	0.108103557305197	0.459688009706996	0.284128296128849	0.0478677984783634	0.819281191852442	6.21055893642964e-13	0.597037910158151	5.94849579731528e-06	-0.189598860047423	0.19196029511572	-0.0939835743025489	0.52066174958112	-0.657711677185433	2.82656941078299e-07	0.79173414211863	1.25696827569652e-11
DCD	blue	-0.204115809600498	0.159490864510617	0.204115809600498	0.159490864510617	0.487920293365121	0.000376178123864524	0.71835618297751	6.20003194267345e-09	0.386262840289578	0.00611923196823825	-0.0765444454582717	0.601150328008485	-0.303337760855709	0.0341114135759676	-0.686791431293246	5.07403673290922e-08	0.636622736263379	8.78443500895077e-07
ZDHHC19	blue	-0.340391507344423	0.0167031313085631	0.340391507344423	0.0167031313085631	0.596685453215831	6.04377975283599e-06	0.824763592391003	3.21147079151708e-13	0.652454449833569	3.78088462200304e-07	-0.302559158220667	0.0345970593976457	-0.394158937497903	0.0050736647368172	-0.7866560308592	2.08373706441948e-11	0.816961386020583	8.15536493219385e-13
ALG14	blue	0.39994278590001	0.00441035859376081	-0.39994278590001	0.00441035859376081	-0.362573469706634	0.0104591806905123	-0.772290348287773	8.11003549182941e-11	-0.539464820879876	6.33878133465011e-05	0.117124505698903	0.422859362838804	0.435661242879749	0.00175511269898676	0.739816971465574	1.25397943272413e-09	-0.665791792036986	1.78735985323485e-07
PPP1R21	blue	0.236613457035993	0.101656978285872	-0.236613457035993	0.101656978285872	-0.47673217681428	0.000534132508638501	-0.817540121568634	7.62225765367849e-13	-0.466145150960382	0.000736258095985979	-0.0379339424836006	0.795808250490179	0.464570314606971	0.000771584461750671	0.787024754759712	2.00957350960239e-11	-0.673842923548037	1.11623170194444e-07
TMEM237	blue	-0.0106012722864366	0.942367014151631	0.0106012722864366	0.942367014151631	-0.0990013661650761	0.498542439712204	-0.736456232050382	1.6269753051259e-09	-0.459521516248592	0.000895332595838289	-0.00363604007535867	0.980218250977056	-0.0336535736277455	0.818434824599649	0.520702638971005	0.000125301452689189	-0.627573907004841	1.39259168587868e-06
ADAT3	blue	-0.172223742280148	0.236685989793624	0.172223742280148	0.236685989793624	0.582099181908333	1.14790307653241e-05	0.695645001666638	2.89068160402689e-08	0.859628676677919	2.622710131712e-15	-0.278724294158424	0.0524616367138873	-0.240027635847878	0.0966727143503102	-0.662817931855995	2.11919923045268e-07	0.851238944417515	9.31294508076748e-15
C22orf39	blue	0.173466928353745	0.233267504796494	-0.173466928353745	0.233267504796494	-0.545724591289156	5.00388904107649e-05	-0.771845446853851	8.44530923469883e-11	-0.7474812184247	6.8206808359119e-10	0.182050495943199	0.210588550973143	0.284569394570417	0.047507747869937	0.728403073922224	2.98932002743311e-09	-0.838126284669591	5.82178909904247e-14
ZNF121	blue	0.0293490598654403	0.841337552307969	-0.0293490598654403	0.841337552307969	-0.37897276339644	0.00724642899118288	-0.845272934664699	2.1894803084073e-14	-0.544105337898469	5.32192889517829e-05	0.0214194123292197	0.883856713615987	0.118556686474324	0.417170407315859	0.737307046182135	1.5237444748157e-09	-0.773472126724957	7.27946354093882e-11
BRICD5	blue	-0.279367535533529	0.0518968126192159	0.279367535533529	0.0518968126192159	0.620049977573071	2.02033099826849e-06	0.815626857572102	9.52256923402841e-13	0.560556909956061	2.80302764052905e-05	-0.142378581443412	0.329111637836488	-0.367170618102307	0.00945404401880446	-0.828015561530848	2.14826542654727e-13	0.772264955908116	8.12882755176297e-11
ASPHD1	blue	-0.216224831023604	0.135642413044143	0.216224831023604	0.135642413044143	0.48230616733257	0.000449203864308769	0.887178739609594	2.11834601622722e-17	0.58801402540964	8.88303190860636e-06	-0.215108608749059	0.137722216419274	-0.28083287197834	0.0506284837504543	-0.78265855157845	3.07268450216051e-11	0.805212085935146	3.06270776940013e-12
ARHGEF28	blue	0.106694188259745	0.465594601156966	-0.106694188259745	0.465594601156966	0.0409516624195215	0.779954311024858	-0.567677762175066	2.10118307915972e-05	-0.0831244316518467	0.570147648444407	-0.0407586614173694	0.780965691914179	-0.0847081399166137	0.562797464921499	0.358350351488961	0.0114622729124452	-0.342762059269474	0.0159119648265655
OSMR	blue	0.0737346030563196	0.614609853140129	-0.0737346030563196	0.614609853140129	-0.446342712729025	0.00130628954630548	-0.784488488815975	2.57480643950197e-11	-0.544595153107412	5.22382250415807e-05	0.205996698829444	0.155597916274655	-0.0571228401785318	0.696643036513979	0.655588423638993	3.18110478389458e-07	-0.802851435903676	3.95268434078426e-12
NDST1	blue	-0.0497148125804904	0.734436656403564	0.0497148125804904	0.734436656403564	-0.465649928961463	0.000747206887205012	-0.631867731030806	1.12116186196943e-06	-0.47670868262519	0.000534519196878049	-0.130326856360842	0.372097057858678	0.22572208319836	0.11888580855688	0.614297797960628	2.66774142378679e-06	-0.648052745911443	4.80293417034634e-07
CHD2	blue	-0.135413781207095	0.353558533115498	0.135413781207095	0.353558533115498	-0.269619397988189	0.061002995624678	-0.654328257357601	3.41071770442904e-07	-0.238902059330093	0.0982945609550562	0.0687300633740138	0.638893803289651	-0.205236784830465	0.15716225002088	0.54655165168457	4.84825668095858e-05	-0.57440316467404	1.59060491823998e-05
CEP57L1	blue	0.14744929773153	0.311997429811141	-0.14744929773153	0.311997429811141	-0.481033618460475	0.000467439743581956	-0.696456225616828	2.74268130139552e-08	-0.513715260484423	0.000159886993216331	0.294983977064367	0.0396270076252107	0.0715142846667097	0.625335321119215	0.651219763689314	4.04492499323741e-07	-0.714025694811275	8.41017284434729e-09
ZNF12	blue	0.134514079579049	0.356795540406118	-0.134514079579049	0.356795540406118	-0.528439216879997	9.50665574148041e-05	-0.944973171347926	1.90579386908958e-24	-0.675512649211586	1.01055439125768e-07	0.153646729705362	0.291866149936927	0.161533708934154	0.267496161268163	0.838193600574301	5.76968669606488e-14	-0.909342453742818	1.59507096477267e-19
SLC4A4	blue	-0.153872510859815	0.291149064215519	0.153872510859815	0.291149064215519	0.364022415560461	0.0101328932303644	0.609331472636533	3.37646709555268e-06	0.408336158292101	0.00358316573040866	0.0313511075128924	0.830668022100082	-0.144438978645172	0.322087866305078	-0.623395499176181	1.71432181703671e-06	0.579421306801821	1.28707250485792e-05
TTC37	blue	0.280367894564682	0.0510281961508537	-0.280367894564682	0.0510281961508537	-0.430346608195209	0.00202583388933995	-0.868181160437657	6.60597412698228e-16	-0.576502072108871	1.45640871546967e-05	0.308665696908067	0.0309372885310375	-0.00012739063877665	0.999306867041485	0.738160865616382	1.42637313452946e-09	-0.831892180465488	1.31557623257726e-13
FRMD4A	blue	-0.128143213048711	0.380230582143249	0.128143213048711	0.380230582143249	0.639268362417291	7.65559625263036e-07	0.660375074558437	2.43395016672611e-07	0.623753080550888	1.684297996637e-06	-0.319814267085805	0.0250844221304346	-0.270929147885198	0.0597098210237891	-0.617069130029828	2.33497282224266e-06	0.726388339826069	3.46908742622271e-09
DGLUCY	blue	-0.110968826681354	0.447805981135623	0.110968826681354	0.447805981135623	0.275989671469923	0.0549186399288761	0.647914273935047	4.83892143729379e-07	0.45897648422839	0.000909702566131123	0.0690400617913799	0.637378288102513	-0.101663228677736	0.487008007599422	-0.56368961532394	2.47126277521397e-05	0.552396104532644	3.86883646403303e-05
TMEM239	blue	0.032906300385228	0.822400612495183	-0.032906300385228	0.822400612495183	0.362521547894168	0.0104710388468674	0.546591036765638	4.84095729020454e-05	0.481486196554839	0.000460879052517315	-0.00807442239067612	0.956088504152552	-0.242865353722698	0.0926757528656026	-0.518704226914459	0.000134420887442537	0.551894124884563	3.94520902076476e-05
ZNF24	blue	-0.0434452433647294	0.766920184340204	0.0434452433647294	0.766920184340204	-0.416035454840749	0.00294775937519108	-0.542623831595984	5.62903147806147e-05	-0.417948346310352	0.00280623134355598	0.308461261639759	0.0310543853283205	0.13968054342625	0.338453134088385	0.49400993132439	0.000309249463910492	-0.566212466110256	2.23077583891019e-05
DCAF8	blue	0.246245092451988	0.088084200809871	-0.246245092451988	0.088084200809871	-0.293474308730798	0.0406979153386324	-0.611943168416002	2.98450774545763e-06	-0.518164065165475	0.000136987555900412	0.391293018910214	0.00543352225137614	-0.0970501124061748	0.507086041177804	0.423365224573363	0.00243748128683039	-0.654854145116094	3.31307790841483e-07
SMPDL3B	blue	-0.100387028240321	0.492520586950383	0.100387028240321	0.492520586950383	0.531835866365918	8.40330457527206e-05	0.657620896021556	2.84094010237854e-07	0.516893505514092	0.000143201800743346	-0.218225784239136	0.131973019856026	-0.279023150721881	0.052198598249874	-0.661227994299046	2.31940345703293e-07	0.667435198484388	1.62548786455043e-07
CNOT1	blue	0.256269559609598	0.0755039733811988	-0.256269559609598	0.0755039733811988	-0.422709389359058	0.00247971582963978	-0.632378394460456	1.09238313712077e-06	-0.560740134500784	2.78254903328978e-05	0.485922011045703	0.000400839071327002	0.0577633887726501	0.693407591505095	0.515398016123251	0.000150844514592934	-0.689352798687879	4.32059459643096e-08
SPTLC1	blue	0.150555208799592	0.301800323411742	-0.150555208799592	0.301800323411742	-0.462073778018908	0.000830712587305506	-0.648980102192301	4.56828215146109e-07	-0.499094850971205	0.000261839672305442	0.443614327144056	0.00140992518247819	0.0199574737492852	0.891734845382996	0.524687609295165	0.000108779074553985	-0.659301551624502	2.58563614849907e-07
ASH1L-AS1	blue	0.052464229965298	0.720331573692409	-0.052464229965298	0.720331573692409	-0.188811393138752	0.19384692393885	-0.66834622820689	1.54176455327862e-07	-0.333541628220893	0.0191795021528974	2.98930145436402e-05	0.999837351973492	0.0441658634974842	0.763165131571304	0.487033330126823	0.000386949691316388	-0.514053629378302	0.000158030057559206
MVB12B	blue	-0.121200191372896	0.406785280956883	0.121200191372896	0.406785280956883	0.190500672768266	0.189815806824065	0.613136768123081	2.81981467569567e-06	0.344155868427513	0.015461840734711	0.00280657128114865	0.984730335023815	-0.126019644861982	0.388240854952732	-0.505371831251646	0.000212444893380069	0.509572893727819	0.000184286576021085
KICS2	blue	0.129996131404532	0.373322172070391	-0.129996131404532	0.373322172070391	-0.189335637419049	0.192589469623462	-0.577833738099815	1.37676510480816e-05	-0.236162262153915	0.102330208414695	-0.328310313215366	0.0212737538885216	0.211471053798716	0.144665025597333	0.563536335658202	2.48661561766185e-05	-0.424537889714324	0.00236354892304679
EPHA8	blue	-0.226472306613358	0.117632306559286	0.226472306613358	0.117632306559286	0.38634740961441	0.00610710794348247	0.770197988438959	9.80437546786067e-11	0.624053041056941	1.6594898643381e-06	-0.122742204230545	0.40079700254762	-0.247594095621801	0.0863018617291079	-0.700894188579409	2.05103719135449e-08	0.754809764760154	3.73259567210378e-10
TMEM53	blue	0.085488132098021	0.559193766692385	-0.085488132098021	0.559193766692385	0.156329722151337	0.283419081224493	0.550955891888907	4.09167596978058e-05	-0.0708885714829834	0.628371934401069	0.3832880910322	0.00655925645538096	0.0194403724708089	0.894523931303722	-0.496880534448743	0.000281609254014385	0.296657721940453	0.0384668714111357
DNAJA3	blue	0.375804499992745	0.00778994652501768	-0.375804499992745	0.00778994652501768	-0.386609233868111	0.00606970491147244	-0.597425448948352	5.84533349024778e-06	-0.636001212572521	9.07121028127322e-07	0.367614747312233	0.00936150872821057	0.483665589732187	0.000430434732066379	0.54936422965677	4.35160796739329e-05	-0.619959546651951	2.02926654930571e-06
NOL9	blue	0.161877914582585	0.266464395807332	-0.161877914582585	0.266464395807332	-0.411052336663691	0.00334644489499082	-0.761707242545462	2.075581058611e-10	-0.396673665727361	0.00477525172986955	0.315792923563259	0.0270783477036351	0.0576932178129815	0.693761766272794	0.596398750047668	6.12232725676905e-06	-0.685452063672031	5.51541424230158e-08
DDX51	blue	-0.215422192700687	0.137135542828053	0.215422192700687	0.137135542828053	0.422512827126576	0.00249249958437573	0.807921711769425	2.27548305610953e-12	0.267453807346597	0.0631903347978379	0.181407467402977	0.212231969822323	-0.215348373020008	0.137273481416021	-0.80032279850928	5.17516415190729e-12	0.612598200855371	2.89305344059229e-06
TUBGCP3	blue	0.0278283025728526	0.849461131855849	-0.0278283025728526	0.849461131855849	-0.138751737319178	0.341706699498678	-0.623941433973244	1.66868035140263e-06	-0.183599494599011	0.20666633608267	-0.0346684614987212	0.813056011557409	-0.246756931186757	0.0874045949884014	0.44610640555603	0.00131498853120661	-0.510287930322954	0.000179846956946404
SNAPC5	blue	0.269403124797462	0.0612186750591893	-0.269403124797462	0.0612186750591893	-0.329113065021661	0.0209403971275325	-0.660050764241172	2.47887478516763e-07	-0.689243570027712	4.35045830856942e-08	0.25725374727231	0.0743496383238127	0.237932818718646	0.0997079219524682	0.5683964671821	2.04018667767257e-05	-0.682706499431153	6.5349438357395e-08
RBM33	blue	0.231568162198219	0.109381958044046	-0.231568162198219	0.109381958044046	-0.235938134490932	0.102665903951351	-0.545447800331146	5.05698840331499e-05	-0.262678513643281	0.06823529189129	0.165961952950289	0.254424618365285	0.0766827118875591	0.600491350029279	0.383020705560896	0.00660012393518991	-0.419345677060934	0.00270667595539022
MIR31HG	blue	-0.156585544055562	0.282622113150099	0.156585544055562	0.282622113150099	0.434544833929201	0.00180914966764429	0.651149353794439	4.06048886736939e-07	0.649469193524604	4.44887531233737e-07	-0.233652673798478	0.106137606866869	-0.122835351429269	0.400436922270775	-0.624142615016623	1.65214778441676e-06	0.74830031898015	6.38275449734487e-10
TMTC4	blue	-0.104371758473777	0.475416154838768	0.104371758473777	0.475416154838768	0.269663265094534	0.0609593233331662	0.681750605292574	6.92952534826915e-08	-0.0204051473389664	0.889321276205	0.181948907600182	0.210847590847293	-0.158188512978699	0.277661832033978	-0.611180788780492	3.09432379689493e-06	0.393743374559887	0.00512451681120194
NBEAL1	blue	0.0657648004798531	0.653463377852066	-0.0657648004798531	0.653463377852066	-0.288801352278917	0.0441641094998831	-0.831054932311217	1.46408615941852e-13	-0.445781057404313	0.00132704990977605	0.162309554841096	0.265174292462842	-0.0550677253713367	0.707059385650606	0.671814115992468	1.25854189937074e-07	-0.752613067260565	4.48164229061842e-10
CDCP1	blue	-0.186342328656142	0.199847662406867	0.186342328656142	0.199847662406867	0.348941895076282	0.013997810465961	0.734573393300218	1.87930731921435e-09	0.263753120265461	0.0670729539202368	0.00772236866254002	0.958001342704855	-0.211594061744561	0.144426086899714	-0.688646894350872	4.51703643360775e-08	0.603558134770082	4.41817050293151e-06
SSH2	blue	0.329458582326188	0.020798276807055	-0.329458582326188	0.020798276807055	-0.453606856760114	0.00106272380104307	-0.823576734423923	3.71145129874719e-13	-0.527709574036955	9.76028812265051e-05	0.263607249159924	0.0672298025878334	0.431184545977421	0.00198083115643737	0.76111178814109	2.18513309587595e-10	-0.715148810228741	7.77493395530749e-09
C5orf58	blue	-0.0997623321479002	0.495230729247577	0.0997623321479002	0.495230729247577	0.39267576026254	0.00525720809351719	0.717510283677108	6.58339572275979e-09	0.424365921596315	0.00237426507883348	-0.217526074967489	0.133247602260767	-0.159240849927477	0.274436830291914	-0.583087402312523	1.1001550911031e-05	0.613056438957626	2.83062822412543e-06
CCDC60	blue	-0.14351887027022	0.325212677820413	0.14351887027022	0.325212677820413	0.380750981153685	0.00695604415977285	0.503471860995611	0.00022641886839313	0.663255132561266	2.06704701944914e-07	-0.297560924671234	0.0378525228887529	-0.175440960558804	0.22790924631467	-0.512001979547939	0.000169597791627038	0.678657384329276	8.36468695071415e-08
ADIG	blue	-0.0449595760867563	0.759035438765763	0.0449595760867563	0.759035438765763	0.318489069564458	0.0257274515158922	0.586552555124317	9.46839145690291e-06	0.485254817576292	0.000409392588035657	-0.210789064456711	0.145995086026385	0.0189005364189913	0.897436988046804	-0.460987474626428	0.00085768650840811	0.617772600663295	2.25686601201624e-06
OGDH	blue	-0.147917455055269	0.310446509331911	0.147917455055269	0.310446509331911	0.273036476777683	0.0576754244366586	0.855513306119464	4.93201182654639e-15	0.437324955744567	0.00167724712808133	-0.0412560852175526	0.778359780679125	-0.0930220308598077	0.524955539242095	-0.688772451617252	4.4814949347468e-08	0.694488906469469	3.11458493646776e-08
PHF21A	blue	-0.063383079934882	0.665259390659419	0.063383079934882	0.665259390659419	-0.19335766591505	0.183134829554044	-0.566114034860869	2.23973955432491e-05	-0.531733349831833	8.43481464871621e-05	-0.0351845995933203	0.810323780149115	-0.183599076768699	0.206667387101788	0.433713581548941	0.00185033981038215	-0.63622076216	8.96892764617554e-07
GDAP2	blue	0.222133705775969	0.125021932484375	-0.222133705775969	0.125021932484375	-0.39376703026687	0.0051216101670643	-0.772000838461111	8.32674684443965e-11	-0.528273709319013	9.5636544061472e-05	0.33909851708497	0.0171485750150733	-0.0376345089220365	0.797385931100398	0.597025689767714	5.9517760840508e-06	-0.72981408831151	2.69128313116976e-09
MCPH1	blue	0.291455359175281	0.0421670707842362	-0.291455359175281	0.0421670707842362	-0.502977733212848	0.00023018728050896	-0.720207027429335	5.4331789976836e-09	-0.555985981775918	3.3609940371376e-05	0.198946148696389	0.170557184780094	0.234460053603183	0.104901023241065	0.6759311174739	9.85577323334819e-08	-0.699200735973917	2.29296872795186e-08
WFDC8	blue	-0.170005636983476	0.24287006243739	0.170005636983476	0.24287006243739	0.341411680457086	0.0163586475801672	0.868473901560529	6.29081509689617e-16	0.497662473886846	0.000274478634183344	0.0223674508968747	0.878753784984317	-0.0708576754313536	0.62852203261008	-0.729902551651357	2.67356201695776e-09	0.758868830247113	2.64878199975534e-10
ZNF446	blue	-0.191457175329251	0.187559990551871	0.191457175329251	0.187559990551871	0.328641646456634	0.0211356239474508	0.899198527986997	1.71998984540672e-18	0.49597389006479	0.000290086978648943	-0.0378896188782349	0.796041735645743	-0.160150331894082	0.271669647468306	-0.753537588083643	4.15058840687617e-10	0.763907595614034	1.71407930898771e-10
GOLGA7	blue	0.304808404983769	0.0332094926549573	-0.304808404983769	0.0332094926549573	-0.598781211668575	5.49731710212206e-06	-0.829584331537565	1.7641933192558e-13	-0.736725999312717	1.59355159402188e-09	0.338568982079133	0.0173338918310188	0.400256084385303	0.00437670771028175	0.793819919163038	1.01718179139863e-11	-0.873987959201445	2.44950634316595e-16
SH3KBP1	blue	0.422308014918203	0.00250588190554393	-0.422308014918203	0.00250588190554393	-0.459590509246275	0.000893528158064477	-0.772613822682212	7.87420611752027e-11	-0.451281048641848	0.00113586934699404	0.0965381771581982	0.509339818551496	0.423151801295867	0.00245115490251659	0.819867367752951	5.7938656519816e-13	-0.702247350666911	1.87516211862049e-08
MBLAC1	blue	-0.166957107701233	0.251547298573135	0.166957107701233	0.251547298573135	0.450400865972941	0.0011647039244124	0.800504713843267	5.07645215507081e-12	0.582949072221716	1.10672657244714e-05	-0.133758096194279	0.359529388893554	-0.119364886770274	0.413979418638413	-0.696175443890126	2.79308382458753e-08	0.778965488315312	4.36756422790598e-11
ZMYM3	blue	-0.162820785191894	0.263651701954721	0.162820785191894	0.263651701954721	0.280926092217469	0.0505486542933391	0.667875312049537	1.58452474960777e-07	0.692064520835375	3.63796672204769e-08	-0.158456772812205	0.276837358882378	-0.00750036004856954	0.959207718898537	-0.543066662441121	5.53557768444235e-05	0.749104856515168	5.97852379907278e-10
CD300LB	blue	-0.326923830608625	0.0218600469064548	0.326923830608625	0.0218600469064548	0.724263617024938	4.05299034293559e-09	0.660143802592585	2.46590820582376e-07	0.715588742590651	7.53862502563979e-09	-0.321252041282872	0.0244020478021685	-0.415690909242303	0.00297391010313748	-0.719647695046184	5.65496837222398e-09	0.787121736377507	1.99048583088262e-11
DMAC2L	blue	0.32734395063623	0.0216809741526179	-0.32734395063623	0.0216809741526179	-0.333635112920988	0.0191437239999337	-0.696015912106148	2.82210669973309e-08	-0.302279307306813	0.0347730037295524	0.0948340555684301	0.516878558517689	0.331369770058751	0.0200267664458861	0.606188404797153	3.91132349416413e-06	-0.519690608090583	0.000129846714219909
FAM126B	blue	0.23497973662948	0.104110949687726	-0.23497973662948	0.104110949687726	-0.354049431786021	0.0125676560948985	-0.80246943750485	4.11793695384381e-12	-0.484305297077731	0.00042185000327744	0.0561217758901486	0.701710158406578	0.158360832417225	0.277132037647337	0.711891500007346	9.75385817516716e-09	-0.697089524823262	2.63211373002883e-08
SNX32	blue	-0.22378793754333	0.12216416926038	0.22378793754333	0.12216416926038	0.350144729363689	0.0136490648011713	0.6844648751697	5.86348473862961e-08	0.452288174642363	0.00110366051003118	-0.070501528010923	0.630253328417493	-0.403863185088639	0.00400519167608603	-0.639150216172497	7.7029788671309e-07	0.592186729793665	7.39068135684503e-06
C11orf53	blue	-0.0961376783214	0.511106533051781	0.0961376783214	0.511106533051781	0.328669376882919	0.0211240977351774	0.799626474018658	5.57005875072113e-12	0.367302625100581	0.00942645799820824	0.108785243064047	0.456845735965201	-0.067473122696238	0.645053627357082	-0.678106350397065	8.64787708896741e-08	0.657545270608346	2.85296368154725e-07
C5orf46	blue	-0.377952469648316	0.00741775015379043	0.377952469648316	0.00741775015379043	0.670683175602923	1.34506412340112e-07	0.666015923469815	1.76442923925848e-07	0.604623726931246	4.20591723701645e-06	-0.645438684307993	5.52627935860199e-07	-0.220570280696139	0.127768904241499	-0.618629400472149	2.16501237221808e-06	0.728655171120992	2.93388922256795e-09
IZUMO1	blue	-0.0109813874014901	0.940304218959518	0.0109813874014901	0.940304218959518	0.0594895010099245	0.684715935486334	0.529032098454583	9.30501177211484e-05	0.0570387193733076	0.697068333653064	0.0058700357329842	0.968069361105849	0.0319277983603658	0.827600165518999	-0.36796913031248	0.00928823400301589	0.34904375465938	0.0139679856436088
GRIK1-AS1	blue	-0.0492486905557289	0.736836726574737	0.0492486905557289	0.736836726574737	0.282195361007737	0.0494718301701461	0.814962647736546	1.0281440889272e-12	0.327351956655349	0.021677573683078	0.0802615712593586	0.58354572776553	-0.0168191160273098	0.908680915278607	-0.668175340201992	1.55715527885339e-07	0.643487602322438	6.13100533746579e-07
ZCCHC13	blue	-0.0792715939832881	0.588211581194773	0.0792715939832881	0.588211581194773	0.655160012023004	3.2574949504553e-07	0.634838613194596	9.63117563626712e-07	0.610796932131619	3.15102350313743e-06	-0.207059262555513	0.153429773969963	-0.200976961264802	0.166145434180164	-0.665250328945386	1.84391049793777e-07	0.772962211011803	7.62746644809983e-11
KCNS2	blue	-0.158367801307997	0.277110625893608	0.158367801307997	0.277110625893608	0.343931881963385	0.0155334363506985	0.56117074158798	2.73496137806989e-05	0.600832888882325	5.00697914024745e-06	-0.139484265198698	0.339139078809152	-0.14503288250659	0.32008099324818	-0.507722885840068	0.000196239424744458	0.652667671347024	3.73694844825668e-07
LINC01869	blue	-0.208643285124472	0.150238994901188	0.208643285124472	0.150238994901188	0.4878493911274	0.000377029106049191	0.894967994891128	4.30824536804639e-18	0.738827664471232	1.35443817312827e-09	-0.20287080164557	0.162106620922164	-0.263636494859386	0.0671983326097531	-0.794467753281016	9.51991127686239e-12	0.894454316807287	4.80355377961808e-18
BAALC-AS2	blue	-0.24123236400425	0.0949598467880794	0.24123236400425	0.0949598467880794	0.509495964116236	0.000184770116219611	0.813516597536658	1.21365039051274e-12	0.635996256154478	9.07353183533568e-07	-0.00425296115206651	0.976862757900617	-0.404857566539603	0.00390777404483458	-0.797047995154201	7.29523845138709e-12	0.785134296104982	2.41809408843913e-11
CREBRF	blue	0.223226160232099	0.123129071856639	-0.223226160232099	0.123129071856639	-0.441983843698932	0.00147530125160733	-0.68189327630888	6.86924907104965e-08	-0.356580820473427	0.0119065155575603	0.0687832237184594	0.638633809959648	-0.0391173264830297	0.789581095845141	0.605645652308898	4.01127339447595e-06	-0.662973494872544	2.10050336419714e-07
PTGR3	blue	0.25519173498671	0.0767843224611378	-0.25519173498671	0.0767843224611378	-0.498963462933112	0.000262976624224954	-0.672274210962005	1.22485528748295e-07	-0.611326394422018	3.07306496240253e-06	0.3786784899372	0.00729548536325616	0.154985444306002	0.287631129066872	0.592080557462746	7.42558592878593e-06	-0.706469305973526	1.41306834820386e-08
HP1BP3	blue	0.0186991098757069	0.898524268363469	-0.0186991098757069	0.898524268363469	-0.359311886624359	0.0112269023889137	-0.746222871049916	7.54900068488763e-10	-0.298243172765896	0.0373938381624393	0.0195185373945275	0.894102251838714	0.0359043111848361	0.806517648314422	0.626816612395449	1.44638017123042e-06	-0.657354290267777	2.88353918076008e-07
FRYL	blue	0.0913666269561496	0.532388636857547	-0.0913666269561496	0.532388636857547	-0.540474866954726	6.10340840636748e-05	-0.863285373643712	1.47117212547681e-15	-0.620107407730243	2.01467526612775e-06	0.232843252583527	0.107388513135619	0.18855185083151	0.194471616991153	0.755780687156399	3.44065292547215e-10	-0.830643998243304	1.54266916430647e-13
KLHL29	blue	-0.3318330975944	0.0198434135687554	0.3318330975944	0.0198434135687554	0.463481355318687	0.000796894188268271	0.702520220601024	1.84145620768056e-08	0.315741497510364	0.0271046793782061	-0.0669665593863353	0.647542825308056	-0.32581394398667	0.0223391266046016	-0.663986308608395	1.9824983809622e-07	0.562048026833732	2.64031707773628e-05
MORN1	blue	-0.223820066275836	0.12210915868108	0.223820066275836	0.12210915868108	0.275825117451756	0.055069399934138	0.606536494556643	3.84844161392005e-06	0.516156800137953	0.000146921523439805	-0.22909531631604	0.113328476789232	-0.255951951928152	0.0758794951101548	-0.523096042734575	0.0001151234997545	0.56978729488106	1.92675306968462e-05
CENPL	blue	0.0413025671986547	0.778116392864439	-0.0413025671986547	0.778116392864439	-0.330323161523708	0.0204462129847357	-0.641302087148071	6.88134273000646e-07	-0.36259190199104	0.0104549738165525	-0.142334460837113	0.3292630848789	0.165210580004414	0.256611708635845	0.63314581760635	1.05042461718337e-06	-0.597188999398875	5.90807729067911e-06
SSH1	blue	-0.113582960399907	0.437114411820208	0.113582960399907	0.437114411820208	0.44303680536813	0.0014327799196908	0.763311488296913	1.80565351976183e-10	0.525067916593455	0.000107311078189578	-0.00316559243897699	0.98277729162022	-0.314027850799158	0.0279944244169692	-0.730991166930092	2.46428905402289e-09	0.678729476898429	8.32828561824481e-08
C9orf43	blue	0.0980811660493562	0.502562300955474	-0.0980811660493562	0.502562300955474	0.261624881363664	0.0693904451935199	0.731201155919017	2.42573778025184e-09	0.385216993172978	0.00627090892005662	0.178851918262381	0.218851861860305	-0.0971811164340895	0.50651011629206	-0.654694394022147	3.34245894997214e-07	0.620399253371265	1.98616079068288e-06
FLJ25758	blue	-0.169404303267143	0.244565345136475	0.169404303267143	0.244565345136475	0.504265471238165	0.000220483557381761	0.852819534246188	7.37932890333788e-15	0.507753809079634	0.000196033973501654	-0.119302247335873	0.414226234896044	-0.138326351083286	0.343203251660451	-0.772045000952962	8.29333929248673e-11	0.806217001993378	2.74465130482143e-12
UHRF1BP1L	blue	0.11094564721658	0.447901421556028	-0.11094564721658	0.447901421556028	-0.22993978390334	0.111968735476272	-0.71442900299013	8.17664841014778e-09	-0.495354317423368	0.000296012691531268	-0.0793188887581156	0.587988297569694	-0.087549523031734	0.549722318785179	0.605579165711427	4.02367855480931e-06	-0.699172021700009	2.29729280657287e-08
TTBK2	blue	0.251695081514826	0.0810562159199817	-0.251695081514826	0.0810562159199817	-0.388848919371695	0.00575782660333081	-0.665869371689742	1.77939144255619e-07	-0.64266082307645	6.40540676372884e-07	0.467873177306247	0.00069917325406644	0.0830525066363006	0.570482509619768	0.503707149919485	0.000224644222144268	-0.692176675940903	3.61203880198088e-08
NPAS4	blue	-0.250798134393392	0.0821815613847091	0.250798134393392	0.0821815613847091	0.423384354278332	0.00243625898766769	0.59096931632057	7.80016979461178e-06	0.420508438808401	0.00262622610125136	-0.103902070066844	0.477415748223137	-0.213595117124477	0.140580105329508	-0.588199693165842	8.81110972957279e-06	0.564130708650179	2.42756706670904e-05
LHFPL3-AS1	blue	-0.0746227656176163	0.610341558064788	0.0746227656176163	0.610341558064788	0.613461520982789	2.77648740622222e-06	0.614480136861558	2.64456180831775e-06	0.635255839947388	9.42661846024955e-07	-0.234646058533836	0.104617712678303	-0.269395869242269	0.0612259212745106	-0.625286756584697	1.56098335333506e-06	0.720109666028513	5.47118780928924e-09
LIF-AS2	blue	-0.183161282472825	0.207770687913425	0.183161282472825	0.207770687913425	0.344905744767507	0.0152241897146575	0.628973108302852	1.29807138467986e-06	0.595503341614192	6.3737636672956e-06	-0.145846899805974	0.31734321431432	-0.0589270153452231	0.687543903915665	-0.559949898002529	2.87186608708487e-05	0.695791183299008	2.86347067544054e-08
ITPKB	blue	-0.0636720493402092	0.663823850816486	0.0636720493402092	0.663823850816486	-0.245914674970321	0.0885251054211966	-0.554390015566848	3.57868658163529e-05	-0.374786785143306	0.00797187458468589	0.0931958292438532	0.524178142744143	-0.189280235281197	0.192722082586171	0.401676813706476	0.00422691887262407	-0.549694413109572	4.29647276452726e-05
EIF4G3	blue	0.187508415391226	0.196997486984307	-0.187508415391226	0.196997486984307	-0.407314929402429	0.00367590771629097	-0.754489468248374	3.83392331660631e-10	-0.435352634371727	0.0017699046578957	0.157832731032309	0.27875779028371	0.0966514387362997	0.50884075143092	0.648858458960894	4.59844074762877e-07	-0.691319834852801	3.81459814057354e-08
SUPT6H	blue	0.0975464754531419	0.504905671304343	-0.0975464754531419	0.504905671304343	-0.409207979723199	0.00350562765919081	-0.564628983840491	2.37906246036432e-05	-0.567825943871713	2.08847120515388e-05	0.269090909863851	0.0615311101430471	0.14394390097047	0.323766852491828	0.413273809791585	0.00316319383479501	-0.632815926804531	1.06827402522683e-06
TRMT61A	blue	-0.0625725764868235	0.669292130060199	0.0625725764868235	0.669292130060199	0.417546259253163	0.00283547172904052	0.725615497523407	3.67165323246045e-09	0.51149918258704	0.000172547764295906	-0.180568620399155	0.214389298541774	-0.189198068652391	0.192918879740073	-0.617239680663985	2.31580935445243e-06	0.630228570652364	1.21837411357686e-06
DOCK2	blue	-0.0263608865562493	0.857314473514055	0.0263608865562493	0.857314473514055	0.331578518887028	0.0199439818395954	0.870618815395001	4.3811867219049e-16	0.528680269103486	9.42419530812445e-05	-0.00950501608002428	0.948318186833039	-0.0805375906299584	0.582247804927878	-0.725529365142561	3.69490559560223e-09	0.776407995703947	5.55014224930787e-11
SLCO4A1-AS1	blue	-0.166196833502672	0.253743512296743	0.166196833502672	0.253743512296743	0.575336532463609	1.52958083250207e-05	0.712066834662135	9.63628654782251e-09	0.616073871865587	2.44977028172607e-06	-0.185907397418936	0.200918155995503	-0.273043334384424	0.0576688963649442	-0.699490291954473	2.24978918993211e-08	0.759066538156239	2.60445146618559e-10
DNAJA4	blue	0.109058632714858	0.455708534307581	-0.109058632714858	0.455708534307581	-0.375720987934454	0.00780473849359537	-0.620565978863973	1.97003974612148e-06	-0.515837828726993	0.000148559177142566	0.347634435901234	0.0143854941017958	0.0909774172548012	0.534143721816518	0.502524814082958	0.000233691331542412	-0.624944747084006	1.58773219594725e-06
COG3	blue	-0.153337455723553	0.2928502729745	0.153337455723553	0.2928502729745	-0.189966195459203	0.19108470921468	-0.708321783377627	1.24614904918733e-08	-0.390966515148751	0.00547590085621818	0.0270399841307478	0.853678320950708	-0.122420800540276	0.402040901033696	0.551918319479023	3.9414964805067e-05	-0.634034724423277	1.00370026549842e-06
HELQ	blue	0.298839185679844	0.0369968855265313	-0.298839185679844	0.0369968855265313	-0.66512713030632	1.85700880575298e-07	-0.837396866197081	6.41576172023058e-14	-0.565521977660047	2.29435876207946e-05	0.268933554672085	0.0616890596844403	0.249890745076253	0.0833324448450947	0.774568696820422	6.58123747761352e-11	-0.791812298238381	1.24709219629479e-11
GIN1	blue	0.309938047339797	0.0302167245883355	-0.309938047339797	0.0302167245883355	-0.410553040154442	0.00338889685983453	-0.708101844939917	1.26495068458445e-08	-0.454035655245692	0.0010497081786457	0.174296345242524	0.231005725014861	0.208543400561385	0.150438739548476	0.667685387997088	1.60208192465011e-07	-0.656857299497483	2.96454611777579e-07
DENND4A	blue	0.150252970117715	0.302783072869185	-0.150252970117715	0.302783072869185	-0.446323801570608	0.00130698381158949	-0.838379707596681	5.6279340796566e-14	-0.31590653501303	0.0270202509718582	0.118158270653514	0.418748607289975	0.11382689326674	0.436124058649417	0.739389336965379	1.29651002615992e-09	-0.685883547850579	5.36944079407823e-08
FCHSD2	blue	0.075295740433629	0.607115909140541	-0.075295740433629	0.607115909140541	-0.330393930178563	0.0204176194184385	-0.623629828136868	1.69459108586012e-06	-0.436200139303053	0.00172954622232932	0.233120037749161	0.106959495365495	-0.139689165934005	0.338423020295924	0.502695450748818	0.000232365540956551	-0.604579222971555	4.21458941179009e-06
HACD1	blue	-0.184844172904719	0.203552092637683	0.184844172904719	0.203552092637683	0.629228890127703	1.28145127768609e-06	0.821478224164691	4.78098071789049e-13	0.900389437893953	1.31850647317219e-18	-0.312516833444529	0.0287990451240856	-0.327458686067189	0.0216322844124395	-0.775293729107791	6.15487148372087e-11	0.933812361317246	1.29128908364757e-22
TP73	blue	-0.238091475966489	0.099475498202522	0.238091475966489	0.099475498202522	0.610557815618262	3.18682902677425e-06	0.909227147187822	1.64130249826391e-19	0.776454510296556	5.52616180095323e-11	-0.18145352727843	0.21211395516624	-0.375578636570836	0.00783000842035081	-0.858534044238658	3.10844421005292e-15	0.917546693620214	1.88244824365433e-20
CST9	blue	-0.12744201536653	0.382864620403787	0.12744201536653	0.382864620403787	0.513733731210632	0.000159785117475939	0.822717511901746	4.11856231962474e-13	0.557707094247642	3.13991308743088e-05	-0.14746767391793	0.311936459820164	-0.307192258651269	0.0317895080631863	-0.755601780828088	3.49277479715024e-10	0.783102666973644	2.94410480580060e-11
VPS29	blue	-0.21699371985861	0.134223492606551	0.21699371985861	0.134223492606551	0.611285266983759	3.0790559152858e-06	0.521774877442686	0.000120644433193834	0.700185706642258	2.14918245756525e-08	-0.329379250351164	0.0208308359756767	-0.35386431407649	0.0126172147953676	-0.617455292586643	2.29179165790359e-06	0.674192151504837	1.09330905243438e-07
NELL1	blue	-0.40778915050369	0.00363258240665011	0.40778915050369	0.00363258240665011	0.378813484430031	0.0072729456552512	0.64396054144896	5.9790066345681e-07	0.704296996023307	1.63550619307417e-08	-0.173466938417529	0.233267477261187	-0.273324647757467	0.05740161305118	-0.647509364978676	4.94560028239214e-07	0.754375426083	3.87062345139987e-10
LYG2	blue	-0.171610435475185	0.238385007609847	0.171610435475185	0.238385007609847	0.311673751496789	0.0292563001998946	0.899010203647224	1.79328746687118e-18	0.414020974009265	0.00310357980008996	0.00794011307764318	0.956818228202529	-0.0903365015139543	0.537039985245024	-0.754837006637885	3.72409513268656e-10	0.727063609918294	3.30074885344139e-09
CTNNB1	blue	0.0359464061305743	0.806295169158711	-0.0359464061305743	0.806295169158711	-0.470851648577677	0.000639175934846875	-0.854809812172158	5.48356699776038e-15	-0.348541245586619	0.0141156501833723	-0.243738782728133	0.0914717157008266	0.171628816008293	0.238333968032363	0.858243460431239	3.25108831670578e-15	-0.72058858634456	5.28660241544149e-09
OSGIN2	blue	0.207601467066763	0.152332019487049	-0.207601467066763	0.152332019487049	-0.450426749330608	0.00116384674086533	-0.673115047551885	1.16546063028187e-07	-0.365679140631124	0.0097705958665542	0.513735326605664	0.000159776320808188	0.0234732489621904	0.872807863897777	0.532131498918637	8.3130387297496e-05	-0.601583690913739	4.83790187353739e-06
FBXO7	blue	0.179081983156561	0.218250091850348	-0.179081983156561	0.218250091850348	-0.390839945417342	0.00549240645638528	-0.764511635524855	1.62577064389269e-10	-0.533413655719747	7.93172164708166e-05	-0.0319391792910442	0.827539647153719	0.153350273629216	0.292809443083229	0.713386884403304	8.79292273885024e-09	-0.774315488941792	6.73660564520741e-11
FIP1L1	blue	0.333441610216684	0.0192178433068597	-0.333441610216684	0.0192178433068597	-0.277331746297983	0.0537014601253767	-0.589409173657106	8.35560568814325e-06	-0.450325477773844	0.00116720378476067	0.208560414792608	0.150404701419658	0.252565607364554	0.0799756289873054	0.486952358419044	0.000387946792561042	-0.530648583825833	8.77491438617554e-05
NLGN2	blue	-0.2503455054184	0.0827540825819397	0.2503455054184	0.0827540825819397	0.493322723526128	0.000316220666741995	0.917726507772573	1.79191587311166e-20	0.685430446259525	5.52282442565098e-08	-0.0528544319290435	0.71833707378317	-0.369342911893753	0.00900884132446551	-0.87835575432784	1.12396816222276e-16	0.862934194068638	1.55628625290315e-15
ZNF146	blue	0.109772120310194	0.452747958301689	-0.109772120310194	0.452747958301689	-0.519377988009356	0.000131280841812819	-0.859253162775933	2.7805755839964e-15	-0.418498433303588	0.00276665978569769	0.0955634312072468	0.513645094414426	0.107656031216286	0.461559156067537	0.792215781790291	1.19726374202544e-11	-0.753455153658206	4.17914278218941e-10
KIAA1217	blue	0.334581164824291	0.0187848191537493	-0.334581164824291	0.0187848191537493	-0.277518460816339	0.0535338619206282	-0.562692980172082	2.57266897399277e-05	-0.516285823494771	0.000146263778366849	0.189742957469424	0.191616482792689	0.0748635697900132	0.609186509044991	0.47372317611242	0.00058576055831086	-0.573327307266128	1.66372530815973e-05
WAPL	blue	0.107005560147856	0.464286157330299	-0.107005560147856	0.464286157330299	-0.466209671654788	0.000734842281762024	-0.683885822399032	6.07711663802877e-08	-0.570557873391981	1.86643548804845e-05	0.31890252128781	0.0255253672360619	0.190638993758007	0.189488399762474	0.575951183138037	1.49058131383373e-05	-0.671974184297793	1.24672515998473e-07
BEST1	blue	-0.230126284118391	0.11167012296632	0.230126284118391	0.11167012296632	0.490195366193074	0.000349777251781204	0.895899236078735	3.53177952813954e-18	0.520667322181701	0.000125457593686156	-0.071064081790246	0.627519558107888	-0.267367144358107	0.0632791562126311	-0.825404924305672	2.96860131944887e-13	0.792843449803984	1.12347739458913e-11
JPX	blue	0.0324799044021876	0.824665476715842	-0.0324799044021876	0.824665476715842	-0.420526357606643	0.00262500305033162	-0.552356360192333	3.87483343830824e-05	-0.45696718111056	0.000964481695671974	0.448891804469401	0.00121566602698544	-0.0636353049346745	0.664006323266258	0.428404103489099	0.00213366704924853	-0.598079351528018	5.67501151034692e-06
LINS1	blue	-0.178990770565334	0.218488534562137	0.178990770565334	0.218488534562137	0.10018268586879	0.493406245322486	-0.566734026206933	2.1838281004253e-05	-0.125987543225883	0.388362702918328	-0.320539238198237	0.0247383762066614	-0.0898023365156606	0.539459669774242	0.377872191931444	0.00743137779463272	-0.354953553301881	0.0123279984601854
DNAJB9	blue	-0.0327097717650348	0.82344432608949	0.0327097717650348	0.82344432608949	0.00199954508790605	0.98912079234454	-0.584965545207733	1.01442500621714e-05	-0.232056628246167	0.10861498388471	-0.0685595226177261	0.63972816328771	-0.0752688975527616	0.607244429136459	0.382484054436232	0.00668281512775466	-0.393723788177168	0.00512692453723598
METTL26	blue	-0.146679817693466	0.314557293973005	0.146679817693466	0.314557293973005	0.558373429122045	3.05796997502057e-05	0.805309065885335	3.03055467440528e-12	0.33487706060147	0.0186737405575178	-0.0941221581754218	0.520044347694893	-0.0883201189928215	0.54620142902334	-0.77614563972757	5.68725123421504e-11	0.695692091018604	2.88188980915858e-08
FBF1	blue	-0.221289650245339	0.126499368685663	0.221289650245339	0.126499368685663	0.731175853773652	2.43035266545298e-09	0.659584598281773	2.54480773463016e-07	0.707719118741379	1.29830496554355e-08	-0.337865584586026	0.0175826791393796	-0.329578826170846	0.0207490085539488	-0.71727980047559	6.69165046343451e-09	0.809803057920315	1.84621304417937e-12
ZBTB44	blue	0.228176145264195	0.114822771464306	-0.228176145264195	0.114822771464306	-0.317293334863918	0.0263194438835924	-0.828509154832534	2.01960429545039e-13	-0.563294687795845	2.51099790924785e-05	0.159497760671321	0.273653274722113	0.0438966040545006	0.76456757984738	0.681103260812676	7.20929229932409e-08	-0.790742642358413	1.38885897017787e-11
ANKRD13C	blue	0.138184940522278	0.343701644480661	-0.138184940522278	0.343701644480661	-0.406775202667932	0.00372577012961438	-0.892126735657752	7.8111393899394e-18	-0.429559312137654	0.00206894136743818	-0.0296292642096344	0.839842512753145	0.226894371569269	0.116931529552003	0.817071315534653	8.05145761837122e-13	-0.739504540017393	1.28492065119515e-09
PHF20L1	blue	0.000186518878624677	0.998985150200953	-0.000186518878624677	0.998985150200953	-0.200773656569528	0.166583316073085	-0.578701434720143	1.32705297260325e-05	-0.210328169882755	0.146899067196658	0.0541104410913069	0.711929697348545	-0.00100539207748993	0.9945296986212	0.444307336745016	0.00138292970924895	-0.429635980359876	0.00206470800907932
MOXD1	blue	0.370983433998194	0.00868473788089156	-0.370983433998194	0.00868473788089156	-0.199025649078782	0.170382896316765	-0.617631783192317	2.27230414891216e-06	-0.293170302853823	0.0409164119569987	-0.0237283783886169	0.871436996992212	0.201839722026992	0.164296519923217	0.509926509637709	0.00018207869201967	-0.470835520317768	0.000639487934509506
C19orf47	blue	-0.292964429032618	0.0410649240830468	0.292964429032618	0.0410649240830468	0.488214213232023	0.000372668930776637	0.748536753187903	6.26136366030335e-10	0.538266498941762	6.62879191320104e-05	-0.137967665991695	0.34446828617688	-0.31654590315731	0.0266952395946385	-0.737429410307691	1.50941549861331e-09	0.722197538231009	4.7084501243551e-09
HEATR3	blue	0.097030722077744	0.507171313951986	-0.097030722077744	0.507171313951986	-0.317352144099731	0.0262900642609231	-0.68415363310496	5.97742200099925e-08	-0.321865729093852	0.0241155652382015	-0.164164238749514	0.259678376929698	0.290893099613452	0.0425838582099884	0.676151355666411	9.72665160150541e-08	-0.53294485440297	8.06924969163149e-05
CARD8	blue	-0.0234085606680901	0.873155507333231	0.0234085606680901	0.873155507333231	-0.362036368057958	0.0105824069809441	-0.840893768481619	4.00925872081109e-14	-0.439234453112674	0.0015916793854696	-0.144590980686269	0.321573478050209	0.119515156846619	0.413387657468491	0.784244449767859	2.63648791735232e-11	-0.726898384921123	3.34121267015924e-09
ARMC10	blue	0.0943456296882837	0.519049534891215	-0.0943456296882837	0.519049534891215	-0.337163100778244	0.0178341590762688	-0.789963403961553	1.50159328720436e-11	-0.55534281449744	3.44721640791792e-05	-0.137261145746564	0.346968496773048	0.409534813593675	0.00347694262717626	0.773454527742299	7.29122017802785e-11	-0.690319565072159	4.06452383513009e-08
SAR1B	blue	0.207956232697787	0.151616893735966	-0.207956232697787	0.151616893735966	-0.253922945904733	0.0783133959524133	-0.781217292002893	3.52751288241185e-11	-0.448446238081888	0.00123108938003188	0.29418272079491	0.040192473076146	-0.0428596997913862	0.769975281256674	0.597581915282297	5.80415354698826e-06	-0.665187163919404	1.85061529238818e-07
GFOD1	blue	-0.0241500112731681	0.869172290922691	0.0241500112731681	0.869172290922691	-0.402106884547929	0.00418247206173397	-0.745737526270657	7.84902557677202e-10	-0.499974938168	0.000254338148708928	0.169927874456021	0.243088839682293	-0.0478298798372405	0.744157422189122	0.583558694404818	1.07803546314265e-05	-0.734883665666435	1.83533523104584e-09
CEP70	blue	0.153235436885905	0.293175373526153	-0.153235436885905	0.293175373526153	-0.139381548487705	0.339498392515178	-0.48007247006583	0.000481653133376701	0.0752755107319886	0.607212765059103	0.0208842045430728	0.886739606377675	-0.0736951150790444	0.614799917785521	0.301752562575968	0.0351061774783276	-0.253592633377008	0.0787153783711573
THADA	blue	-0.14814758582462	0.309685936235167	0.14814758582462	0.309685936235167	0.221243433252686	0.126580645164625	0.538712795220625	6.51939206464708e-05	0.248114222776364	0.0856222332830462	0.135254181760383	0.354131436123068	-0.241918207048558	0.0939952872088357	-0.511350798281659	0.000173427230143971	0.424479740551928	0.00236716767200786
PPA2	blue	-0.122777044477761	0.400662298146037	0.122777044477761	0.400662298146037	0.417860832300641	0.00281257271743558	0.587326212883625	9.15422350185213e-06	0.553196261677814	3.74989949919773e-05	-0.116526388561032	0.425248173864889	-0.364719390077111	0.00997909071045624	-0.589753418358473	8.2299963040263e-06	0.621879572933331	1.84721178071251e-06
OSCAR	blue	-0.203653563094107	0.160458412273066	0.203653563094107	0.160458412273066	0.590331963006966	8.02281904833232e-06	0.701094969451153	2.02399767908526e-08	0.587278623725002	9.17326706536787e-06	-0.276449827724685	0.0544988237628404	-0.379729352829515	0.00712161551952898	-0.675999698109265	9.81539471044817e-08	0.696088608976613	2.80884639642089e-08
MINDY3	blue	0.264215698219197	0.0665774913134906	-0.264215698219197	0.0665774913134906	-0.452959761558916	0.00108263904020544	-0.82987281345649	1.70106733051981e-13	-0.49310311082236	0.000318478287039293	0.269095602901721	0.0615264043587662	0.136857962541192	0.348400263671663	0.709009497895173	1.18903829070705e-08	-0.730802812214345	2.49935847576863e-09
LINC00537	blue	-0.178060370683479	0.220931081233699	0.178060370683479	0.220931081233699	0.548145022358754	4.56086643132639e-05	0.856051116894743	4.54636245363902e-15	0.763495146164348	1.7769589730431e-10	-0.124902915923721	0.392492848068167	-0.381775578223207	0.00679336139167256	-0.799394199481169	5.70801212200878e-12	0.847334637213715	1.6361835884016e-14
CNNM2	blue	0.186785687542148	0.198760580936888	-0.186785687542148	0.198760580936888	-0.312435359835503	0.02884297178261	-0.557346886199145	3.18504549997168e-05	-0.267735844461406	0.062901963257617	0.0213970503241671	0.883977136866289	0.027590521362624	0.850732733051409	0.488291987072042	0.000371745332578097	-0.492359361574392	0.000326232851525747
DPYD	blue	0.0569445440851728	0.697544573458023	-0.0569445440851728	0.697544573458023	-0.332022370747757	0.0197689214011789	-0.609543213732448	3.34299418763311e-06	-0.288719834888917	0.0442266499062961	0.0303154584036656	0.836183671675242	-0.0208757566345874	0.886785122702536	0.551458918126617	4.01253982312904e-05	-0.560221980514651	2.84082052054329e-05
RHOF	blue	-0.25915531315694	0.0721588824804057	0.25915531315694	0.0721588824804057	0.306553693684609	0.0321648483268029	0.840075978916368	4.47972500138511e-14	0.331503191356566	0.0199738214782083	-0.025040074499167	0.864394946924744	-0.195104204455872	0.179134604422162	-0.705501577259836	1.50840055957899e-08	0.635770659616015	9.17978718828621e-07
GPRIN2	blue	-0.19246463762555	0.185204767215495	0.19246463762555	0.185204767215495	0.543684079846056	5.40765114523964e-05	0.79531468369186	8.72714343156330e-12	0.654667614917043	3.34740783152845e-07	-0.154211719291601	0.290073887753693	-0.371939039444047	0.00850063360972648	-0.73140043992277	2.38967740195741e-09	0.771688855663691	8.56639899349967e-11
SPAG9	blue	-0.0154548395277636	0.916060554052091	0.0154548395277636	0.916060554052091	-0.20688951680698	0.153774636924024	-0.610357777419614	3.21707240182111e-06	-0.426553236202025	0.00224111867759197	0.133433536181823	0.360706985434623	-0.148400969524681	0.308849892011303	0.388633484795402	0.00578720579029318	-0.550082176734788	4.23254123158495e-05
FAM13C	blue	-0.17442310852976	0.23066138064025	0.17442310852976	0.23066138064025	-0.30080785340198	0.0357103234998471	-0.729457932821711	2.76375334285663e-09	-0.327814859201016	0.0214817231269484	-0.344178284362119	0.0154546911389602	0.161393496413988	0.267917212702126	0.665620064505543	1.80511720065737e-07	-0.590603051064531	7.92741040235491e-06
GPR62	blue	-0.21302959118775	0.141659221675094	0.21302959118775	0.141659221675094	0.45234737171267	0.00110179300799935	0.675928927932475	9.85706493598962e-08	0.350385097818473	0.0135802707104784	-0.118751911623133	0.416398324240131	-0.218935114773432	0.130690263970374	-0.617864944739821	2.2467950514399e-06	0.582892189408993	1.10943933513425e-05
SPPL3	blue	-0.144581060205193	0.32160703398845	0.144581060205193	0.32160703398845	0.241668086781072	0.094346168133302	0.800955731126065	4.83935066078633e-12	0.44058801464526	0.0015334010119028	0.133485404903069	0.360518633826942	-0.157959662834674	0.278366460592287	-0.692786344077679	3.47410005253014e-08	0.667800238619063	1.59144316567108e-07
CELF2	blue	0.257368262063565	0.0742162373273974	-0.257368262063565	0.0742162373273974	-0.54303049602598	5.54315649888105e-05	-0.773896334098235	7.00144063978547e-11	-0.690203265317951	4.09455798906186e-08	0.223747191070871	0.12223396202539	0.206392000631772	0.154788697026961	0.737266808954267	1.52848422093159e-09	-0.834264155488531	9.68558889460163e-14
ETV4	blue	0.0224450138947393	0.87833650582209	-0.0224450138947393	0.87833650582209	0.602199642239979	4.70315736612942e-06	0.575996784067564	1.48772479128385e-05	0.748208869278491	6.43029923234372e-10	-0.231635597524845	0.109275827378642	-0.354667018906088	0.0124035232371767	-0.600070819003654	5.18417561710924e-06	0.73670455119896	1.59618513264526e-09
PSMD10	blue	0.138240847776264	0.34350454937433	-0.138240847776264	0.34350454937433	0.0692007326699602	0.636593379381491	-0.492498395244164	0.000324770382463141	-0.0826902182489128	0.572170592231079	0.224575410671466	0.120821254535711	-0.253317686118016	0.0790512198812034	0.244401587472454	0.0905661741505717	-0.315723287109544	0.0271140087721546
MYO18B	blue	-0.149639256737819	0.304784931873994	0.149639256737819	0.304784931873994	0.628437748231011	1.33350873660114e-06	0.809559850578792	1.89703368251866e-12	0.647865773022946	4.85158560276624e-07	-0.155067046473114	0.287374284779957	-0.283157252219534	0.0486682432200601	-0.781166230980375	3.54473917336804e-11	0.837889417785287	6.00869746174061e-14
DRC3	blue	-0.0561043265093056	0.701798597218366	0.0561043265093056	0.701798597218366	0.49138123922705	0.00033669118349918	0.800897057354001	4.86959128301744e-12	0.662640343275981	2.14073215687551e-07	-0.0691802672124867	0.636693335241213	-0.224209535581511	0.12144380142235	-0.766377065951047	1.37938468701238e-10	0.845898600347653	2.00513755985161e-14
SLC1A6	blue	-0.206916669377053	0.153719434289941	0.206916669377053	0.153719434289941	0.207410372389634	0.152718250241552	0.699273004826936	2.28211953976872e-08	0.265465657909628	0.0652532496294133	0.198636111127523	0.171238114104214	-0.0600870758862482	0.681716230454093	-0.642178712241005	6.57065349329011e-07	0.588502155370955	8.69509616056061e-06
SYMPK	blue	-0.0308241809304428	0.833473331112234	0.0308241809304428	0.833473331112234	0.504290710603164	0.000220297135019442	0.493708415174266	0.000312290797556471	0.681132397960079	7.19647593100561e-08	-0.0890687913499714	0.542791101286303	-0.354924477184905	0.0123356443367218	-0.571023046115945	1.83087071973271e-05	0.650436801463579	4.22117047426628e-07
LIG3	blue	0.183144615083625	0.207812773508843	-0.183144615083625	0.207812773508843	-0.508683028051104	0.000189950779918165	-0.742523069959568	1.01384343979811e-09	-0.563619894931265	2.47823528551956e-05	0.124690187971479	0.393305905179821	0.18139862793567	0.212254623562393	0.721767718943429	4.85678562756667e-09	-0.723862168949118	4.17321499256293e-09
CEP120	blue	0.0940096449601796	0.520545574883695	-0.0940096449601796	0.520545574883695	-0.447694189444866	0.00125751853957566	-0.797400667513243	7.03252697935062e-12	-0.604890431790404	4.15429180596821e-06	0.21911818711909	0.130360719759941	0.0846067803564006	0.563266558527778	0.705400778297776	1.51867028716723e-08	-0.802075734953968	4.29508653587673e-12
CNKSR2	blue	0.26950501414389	0.0611169894391302	-0.26950501414389	0.0611169894391302	-0.555166657860226	3.47118365828806e-05	-0.817886736774939	7.31897046293181e-13	-0.659984168766724	2.48819513986226e-07	0.058248781261721	0.690959442260269	0.254257271129578	0.0779081782854785	0.81868539100027	6.66311473183893e-13	-0.828686697164827	1.97514011522659e-13
PTBP2	blue	0.131102000643801	0.369235133651134	-0.131102000643801	0.369235133651134	-0.447371815317193	0.00126900202214655	-0.822202915013813	4.38229554451961e-13	-0.611219732455335	3.08862458820284e-06	0.210216472360549	0.147118768688379	0.0883112265373097	0.54624199731007	0.668664198431934	1.5135049112462e-07	-0.814988886123049	1.02504057404013e-12
SIRPB1	blue	-0.162678478734747	0.264074943945477	0.162678478734747	0.264074943945477	-0.0463249197251073	0.751947139488431	-0.537824807240896	6.738714876276e-05	-0.268532808348088	0.0620927865935273	-0.52750735869849	9.83166582252711e-05	0.0699161470111923	0.633103239397327	0.479124136347196	0.000496057973343972	-0.404904814667978	0.00390319750342661
ASCC1	blue	0.133750387514515	0.3595573310632	-0.133750387514515	0.3595573310632	-0.44420926786295	0.00138672165547486	-0.757070561393816	3.08601429128676e-10	-0.625395681688163	1.55255256954283e-06	0.263703490296435	0.0671262860585258	0.0257632600862868	0.860516826322864	0.623775957259294	1.68239391496708e-06	-0.771010052397045	9.11052769908274e-11
NPAS3	blue	-0.30917479582859	0.0306472787934461	0.30917479582859	0.0306472787934461	0.544801670529789	5.18295754231169e-05	0.850332723817513	1.06294529826653e-14	0.421414027165496	0.00256504198235113	-0.139867226589583	0.337801522132405	-0.330532333916003	0.0203617959072049	-0.792644960479278	1.14633260117898e-11	0.707642602931094	1.30507155485998e-08
ZFYVE16	blue	0.0533418823562098	0.715848100700052	-0.0533418823562098	0.715848100700052	-0.320169588045659	0.0249143157546844	-0.557042833315427	3.223605014697e-05	-0.315896282924763	0.0270254892373021	0.21262505196629	0.142434918480284	-0.15604879549789	0.284295953992785	0.378082600587476	0.00739570568364188	-0.544426298888183	5.25745398119606e-05
TET3	blue	-0.158626873837514	0.276315405546719	0.158626873837514	0.276315405546719	0.687797856090154	4.76439491106974e-08	0.832312398213095	1.24654043917922e-13	0.755572895954437	3.50125952287922e-10	-0.272409705305591	0.0582745914757166	-0.289346403263993	0.0437477981148397	-0.790522150080749	1.41991801806025e-11	0.90549094371855	4.06030078823541e-19
OSBPL1A	blue	0.110753640765335	0.44869242950784	-0.110753640765335	0.44869242950784	-0.127205573655783	0.383755243299668	-0.565043272816151	2.33941416103894e-05	-0.285021949234436	0.0471406387996804	-0.00532417069868323	0.971037320777415	-0.0114851286518367	0.937571133089566	0.44120330785345	0.00150754353120843	-0.439438153640773	0.00158278475865206
DUOXA1	blue	-0.231445513003693	0.109575187174467	0.231445513003693	0.109575187174467	0.617897358253869	2.24326996764239e-06	0.640218209520078	7.28440532486941e-07	0.3621174707907	0.0105637200289292	-0.34724535579524	0.0145026170554302	-0.330181750888271	0.0205034501633686	-0.631397946041477	1.14825826982677e-06	0.613799484596661	2.73205410004835e-06
MAST4	blue	-0.131868614121948	0.366417773192674	0.131868614121948	0.366417773192674	0.421861170773889	0.00253529936384921	0.87841174994308	1.11258421183325e-16	0.396660592796431	0.00477676241790143	0.0307768747615408	0.833725285769875	-0.194583612784371	0.180320317857559	-0.810387853779448	1.72924213710083e-12	0.742917159465507	9.82723278595265e-10
RPRML	blue	-0.203359233698906	0.161076718220651	0.203359233698906	0.161076718220651	0.399606718687709	0.00444670699919298	0.813661481690152	1.19372363804844e-12	0.438842902722655	0.00160890161373239	-0.273254666599242	0.0574680106935251	-0.0970719563868208	0.506989986718011	-0.646763233264269	5.14794400634939e-07	0.700586930686235	2.09307321626332e-08
CFAP61	blue	-0.212735877335991	0.142222099680727	0.212735877335991	0.142222099680727	0.303398386566566	0.0340738366604049	0.804217168042891	3.41177206809348e-12	0.648707129349332	4.63621854727314e-07	-0.23257095974334	0.107811853427067	-0.0891921509789347	0.542230164408222	-0.650187020416139	4.2788864337496e-07	0.793510448096426	1.0497937563441e-11
CNST	blue	0.00502512085916282	0.972663472002439	-0.00502512085916282	0.972663472002439	-0.382051947422266	0.00675005075811739	-0.701917801483439	1.91664112711086e-08	-0.530148038972616	8.93603253218846e-05	0.198044918422758	0.172541993395924	0.00704866417741459	0.961662472630287	0.588761907154178	8.59659311275715e-06	-0.71295243038678	9.06251628177744e-09
NAIF1	blue	-0.327143474205227	0.0217662709071709	0.327143474205227	0.0217662709071709	0.553646301561373	3.68448891565465e-05	0.539007852866146	6.44797521299919e-05	0.612185023655715	2.95043259311197e-06	-0.258717291026689	0.0726589281288303	-0.277721915954972	0.0533517184619326	-0.551667732393691	3.98010367184844e-05	0.627961078830142	1.36581614142024e-06
METTL8	blue	0.14077641272977	0.334639194116734	-0.14077641272977	0.334639194116734	-0.158308698243315	0.277292253277691	-0.83275357844608	1.17776729295191e-13	-0.483465293292425	0.000433154913923282	-0.0187983260137163	0.897988686420368	-0.0202716477149867	0.890040917775246	0.666660330815425	1.70002292824786e-07	-0.71250579058217	9.34775439486363e-09
FAM151A	blue	-0.234921147699827	0.104199792924221	0.234921147699827	0.104199792924221	0.221009888160699	0.126991955666141	0.66963807711263	1.42993484574814e-07	0.162930251586138	0.263326439833342	-0.0597750775642562	0.683281795142952	-0.114899418285803	0.431784549902012	-0.549485741305932	4.33124248679376e-05	0.45164613577462	0.00112409767677891
SYCE1	blue	-0.155683870330778	0.285437666401015	0.155683870330778	0.285437666401015	0.601930536974427	4.76159301949547e-06	0.641645330514967	6.75809693213778e-07	0.447072438525957	0.0012797500703749	-0.188943085288854	0.193530499509951	-0.340795666483412	0.0165659281745805	-0.64955405910158	4.42845495204056e-07	0.599458085023086	5.33084024634887e-06
LAPTM4B	blue	-0.197222302787967	0.174368210093517	0.197222302787967	0.174368210093517	-0.41004240827251	0.00343280248667224	-0.69096375172984	3.90186901593004e-08	-0.642288383261219	6.53271776080258e-07	-0.0573913925268696	0.695285910148602	0.0467394042867062	0.749799277141843	0.608685259063576	3.48055447844341e-06	-0.767162046562954	1.28663183227253e-10
CCDC187	blue	-0.214851972094511	0.138203740697725	0.214851972094511	0.138203740697725	0.531436956546523	8.52652419202922e-05	0.953411251986704	4.18479225108623e-26	0.654951208134945	3.29534420624293e-07	-0.156098187506176	0.284141655250425	-0.297143393700648	0.0381355116343264	-0.846044386592648	1.96435360912394e-14	0.874946686014928	2.0696712152087e-16
CEMIP	blue	-0.185031133834377	0.20308717887591	0.185031133834377	0.20308717887591	0.148640198277898	0.308061878725501	0.672419440323573	1.21439843404225e-07	0.514827242680785	0.000153858064499528	-0.0869194910669655	0.552608983711289	-0.0904972192893084	0.536312993336919	-0.497963148616127	0.000271780592629216	0.605440150392662	4.04973118268786e-06
TACC1	blue	0.131600020608757	0.367403393912492	-0.131600020608757	0.367403393912492	-0.517474301157849	0.00014032998078696	-0.845714643091776	2.05774832919381e-14	-0.490728915550931	0.000343833656903603	0.286613808643324	0.0458676343844695	0.109731846103289	0.452914793368358	0.722133527017465	4.73026779135451e-09	-0.79794775604568	6.642641917473e-12
PACSIN2	blue	-0.0844341678951301	0.56406583130195	0.0844341678951301	0.56406583130195	-0.58091869007473	1.20744589774671e-05	-0.714380224614098	8.20456472975106e-09	-0.495055733416253	0.000298907379253543	0.140044361987956	0.337183957953391	0.18422269330959	0.205102905889651	0.639370170198027	7.61498406014897e-07	-0.722571768692279	4.58277898035451e-09
CCNY	blue	-0.258513913923583	0.0728920342444014	0.258513913923583	0.0728920342444014	0.567352607108694	2.12932676929618e-05	0.860156162389411	2.4152867095187e-15	0.668710966418737	1.50938948621765e-07	-0.117237802792973	0.422407725565653	-0.354882091877486	0.0123467972872191	-0.828712658509176	1.96871665245528e-13	0.841930504709942	3.48004864265886e-14
NALCN	blue	0.0174648407897036	0.90519068240756	-0.0174648407897036	0.90519068240756	0.555604110358392	3.41194524278424e-05	0.609569923861818	3.33879366503444e-06	0.319730154990287	0.0251248320449649	-0.0402029557816903	0.783879747270542	-0.335347121047438	0.0184984242178728	-0.6070023002986	3.76575979732819e-06	0.562072822168601	2.63768638826337e-05
SCARA5	blue	-0.15482758736652	0.288128411852447	0.15482758736652	0.288128411852447	0.31757255479803	0.0261801964402805	0.735627050233244	1.73389058807373e-09	0.543802911657622	5.38334272157507e-05	-0.118776212660319	0.416302274807006	-0.250102984858408	0.0830621261955866	-0.648174543066964	4.77148693584049e-07	0.703065643749043	1.77578059525145e-08
CALHM3	blue	-0.157199545102917	0.280715304352307	0.157199545102917	0.280715304352307	0.616233124588774	2.43105608660807e-06	0.807573325935657	2.36470693826015e-12	0.603257100976966	4.479905874432e-06	-0.0595820905153549	0.684250838332022	-0.296743072435161	0.0384084683633889	-0.790491746339552	1.42425195933946e-11	0.809636549133392	1.88086537661193e-12
LINC00593	blue	-0.146958542787184	0.313628507546074	0.146958542787184	0.313628507546074	0.602178798175584	4.70765976994942e-06	0.696005477911142	2.82401476440951e-08	0.599404255745648	5.34390672701882e-06	-0.262720614207819	0.0681894546218409	-0.126924996149895	0.38481370653176	-0.663545035317592	2.03312929596466e-07	0.781781104504748	3.34248892106739e-11
PDE4D	blue	-0.229639637979544	0.112450589507295	0.229639637979544	0.112450589507295	-0.505764142517952	0.00020965897330978	-0.695202124344637	2.97460852673926e-08	-0.537966014820386	6.70339275097994e-05	-0.189483526447341	0.192235793883098	0.172475405752734	0.235991219998753	0.67871184614434	8.33717410288713e-08	-0.726862702047125	3.35001251625843e-09
TAF2	blue	0.190451199199701	0.189933009080362	-0.190451199199701	0.189933009080362	-0.280826529779023	0.0506339186242979	-0.832610354280662	1.19968890279332e-13	-0.417825097266033	0.00281516576012823	0.0995222523609737	0.49627432279778	0.0900769284241289	0.538215151367149	0.648053468987211	4.802746907988e-07	-0.697139597890481	2.62355225843118e-08
ZNF655	blue	0.166981295458975	0.251477638346708	-0.166981295458975	0.251477638346708	-0.321839142467892	0.0241279177110248	-0.861798095827816	1.8648784774222e-15	-0.441959848786155	0.00147628319925016	0.0621862309835712	0.671217691696269	-0.058383436200092	0.690280842520519	0.723090911789445	4.41366003798539e-09	-0.741617518064878	1.0889067333247e-09
MCTP1	blue	-0.0505569319629305	0.730106941515466	0.0505569319629305	0.730106941515466	-0.245317777392743	0.0893259584940824	-0.549403215312604	4.34506437983861e-05	-0.258839973788469	0.0725185977348394	0.0377527116831091	0.796763038431977	-0.0529179789251515	0.718012431516451	0.399969742993507	0.00440745428302709	-0.462623284147825	0.0008173598933813
SRCIN1	blue	-0.150697544837845	0.301338220598522	0.150697544837845	0.301338220598522	0.459782975137859	0.000888511641667083	0.820733198849441	5.22656913623186e-13	0.433328789483672	0.00186968761786022	0.0131637006659124	0.92846922492512	-0.30205999556651	0.0349114027812871	-0.783674600596298	2.78600405343316e-11	0.718727761850214	6.03835404160943e-09
UBE2DNL	blue	0.00399205447828054	0.978281809375795	-0.00399205447828054	0.978281809375795	0.422276295359411	0.00250796012078365	0.618052961384125	2.2264189585395e-06	0.487098090697229	0.000386153885002295	-0.2063322002944	0.154910914868658	-0.109221597260265	0.455031394925063	-0.555653275234237	3.40534586410117e-05	0.63685613896904	8.67893863312455e-07
ZFP42	blue	-0.212099916136891	0.143446558128063	0.212099916136891	0.143446558128063	0.728530057408858	2.96127703703197e-09	0.626596390894279	1.46238062090648e-06	0.589516543140882	8.31623943076297e-06	-0.280541737298458	0.0508784560582427	-0.45898487990749	0.000909479652315188	-0.677942509842467	8.73379405550871e-08	0.724454990349895	3.99683213743707e-09
PHTF2	blue	0.205622483719662	0.156366827819552	-0.205622483719662	0.156366827819552	0.0152564113155722	0.917134489310305	-0.538836081746114	6.48946373685819e-05	-0.468530142510003	0.000685520762303923	0.102553083847932	0.483183429565592	-0.0171520694941504	0.906881037904085	0.391837012645498	0.00536355050637756	-0.496470620298109	0.000285414012404904
KLHL30-AS1	blue	-0.141244969552896	0.33301669504447	0.141244969552896	0.33301669504447	0.620922759138204	1.93594936323367e-06	0.606159131907376	3.91665476821593e-06	0.724459620720893	3.99548247489158e-09	-0.147728040735671	0.311073410524438	-0.271898029143423	0.0587674330243271	-0.63951023393579	7.55943900186479e-07	0.779278317297387	4.24048855872949e-11
ARHGEF2	blue	-0.190988272357835	0.188663446920908	0.190988272357835	0.188663446920908	0.580399686175216	1.23451522622751e-05	0.869689844286594	5.12836976026393e-16	0.577832860066625	1.37681626764172e-05	-0.106844816300539	0.464961386082102	-0.250555279985811	0.0824883553405548	-0.831710249507992	1.34657689590267e-13	0.812551399483189	1.35466826430381e-12
CCDC82	blue	0.355952735000478	0.0120677093528913	-0.355952735000478	0.0120677093528913	-0.427015166420691	0.0022138617273149	-0.60321261608006	4.48909621287688e-06	-0.57041180024544	1.87773411213066e-05	0.245039830894447	0.0897007986011981	0.279100486810472	0.0521307050245771	0.555486311954105	3.42780508728989e-05	-0.61678409350001	2.36732912500505e-06
STKLD1	blue	-0.106160365546385	0.46784243136099	0.106160365546385	0.46784243136099	0.198976164252429	0.170491366581459	0.566156408172661	2.23587674114101e-05	0.511405364027509	0.000173103348988744	-0.140576322518421	0.335333557668129	-0.0639281901641856	0.66255239372557	-0.421855515338912	0.00253567363250203	0.560919912870393	2.76258938308683e-05
KANSL1L	blue	0.0879305813836846	0.547979892659767	-0.0879305813836846	0.547979892659767	-0.494657261154213	0.000302810397499269	-0.822656976104168	4.14878724251625e-13	-0.579398009055423	1.28834882590799e-05	0.0964170445117956	0.509873842510937	0.134312872331355	0.357521921660564	0.751569712296367	4.88511265522409e-10	-0.780193658323573	3.88843663691569e-11
FBLIM1	blue	-0.0857548949854703	0.557963768798194	0.0857548949854703	0.557963768798194	0.121682680704923	0.404906044938112	0.618770645992136	2.15020764670765e-06	0.093180463810053	0.52424684898968	0.0919752680270016	0.529649733559602	0.0771793072836911	0.598127185950768	-0.474357783558595	0.000574512487523277	0.379964627935831	0.00708318505907427
SYT16	blue	0.0780830493367719	0.59383523018726	-0.0780830493367719	0.59383523018726	-0.165355604734457	0.256188591214332	-0.545527841606762	5.04158051091643e-05	-0.165344411451577	0.256221231507458	-0.0673470139716192	0.645672953770838	0.19015698706186	0.190631059533294	0.495407202381311	0.000295502642237	-0.360934540804653	0.0108391119835954
TRIM72	blue	-0.148710560343754	0.307830353105364	0.148710560343754	0.307830353105364	0.232588062794878	0.107785225325034	0.505335426774699	0.000212705109697859	-0.0507983116837585	0.728867426343807	0.0706769854154309	0.629400152522912	-0.24908744419159	0.0843618150863404	-0.507791469815075	0.000195784022950404	0.255559234966635	0.0763458588549252
FBXO8	blue	0.246761570792529	0.087398453419886	-0.246761570792529	0.087398453419886	-0.475543237325412	0.000554020751901136	-0.80088888925999	4.87381530202932e-12	-0.67267458309244	1.19622948705671e-07	0.285819437080092	0.0464993428383576	0.296819084871786	0.0383565165100054	0.725259836839886	3.76856584666889e-09	-0.753186198337097	4.2735997746224e-10
SPIRE1	blue	-0.111500373371924	0.445620432265866	0.111500373371924	0.445620432265866	-0.0915451680992523	0.531584477711596	-0.513626044588444	0.000160379898528674	-0.185359282810096	0.202272984556851	0.0519664774000293	0.722878487505421	-0.00226416752731382	0.987681127866983	0.338871685516143	0.0172277503923946	-0.334266706006428	0.0189034786327105
LOC389199	blue	-0.132668737914971	0.363491139090983	0.132668737914971	0.363491139090983	0.434627503347579	0.00180509814705733	0.777382627264992	5.06765876664983e-11	0.741718848778053	1.08025415061838e-09	0.0548790514158542	0.708018379306116	-0.294817179640441	0.0397441788925882	-0.72435188395741	4.02699695843106e-09	0.811384966121489	1.54582926246485e-12
UBE2O	blue	-0.239181877890997	0.0978894192411389	0.239181877890997	0.0978894192411389	0.476698963826997	0.000534679231252593	0.837021202917769	6.74368010825026e-14	0.570226408504782	1.89216471130271e-05	-0.0521788480559761	0.721791458321574	-0.295822050172821	0.0390425664014106	-0.812119777952198	1.42263260253806e-12	0.77354818922852	7.22885723359993e-11
ZNF585A	blue	0.206436691252327	0.154697406176681	-0.206436691252327	0.154697406176681	-0.530267075945189	8.8974731995481e-05	-0.840989103764025	3.95757324511472e-14	-0.450012055080401	0.00117764832869858	0.0280173189099017	0.848450584531623	0.226102158958512	0.118249503224596	0.797892685335066	6.68094193545495e-12	-0.754710036199757	3.76387132286126e-10
STEAP3	blue	-0.210722626975828	0.146125139240029	0.210722626975828	0.146125139240029	0.516797471128099	0.00014368177962548	0.828313905401779	2.0695990292406e-13	0.60567371845281	4.00604742098041e-06	-0.0430599433599157	0.768930111139158	-0.324593108515569	0.0228762672111604	-0.806048881328442	2.79558607923408e-12	0.813074567591851	1.27641166067895e-12
ATP6V1B1	blue	-0.14600069665327	0.316827624167457	0.14600069665327	0.316827624167457	0.454519548629704	0.00103519171472994	0.90466549553977	4.9347482812113e-19	0.623222632035756	1.72901399526723e-06	-0.0300496039911672	0.837600825657682	-0.226088290951931	0.118272674876334	-0.786476089594016	2.12086255678952e-11	0.838818644397899	5.30658828365041e-14
VWA5B2	blue	-0.181988685753806	0.210746134074989	0.181988685753806	0.210746134074989	0.657924329292696	2.79317175233503e-07	0.855699721336151	4.79494691565295e-15	0.713210453016635	8.90148275258539e-09	-0.143748764281423	0.324430144307926	-0.353221127625086	0.0127907083725633	-0.855504442231583	4.93862101461757e-15	0.884957725070086	3.26569070753681e-17
CFAP92	blue	-0.343671787442951	0.0156169276118721	0.343671787442951	0.0156169276118721	0.286330636645111	0.0460920142083299	0.764212323173937	1.66897802314701e-10	0.217619055527034	0.133077700829183	0.0648050099522052	0.658207087453817	-0.275596902911491	0.0552790363501773	-0.69280341585521	3.47030956090533e-08	0.545428857827655	5.06064113305036e-05
ELMO2	blue	-0.176717428098459	0.22448996205378	0.176717428098459	0.22448996205378	0.298374495757883	0.0373060753808602	0.636026330914863	9.05945351187882e-07	0.37894924853063	0.00725033844273847	0.105864608635439	0.46909030990768	-0.332582685789726	0.0195497818583774	-0.65202236537388	3.8714012365225e-07	0.541567254166811	5.85787604381658e-05
PTPN7	blue	-0.117204320052054	0.422541169651809	0.117204320052054	0.422541169651809	0.360816324603559	0.0108669695764392	0.821344247572695	4.85835741697327e-13	0.505027845655049	0.000214915257824427	-0.0368587492031064	0.801477031632009	-0.0708901210541996	0.628364406715278	-0.680656353305596	7.40856783366862e-08	0.749794483953063	5.65136310081927e-10
DOK5	blue	0.261334277399984	0.0697117685335311	-0.261334277399984	0.0697117685335311	-0.344576429115282	0.0153281705256914	-0.683015912875979	6.41179759265544e-08	-0.328799623366001	0.0210700313578035	0.0661280923816994	0.651671345326441	0.163538647927223	0.261523570281265	0.612110754428115	2.96085784454739e-06	-0.563969405589435	2.44346299676699e-05
TMEM135	blue	0.0834809782215636	0.568489015569567	-0.0834809782215636	0.568489015569567	-0.197137518089541	0.174557223993651	-0.541655976876546	5.83833683187647e-05	-0.200371777576989	0.167451360202588	-0.00577606092153316	0.968580288516412	0.145537618836216	0.318381661675495	0.420916074092355	0.00259852718865902	-0.387875860709095	0.00589156532070469
CSPP1	blue	-0.0112143631691884	0.939040105021443	0.0112143631691884	0.939040105021443	-0.208920780116799	0.149685099982748	-0.545002592388704	5.1434811924748e-05	-0.236182860892415	0.10229939834392	0.0920145270637679	0.529473304981573	-0.0152098461396202	0.917386531116246	0.445156960422726	0.00135046326487138	-0.438567809601244	0.0016211005395134
ABCD3	blue	0.0992044357075613	0.497657571554695	-0.0992044357075613	0.497657571554695	-0.499411330852936	0.000259119325241944	-0.830653656375619	1.5407771675487e-13	-0.563918108523667	2.4485382013974e-05	0.305834705055046	0.0325918508588177	0.0190261142855861	0.896759225459925	0.696705959273489	2.69857014098321e-08	-0.800492658855861	5.08293795677082e-12
MLXIP	blue	0.315378869945126	0.02729096316271	-0.315378869945126	0.02729096316271	-0.343710022164055	0.0156046302337316	-0.50825481461243	0.000192732462465374	-0.514792292083952	0.000154044364130248	0.260023624320577	0.0711756820849195	0.327280255750681	0.0217080438688221	0.441217125083309	0.00150696735498664	-0.5668863429873	2.17029004138145e-05
EMSLR	blue	-0.317674016471054	0.0261297501789297	0.317674016471054	0.0261297501789297	0.406722734254479	0.00373064897389193	0.701659707324624	1.94972597227246e-08	0.723465899179272	4.29517240378104e-09	-0.36017596621486	0.0110189421160921	-0.132153964686765	0.365372411484789	-0.550093544122664	4.23068030016922e-05	0.761274803430421	2.15461095167231e-10
TIA1	blue	-0.06064156714538	0.678937143097037	0.06064156714538	0.678937143097037	-0.296004883610402	0.038916010989249	-0.622357086443234	1.80435340277418e-06	-0.252295099527625	0.0803101913256039	0.0956307492875717	0.513347174672567	-0.0330258029062984	0.82176611348082	0.445386919930532	0.00134179365917849	-0.480626647910232	0.000473411132840564
PCBD2	blue	0.146667081390822	0.314599776496183	-0.146667081390822	0.314599776496183	-0.423571168901576	0.00242435089675018	-0.685640831044457	5.45110169211618e-08	-0.528698355569228	9.41803461686141e-05	0.307898416233338	0.0313786758051618	0.264844738292003	0.065908417239497	0.584536104810597	1.03346455106742e-05	-0.619313432399114	2.09418552157466e-06
MPHOSPH6	blue	0.0634070360709995	0.66514033632288	-0.0634070360709995	0.66514033632288	-0.273114450977157	0.0576012322389827	-0.787271368927464	1.96137159062132e-11	-0.429181683409451	0.00208990534338479	0.00805046288098334	0.956218677420599	0.104947266258868	0.472972133403767	0.672202426935783	1.23005494842778e-07	-0.692803371553318	3.47031939235118e-08
HYDIN	blue	-0.169763521378994	0.243551671864835	0.169763521378994	0.243551671864835	0.267479672398128	0.0631638448785116	0.734469714517237	1.89422054848018e-09	0.273861090487111	0.0568946874489715	0.104533019135102	0.474730650382653	-0.144216891639362	0.322840361867971	-0.689778319504657	4.20607709697096e-08	0.582613270023114	1.12283017319189e-05
PRKD3	blue	-0.0446797296089528	0.760490729880684	0.0446797296089528	0.760490729880684	-0.22773653433969	0.115542726691974	-0.619011595932253	2.12516911758373e-06	-0.352040461497754	0.0131145011994289	0.139160082713265	0.340273906212746	-0.207389248329946	0.152760989321248	0.424295334714583	0.00237867612605853	-0.580146335035068	1.24793148795098e-05
PDE12	blue	0.0679199492350951	0.642861158784547	-0.0679199492350951	0.642861158784547	-0.405189950746032	0.00387567853078126	-0.693543120846396	3.30974513748939e-08	-0.263846793633358	0.0669723849110891	0.107950124359675	0.460329063102353	0.116564218779053	0.425096858798581	0.614020473457859	2.70335763171197e-06	-0.5519467388842	3.93713975941258e-05
ABCC4	blue	0.215584173981777	0.136833229091281	-0.215584173981777	0.136833229091281	-0.175363500262185	0.228117889034661	-0.616088347408998	2.4480637150152e-06	0.0108236490580213	0.94116018152299	-0.135811528952701	0.35213323464623	0.0841274528944961	0.565487361229752	0.507961332620248	0.000194660255695706	-0.335364458990892	0.018491984503397
CFAP69	blue	-0.00802193317259472	0.956373682290497	0.00802193317259472	0.956373682290497	-0.486760624042236	0.000390317113451774	-0.739681643924877	1.26729423393356e-09	-0.503204972684233	0.000228447249204627	-0.134082277447204	0.358355502594921	0.0732808597289317	0.616795329801443	0.698229330576278	2.44357550229371e-08	-0.71874076822389	6.03276727544751e-09
ANKS6	blue	-0.226615744260623	0.117393792540005	0.226615744260623	0.117393792540005	0.228686055151868	0.113991970569885	0.627840616358542	1.37409519245506e-06	0.547482618607485	4.67838889282496e-05	-0.0894360728235693	0.541121835074218	-0.179068101031802	0.218286370023967	-0.538633609477671	6.53868131467332e-05	0.596573637441289	6.07430210953193e-06
LINC00598	blue	-0.153771557415236	0.29146955267268	0.153771557415236	0.29146955267268	0.630901217605475	1.17757049866316e-06	0.702002864377575	1.90585293815615e-08	0.651146704946545	4.06107547527181e-07	-0.258283219615555	0.0731571670764244	-0.287146608896702	0.0454478676811161	-0.70545473791459	1.51316456922539e-08	0.782225860422724	3.2030494195174e-11
SIK3	blue	0.127589129616795	0.382311093075131	-0.127589129616795	0.382311093075131	-0.215210335041565	0.137531695348224	-0.638860427305573	7.82035783154841e-07	-0.213912441975132	0.139977282766553	0.000740679614291043	0.995969975443852	0.0396917498297159	0.786563044999286	0.503538677720376	0.000225913619587165	-0.45157303193461	0.00112644602341901
FUT8	blue	0.240385032338874	0.0961620966537883	-0.240385032338874	0.0961620966537883	-0.368669924414639	0.00914478941888029	-0.860469596149554	2.29952489676445e-15	-0.457367441811264	0.000953339506466278	-0.133030051032932	0.362174205925727	0.298808703676754	0.0370171023662737	0.790645193359112	1.40250574698657e-11	-0.684967869064819	5.68364279602032e-08
EXOC3L1	blue	-0.159022750003646	0.275103178851109	0.159022750003646	0.275103178851109	0.525620205748037	0.00010521140157844	0.857387377475645	3.70838940460257e-15	0.704398103250526	1.62446276400948e-08	-0.337817982934001	0.0175996243902927	-0.13623188547003	0.350630751118143	-0.715894478582848	7.37839312392502e-09	0.859795720929218	2.55525760407711e-15
ACOT11	blue	-0.17464413198719	0.230061829237865	0.17464413198719	0.230061829237865	0.564336690050413	2.40740654099718e-05	0.838659518549301	5.42101690245321e-14	0.661647589856746	2.2649185880136e-07	-0.205227882421108	0.157180644324564	-0.331916991363761	0.0198103663233662	-0.769595352308897	1.03512306275309e-10	0.828572164584516	2.00371635335833e-13
FAM230I	blue	-0.263015454868613	0.067869130994937	0.263015454868613	0.067869130994937	0.429771154435324	0.00205726287695084	0.83623592740218	7.48126179729607e-14	0.568218483303318	2.05513834649576e-05	-0.286823239662454	0.0457022587873756	-0.23358549087933	0.106241006165307	-0.71192220274846	9.7331734307534e-09	0.757497779733306	2.97636622462904e-10
VIL1	blue	-0.183329444060714	0.20734641007483	0.183329444060714	0.20734641007483	0.480630475504541	0.000473354652258332	0.719119118931667	5.87236092879527e-09	0.572090006321818	1.75164170276343e-05	-0.0425077075931486	0.77181348177306	-0.415504352389739	0.00298815488998671	-0.753645824319601	4.11337592885118e-10	0.716665177926816	6.98856774476047e-09
ACAN	blue	0.110040835917809	0.451635669546126	-0.110040835917809	0.451635669546126	-0.313777011678248	0.0281266839521591	-0.595914625318451	6.25710943331216e-06	-0.551891780736464	3.9455688891288e-05	0.101912529770638	0.485934924068913	0.0484729662534462	0.740836446333228	0.506466802847411	0.000204751984962615	-0.630335373631876	1.21180868109744e-06
TSPEAR-AS2	blue	-0.196979538328993	0.174909809322125	0.196979538328993	0.174909809322125	0.513969596485986	0.000158489380586403	0.713924069573569	8.46999685211752e-09	0.47343773292055	0.000590884233217784	-0.167893509303805	0.248859984850243	-0.342555024623855	0.015979767351618	-0.713983416093029	8.43501278172725e-09	0.645865526283913	5.40161818173825e-07
PDILT	blue	-0.264598236196446	0.0661699657120764	0.264598236196446	0.0661699657120764	0.39028128633361	0.0055657797313922	0.598600939164832	5.54245957228841e-06	0.231504433581257	0.109482327490901	0.067324840220273	0.645781874795525	-0.336950883850612	0.0179107269978599	-0.596112545707031	6.20167929083017e-06	0.46012435549348	0.00087967583847927
LKAAEAR1	blue	-0.332063855855714	0.0197526257255852	0.332063855855714	0.0197526257255852	0.671906673119111	1.251696334866e-07	0.836094686203684	7.62179952931109e-14	0.728129948569928	3.05048595123892e-09	-0.237113264076084	0.100915202819972	-0.438163235158869	0.0016391908955558	-0.838896537357469	5.25141449171271e-14	0.867655306525509	7.21017246698535e-16
DLGAP2	blue	-0.141011481932483	0.333824591030061	0.141011481932483	0.333824591030061	0.441560218782405	0.00149272319252425	0.721970079918931	4.78640942106816e-09	0.229173246139084	0.113202471368904	0.253377258701653	0.0789783578648909	-0.332147102078324	0.0197199601889612	-0.722231299938653	4.69698089386689e-09	0.557250292360586	3.19724920289756e-05
HLA-DOB	blue	-0.164639613842556	0.258282094353767	0.164639613842556	0.258282094353767	0.270856765824666	0.0597807079321034	0.493599555672556	0.000313395478976264	0.648933875015815	4.57972130467676e-07	-0.148942168123109	0.307069037452182	-0.172591245939288	0.235671888510647	-0.487940277952137	0.000375938578955385	0.607829958651904	3.62289706489197e-06
SNX19	blue	0.252398888743952	0.0801816956624129	-0.252398888743952	0.0801816956624129	-0.542882252076979	5.574321046041e-05	-0.583317160572195	1.0893197958049e-05	-0.622668555053005	1.77689789525575e-06	0.535793077876938	7.26615532496942e-05	0.0962647952835809	0.51054544855397	0.469535097390217	0.000665100035557946	-0.714816631654876	7.95795663177034e-09
RASGRF1	blue	0.0356308761917402	0.807963168218327	-0.0356308761917402	0.807963168218327	0.381225469025642	0.00688029017399052	0.544936657268253	5.15640538714093e-05	0.470425217474718	0.000647471429118244	-0.165867049753168	0.254700167220881	-0.124273624331686	0.394900889230075	-0.492622164467762	0.000323473473211658	0.605461312590771	4.04575515008106e-06
CFAP251	blue	-0.199315546902027	0.16974844810606	0.199315546902027	0.16974844810606	0.437877732770714	0.0016520649295975	0.608560993625097	3.50090815902745e-06	0.296197953559938	0.0387827361758999	0.065353878148698	0.65549269297421	-0.244146998050792	0.0909131720404792	-0.646910660588518	5.10736140025484e-07	0.541821229468181	5.80210265699701e-05
ZNF398	blue	0.204661676481848	0.158353794486481	-0.204661676481848	0.158353794486481	-0.364744000746319	0.0099736968092107	-0.556615151481488	3.2785691639775e-05	-0.131492080766598	0.367799935724125	0.0788152068635461	0.590368178612359	0.19275668568702	0.184525998743388	0.542512158673006	5.65282570783557e-05	-0.38251899808888	0.0066774034575393
P4HA2	blue	-0.305563168231298	0.0327543319650176	0.305563168231298	0.0327543319650176	0.51626435489561	0.000146373036304951	0.832333484574519	1.24316847202965e-13	0.452397763657703	0.0011002055108021	-0.148685366009918	0.307913241980424	-0.254992056795946	0.0770233895762547	-0.747642443017064	6.73230504343183e-10	0.742448977791315	1.01979703548553e-09
IDH1	blue	0.388119519446656	0.0058578247783075	-0.388119519446656	0.0058578247783075	-0.506299362881009	0.000205911727549874	-0.760146434357623	2.37441204452609e-10	-0.505212542102708	0.00021358561886178	0.487679569402405	0.000379074419773562	0.186371955047809	0.199774890068895	0.712354642689138	9.446177216168e-09	-0.711390132408343	1.00975330039739e-08
NAGA	blue	0.325429450335712	0.0225071387398798	-0.325429450335712	0.0225071387398798	-0.521971389517962	0.000119808243249663	-0.575903476005664	1.49357518480296e-05	-0.711068350655308	1.03240649653713e-08	0.409292607052362	0.00349818030742273	0.438350511926605	0.0016307946837122	0.545648132312712	5.0185055461664e-05	-0.671845621506019	1.25620781718579e-07
TRPV5	blue	-0.223443639438155	0.122754851087	0.223443639438155	0.122754851087	0.516593660005686	0.000144705283698816	0.715425748067607	7.62537888683713e-09	0.680714759389984	7.38223481955217e-08	-0.312352491167796	0.028887707827231	-0.128205074324461	0.37999871969482	-0.665747017026973	1.79197397723084e-07	0.786639393552504	2.08714371324007e-11
KLHL40	blue	-0.222336675386344	0.124668603477846	0.222336675386344	0.124668603477846	0.684319050648944	5.91661147985843e-08	0.677902980391673	8.75464234065032e-08	0.472261435166944	0.000612427137322441	-0.261274715887857	0.0697777719316571	-0.364463266972442	0.0100353743848897	-0.699268456095017	2.28280098451415e-08	0.683559330158467	6.20076242291829e-08
C10orf53	blue	-0.16143516614639	0.267792034509169	0.16143516614639	0.267792034509169	0.391942648660481	0.00535005461577768	0.594197250188761	6.75769074914164e-06	0.463030273528206	0.000807594780367203	-0.269665461022517	0.0609571378161574	-0.0732549287516859	0.616920327144063	-0.489218272192409	0.000360903304702387	0.625597205340144	1.53706615487901e-06
SYT9	blue	-0.0936862383717624	0.521987636076264	0.0936862383717624	0.521987636076264	0.539103239348426	6.42504114598389e-05	0.833248659370635	1.10488286700791e-13	0.691078773123545	3.87347636688089e-08	-0.167404948076562	0.250259639057299	-0.243904916468319	0.0912440807966581	-0.746819110151692	7.19521518790268e-10	0.850870749122915	9.82797156291869e-15
CCNG2	blue	-0.187605209892998	0.196762200919003	0.187605209892998	0.196762200919003	0.0836080615489607	0.567898371786552	0.550769126717238	4.1214206518111e-05	0.144523292799081	0.321802475666376	-0.100633879661272	0.491451787367461	0.0531294931335137	0.716932224931131	-0.379322236314084	0.00718854289939201	0.3905597467892	0.00552910097760567
GTPBP3	blue	-0.052893870891228	0.71813558632967	0.052893870891228	0.71813558632967	0.315333856979198	0.0273141609660196	0.781793639461894	3.33848157839577e-11	0.26084221511232	0.0702585399603967	0.0599403726015559	0.682452202691515	-0.0896640533997081	0.540086930601155	-0.691185597388432	3.8472807024984e-08	0.61572399723107	2.49135550144242e-06
KCNH5	blue	-0.065192445744879	0.656290592105075	0.065192445744879	0.656290592105075	0.0695147098394931	0.635060678788538	0.702153041243481	1.88694558987433e-08	0.369891789765213	0.00889926033618328	0.132898110414966	0.3626547744191	-0.142047977993804	0.330247519892034	-0.567564578751197	2.11094054180218e-05	0.565867037087147	2.26237875170544e-05
ZNF843	blue	-0.19960652189192	0.169113367646036	0.19960652189192	0.169113367646036	0.447691549953995	0.00125761218437716	0.815103365725422	1.01160334880687e-12	0.784330729599309	2.61452251637137e-11	-0.183383164759868	0.207210999072563	-0.102771817894604	0.482245737891284	-0.707000828178123	1.36314423914485e-08	0.887814245320821	1.86847330216585e-17
RPL13AP17	blue	-0.138358118604923	0.343091350479042	0.138358118604923	0.343091350479042	0.456056604669198	0.000990265447048546	0.88564821221346	2.85726547660058e-17	0.603290336489173	4.47305097623839e-06	-0.13565026943765	0.35271067092123	-0.197165019303936	0.174495898230789	-0.802910109317204	3.92786553126711e-12	0.829574419192751	1.76640136063251e-13
CACNB2	blue	-0.235037090804524	0.104024035221905	0.235037090804524	0.104024035221905	0.151138362764561	0.299909971865092	0.56246542672119	2.59635251789165e-05	0.221317796403202	0.126449890559858	0.0901931852405522	0.537688667140429	-0.0985566772913513	0.500482978907228	-0.534440680739705	7.63789148404216e-05	0.429647721611629	0.00206406037628825
CTDSPL2	blue	0.173218864146461	0.233946905661937	-0.173218864146461	0.233946905661937	-0.485871492188921	0.000401481033906506	-0.91008680280002	1.32518830876378e-19	-0.577667788244356	1.38646618919984e-05	0.0872871580814013	0.550923541786594	0.12282768701361	0.400466543592437	0.806481309928053	2.66634860163009e-12	-0.838723857841391	5.37447074453763e-14
KLHL3	blue	-0.00126709224070108	0.993105828392044	0.00126709224070108	0.993105828392044	-0.214646397029929	0.138590363387388	-0.615801095143083	2.4821359533424e-06	-0.463239788346914	0.000802608720198271	0.270509778148131	0.0601214665610999	-0.0826230977067362	0.572483592338494	0.415317963599589	0.00300244694649671	-0.620876473699117	1.94034079636917e-06
SLC11A1	blue	-0.339807833701651	0.0169029785448189	0.339807833701651	0.0169029785448189	0.531729495552338	8.43600142576642e-05	0.828559774440617	2.00683113798663e-13	0.370326747084398	0.00881324294402052	-0.0428310245770601	0.770124984516171	-0.443500267882775	0.00141441300337617	-0.843032945908512	2.99037392021334e-14	0.666184211047488	1.74739297646775e-07
ADGRA3	blue	0.169308020290553	0.244837531186571	-0.169308020290553	0.244837531186571	-0.181001323093838	0.213274580232592	-0.667935936743658	1.5789583909597e-07	-0.36686154708499	0.00951890441920271	0.192866222543133	0.184271876797187	-0.083432976880499	0.568712184791766	0.457714756739962	0.000943764789675706	-0.562748284662905	2.56694303082293e-05
LINC01126	blue	-0.135989012044534	0.351498375045429	0.135989012044534	0.351498375045429	0.183454604466631	0.207031020887389	0.591983920463972	7.4574881631375e-06	0.273838669292526	0.0569158025311713	0.00390919266578841	0.978732502569618	-0.15320497253516	0.293272498839254	-0.490117687401051	0.000350650280605115	0.46650693262458	0.000728350859998481
BCL2L2	blue	0.122069292502411	0.403403871675276	-0.122069292502411	0.403403871675276	-0.394896159122453	0.00498453672488179	-0.532995845096318	8.05418605811988e-05	-0.53597035135124	7.21867446957582e-05	0.506520887228465	0.000204378649248699	-0.00721875900862459	0.960738045055527	0.384524726931186	0.00637309828834159	-0.621985421781765	1.83763072413699e-06
FCHO2	blue	0.0946831095751682	0.517549003421409	-0.0946831095751682	0.517549003421409	-0.59626779870758	6.15851705696458e-06	-0.877703854447622	1.26492676915167e-16	-0.577131181819466	1.41826828876717e-05	0.138582691369439	0.342300935874136	0.249722055769011	0.0835477869309268	0.805758817375424	2.88557685915595e-12	-0.82458606562164	3.28195951008263e-13
KIF26B	blue	-0.163426413886094	0.261855532401748	0.163426413886094	0.261855532401748	0.601670644849494	4.81866567680125e-06	0.803047888756464	3.870163830732e-12	0.686052865855136	5.3131546673953e-08	-0.144660609614339	0.321338021077682	-0.332369632673613	0.0196328639270817	-0.774321428846451	6.73292155903161e-11	0.822416156252314	4.27112198432418e-13
PGPEP1	blue	-0.0622749128326396	0.670775512476494	0.0622749128326396	0.670775512476494	0.353034496775403	0.0128414310220582	0.664141411845018	1.96498370055189e-07	0.361710792015102	0.0106577098088055	-0.0601474253652869	0.681413557813999	-0.182721354167083	0.208883524010077	-0.602281909512737	4.68542620047219e-06	0.56154181816079	2.69455414284116e-05
NAMPT	blue	-0.17243495768088	0.236102791127641	0.17243495768088	0.236102791127641	-0.243752700715303	0.0914526284703459	-0.557861106140201	3.12079606193536e-05	-0.45412548360113	0.00104699969857867	0.0761919457433655	0.60283176980115	-0.183665840334642	0.206499496260134	0.38942355687617	0.00568009775360915	-0.555699595782964	3.39913900661084e-05
CALN1	blue	-0.165079035149068	0.256995903658833	0.165079035149068	0.256995903658833	0.561834649892728	2.66305547723631e-05	0.674061440119221	1.10183663361213e-07	0.741572659805649	1.0927579741084e-09	-0.285642487705772	0.0466410189264913	-0.161064021420557	0.268908343869515	-0.646151040197279	5.31970102413704e-07	0.817260101557123	7.87593601961996e-13
MTUS2-AS1	blue	-0.240770579546671	0.0956136038387194	0.240770579546671	0.0956136038387194	0.446379733247926	0.00130493140427971	0.78549942774484	2.33352808479836e-11	0.531030100085512	8.65389727112641e-05	-0.122902137433041	0.400178862625495	-0.18774398036544	0.196425228023148	-0.712426276715906	9.39941061707571e-09	0.732859332468749	2.14065390459482e-09
FBXO36	blue	-0.237910536380463	0.099740597834104	0.237910536380463	0.099740597834104	0.484001704623602	0.000425904674928862	0.795395439650672	8.65490633687717e-12	0.386253174687393	0.00612061898243418	-0.0524440506939831	0.720434769368338	-0.347741072024521	0.0143535352036092	-0.781362624577507	3.47891468017301e-11	0.684118585938833	5.99038090706639e-08
LINC00421	blue	-0.0449634663648995	0.759015213882172	0.0449634663648995	0.759015213882172	0.286776446028954	0.0457391667883742	0.773410198279691	7.32091311532646e-11	0.414241842992444	0.00308614813613974	0.0106308958164589	0.942206240617149	-0.138989650192607	0.340871462486055	-0.660474827238399	2.42028571720498e-07	0.675711040091843	9.98640131035843e-08
RMND1	blue	0.212492245101387	0.142690260021797	-0.212492245101387	0.142690260021797	-0.189844990421193	0.191373300298491	-0.579507081206835	1.28238357017357e-05	-0.363954202785804	0.0101480549732418	0.440766381791685	0.00152586482931711	0.0244913081077414	0.867339851263392	0.386673771493172	0.00606051608259313	-0.477174081769155	0.000526906057143785
RPRD1A	blue	0.111849641141317	0.444187563820574	-0.111849641141317	0.444187563820574	-0.318613349669309	0.0256665664405147	-0.772414271372652	8.0189115336791e-11	-0.495143730103182	0.000298051622708227	0.330380506097723	0.0204230407269096	-0.0844208920029378	0.564127326492621	0.597365751258544	5.86111629670888e-06	-0.740273616103012	1.21001646903842e-09
SLC44A4	blue	-0.158907264224843	0.275456448522552	0.158907264224843	0.275456448522552	0.363428427706662	0.0102655768855065	0.856230843557402	4.42400388511122e-15	0.409783023050006	0.00345529643557311	-0.0260694128891877	0.858876040585517	-0.175602143751561	0.227475514102141	-0.739265684736854	1.30905891145481e-09	0.700278343375885	2.1361037458713e-08
USP6NL-AS1	blue	-0.356017419698592	0.012051022494477	0.356017419698592	0.012051022494477	0.554527174349551	3.55948151785778e-05	0.635474591685543	9.32099227370012e-07	0.509206169413381	0.000186601992507423	-0.161244794253135	0.268364239393675	-0.458723103326382	0.000916453172852209	-0.708235615081631	1.2534837366621e-08	0.649071383213697	4.54577240188298e-07
DTWD1	blue	0.311427919219118	0.0293907625873293	-0.311427919219118	0.0293907625873293	-0.437617903997183	0.00166385941378955	-0.682097845029892	6.78367813836734e-08	-0.395010952108664	0.0049707825383742	0.427987407476107	0.00215745132713189	0.0249878057874642	0.864675364279929	0.550944962815323	4.0934111198209e-05	-0.651571052480474	3.96810173892246e-07
OR8B8	blue	-0.202390958838853	0.163123087074079	0.202390958838853	0.163123087074079	0.329263240094533	0.0208785259035219	0.756783424088233	3.16183934532564e-10	0.39749974700824	0.0046806353192144	0.00720989426467934	0.960786221715875	-0.186296802652752	0.199959526023596	-0.714100811549132	8.36620910933201e-09	0.675342922578581	1.02085266095805e-07
CCDC148-AS1	blue	-0.185182796821713	0.202710590230763	0.185182796821713	0.202710590230763	0.461776794055876	0.000838010315613719	0.795353265304142	8.69256085706243e-12	0.429778529621689	0.00205685735192999	-0.0295315586589933	0.840363760744037	-0.234388946180061	0.105009484994536	-0.697277136168443	2.60017023290034e-08	0.692045411817983	3.64240168578184e-08
C1S	blue	0.447967185695423	0.00124786664650262	-0.447967185695423	0.00124786664650262	-0.555335571605597	3.44819884639366e-05	-0.649014041266862	4.55990072046689e-07	-0.506836738235565	0.000202210705673912	0.244417984981149	0.0905438602158775	0.192063884390448	0.18613909071774	0.654249871652252	3.42549918190967e-07	-0.707720110486571	1.29821747833771e-08
IQCF3	blue	-0.154944294154275	0.287760706731973	0.154944294154275	0.287760706731973	0.501936942725335	0.000238311638207138	0.734246314958542	1.92673405422041e-09	0.353809021817722	0.012632049760435	-0.164573819430759	0.258475046300411	-0.279591276537961	0.0517015055323467	-0.731438411064498	2.3828640196199e-09	0.629317281905844	1.27575394955479e-06
PGC	blue	-0.1595833300945	0.273392624210257	0.1595833300945	0.273392624210257	0.566611039235305	2.19481597320006e-05	0.730872214467967	2.48638229851659e-09	0.56728821295914	2.13494138536748e-05	-0.132996521792518	0.362296293175036	-0.334683581529083	0.0187463090520609	-0.70649536182757	1.41058152222911e-08	0.736634175801035	1.60485509794416e-09
PTH2	blue	-0.286209319188241	0.0461884170051934	0.286209319188241	0.0461884170051934	0.522980648653778	0.000115596362019898	0.844786748927883	2.34372528281448e-14	0.733341272443547	2.06390766591375e-09	-0.208103595740269	0.151320572223495	-0.365993299036749	0.00970316951975838	-0.800808833952746	4.91539886012041e-12	0.875662655238085	1.82331211910539e-16
GNG12	blue	0.340547117165519	0.0166501913517045	-0.340547117165519	0.0166501913517045	-0.634471716108585	9.81446352320904e-07	-0.665219245447182	1.8472070842381e-07	-0.68369457102177	6.14926228221828e-08	0.49925112214859	0.00026049320152525	0.47734169840581	0.000524188165356967	0.63845510824837	7.98732832126705e-07	-0.712846399002533	9.12948129386657e-09
RAPGEF6	blue	0.150290944339387	0.302659484147035	-0.150290944339387	0.302659484147035	-0.379139100089588	0.00721882699508725	-0.630038683304721	1.23012870884616e-06	-0.404852857770605	0.00390823040319233	0.202784867030717	0.162288318079346	0.126592251366293	0.386071204315482	0.545336836204531	5.07842032491961e-05	-0.584339525600701	1.04228966129529e-05
OTOF	blue	-0.198918083577025	0.170618742717024	0.198918083577025	0.170618742717024	0.459705818518782	0.000890519645405527	0.854682335790724	5.5895880584524e-15	0.599550913844201	5.30837650487192e-06	-0.163608603195055	0.261316801376991	-0.254289036779609	0.0778697629443822	-0.777436435173313	5.04221144193564e-11	0.819245780242853	6.23662100435308e-13
SELENOI	blue	0.127689569459727	0.381933454251768	-0.127689569459727	0.381933454251768	-0.336016141203305	0.0182513073164596	-0.759702614842831	2.46653096301915e-10	-0.50919764917996	0.000186656100362545	0.0777483370193919	0.595423220279546	0.0131171332437718	0.928721615925611	0.625990858661321	1.50722855964179e-06	-0.694352977592842	3.14195350974708e-08
CKAP5	blue	0.306219911160925	0.0323624990944043	-0.306219911160925	0.0323624990944043	-0.296317020418742	0.0387007323729257	-0.600426053344698	5.10086633842628e-06	-0.518387392517682	0.000135921013007874	0.323667003512985	0.0232909370680116	0.0817140461160161	0.576730458525582	0.483727342064141	0.00042959920389051	-0.636155194014857	8.99936119692556e-07
ECE2	blue	-0.156658324140029	0.282395648470918	0.156658324140029	0.282395648470918	0.424137239001156	0.00238858203157865	0.879617194170796	8.92539358876349e-17	0.700460579764997	2.11059276334317e-08	-0.209877754493093	0.147786490209041	-0.174997327224591	0.229105974389543	-0.744771219766078	8.48013878924574e-10	0.847408187064427	1.61914082810735e-14
CARD14	blue	-0.214770113098137	0.138357595508058	0.214770113098137	0.138357595508058	0.274635975685928	0.0561688084573676	0.814749223273184	1.05372119621724e-12	0.403916973175096	0.00399986810651288	0.0167522224110163	0.909042583316684	-0.186582213381633	0.199258963253834	-0.717386588381737	6.64128730487769e-09	0.638782127366345	7.85235784540305e-07
STAB1	blue	-0.227460945093193	0.115995810054087	0.227460945093193	0.115995810054087	0.271388229375855	0.0592617919280894	0.615189072637221	2.55620358583183e-06	0.604709218149247	4.18930453000085e-06	-0.14697363135707	0.313578278279452	-0.205185056133872	0.157269154767151	-0.510398087993588	0.000179171708064369	0.64085660830411	7.04442050166661e-07
ADAM9	blue	0.438029750204358	0.00164519891591901	-0.438029750204358	0.00164519891591901	-0.57935646925147	1.29062739959612e-05	-0.856529690458976	4.22744908816419e-15	-0.554176408790207	3.60878550200635e-05	0.361586327889297	0.0106866188051776	0.370230894987199	0.00883213672057306	0.811670118165367	1.49686713641989e-12	-0.811464051519892	1.53209990935401e-12
SLC30A5	blue	0.364876596406567	0.00994467913380481	-0.364876596406567	0.00994467913380481	-0.431004637380909	0.00199041788328866	-0.684957632769262	5.68725063094305e-08	-0.54091984101037	6.00227747913849e-05	0.207242516025928	0.153058107298293	0.181080755297235	0.213070389474531	0.604953149892702	4.14223718672924e-06	-0.637507192547916	8.39086765299708e-07
ITGA9	blue	0.144506428257105	0.321859546802718	-0.144506428257105	0.321859546802718	0.362957114500146	0.0103719197076097	0.550743765011839	4.12547508518177e-05	0.603446665369753	4.4409379383483e-06	-0.220956022920958	0.127086963696997	-0.0755687679581293	0.605809359573499	-0.470056536424726	0.000654721422240608	0.664793892018864	1.8928752134796e-07
RAP1A	blue	-0.23488502670305	0.10425459520693	0.23488502670305	0.10425459520693	0.521708765910697	0.00012092694231267	0.945663937717188	1.42714591423223e-24	0.534584380161128	7.59758274155142e-05	-0.123683601145913	0.397166498935599	-0.287099814875783	0.0454846084191488	-0.870110921323929	4.77579969234543e-16	0.840820500057829	4.04941567846127e-14
MEGF10	blue	-0.130988839484575	0.369652110285045	0.130988839484575	0.369652110285045	0.439506548271628	0.00157980823453706	0.617665247103186	2.26862656939296e-06	0.685484591831725	5.50428153762023e-08	-0.23111041417899	0.110104453764275	-0.245860190181885	0.0885979741997972	-0.584918716168667	1.01648535521871e-05	0.720597845936399	5.28309197287842e-09
PPHLN1	blue	0.319741422565211	0.0251194156112341	-0.319741422565211	0.0251194156112341	-0.683212704744785	6.33460887349792e-08	-0.624906855244958	1.59072181692816e-06	-0.546937090644927	4.77725361961582e-05	0.330434572594571	0.020401213402238	0.470286053803603	0.000650199508337953	0.661311140376638	2.30851055701641e-07	-0.658075015817595	2.76972939967763e-07
ETS1	blue	0.176707098929951	0.22451748771647	-0.176707098929951	0.22451748771647	-0.562286305687909	2.61513612866798e-05	-0.817655840050326	7.51970361200022e-13	-0.438821106617364	0.00160986516565844	0.209222853100569	0.149083861317134	0.170488165787801	0.241515509449113	0.730389262210785	2.57801131887488e-09	-0.724952848902792	3.854145643375e-09
DDX53	blue	0.0522461221655804	0.7214472258693	-0.0522461221655804	0.7214472258693	0.194898054828089	0.179603463543982	0.513804883444178	0.000159393227487261	0.520414188113996	0.000126581940788724	-0.0889274543416715	0.543434128034237	0.0165837180085063	0.909953702466355	-0.384321216474443	0.0064034140238631	0.56656719025303	2.19874580833209e-05
DNAJC11	blue	0.129271105822995	0.376016347823707	-0.129271105822995	0.376016347823707	-0.23324446124661	0.106767067255444	-0.537089270272811	6.9254744047404e-05	-0.338618261427384	0.0173165745590189	0.163743049355149	0.260919721934191	-0.00233363228330486	0.987303214759142	0.412486423638441	0.00322710752886388	-0.513227590378083	0.000162598227281498
BAGE	blue	0.15660988559322	0.282546358042238	-0.15660988559322	0.282546358042238	-0.0900323160237014	0.53841725090483	-0.545830254259843	4.98375389158061e-05	-0.154868501363329	0.28799947027343	-0.00185462207212743	0.989909253214672	-0.0340325266126112	0.816425426706175	0.428001215343599	0.00215665944732597	-0.378966987391939	0.00724738910815358
TTL	blue	0.0885924723883827	0.54495962545782	-0.0885924723883827	0.54495962545782	0.328852841460031	0.0210479736859294	0.67296035314349	1.17618153876327e-07	0.627234828001185	1.4164413339704e-06	-0.139095623960227	0.340499829687652	-0.0169231521607924	0.908118468365111	-0.544171771048501	5.3085245857251e-05	0.696313439803803	2.76820490021431e-08
SHISAL2A	blue	0.020214954633603	0.890346553418332	-0.020214954633603	0.890346553418332	0.395363212817903	0.00492878266461958	0.678396118830518	8.49785796581406e-08	0.351635665803407	0.0132271172024118	-0.0630498976475982	0.666916045724143	-0.167921099961747	0.248781100102652	-0.599961915017402	5.20996688824727e-06	0.607105763403026	3.7476197034753e-06
LARP4	blue	-0.017009866798442	0.907649700096475	0.017009866798442	0.907649700096475	-0.335705838880597	0.0183655741826968	-0.694126018083469	3.18815380990559e-08	-0.49806426069767	0.00027087870101768	0.219380809900284	0.129889068665519	0.0351427297939099	0.810545339476582	0.547611358966704	4.65533289046599e-05	-0.640256815665561	7.26967899647516e-07
SNX25	blue	0.0278122855750108	0.849546775343176	-0.0278122855750108	0.849546775343176	-0.489957339411008	0.00035245866264943	-0.635295619420467	9.40732809651786e-07	-0.520159149452025	0.000127724029610101	0.143552787927667	0.325097151246076	0.159640391846038	0.273218901395804	0.589511103412935	8.318229738811e-06	-0.637284682386075	8.48830473815734e-07
CARF	blue	-0.211675208179545	0.144268623041183	0.211675208179545	0.144268623041183	0.0795605235430883	0.586848106504602	0.608111458230406	3.5754636970984e-06	0.171812140281992	0.237825316549001	0.0103658030698382	0.943645038642492	-0.0587407006085835	0.68848156062811	-0.486338683187983	0.000395579528660966	0.444153691864054	0.00138887468038719
DUSP16	blue	-0.144400404554586	0.32221848702972	0.144400404554586	0.32221848702972	0.694092276533328	3.19507644489055e-08	0.850095773404206	1.10017903942601e-14	0.733131357912998	2.09701135266348e-09	-0.198417222929061	0.171720038573538	-0.422790982075552	0.00247442637710816	-0.850806134521956	9.92110017704901e-15	0.870727592222118	4.30080342842159e-16
CCNL1	blue	-0.021408938280614	0.883913117849326	0.021408938280614	0.883913117849326	-0.262994489275268	0.0678918690155307	-0.629455322609385	1.26690358168101e-06	-0.512375179156976	0.000167437931581567	0.187413317689412	0.197228842549033	-0.21036886370914	0.146819085554503	0.444427394205593	0.0013783001444011	-0.678688903734296	8.34875373581722e-08
TAS1R1	blue	-0.0386339984886743	0.792122897530386	0.0386339984886743	0.792122897530386	0.482699718571692	0.000443695661224933	0.581573144469651	1.17409288156628e-05	0.560641917472714	2.79350936689905e-05	-0.0553481973696806	0.705634631483469	-0.173833485734923	0.232266053928723	-0.595676622845247	6.32437200910901e-06	0.675740824877169	9.96862810219395e-08
KLF7	blue	0.0401973734313148	0.783909035420385	-0.0401973734313148	0.783909035420385	-0.574789651117248	1.56506901496819e-05	-0.853898794365944	6.28529604531497e-15	-0.49869823908973	0.000265285359266558	0.117056184430115	0.423131844767693	0.14615137715898	0.316322997264801	0.800353386841182	5.15844000473709e-12	-0.80279841619663	3.97523930547114e-12
OTUD5	blue	-0.186707980753647	0.198950808984528	0.186707980753647	0.198950808984528	0.242408011727195	0.0933110988516351	0.536230141399907	7.14960499940315e-05	0.106258381554747	0.467429268269368	0.165160467159324	0.256758024633434	-0.286359211820687	0.0460693313170559	-0.565516879423437	2.29483436836583e-05	0.30563501488013	0.0327112755060851
SYNCRIP	blue	-0.0921496914090434	0.52886610294471	0.0921496914090434	0.52886610294471	0.274341687164424	0.0564436014608276	0.551865075737981	3.94967070786555e-05	-0.0114919255666551	0.93753426071479	0.31684179384614	0.0265459382320551	-0.189269710942913	0.192747281436492	-0.595301278016172	6.43180998637974e-06	0.367844401310336	0.00931396718582462
UBA6	blue	-0.0461258582808331	0.752979339810381	0.0461258582808331	0.752979339810381	-0.0312272672449899	0.831327150039946	-0.549302637889153	4.36196432585152e-05	-0.142666696730365	0.328123736404897	0.00539370428707243	0.970659232599131	-0.260717761859683	0.0703973683757193	0.337543526763372	0.0176975957433661	-0.370729818520802	0.00873417379892849
ADGRG5	blue	-0.212821909395267	0.142057054629091	0.212821909395267	0.142057054629091	0.533532059897195	7.89732714105291e-05	0.807881159209648	2.28570238141354e-12	0.605318434690188	4.07266997365456e-06	-0.106260960283085	0.467418400898577	-0.328671806272576	0.0211230882065178	-0.76099484013402	2.20728074058014e-10	0.77073673471171	9.33870604067317e-11
NAA16	blue	0.124574968580956	0.393746691438799	-0.124574968580956	0.393746691438799	-0.55592568824122	3.36899195899639e-05	-0.847120587582063	1.68675751235471e-14	-0.599133261628929	5.41013918102367e-06	0.281587286398	0.0499853626779481	0.169560426656316	0.244124430899947	0.745314196372886	8.11985699413956e-10	-0.816017847954368	9.10101067137523e-13
LITAF	blue	-0.21930425674572	0.130026419913669	0.21930425674572	0.130026419913669	0.283960016757596	0.048005741414951	0.565848317087912	2.26410313649083e-05	0.316458754926037	0.0267393466214607	0.0471452161266884	0.747698174075632	-0.244165122404849	0.0908884349279121	-0.552033435845991	3.92387632892131e-05	0.495563752992784	0.000293997452264902
TXNL4A	blue	0.0471214010398835	0.747821427491423	-0.0471214010398835	0.747821427491423	-0.44799138295112	0.00124701434352291	-0.574891788486089	1.55838402545069e-05	-0.48255505785578	0.000445713226812553	0.0137918213281092	0.925065561003641	0.44861637577731	0.00122517952584842	0.590869644223916	7.83460759676407e-06	-0.51494714855433	0.000153220479618605
IFIH1	blue	0.119864226261185	0.412014899848034	-0.119864226261185	0.412014899848034	0.0134145721712967	0.927109645637066	-0.556115694204211	3.34384680441947e-05	-0.110770458443791	0.448623115161592	-0.0699686779070698	0.632847278060299	-0.100768345501048	0.490870094239298	0.370608744683614	0.00875785974367361	-0.329195537089904	0.0209064000242616
MCOLN2	blue	-0.0661141187087497	0.651740238223118	0.0661141187087497	0.651740238223118	0.1007329788798	0.491023053933	0.528198024527608	9.5898231111307e-05	0.485560578384645	0.000405452430165694	-0.247493819412597	0.0864333718906549	0.108896156262245	0.456384191436112	-0.315927309026198	0.0270096391689504	0.528996556148608	9.316989042678e-05
CLASP2	blue	0.300715942878211	0.0357695559135604	-0.300715942878211	0.0357695559135604	-0.557965124726897	3.1079451271608e-05	-0.62045107324048	1.98113714126951e-06	-0.340734715318927	0.0165865582302187	0.360821109616176	0.0108658407960765	0.188956058232289	0.193499348531043	0.567843796504218	2.08694449255391e-05	-0.59809684324887	5.67051917369752e-06
SORBS2	blue	-0.264628355357396	0.0661379637877625	0.264628355357396	0.0661379637877625	0.520294356042343	0.000127117396349337	0.580976050654777	1.20448803975142e-05	0.534324925754895	7.67050371871599e-05	-0.218202955134191	0.132014460310364	-0.357133308554134	0.0117662536998575	-0.597063479892913	5.94163759369377e-06	0.627210211892323	1.41818744692305e-06
IREB2	blue	0.179201904398344	0.217936876057129	-0.179201904398344	0.217936876057129	-0.423937147767781	0.00240117164367444	-0.620239613231034	2.00171148494593e-06	-0.338593079377753	0.0173254219564452	0.386834257292501	0.00603771874465021	-0.0515548013052277	0.724987211285157	0.51254399925726	0.000166469146010315	-0.604838640982998	4.16427065893907e-06
LINC02875	blue	-0.161282123862055	0.26825197298411	0.161282123862055	0.26825197298411	0.317804406571889	0.0260650402246928	0.813897878946381	1.16187478883859e-12	0.516870787865401	0.000143315211259177	-0.0755376001091022	0.605958449018007	-0.210478656402841	0.146603454385248	-0.678192407358801	8.60306684824959e-08	0.688547874665758	4.54525204634273e-08
FAM153B	blue	-0.169903500496453	0.243157441009558	0.169903500496453	0.243157441009558	0.254301651173485	0.0778545120457214	0.591061744287647	7.76836002444285e-06	0.326473667538552	0.0220533055328219	-0.0629235207872983	0.667544830926396	-0.169433615332535	0.244482522557541	-0.535357704925615	7.38398029147846e-05	0.4853306733221	0.00040841186696776
ACTR3B	blue	-0.0602949311019764	0.68067397657611	0.0602949311019764	0.68067397657611	0.140375177461439	0.336032486100734	0.557118431690432	3.2139778902821e-05	0.16345667600353	0.261765996385447	-0.0254399761972704	0.862250056430875	-0.0114885551278684	0.937552544888616	-0.43506152644166	0.00178395929580411	0.36664938631047	0.00956364951799691
PDZD3	blue	-0.0390532768509109	0.789917806283715	0.0390532768509109	0.789917806283715	0.635861708767554	9.13676465102833e-07	0.710246948014195	1.09241637226357e-08	0.66508617904036	1.86138190588056e-07	-0.203727146685399	0.1603041047517	-0.250896641934693	0.0820573739592313	-0.706070332697155	1.45166503594839e-08	0.775561642342773	6.00403212737076e-11
CWC27	blue	-0.0134964344018326	0.926666043798474	0.0134964344018326	0.926666043798474	-0.599615922823814	5.2926971252787e-06	-0.870161778879958	4.73481181287073e-16	-0.513345266544057	0.000161940196556664	0.00243261395102293	0.986764723881377	0.251696906195008	0.0810539390049474	0.865242641599167	1.072206773121e-15	-0.824189653296118	3.444692552709e-13
IFNLR1	blue	-0.154458486407353	0.289293346219533	0.154458486407353	0.289293346219533	0.669081339072064	1.47716548250414e-07	0.536199497890474	7.15772051285702e-05	0.561222727020605	2.72926722381902e-05	-0.349824794273735	0.0137410929174434	-0.399165085179776	0.00449487241638909	-0.575332326452681	1.52985091433274e-05	0.616277629376395	2.42584998883174e-06
RSRC1	blue	0.307403802414016	0.0316659694811047	-0.307403802414016	0.0316659694811047	-0.436364477756062	0.00172181582644696	-0.771168700242432	8.98050744737255e-11	-0.507996768019836	0.000194426564818111	0.1499354317833	0.303817785826786	0.330595583332111	0.0203363279181781	0.74269250905935	1.00035119954681e-09	-0.67540637023426	1.01699149642713e-07
TMCC2	blue	-0.2413164235696	0.0948412157482934	0.2413164235696	0.0948412157482934	0.510487632968794	0.000178624511400041	0.920084715324933	9.28948210777014e-21	0.578746813839645	1.32449924834072e-05	-0.12297158976146	0.399910602994867	-0.295909580496412	0.0389819366829582	-0.838329905512612	5.66553948025756e-14	0.817097903739295	8.02651513401936e-13
SLC25A41	blue	-0.0737346698295664	0.614609531766457	0.0737346698295664	0.614609531766457	0.408330265253958	0.00358369493929979	0.753216375477598	4.26290214943884e-10	0.374825620736583	0.00796486532311875	-0.132036301672177	0.365803243149986	-0.192093299144752	0.186070398201944	-0.627034812613021	1.43068722783252e-06	0.607616547632918	3.65924536953093e-06
SEPTIN6	blue	0.185298970883243	0.202422455945809	-0.185298970883243	0.202422455945809	-0.610664270374919	3.17084204995795e-06	-0.785236733599896	2.39408115639503e-11	-0.576233824237766	1.47295731784275e-05	0.0894669448785496	0.540981637092886	0.199813989721804	0.168661603880228	0.754394907476385	3.86433072645752e-10	-0.785213067065215	2.39960884160771e-11
SDS	blue	-0.159160282031712	0.274682860538001	0.159160282031712	0.274682860538001	0.450024737952933	0.00117722406643355	0.806305066831813	2.7183227770679e-12	0.496143934231075	0.000288479550056926	-0.029395550838391	0.841089459722595	-0.16965766991221	0.24385007553701	-0.746891937068563	7.1530897916134e-10	0.751657139034101	4.85003199433635e-10
TGFB3	blue	-0.196923618018192	0.175034737597714	0.196923618018192	0.175034737597714	0.383752150699972	0.00648885155009982	0.738268560331753	1.41451628545873e-09	0.392380547217845	0.00529442526310525	0.00529750016376764	0.971182343215089	-0.178935546128419	0.218632987097068	-0.69268071938756	3.49763861548605e-08	0.64048185374544	7.18438859005481e-07
POFUT2	blue	-0.238810804900907	0.0984269655906516	0.238810804900907	0.0984269655906516	0.369959900026512	0.00888574309793582	0.674657434905464	1.06345249204142e-07	0.44355693307053	0.00141218184255106	0.0298719450223577	0.838548132731218	-0.253586610080971	0.078722723629692	-0.623583736884704	1.69845526454269e-06	0.594203343790399	6.75585090139404e-06
SLC22A7	blue	-0.146353391983486	0.315647253834188	0.146353391983486	0.315647253834188	0.328164544584386	0.0213347640771707	0.654838413011895	3.31596058423579e-07	0.437343749996404	0.00167638536324054	-0.025100976746337	0.86406823220692	0.0163417316598509	0.911262345595261	-0.549935553817931	4.25661197671126e-05	0.636242270763639	8.95896528357884e-07
USP25	blue	-0.327960189318478	0.021420543353947	0.327960189318478	0.021420543353947	0.317813104195704	0.0260607285436065	0.681009809110215	7.2505426269486e-08	0.353357979709945	0.0127536237194589	-0.157564552866319	0.279585771656742	-0.110505739157398	0.449714842360269	-0.606738481934886	3.81238382938119e-06	0.608284737599325	3.54655265277318e-06
ZCCHC7	blue	-0.0160936929095272	0.912603961377089	0.0160936929095272	0.912603961377089	-0.304107205236641	0.0336370323783911	-0.77880538202355	4.43398606359793e-11	-0.49411521680798	0.000308193805049693	0.114361766088828	0.433956893364448	-0.0774562780349944	0.596810377920275	0.634713933062644	9.69310069144816e-07	-0.750393625050526	5.38090561658766e-10
PTPRM	blue	0.312685491171176	0.0287082900475137	-0.312685491171176	0.0287082900475137	-0.5766735865652	1.44591777413965e-05	-0.793097531979133	1.09484980176576e-11	-0.357629867041401	0.0116414030275221	-0.0128908249143689	0.929948283906711	0.555946014295457	3.36629376188658e-05	0.86539005425691	1.04675377855409e-15	-0.641263525560873	6.89531880901962e-07
LINC00824	blue	-0.174786231815259	0.229676934042732	0.174786231815259	0.229676934042732	0.354111916399496	0.0125509657384546	0.551666132903752	3.98035121124779e-05	0.520182291444248	0.000127620011300985	-0.0415276915113825	0.776937900861171	-0.251232563529722	0.0816349881613993	-0.571168980091178	1.81984265692914e-05	0.618280592089478	2.20197936147978e-06
PDZRN3	blue	-0.123815573494368	0.396659085345143	0.123815573494368	0.396659085345143	0.340073580286225	0.0168117377571697	0.616209591660248	2.43381312018069e-06	0.481325026025796	0.000463205833569183	-0.00424603554852239	0.97690042483317	-0.260950273617794	0.0701381763596154	-0.604198455285003	4.28946708800649e-06	0.574453337717631	1.58726833443748e-05
ELAVL3	blue	-0.11288491485047	0.439955347843148	0.11288491485047	0.439955347843148	0.453388076179559	0.00106942008215157	0.837329414073863	6.47350354490676e-14	0.568905301281254	1.99799239302302e-05	-0.0753012100185856	0.607089722966869	-0.0890595606212819	0.542833086202763	-0.747270455760769	6.93786109256332e-10	0.814355433302104	1.10250436713845e-12
CAPRIN2	blue	0.111121773137768	0.447176511290156	-0.111121773137768	0.447176511290156	-0.252728738912704	0.0797743992846096	-0.576426543076848	1.46105078559497e-05	-0.166750325816586	0.252143357608151	0.237742256788449	0.0999876379903498	-0.00882488697474761	0.95201178169458	0.420928289219786	0.00259770117045247	-0.451818902790523	0.00111856519730313
ZAP70	blue	-0.0995836179355474	0.496007467215423	0.0995836179355474	0.496007467215423	0.48885796004482	0.000365086247389038	0.758444845665189	2.74626104009539e-10	0.354825638773353	0.0123616653505167	-0.160059091580868	0.271946417081448	-0.121185045895416	0.406844352102162	-0.68402189436195	6.02626978482843e-08	0.666343722972523	1.73138712497024e-07
SAE1	blue	0.112940619122237	0.43972826449446	-0.112940619122237	0.43972826449446	-0.271115460925257	0.0595276668236668	-0.743445534467505	9.42409519668856e-10	-0.584835060444599	1.02017559814484e-05	0.267578523111997	0.0630626878650918	-0.04699057168012	0.748498637430218	0.545747901453621	4.99944065319289e-05	-0.75511063349282	3.6397196629474e-10
PTGIR	blue	-0.195386680743923	0.178493581867142	0.195386680743923	0.178493581867142	0.558365265002833	3.05896195881062e-05	0.793304128674856	1.07208268961017e-11	0.548888799736168	4.43213762616426e-05	-0.308439830647235	0.0310666818950887	-0.236943840662358	0.101166179154868	-0.709779772837527	1.12799324288613e-08	0.759573519653392	2.49395265909216e-10
SLAMF1	blue	-0.126037200386882	0.388174229096871	0.126037200386882	0.388174229096871	0.59936485231352	5.35349027670472e-06	0.532583926855725	8.17661316781125e-05	0.674410145573346	1.0792243788046e-07	-0.178537404974238	0.219676383907511	-0.350838257425888	0.0134513810212736	-0.595039606768863	6.50770643696881e-06	0.665174935428695	1.85191594250952e-07
LILRA5	blue	-0.0571996645929891	0.69625470899182	0.0571996645929891	0.69625470899182	0.509620492140591	0.00018398797318534	0.643551131688764	6.11038023946164e-07	0.684182808567078	5.96665422485972e-08	-0.123181125269657	0.399101906347326	-0.232541833965771	0.107857211563458	-0.639327663637513	7.63191591349486e-07	0.740654147939906	1.17449451154416e-09
KLHL17	blue	-0.141349028330467	0.332657032621271	0.141349028330467	0.332657032621271	0.56377455913269	2.46279220923656e-05	0.643653625431491	6.0772414282445e-07	0.598322019219205	5.61298117849664e-06	-0.210482342608349	0.146596218803553	-0.231022618519743	0.11024344381475	-0.602072668760979	4.73064613265293e-06	0.673267220749116	1.15500369070646e-07
OR10A4	blue	0.0334317511503367	0.81961157473099	-0.0334317511503367	0.81961157473099	0.347048912976553	0.0145620597122971	0.705506587677665	1.50789178666834e-08	0.386431870045681	0.00609502042487023	-0.0923816629833952	0.527824811458465	-0.115970096012361	0.427476770621974	-0.624549462815545	1.61917817912952e-06	0.628988464300597	1.29706795881051e-06
OR8D1	blue	-0.214492984521584	0.138879409432525	0.214492984521584	0.138879409432525	0.48262695972791	0.00044470938714666	0.788095604755334	1.80808449300761e-11	0.491551149626463	0.000334852963855406	-0.130460821696659	0.371601493240896	-0.0943754307040885	0.518916943654568	-0.702828087336381	1.80411032298599e-08	0.748952714737629	6.05306552591279e-10
BLID	blue	-0.0052843709090096	0.971253734567995	0.0052843709090096	0.971253734567995	-0.29804449269595	0.037526938617133	-0.673901951922059	1.11232588401763e-07	-0.409646237077354	0.00346721073154202	0.0874985405136584	0.549955641527433	-0.0499152201646039	0.733405524001257	0.495149299866674	0.000297997532226479	-0.599490881263018	5.32289381657269e-06
GSX1	blue	-0.12889339837645	0.377424487841685	0.12889339837645	0.377424487841685	0.378404928874019	0.00734134720487354	0.761407291754286	2.13010140000392e-10	0.400025017444485	0.00440150435293233	-0.0453963711513072	0.756765616161765	-0.268881878565901	0.0617410017529035	-0.650711977551161	4.15842761146624e-07	0.631481647869534	1.14338631971968e-06
SMC1A	blue	-0.0895762877890743	0.540485223977021	0.0895762877890743	0.540485223977021	-0.206643260346696	0.154275955531332	-0.622018984795285	1.83460237453782e-06	-0.143317946621275	0.325897571673326	-0.0494686676792897	0.735703749517243	-0.118092687032451	0.419008721818159	0.464337807338907	0.000776926993346875	-0.466316246771112	0.000732508999984652
SMOX	blue	-0.237783771103649	0.0999266497425112	0.237783771103649	0.0999266497425112	0.475807355504404	0.000549545900791983	0.64681045380969	5.13491290745607e-07	0.318220865860913	0.0258592569676744	0.0305219172104444	0.835083484369232	-0.370505540667923	0.00877809359362829	-0.69991762887934	2.1874550058153e-08	0.560723388827807	2.78441493299329e-05
SLA2	blue	-0.221391832338082	0.126319812421256	0.221391832338082	0.126319812421256	0.570677700275046	1.85721378086243e-05	0.743602249245282	9.30755526092436e-10	0.509979243121047	0.000181751506971302	-0.104411726676123	0.475246204670189	-0.341005402305667	0.016495105688913	-0.785040227996818	2.44034557122158e-11	0.741505794570452	1.09852242075904e-09
KCNIP3	blue	-0.232278539685176	0.108267908481065	0.232278539685176	0.108267908481065	0.428720813928736	0.00211574563121878	0.653948438602961	3.48290027226445e-07	0.222450875558477	0.124470135626667	-0.204582122209841	0.15851913954683	-0.214893423752949	0.138125880559565	-0.569397393298715	1.95795216669379e-05	0.497408990563777	0.000276772050329595
KLK4	blue	-0.293837468550562	0.0404381585191806	0.293837468550562	0.0404381585191806	0.249495899928873	0.0838371723970727	0.728813269088424	2.89962188650748e-09	0.550782002859682	4.11936361493064e-05	0.0525658705665046	0.719811864271498	-0.26588676833428	0.0648118771389831	-0.626999717953541	1.43320050391978e-06	0.647374838532901	4.98152565002193e-07
CMTM3	blue	-0.161865980834951	0.266500123124462	0.161865980834951	0.266500123124462	0.462879432629634	0.000811201705759739	0.845930289955598	1.99620450710869e-14	0.71405236636618	8.39453793029157e-09	-0.124088536995731	0.395610784302823	-0.215120701673167	0.137699557526151	-0.770325107089633	9.692562875933e-11	0.860702663998991	2.21688555214571e-15
CXADR	blue	-0.214446922410502	0.138966283146787	0.214446922410502	0.138966283146787	0.693276066402763	3.36689250369213e-08	0.773319108631714	7.38228610014344e-11	0.578367729407065	1.34597231626116e-05	-0.149192465519632	0.306247645118327	-0.375048681641968	0.00792470937869503	-0.811553860496762	1.516649053775e-12	0.778655566460484	4.49700244205051e-11
RGS5	blue	-0.0231698005618631	0.874438840373028	0.0231698005618631	0.874438840373028	-0.585484067863339	9.91867778553832e-06	-0.598296206098147	5.61954953346925e-06	-0.50258306223495	0.000233237992814549	0.380575932846298	0.00698417380428458	0.210968872640693	0.145643536479198	0.503565136279605	0.000225713830656305	-0.635149550040086	9.47834267393442e-07
CMTM1	blue	-0.143243751335541	0.326150712379136	0.143243751335541	0.326150712379136	0.451747804903396	0.00112083899346384	0.583188981047182	1.09535247168209e-05	0.373475785883689	0.00821164708900257	-0.0997503945343734	0.495282593585452	-0.302345991850422	0.0347310117147871	-0.581413254411829	1.18216193872896e-05	0.492390434936974	0.000325905480364272
ERVH-6	blue	-0.153339711378748	0.292843087589003	0.153339711378748	0.292843087589003	0.390877208371126	0.00548754259407098	0.831936140784803	1.30818773777827e-13	0.404177086398315	0.00397421151326558	-0.0608279992384675	0.678003698891881	-0.214370040495723	0.139111373581876	-0.72823653686953	3.02647690344258e-09	0.696744721809359	2.69178335845048e-08
CD79B	blue	-0.204324758879822	0.159054908098636	0.204324758879822	0.159054908098636	0.490128385793098	0.000350529924871276	0.889518264540618	1.329518593767e-17	0.679339490920243	8.02615563649385e-08	-0.171981864158209	0.237355062504254	-0.282211151286763	0.0494585521911333	-0.789807346092291	1.52518732452962e-11	0.857276763898332	3.77175449754979e-15
STH	blue	-0.119980601898429	0.411557820773136	0.119980601898429	0.411557820773136	0.45342985759017	0.0010681383572854	0.695316387692336	2.95273914962644e-08	0.437316125161051	0.00167765216918569	-0.0444627652782309	0.761619578775143	-0.166220888728749	0.253673826413703	-0.693258112523713	3.37076747838803e-08	0.674038199216741	1.1033593646359e-07
LLCFC1	blue	-0.227332498708952	0.116207443773541	0.227332498708952	0.116207443773541	0.435562770714935	0.00175982059367588	0.74823950443879	6.41433493525531e-10	0.493837556614227	0.000310984872960168	-0.00864108175287887	0.9530101519741	-0.326010050263506	0.0222538411572222	-0.705402906277894	1.51845280501177e-08	0.681212470108894	7.16136488945487e-08
TIMM10	blue	0.106216986920743	0.467603733590569	-0.106216986920743	0.467603733590569	-0.302794667259044	0.0344495638388557	-0.525734313400488	0.000104782292182159	-0.652112499353148	3.8523539920322e-07	0.172968846686952	0.234633027863287	0.445695260757842	0.00133024698982926	0.479474354648463	0.000490693650354596	-0.585608618349795	9.86518927018094e-06
GNG2	blue	0.311989870406279	0.0290841463285361	-0.311989870406279	0.0290841463285361	-0.625049453824965	1.57949808941291e-06	-0.616709746621089	2.37583688387376e-06	-0.56040095179264	2.82056781526735e-05	0.274313175297131	0.0564702819547375	0.504596977427708	0.000218046372221378	0.662217590413921	2.19281685970412e-07	-0.656844073559512	2.9667306173852e-07
CDC25A	blue	-0.126085849485061	0.387989633678787	0.126085849485061	0.387989633678787	0.206448136309251	0.15467403338711	0.581306807489657	1.18756226568499e-05	0.253470117682935	0.078864889352846	0.162932317174379	0.263320304840671	-0.135780813114138	0.352243176905886	-0.559234567106792	2.95498179556766e-05	0.496154241623659	0.000288382374142911
ZAR1	blue	0.00394064925892365	0.978561406418953	-0.00394064925892365	0.978561406418953	0.596552316084196	6.08013836846716e-06	0.552571178725886	3.84252102083534e-05	0.690656327114735	3.97871618901855e-08	-0.360356948120672	0.0109758066577796	-0.149923884252853	0.30385545675675	-0.557384128993296	3.18035167392583e-05	0.716767510528635	6.93828774824951e-09
CD79A	blue	-0.360299456957873	0.010989493415231	0.360299456957873	0.010989493415231	0.321152029863981	0.0244490045958177	0.584002919454214	1.05756282430378e-05	0.147905986484071	0.310484443690232	-0.0130960264131358	0.928836015227627	-0.110099324736601	0.451393766376766	-0.552130655990062	3.90905178540899e-05	0.435243323054089	0.00177517060114314
RHEB	blue	0.0104314101249008	0.943288937837906	-0.0104314101249008	0.943288937837906	-0.344573557742897	0.0153290798094628	-0.797123363137481	7.23832692045718e-12	-0.538298514566062	6.62088838938009e-05	0.0876417482900227	0.54930036761887	-0.0182359715733473	0.901024938644774	0.704547060983493	1.60832032702067e-08	-0.745268176994545	8.14982356660024e-10
SLC66A1	blue	0.0916691494992358	0.531026409386413	-0.0916691494992358	0.531026409386413	0.203927548251089	0.159884405590089	0.52596131842939	0.000103933370910547	-0.0467212905121467	0.749893103782165	0.226414270795711	0.117728915397726	0.129000124732968	0.377026280364936	-0.477307191703621	0.000524746653815896	0.324101182404229	0.0230957510815338
XRN1	blue	0.153974997741106	0.290823942319086	-0.153974997741106	0.290823942319086	-0.533112888943954	8.01970622867396e-05	-0.83223424434031	1.25911405728e-13	-0.427482556924418	0.0021865821060949	0.032232092797958	0.825982414630366	0.276277359818329	0.0546558675689977	0.837829685071045	6.05672334238057e-14	-0.702789902669842	1.80870340395979e-08
LINC00520	blue	-0.154070497558619	0.290521198444207	0.154070497558619	0.290521198444207	0.433069810908192	0.0018828103795869	0.602250168885177	4.69225994816847e-06	0.570533767023175	1.86829576848141e-05	-0.270957329314916	0.0596822399737906	-0.152172315672023	0.296577134489578	-0.528197346757804	9.59005775132335e-05	0.642938902011922	6.31186263956084e-07
TRIB3	blue	-0.281068192447681	0.0504271626494263	0.281068192447681	0.0504271626494263	0.417585795516645	0.00283258471018265	0.793966808491106	1.00204038431135e-11	0.182601486281825	0.209187463116755	0.100193992408134	0.493357219090799	-0.266420126453117	0.0642562805510079	-0.766822595328084	1.32599412771299e-10	0.558276802216348	3.06972963554777e-05
PHF23	blue	0.352168765552944	0.0130789780759537	-0.352168765552944	0.0130789780759537	-0.461960045438767	0.000833500550725215	-0.67408980968391	1.09998053999451e-07	-0.693194213795222	3.38459265042908e-08	0.284789235689443	0.047329124933216	0.469995484382879	0.000655929012927566	0.644437205129339	5.8293699940805e-07	-0.718576884617865	6.10351840866396e-09
CCDC116	blue	-0.319020844924864	0.0254677789057532	0.319020844924864	0.0254677789057532	0.195416623069197	0.178425730774234	0.741390544082208	1.10852545899431e-09	0.368031000578602	0.00927549216732517	-0.101060516722527	0.489607409899609	-0.0955977366316531	0.513493263055754	-0.600511405817928	5.081035105045e-06	0.602538131128337	4.63059835480743e-06
FCRL5	blue	-0.0594547179713308	0.684890688134507	0.0594547179713308	0.684890688134507	0.429890851201899	0.0020506901048635	0.555983932034873	3.36126564812997e-05	0.260231046424285	0.0709423948184264	-0.0881691319636603	0.546890443160608	-0.257082313293698	0.0745497001039823	-0.585162536995368	1.00580007410451e-05	0.488206094143549	0.000372765467990053
MAP3K19	blue	-0.224335723886205	0.12122881478923	0.224335723886205	0.12122881478923	0.260290752877062	0.0708753556378905	0.649187662699738	4.51724786313758e-07	0.325237334224238	0.0225914850365048	-0.0924630014517208	0.527459932840058	-0.103677365087949	0.478373951728394	-0.548678779360807	4.46814487195373e-05	0.5880907741647	8.85323620032126e-06
MOG	blue	-0.0354604130449041	0.808864646734005	0.0354604130449041	0.808864646734005	0.380856346807932	0.0069391597779041	0.694874899519982	3.03808089796369e-08	0.709758751305924	1.12961940551242e-08	-0.174438324035104	0.23062007243398	-0.0594767533384079	0.68477997886855	-0.592609747875294	7.2531134359925e-06	0.799919256751983	5.40066266819110e-12
RHOA	blue	0.197482504492586	0.173789055488296	-0.197482504492586	0.173789055488296	-0.663495306700464	2.03891019614878e-07	-0.707293766336275	1.33634230654725e-08	-0.580074929477088	1.25173701339912e-05	0.3851230332218	0.00628469464703465	0.207859140008541	0.151812363847821	0.655940129182658	3.11964530151987e-07	-0.769725001341361	1.02312044871077e-10
SAMD14	blue	-0.270466963839612	0.0601636200552817	0.270466963839612	0.0601636200552817	0.502139965521512	0.000236706716694146	0.700450043260295	2.11205993084274e-08	0.399302803775361	0.00447980372737502	-0.0742976595795802	0.611902462303235	-0.246052538955503	0.0883409328018882	-0.65942798532338	2.56732355591527e-07	0.61735486341362	2.30294986451212e-06
MKS1	blue	-0.0619965758551418	0.672163706391009	0.0619965758551418	0.672163706391009	0.490296694907637	0.000348641378104629	0.669557935387523	1.43664551869644e-07	0.477185482542367	0.000526720792608943	0.0197380259684251	0.892918323185163	-0.294458598052591	0.0399970372661412	-0.702665583857666	1.82373336257501e-08	0.622215493453984	1.81696447722563e-06
BIRC5	blue	-0.162454305458843	0.264742590035045	0.162454305458843	0.264742590035045	0.560662192493008	2.79124357054693e-05	0.805968653079661	2.82020684832134e-12	0.611345148728125	3.07033665034006e-06	-0.159853338059888	0.272571237986546	-0.379977493771373	0.00708108872392977	-0.789467775160167	1.57774377245758e-11	0.780701940166112	3.7050669253844e-11
ESYT2	blue	-0.138602336992154	0.342231844056889	0.138602336992154	0.342231844056889	-0.323301505216892	0.0234563198949468	-0.61415923056853	2.68548255753297e-06	-0.507293940676231	0.000199109552845882	0.18639329706686	0.199722478530135	-0.13836469088154	0.34306820243354	0.433138247790915	0.00187933466736143	-0.638573487344173	7.93822224290686e-07
CYTH2	blue	-0.200280618090998	0.167648718056012	0.200280618090998	0.167648718056012	0.510026237528121	0.000181460380633941	0.50439961639591	0.00021949437783825	0.607521806948963	3.67548976176409e-06	-0.299280579287588	0.0367051544649623	-0.257321135653021	0.0742711130643358	-0.526379843766468	0.000102384666180943	0.638971795166056	7.77505261048611e-07
RBM18	blue	0.098047705160201	0.502708785452291	-0.098047705160201	0.502708785452291	-0.282861490518654	0.0489141925603681	-0.737001294762757	1.56011031683045e-09	-0.388224481486724	0.00584334221082622	-0.107602212400152	0.46178445425992	0.235109287274865	0.103914708064982	0.651958202151377	3.88501379445151e-07	-0.615436365864881	2.52603234111062e-06
PSMB8-AS1	blue	-0.0662631377202327	0.651005694161452	0.0662631377202327	0.651005694161452	-0.0258120186435196	0.860255472042988	-0.621566369441859	1.87583433752299e-06	-0.365913305832607	0.00972029989610773	-0.272210030899189	0.0584665191724164	0.0874006038128398	0.550403983654066	0.496788281727885	0.000282461498069927	-0.502863855775922	0.000231063786651739
HEXD	blue	0.0492587653238511	0.736784825055664	-0.0492587653238511	0.736784825055664	0.19255452696672	0.184995659275834	0.698887126339151	2.34061164254728e-08	0.325696846657578	0.0223901825118804	-0.0688982295469776	0.638071493659279	0.0277855224726095	0.849689882487558	-0.544781757323431	5.18688509769139e-05	0.56794777863842	2.07807260212448e-05
LINC02941	blue	-0.183307896889496	0.207400740373301	0.183307896889496	0.207400740373301	0.473852664191076	0.00058344947971985	0.880700011955815	7.30773525977289e-17	0.455827967033408	0.000996835711282443	-0.122002707691916	0.40366235527828	-0.183488446716644	0.206945800375847	-0.805671708079521	2.91313335078375e-12	0.784304903198203	2.62107927139477e-11
TTC28-AS1	blue	-0.0955305579048251	0.513790608598193	0.0955305579048251	0.513790608598193	0.425317483941503	0.00231550408740919	0.727390253328461	3.22210645818867e-09	0.375981037891161	0.00775875742958317	0.0292770633287971	0.841721781852142	-0.314307762961901	0.0278474483327311	-0.690367975079128	4.0520830237683e-08	0.611624623358971	3.02994491861283e-06
PDSS2	blue	0.228929306468482	0.113597256011313	-0.228929306468482	0.113597256011313	-0.328330546666017	0.0212652969856014	-0.637965078453454	8.1936272548962e-07	-0.464308724600544	0.000777597585856323	0.288868138001529	0.0441129251183615	0.113770192277712	0.436354149625942	0.509121497975568	0.000187140333414371	-0.619659948109332	2.05913302917561e-06
DNM2	blue	-0.121773821913991	0.404551626164674	0.121773821913991	0.404551626164674	0.478297277074975	0.000508933491203733	0.827950597373408	2.16576707929921e-13	0.286255776255103	0.0461514813187095	0.0736306392809569	0.615110308303341	-0.259901185667867	0.0713136739481768	-0.775623771903381	5.96955468369738e-11	0.632124055409629	1.10662952990915e-06
ADAM15	blue	-0.248701207341943	0.0848602799794894	0.248701207341943	0.0848602799794894	0.310004811778937	0.0301793028046452	0.7152114436	7.74087073384837e-09	0.246085623491954	0.0882967796398617	-0.0168456838531674	0.908537278347022	-0.105598945854477	0.470212730265866	-0.699458085890024	2.25455388057632e-08	0.53785061880127	6.73224559401283e-05
FRY	blue	-0.367226547556648	0.00944234772830622	0.367226547556648	0.00944234772830622	0.455548920172693	0.00100490744467578	0.710284775465664	1.08958230312843e-08	0.603216546490957	4.48828350849165e-06	-0.259908003835773	0.0713059841037439	-0.32994111493678	0.0206011604168383	-0.660208748724356	2.45689435651702e-07	0.716064109552591	7.29087814637797e-09
TCAIM	blue	-0.221262762164912	0.126546648858055	0.221262762164912	0.126546648858055	0.273945240564609	0.0568154956465795	0.66629749890629	1.7360112137745e-07	0.093985929558432	0.520651253682272	0.169994397806869	0.242901674475108	-0.0449158630290545	0.75926270635931	-0.598037292741435	5.68582680529548e-06	0.47147914617652	0.000627142862539211
PTCD2	blue	-0.031947925813175	0.827493137990948	0.031947925813175	0.827493137990948	-0.282293310302861	0.0493895116934286	-0.657034867604347	2.93536260601235e-07	-0.393869129182206	0.00510908151287524	0.120261811292969	0.410454540211002	0.213051021939773	0.141618216353734	0.57974276276277	1.26958085150111e-05	-0.558247858064534	3.0732602688519e-05
GON4L	blue	0.110381006877375	0.450229754704778	-0.110381006877375	0.450229754704778	-0.605034320364284	4.12668407916652e-06	-0.801499668834494	4.56734354538422e-12	-0.441317920742943	0.00150277012625099	0.0700733436528568	0.632337411999653	0.370023093501769	0.00887321752179218	0.78913812228922	1.63040063007509e-11	-0.745588708884775	7.94324814780495e-10
EXD3	blue	0.0615277941676552	0.674504180142472	-0.0615277941676552	0.674504180142472	-0.0156307220401871	0.91510876473034	0.536397267388721	7.10549192645727e-05	0.0901937662052342	0.537686036794349	0.15757158816541	0.279564030021423	0.0738645042117735	0.613984785947769	-0.41804615203088	0.00279915916855308	0.337039557171916	0.0178786998209379
MIR1915HG	blue	-0.288040953605669	0.0447503038561677	0.288040953605669	0.0447503038561677	0.567584578055432	2.10921338747737e-05	0.934166414756442	1.1428635795726e-22	0.623875004793463	1.67417301348098e-06	-0.167560592056379	0.249813166362512	-0.367692000677572	0.00934549289336962	-0.86210674343759	1.77572871033911e-15	0.854463849536502	5.77584656213031e-15
KIAA2013	blue	-0.336817726073413	0.0179589124751615	0.336817726073413	0.0179589124751615	0.626594491373343	1.46251934580718e-06	0.74033131476367	1.20456607658938e-09	0.764834517302578	1.58034594786233e-10	-0.189965666070469	0.191085969023284	-0.450041655530357	0.0011766583592047	-0.802867428736211	3.94590470162384e-12	0.844064692168245	2.59197216831253e-14
CD55	blue	0.253295513749104	0.0790783519599989	-0.253295513749104	0.0790783519599989	-0.416606097527915	0.00290489437988596	-0.74148072797073	1.1006907842182e-09	-0.529358452786132	9.19569042887219e-05	-0.0816007697428943	0.57726066335106	0.168672409638655	0.246639524384648	0.712914292890238	9.08654901594657e-09	-0.734610532539629	1.87399213024556e-09
SLC19A1	blue	-0.206015352751629	0.155559660267141	0.206015352751629	0.155559660267141	0.116477782712024	0.425442634470731	0.642106207593717	6.59584578678471e-07	0.107674548669353	0.461481651403337	0.252726128196406	0.079777616575856	-0.1140256859904	0.435317898320954	-0.576597560136714	1.45055941705243e-05	0.425779945959622	0.00228741416739068
MYL12A	blue	-0.230070093352449	0.111760028050447	0.230070093352449	0.111760028050447	0.376336381612361	0.0076963066527755	0.602744226921551	4.58692862550807e-06	0.199944921470309	0.168376949777478	-0.0274010343070025	0.851746336990791	-0.420675338981017	0.00261485378630566	-0.603703065526013	4.38873032071768e-06	0.419639296682359	0.00268615790559913
C17orf64	blue	-0.110564388440205	0.44947284160768	0.110564388440205	0.44947284160768	0.340484659342237	0.01667142295354	0.668564393742573	1.52232249174556e-07	0.17140292702985	0.238961740780952	-0.107128938768058	0.463768245318666	-0.0519006829476721	0.7232153694502	-0.578881844336529	1.31692715475067e-05	0.514424274085053	0.000156018539875893
LINC00661	blue	-0.117107924614701	0.422925483118076	0.117107924614701	0.422925483118076	0.374985709276935	0.00793602800096843	0.749547195943425	5.7666855128432e-10	0.521795439395719	0.000120556690222264	-0.0650770487508564	0.656861188360704	-0.0663587321180164	0.650534663073745	-0.625233252050435	1.56514016095691e-06	0.71188269917702	9.75979499369686e-09
EIF4A2	blue	0.0248573205362635	0.86537547886278	-0.0248573205362635	0.86537547886278	-0.262047912325219	0.0689248008529168	-0.735759154803605	1.71642509919479e-09	-0.183596380987669	0.206674168216105	-0.0309244927759573	0.832939120755839	-0.108824445842448	0.456682571944033	0.61874881068058	2.15249016694489e-06	-0.583252383106184	1.09236465551673e-05
IGFBP5	blue	0.0934823083495785	0.522897975219107	-0.0934823083495785	0.522897975219107	-0.584090124552934	1.05358627160962e-05	-0.766959986260792	1.30992742233303e-10	-0.257423215887418	0.0741522875574914	-0.0328870516907798	0.822502824020985	0.201545883986749	0.164924529149192	0.78355143203937	2.8193578931479e-11	-0.670426950349599	1.36542451218316e-07
ATP5PD	blue	-0.0621720452782128	0.671288433690706	0.0621720452782128	0.671288433690706	0.467819920310589	0.000700290632830924	0.613386348008666	2.78646139288492e-06	0.377461576916621	0.00750142250353326	0.0981587951924584	0.502222541572199	-0.454423367591414	0.00103806268679435	-0.675136437019155	1.03351369074471e-07	0.507650199249813	0.000196723118739431
BTBD7	blue	0.222340033068167	0.124662764775836	-0.222340033068167	0.124662764775836	-0.269417373570961	0.0612044466276981	-0.758010859638379	2.84953895954712e-10	-0.337716859314749	0.017635668373664	-0.0641536833781816	0.661433846496601	0.0794093450668403	0.5875613494433	0.631723535180612	1.12941489170622e-06	-0.619166532371187	2.10921207001898e-06
PEX13	blue	0.073653683714547	0.61499936330189	-0.073653683714547	0.61499936330189	-0.418687619461139	0.00275316471955777	-0.720297645372814	5.39802595111736e-09	-0.469158623782535	0.000672685012903552	0.1953944033548	0.178476080193371	0.144001793409863	0.323570234064891	0.608819607240903	3.45867278498387e-06	-0.634204014589368	9.95023980050345e-07
MESP2	blue	-0.221744797189614	0.125701053277972	0.221744797189614	0.125701053277972	0.564816520858754	2.36103881650152e-05	0.779648539228554	4.09461458585252e-11	0.834993711532537	8.8064609747965e-14	-0.263060552617143	0.067820241229968	-0.400855548534787	0.00431294728728717	-0.720629755900941	5.27101123689145e-09	0.856057405079659	4.54202766670549e-15
NBEAL2	blue	-0.130398373543281	0.371832452163013	0.130398373543281	0.371832452163013	0.565306963669095	2.31449602736949e-05	0.651269962995259	4.03386260259466e-07	0.541674537585353	5.83425680430757e-05	-0.278026026164144	0.0530803975127097	-0.0830687491141201	0.570406881616593	-0.623817007335195	1.67898223567552e-06	0.687704842784355	4.79225150007859e-08
EOLA1-DT	blue	0.212283645930387	0.143092010031206	-0.212283645930387	0.143092010031206	-0.54182419471204	5.80145436686172e-05	-0.80754920006906	2.37100687802337e-12	-0.557203480921472	3.20317882012503e-05	0.221650812319404	0.125865588220275	0.0967871168058244	0.508243236635994	0.753014016445315	4.33512327555357e-10	-0.806435130585239	2.67987514715243e-12
SMTN	blue	-0.286050159837722	0.0463151392609847	0.286050159837722	0.0463151392609847	0.32640819732883	0.0220815318285611	0.658211772956496	2.74861317241471e-07	0.481048805499498	0.000467218228898862	-0.113774124644603	0.43633819001036	-0.293287547648583	0.0408320315375461	-0.615295252138234	2.54320831641995e-06	0.608825830548613	3.45766227365877e-06
MTMR11	blue	-0.248668298558968	0.0849028573330048	0.248668298558968	0.0849028573330048	0.2148527376223	0.138202302482853	0.66209070366836	2.20867924987395e-07	-0.0227772893571218	0.876549277200352	-0.0152277807482763	0.917289456093449	-0.159885753653854	0.272472737081091	-0.560353371742086	2.82593906362171e-05	0.365201159688051	0.0098739574605919
GPR173	blue	-0.234234147293272	0.105245901050951	0.234234147293272	0.105245901050951	0.383425833433272	0.00653828981063415	0.780894553749608	3.63773937316857e-11	0.495394362652452	0.000295626401840263	-0.184416149383561	0.204619275738427	-0.198726165331402	0.171040127221711	-0.724420895878676	4.00678322089117e-09	0.739151778791261	1.3207198529907e-09
MAGEE1	blue	0.021675872843594	0.882475815885596	-0.021675872843594	0.882475815885596	-0.296414630819763	0.038633612454849	-0.757762879509652	2.9101862141962e-10	-0.399688822901818	0.00443780260287962	-0.216187472288495	0.135711639929939	0.202068155680131	0.163809502681735	0.705006633884927	1.55946053832815e-08	-0.589867667123451	8.18869602778889e-06
ZNF451	blue	-0.0260948045538221	0.858739983679083	0.0260948045538221	0.858739983679083	-0.248246502819701	0.0854500578488865	-0.789542756779084	1.56599331921595e-11	-0.460705666121735	0.000864811199608851	-0.0486524760079539	0.739910266959158	-0.106058340604665	0.468272701036514	0.661063717398212	2.3410665091056e-07	-0.696791187344832	2.68366898449495e-08
KDM6B	blue	-0.232410079469097	0.108062578044831	0.232410079469097	0.108062578044831	0.490388776209608	0.000347612061294366	0.895857667443684	3.56339109441822e-18	0.367522852297497	0.00938059085107982	-0.0799911032028844	0.58481881066283	-0.212602198667313	0.142478833250897	-0.852182144420379	8.10803200423466e-15	0.732290976495592	2.23461293568789e-09
LINC00528	blue	-0.220577699404874	0.127755763041312	0.220577699404874	0.127755763041312	0.645636334399431	5.46822506742455e-07	0.817399259226583	7.74888483176209e-13	0.601446747495785	4.86834112857423e-06	-0.106666214834319	0.465712247784607	-0.443353473428295	0.00142020758280307	-0.841908313704473	3.49064636750928e-14	0.819321481494396	6.18103234172621e-13
RPAIN	blue	0.0668212463472729	0.648257584121181	-0.0668212463472729	0.648257584121181	-0.350959125056243	0.0134171805065446	-0.574043085934251	1.61474105680669e-05	-0.405012003288259	0.00389283247179412	0.22973301518223	0.112300512607116	0.00524485619754712	0.971468600254711	0.435586647048127	0.00175867805037314	-0.541005717563928	5.98293754604093e-05
HEMK1	blue	-0.202613707512328	0.162650654756847	0.202613707512328	0.162650654756847	0.353296486573349	0.0127702759379323	0.499624040624231	0.000257305378418539	0.773748033122997	7.09747527996843e-11	-0.200834349663214	0.166452506216069	-0.251732318928251	0.081009759409332	-0.51392021488455	0.000158759866483964	0.683740527798011	6.13185318420655e-08
LINC01260	blue	-0.0936956576740149	0.521945607578708	0.0936956576740149	0.521945607578708	0.13675382296219	0.348770669252789	0.614911482988163	2.59046941028263e-06	0.252056477797726	0.0806062294952245	-0.0447743903996573	0.759998371431349	-0.0771486065125193	0.598273225842625	-0.462297384993043	0.000825255623207385	0.473838207751671	0.000583707087689436
NAP1L1	blue	0.00520486879096039	0.971686038314302	-0.00520486879096039	0.971686038314302	-0.49163466450153	0.000333952770086444	-0.721606964369348	4.91338445970397e-09	-0.31638492986494	0.026776758214408	-0.184315161769987	0.204871639313511	0.368713290854349	0.00913597600582051	0.740836907161442	1.15778567363914e-09	-0.560346033481542	2.82676830654896e-05
GPATCH2	blue	0.146350354309925	0.315657408111355	-0.146350354309925	0.315657408111355	-0.314298142686239	0.0278524890375883	-0.730778974183419	2.50383017264756e-09	-0.445259597012206	0.00134658764936427	0.266793207606305	0.0638699099779841	-0.111781650499164	0.444466295271647	0.55272082438444	3.82015809806078e-05	-0.703393803424369	1.73733221294909e-08
DHX30	blue	0.0562145275358933	0.701240130276516	-0.0562145275358933	0.701240130276516	-0.316531121766254	0.0267027163942761	-0.719488184408199	5.71976139271067e-09	-0.375862600190564	0.00777966993954591	0.18064064685929	0.214203464243981	-0.164342237701702	0.259154963245605	0.531778310608222	8.4209819747747e-05	-0.66294618491267	2.10377433744667e-07
ARVCF	blue	-0.167742532022972	0.249291945298459	0.167742532022972	0.249291945298459	0.459022876678558	0.00090847141155168	0.888645674538048	1.58370812653484e-17	0.765423198920345	1.50059481004728e-10	-0.155200403191931	0.286954864576027	-0.200394554279527	0.167402075629618	-0.775726109209076	5.91317239218081e-11	0.900369080255454	1.32454850378489e-18
GPR37L1	blue	-0.166344865617642	0.253314880685463	0.166344865617642	0.253314880685463	0.401962876721651	0.00419730903789976	0.79296533969764	1.10965671320929e-11	0.571193606837706	1.81798768798396e-05	-0.0985254811849715	0.500619258220736	-0.122165956989436	0.40302878892181	-0.67294387708042	1.17732881180088e-07	0.761104294826451	2.18654586928512e-10
LOC105379178	blue	-0.2338994652753	0.105758439863075	0.2338994652753	0.105758439863075	0.596112113499441	6.20179983953705e-06	0.868133481440777	6.65870563034524e-16	0.505783246479261	0.000209524161576233	-0.171128876024477	0.239724875910629	-0.391599149820213	0.00539404841153977	-0.821178884173124	4.95549909867764e-13	0.774023636316815	6.91998466699477e-11
LINC00847	blue	0.155352172447449	0.286478021860349	-0.155352172447449	0.286478021860349	-0.242753639146288	0.092830637268476	-0.540266154373867	6.15137875409685e-05	-0.431875880787668	0.00194437258685214	0.478577079427857	0.000504543181011241	0.159266914167863	0.274357269091688	0.376000507671565	0.00775532432415437	-0.513586327175887	0.000160599776206969
STEAP4	blue	0.0273941785596236	0.851783014199404	-0.0273941785596236	0.851783014199404	-0.31243156634981	0.0288450184069966	-0.694869503715328	3.03913809705338e-08	-0.26341676132333	0.0674350652287397	-0.189200803739022	0.192912326640774	0.240367527807417	0.0961870569023037	0.638383322294041	8.01724423146657e-07	-0.522317887795549	0.000118346702699628
EMC1	blue	0.0996941724493628	0.495526894653782	-0.0996941724493628	0.495526894653782	-0.505836473322323	0.000209148968662847	-0.8254970334232	2.93518531570429e-13	-0.675281697736224	1.02459155385079e-07	0.101312439976878	0.488520026171676	0.134806755086558	0.355740555779903	0.758436428055643	2.74823018914977e-10	-0.856004684907182	4.57849247146504e-15
RGS9BP	blue	-0.0335659307124241	0.818899715963415	0.0335659307124241	0.818899715963415	0.0977997343195727	0.503795028157108	0.623404502451423	1.71355980577273e-06	0.18184465718628	0.211113650505581	0.0519711121551352	0.722854758507197	0.0889635286732293	0.543269969414285	-0.459777543657912	0.000888652863172974	0.450965744524701	0.00114612441783896
C10orf90	blue	-0.0671883597250307	0.646452450674862	0.0671883597250307	0.646452450674862	0.26491974037028	0.0658290008528092	0.609754047710761	3.30997062603382e-06	0.386518094934617	0.00608270189601718	-0.182181325836601	0.210255276471723	0.0379197966403848	0.795882765169806	-0.471680676552955	0.000623321736056173	0.585974916601827	9.70942156442219e-06
RNASET2	blue	-0.0728075845832988	0.619078387879554	0.0728075845832988	0.619078387879554	0.237355629128007	0.100557008784133	0.588612283437601	8.65320673703654e-06	0.508961251462019	0.000188163046962563	-0.0364280041574059	0.803750922906984	-0.103235053437349	0.480263056753739	-0.516780238254308	0.000143768064249443	0.605008200463579	4.13168300951385e-06
ZNF814	blue	-0.00347425037638073	0.981098299114993	0.00347425037638073	0.981098299114993	0.0066324826190557	0.963924534713671	-0.649476488594881	4.44711652829732e-07	-0.194535332094553	0.180430568413469	-0.118428174079226	0.417679097952381	-0.162209477978644	0.265473034668744	0.457876885952804	0.00093932481214144	-0.484396286214265	0.0004206415939372
SEPTIN7P9	blue	0.0591193634117741	0.686576371154432	-0.0591193634117741	0.686576371154432	-0.408097650139366	0.00360463934651163	-0.580158088535212	1.24730611491636e-05	-0.58132278774725	1.18675009618869e-05	0.149767116971329	0.304367167859217	0.128471399144978	0.379001467530094	0.534384130455046	7.65380780602903e-05	-0.643441305249506	6.14607673727078e-07
URI1	blue	-0.0668662508183482	0.648036184718119	0.0668662508183482	0.648036184718119	0.224925485706552	0.120227856903602	0.659236794825287	2.59506265498143e-07	0.322820111247505	0.0236756476060736	-0.131570676482876	0.367511170781675	-0.0376433134403091	0.797339529652747	-0.483862914032145	0.000427770008398252	0.534023609804145	7.7559930059405e-05
LOC101927468	blue	0.0945698497674642	0.518052346395435	-0.0945698497674642	0.518052346395435	-0.392102159561439	0.00532973197494501	-0.596609807430918	6.06441321423869e-06	-0.361094695686936	0.0108014695289699	0.0109852899198922	0.940283042898072	0.109697616693478	0.45305661439192	0.531553825906241	8.49025439398133e-05	-0.575216113394072	1.53733075056473e-05
ZNF391	blue	0.251852695157077	0.0808597239670934	-0.251852695157077	0.0808597239670934	-0.480560082885134	0.000474394349678097	-0.781466163645582	3.44467880300851e-11	-0.421688096301224	0.00254677535319773	0.127830993843064	0.381402095188699	0.398666344677932	0.00454981526921756	0.764335968674615	1.65099932835946e-10	-0.655114840597925	3.26564848215276e-07
LOC100506271	blue	-0.238472959545258	0.0989183585436236	0.238472959545258	0.0989183585436236	0.447978862713285	0.00124745528049667	0.888466155248452	1.64145318040243e-17	0.550534494817486	4.15906989336296e-05	-0.0915210997762092	0.531692848010354	-0.229701988609077	0.112350361905214	-0.82805536255673	2.13760921610373e-13	0.822823144063767	4.06632072749936e-13
SEPTIN7P14	blue	0.225029289325282	0.12005232881475	-0.225029289325282	0.12005232881475	-0.354649643517748	0.0124081157662071	-0.872860035036512	2.98134085274938e-16	-0.476708584802367	0.000534520807460296	0.218010708783841	0.132363821911791	-0.0265717816576239	0.856184941755287	0.693376217114228	3.34535355183374e-08	-0.775423919631671	6.08113039163709e-11
MYT1	blue	-0.294639320746493	0.0398694338114279	0.294639320746493	0.0398694338114279	0.570002359139192	1.90974065445541e-05	0.556533448737982	3.28916675071144e-05	0.646392367435444	5.25136613947246e-07	-0.350631310426293	0.0135101114782783	-0.354588787436724	0.0124242122676501	-0.607902930242894	3.61054548260125e-06	0.680692160874145	7.39241319408178e-08
TENT2	blue	0.117075676987076	0.423054093543818	-0.117075676987076	0.423054093543818	-0.490826621687659	0.000342755189600488	-0.843861085376857	2.66636574998908e-14	-0.546793273731413	4.80363437150676e-05	0.180652519672116	0.214172842188278	0.0405506000154986	0.782056395347566	0.708718251483734	1.21291782270442e-08	-0.806364836819235	2.70058997301491e-12
FGFR1OP2	blue	-0.0200418361642745	0.891279942396454	0.0200418361642745	0.891279942396454	-0.324664725907598	0.0228444601746906	-0.72831007526991	3.01001613640877e-09	-0.281930135290736	0.0496952901255537	0.00944668093063943	0.948634948010658	-0.154362502997488	0.289596785569282	0.600353266015933	5.11783471309761e-06	-0.612509363510713	2.90530246996511e-06
POM121L12	blue	-0.256416227317245	0.075331057719935	0.256416227317245	0.075331057719935	0.595337319364311	6.42142077238686e-06	0.904421579008719	5.22574431351998e-19	0.716489911846604	7.07547921701919e-09	-0.246955631158901	0.0871418722195012	-0.417052052755327	0.00287177961254309	-0.852501160403038	7.73516366885706e-15	0.885573912811569	2.89875905321478e-17
FXYD2	blue	-0.309484445487987	0.0304719932752646	0.309484445487987	0.0304719932752646	0.455935661350545	0.000993736096992396	0.879310610826219	9.44202047680411e-17	0.502233283747569	0.000235972319755961	-0.152988165494458	0.293964318412542	-0.249559039790513	0.0837563007275688	-0.784176590688265	2.65388618056392e-11	0.770986811759529	9.12972328728554e-11
LOC105370178	blue	-0.122199846903167	0.402897335341353	0.122199846903167	0.402897335341353	0.571991120946846	1.75884953007606e-05	0.737702915139495	1.47784529463824e-09	0.357077321915262	0.0117804023399055	0.00613554630712542	0.966625887856395	-0.324554621570419	0.0228933755759607	-0.746674989975354	7.27926908627747e-10	0.631667508339335	1.13263679920674e-06
LINC00899	blue	-0.107606049268033	0.461768390263839	0.107606049268033	0.461768390263839	0.524720617941284	0.000108650937882504	0.835058189049572	8.73251917517033e-14	0.436661157545142	0.00170793796122815	0.0460066050502563	0.75359791265685	-0.277939045307319	0.0531578859263408	-0.804929124825128	3.15837863657937e-12	0.728582135695778	2.94984782392373e-09
FAAP20	blue	-0.219018458633482	0.130540161204354	0.219018458633482	0.130540161204354	0.525769962432274	0.000104648559470825	0.827966642477113	2.16143191629536e-13	0.616127005234704	2.44351163081146e-06	-0.0558055142115819	0.703313675225608	-0.277285689203642	0.0537428668809095	-0.808594734656796	2.11207217991202e-12	0.808115982679916	2.22712389298313e-12
ZNF366	blue	-0.00269898160321212	0.985315631134451	0.00269898160321212	0.985315631134451	-0.370961730476831	0.00868895894609342	-0.635600519780348	9.26068750173544e-07	-0.248373465172698	0.0852850587166416	0.0260614727497816	0.858918587301551	0.14365258945979	0.324757368196192	0.597573997669872	5.80623089526313e-06	-0.546769665685661	4.80797760380963e-05
MIF-AS1	blue	-0.247500670920561	0.0864243812991292	0.247500670920561	0.0864243812991292	0.479585213988166	0.000489006544256449	0.782547765279288	3.10557683387076e-11	0.284221234952632	0.0477917523975603	0.0989491672180842	0.498770025441379	-0.296835820923958	0.038345085768165	-0.803538161720535	3.67128157326104e-12	0.640596428230242	7.14132332522475e-07
TRIM44	blue	0.224701416666309	0.120607412101424	-0.224701416666309	0.120607412101424	-0.103997285091633	0.477010032059498	-0.518627375320681	0.00013478336660698	-0.106986729618169	0.464365230486417	-0.169890679913876	0.243193530253225	0.105958596095805	0.468693558338175	0.413918311602623	0.00311171175741905	-0.32048294323362	0.0247651030843334
TLNRD1	blue	0.202329278781379	0.163254082422092	-0.202329278781379	0.163254082422092	-0.23051677756542	0.111046858781714	-0.577430089829307	1.40047140568983e-05	-0.377971259845878	0.00741456353475105	0.246810676399054	0.0873334716851667	-0.142678633908193	0.328082845924816	0.415598376111893	0.00298096807956301	-0.536750096434836	7.01317897287463e-05
MAPK12	blue	-0.238332506122249	0.099123203470963	0.238332506122249	0.099123203470963	0.239289971542433	0.0977332594962283	0.861107145830438	2.08012813902394e-15	0.339425858966311	0.0170348611556241	0.0154959118304219	0.915838280557377	-0.166483504919214	0.252913888981455	-0.72364897138941	4.23841868530351e-09	0.667440358107147	1.62500195615028e-07
TIAM1-AS1	blue	-0.112952685527714	0.439679083313418	0.112952685527714	0.439679083313418	0.4531466267259	0.00107685399988827	0.635920974581106	9.10886130226313e-07	0.36861047746975	0.00915688282242219	-0.142055322043377	0.330222260686406	-0.325561669139211	0.0224492436269602	-0.644141773287933	5.92169662769195e-07	0.584019421240679	1.05680928136423e-05
COTL1	blue	-0.142257698670064	0.329526680472296	0.142257698670064	0.329526680472296	0.327933750266169	0.0214316624935222	0.637355854981475	8.45702429736092e-07	0.60196935084951	4.75312337201888e-06	-0.0880947413350723	0.54723007036529	-0.0512561875965634	0.726518061934156	-0.557347640506782	3.18495036909754e-05	0.662372962824039	2.17353834753818e-07
HEATR1	blue	0.0965086500714188	0.509469965188756	-0.0965086500714188	0.509469965188756	-0.350230735930801	0.0136244153549083	-0.668173638895306	1.5573092235549e-07	-0.184948896050612	0.203291586432682	0.163342116619025	0.262105049263552	-0.0964820158980825	0.509587375174071	0.500759346911015	0.000247817024049092	-0.529480622737509	9.15506896353377e-05
ERICH1	blue	-0.212356509172278	0.142951584287332	0.212356509172278	0.142951584287332	0.491842677087219	0.000331720148324734	0.935371547901224	7.50341865590725e-23	0.530532579525477	8.81201637775945e-05	-0.102456755291046	0.48359668438226	-0.351047229783916	0.0133922974051485	-0.860928386272522	2.13954795740487e-15	0.80984449412359	1.83768418718261e-12
PHKG2	blue	-0.136574985707445	0.3494073254804	0.136574985707445	0.3494073254804	0.104225889901815	0.47603668125767	0.60434296333249	4.26090575972162e-06	0.644277321139049	5.87916811117416e-07	-0.0655154484378702	0.654694493161189	-0.0325432878864454	0.824328716263181	-0.469996948063902	0.000655900038341741	0.652600589641953	3.75071960040443e-07
FAM185A	blue	0.174905840441688	0.229353302841973	-0.174905840441688	0.229353302841973	-0.149625690390565	0.304829279465646	-0.575649988416399	1.50957605748697e-05	-0.0492434143875334	0.736863907926262	-0.239590075809582	0.0973007172674217	0.023626263174314	0.871985640028458	0.503440235721841	0.000226658367077767	-0.397956850894765	0.0046289891892801
NAA15	blue	-0.00658128455491974	0.96420283014444	0.00658128455491974	0.96420283014444	-0.462665221641309	0.000816348790757047	-0.623228005934645	1.72855550485618e-06	-0.480950307932464	0.000468656578652121	0.126870865190236	0.385018111190249	-0.0567456073504294	0.698550965634888	0.551637035047367	3.98485690532287e-05	-0.656914187866089	2.95516709665977e-07
LOC105378589	blue	0.0363860851346365	0.803972298439723	-0.0363860851346365	0.803972298439723	0.426326057610281	0.00225463251644041	0.54666318712124	4.82761151303323e-05	0.665032599338963	1.8671181032502e-07	-0.169706522622092	0.243712325013383	-0.195836900585066	0.177475315826192	-0.49766034866271	0.000274497790539416	0.635323078103123	9.39403392773188e-07
ZNRF2P1	blue	0.25765729937955	0.0738803725744096	-0.25765729937955	0.0738803725744096	-0.265004904048689	0.0657389173387073	-0.683308699172284	6.29727305757181e-08	-0.289493928130559	0.0436356713107147	0.0298093875197852	0.8388817536824	-0.0167257268119479	0.90918583987164	0.556800264881812	3.254674224467e-05	-0.575403775660658	1.52526888994767e-05
LINC01785	blue	-0.206308831235996	0.15495869499992	0.206308831235996	0.15495869499992	0.395938141653662	0.00486090095975067	0.686859336864182	5.05256534648248e-08	0.668630519515051	1.51647503675962e-07	-0.172780561071308	0.235150649001551	-0.263710844622101	0.0671183810028979	-0.615822511723331	2.47958053447546e-06	0.720108762023222	5.47154189149169e-09
KY	blue	-0.0131722493770287	0.928422892479422	0.0131722493770287	0.928422892479422	0.561669600069215	2.68076729206676e-05	0.570523789481562	1.86906623165185e-05	0.461648100158432	0.000841190509397018	-0.139671117133058	0.33848605697666	-0.467773229936499	0.000701271558285883	-0.597395317982046	5.85329455777042e-06	0.550368783973314	4.18584986102119e-05
YPEL2	blue	0.057898305865308	0.692726804925779	-0.057898305865308	0.692726804925779	-0.0971656257518623	0.506578199663308	-0.568562671347318	2.0263150704062e-05	-0.223426097981744	0.122785003105703	0.0612143121771105	0.67607099694594	-0.157126944012704	0.280940328650215	0.359521722665011	0.0111760930732802	-0.456327964674368	0.000982517837158671
HEXA	blue	-0.0401363977075157	0.784228967644106	0.0401363977075157	0.784228967644106	0.290966415016962	0.0425293211847836	0.561983405475456	2.64718449765315e-05	0.265355602187029	0.0653689952037362	0.0895771367878931	0.540481370413624	-0.0749609567216163	0.608719647129898	-0.502347652023202	0.000235075083262733	0.474530116853071	0.000571491749537712
TRAPPC12	blue	-0.139775317493269	0.33812223053993	0.139775317493269	0.33812223053993	0.430592168336994	0.00201255262559538	0.81996267996	5.72866935609989e-13	0.675871640063529	9.89091780580329e-08	-0.0323811456279632	0.825190250538736	-0.352985660750437	0.0128547320962081	-0.761875178365178	2.04563424616819e-10	0.752119744898019	4.66832789862704e-10
LOC100506274	blue	0.0562747966124847	0.700934770058284	-0.0562747966124847	0.700934770058284	0.10744379384205	0.462447976262267	0.586853300540997	9.345099585732e-06	0.569926892976184	1.9156945002593e-05	-0.0215839472492826	0.88297074473876	-0.105495968992296	0.47064819133134	-0.451569715075872	0.00112655267629023	0.541217385384668	5.93551205681282e-05
C2orf72	blue	0.0236221763375773	0.872007598963435	-0.0236221763375773	0.872007598963435	0.497829561089804	0.000272976330155179	0.680169983199861	7.63129353216363e-08	0.614708714666575	2.61576812176019e-06	-0.138613793792073	0.342191555547793	-0.219450100068624	0.129764842613305	-0.611924844756141	2.98710419757621e-06	0.732793103180394	2.15140811798087e-09
LOC105376166	blue	-0.191403007377244	0.187687226445118	0.191403007377244	0.187687226445118	0.547279587088888	4.71496249439477e-05	0.813787718988048	1.17661466101846e-12	0.661343446910612	2.30429100868397e-07	-0.24907865120276	0.0843731374768204	-0.247232934453808	0.0867762508175034	-0.737275363076763	1.5274754270037e-09	0.817208842062592	7.92323177176715e-13
LOC105378577	blue	-0.20375812279935	0.160239179163561	0.20375812279935	0.160239179163561	0.132099347368922	0.365572358617985	0.551398699295952	4.02193887737174e-05	0.528801195672148	9.38307463130995e-05	-0.148565321877832	0.308308381122679	-0.0563262607783157	0.700674057936659	-0.451218438301772	0.0011378991564253	0.595395453683805	6.40469579030359e-06
GGACT	blue	-0.0480541709990733	0.742998629126498	0.0480541709990733	0.742998629126498	0.198237002095897	0.172117566081076	0.611393238275044	3.06335101109204e-06	0.366690302451474	0.00955500613434753	-0.143221986502647	0.326224993450169	-0.185828699858727	0.201112285533487	-0.473086818472819	0.000597238389197681	0.508517764144768	0.000191019983635722
LINC00868	blue	-0.144230215969017	0.322795183895242	0.144230215969017	0.322795183895242	0.584994775107155	1.01314092666723e-05	0.684752405641766	5.76003819467552e-08	0.901313547285736	1.07027605910354e-18	-0.368167356252985	0.00924746374186076	-0.278280495241107	0.0528542234985969	-0.634884124883779	9.60866316341779e-07	0.857246703747059	3.78915152130336e-15
ACSF3	blue	-0.145038306749397	0.320062700616311	0.145038306749397	0.320062700616311	0.1733630291327	0.23355190012272	0.54943164031371	4.34029904754001e-05	0.19150835263607	0.187439836043385	0.061707563373256	0.673606289491731	-0.0168201407875607	0.908675374936584	-0.505307231256378	0.00021290684792261	0.39304583809518	0.0052108759016916
LYRM4-AS1	blue	-0.00163729977803705	0.991091623596992	0.00163729977803705	0.991091623596992	-0.350365476691812	0.0135858751987466	-0.682308252040652	6.69670703949537e-08	-0.485741307936559	0.000403139619242638	-0.171838377714862	0.23775257890489	0.155079712527245	0.287334431578547	0.627638534683971	1.3880885778404e-06	-0.620002254202149	2.02504201847682e-06
FAM229A	blue	-0.162935164717517	0.263311847524399	0.162935164717517	0.263311847524399	0.571085135752574	1.82617117452323e-05	0.905417462007505	4.1317142054241e-19	0.476790551600295	0.000533172815759665	-0.0714870984099524	0.625467129919702	-0.308678818897169	0.0309297850362951	-0.871672929732252	3.65890706235284e-16	0.784994032757259	2.45134365711655e-11
EHD4	blue	-0.280756431039636	0.05069402042838	0.280756431039636	0.05069402042838	0.348387282261398	0.0141611588743194	0.82002733290111	5.68484150825442e-13	0.36994912757667	0.00888787982840302	-0.0217761414799973	0.881936018592153	-0.204507146927074	0.158675083395077	-0.725358869726124	3.7413417546299e-09	0.646783104615187	5.14245650657592e-07
CASC2	blue	-0.244762695740039	0.090075763382018	0.244762695740039	0.090075763382018	0.47622766110933	0.000542491943361741	0.600065577964384	5.18541411778264e-06	0.4194465193167	0.00269961356440392	-0.06238074377204	0.67024797003775	-0.300095791310978	0.0361713396307569	-0.626139763351777	1.49608311444519e-06	0.586531864473984	9.47692867679123e-06
SNHG28	blue	-0.228546716235459	0.114218540655807	0.228546716235459	0.114218540655807	0.461084116770915	0.000855255349954024	0.61146678097741	3.05269647164904e-06	0.373395888621749	0.00822645945264646	-0.1646725770709	0.258185461101764	-0.324345779362312	0.0229863985219145	-0.639188806065392	7.68747241866075e-07	0.588951831252473	8.52522388950931e-06
BISPR	blue	0.220586556920952	0.127740074528243	-0.220586556920952	0.127740074528243	-0.0445482375667383	0.761174814215766	-0.615688537221545	2.49560655410136e-06	-0.156759076315193	0.282082341533078	0.0741414174318315	0.612653222224289	0.0744348857322135	0.61124340141225	0.421460921339867	0.00256190830428739	-0.386416528606539	0.00609721445775085
TNFRSF10B	blue	-0.0200955273754863	0.890990444140248	0.0200955273754863	0.890990444140248	0.167204121487976	0.250836516665281	0.561026084250165	2.75086376351018e-05	0.239815389866351	0.096976944977883	0.0561269200712034	0.701684086866	-0.0773281167560792	0.597419539166777	-0.501619737022236	0.000240838965375235	0.465397502359134	0.000752843834354805
CDK12	blue	-0.140426822652746	0.335852945561018	0.140426822652746	0.335852945561018	0.210063669695112	0.147419714858051	0.686622642377743	5.12777780632766e-08	0.701348630028808	1.99031491010134e-08	-0.205628801652773	0.156353823063662	-0.0295123691083234	0.840466142778381	-0.546107628606515	4.93125026791366e-05	0.726624203782036	3.40939150661202e-09
RHOQ-AS1	blue	-0.251469600674077	0.0813379675980252	0.251469600674077	0.0813379675980252	0.447732313574169	0.00125616665248781	0.925064537310273	2.16543577934728e-21	0.568509502615126	2.03074312324806e-05	-0.0246850286929183	0.866300061989024	-0.254976557314195	0.0770419710379844	-0.841020859561761	3.9404979498655e-14	0.825630442028163	2.88741842628225e-13
GTF3C2-AS1	blue	-0.134179206466144	0.358004968409929	0.134179206466144	0.358004968409929	0.570909433568998	1.83949887371544e-05	0.690370070367521	4.05154536554259e-08	0.499884048701326	0.000255103727156826	-0.0960311144617621	0.511577137787317	-0.267683513598333	0.0629553897599111	-0.699228453146093	2.28880204632585e-08	0.722796537961224	4.5088222391629e-09
RPPH1	blue	-0.042230305672078	0.773263025648533	0.042230305672078	0.773263025648533	0.464081382600874	0.000782857595700799	0.846029363769135	1.96851957033018e-14	0.321149798580626	0.0244500530786481	0.0667523405714014	0.648596624257404	-0.119650504260055	0.41285507663136	-0.799847981268038	5.44144566012139e-12	0.694210513947784	3.17087974707813e-08
WNT4	blue	-0.214453994222211	0.138952942991441	0.214453994222211	0.138952942991441	0.56486414809538	2.3564815491347e-05	0.702111912011711	1.89210620331881e-08	0.628267657416363	1.34495460659856e-06	-0.0858677029062685	0.557444014238087	-0.35594285550187	0.0120702597329535	-0.743385399262266	9.46917832173511e-10	0.759110512143689	2.59468715202197e-10
TASOR2	blue	0.163408458400936	0.261908666671311	-0.163408458400936	0.261908666671311	0.349046835616096	0.0139670843755537	0.542535080058474	5.64793433017964e-05	0.436445637561771	0.00171800946142526	0.101296088226454	0.488590567458601	-0.147974685544208	0.31025725346275	-0.482775854679451	0.000442637115089298	0.516087572385297	0.000147275547221507
FAM83C	blue	-0.172495018208686	0.235937134397704	0.172495018208686	0.235937134397704	0.742251151400831	1.03585497062231e-09	0.716783133093392	6.9306417551816e-09	0.57660895502209	1.44986285065827e-05	-0.230673450196539	0.110797542812282	-0.337894108148011	0.0175725319440044	-0.703699150403397	1.70225965357111e-08	0.756939423624373	3.12042879672176e-10
DLEU2	blue	0.149325333418977	0.305812190215231	-0.149325333418977	0.305812190215231	-0.227788677367033	0.115457152462362	-0.584614743159689	1.0299535705786e-05	0.0646471588133571	0.658988540524443	-0.115528355905947	0.429251130942053	0.189968623042767	0.191078932267861	0.539058061246938	6.43589413272756e-05	-0.319359059715132	0.0253037685982406
ZNF497-AS1	blue	-0.0766533667782011	0.600631182439858	0.0766533667782011	0.600631182439858	0.378706911874831	0.00729073478752305	0.817671457725308	7.50596325230001e-13	0.456236280457808	0.000985129422373502	0.095479676303459	0.514015877718673	-0.224631711350141	0.120725672247157	-0.733147524421729	2.09444422167614e-09	0.688599161148323	4.53061743417885e-08
LOC101927314	blue	-0.17797686252206	0.221151234968525	0.17797686252206	0.221151234968525	0.278491691346735	0.052667103131198	0.537709879754852	6.76758885062762e-05	0.511887217536533	0.000170267044090352	-0.230640552194678	0.110849858488767	0.0138442315909085	0.924781619111971	-0.489628979406528	0.000356188213076048	0.622879604027296	1.75851539239999e-06
LOC105370792	blue	-0.251225709990419	0.0816435886706801	0.251225709990419	0.0816435886706801	0.452984277830592	0.00108187847520116	0.744381600102652	8.74789036002548e-10	0.476691056770888	0.000534809464473069	-0.247950014887519	0.0858363432311256	-0.205065040698059	0.157517389195149	-0.680848244556874	7.32238021861753e-08	0.661265216666027	2.3145210633871e-07
ALDH1L2	blue	-0.392883177436526	0.00523119618827356	0.392883177436526	0.00523119618827356	0.191975561668792	0.186345460476063	0.580514788963538	1.22846401392285e-05	0.454598303568203	0.00103284620077719	-0.0789259946660895	0.589844341717971	-0.182359807275708	0.209801210890011	-0.505051926461414	0.000214741473777977	0.530178091770688	8.92628322903172e-05
LOC100132078	blue	-0.241778116839563	0.0941916876450587	0.241778116839563	0.0941916876450587	0.425478125494681	0.00230571227812254	0.544834601488429	5.17646842773602e-05	0.541573491184788	5.85650052411811e-05	-0.255419015170007	0.0765129211633931	-0.260063719406295	0.0711305398374655	-0.522050066651862	0.000119474943766987	0.603544272607348	4.42099592699873e-06
ATP11A-AS1	blue	-0.0595562534405722	0.684380611911153	0.0595562534405722	0.684380611911153	0.316010792678521	0.0269670290573765	0.668627588550673	1.51673377449682e-07	0.534954369841107	7.49469155277375e-05	-0.285382735087133	0.0468496286967816	-0.0303983284859101	0.835742032340835	-0.501242026858004	0.000243880067574438	0.660221623630715	2.45511111166185e-07
TCTN1	blue	-0.0902719013796196	0.537332332946592	0.0902719013796196	0.537332332946592	0.252691280338253	0.0798205707726857	0.541335072116383	5.90929278049923e-05	0.415216595328851	0.00301024503428479	-0.0822748575537332	0.574108786181563	-0.00200792822870368	0.989075183757796	-0.508144275913161	0.000193456510840249	0.524794340529909	0.00010836525042257
NT5DC2	blue	-0.236578800869145	0.101708567632273	0.236578800869145	0.101708567632273	0.625290700076247	1.56067738687685e-06	0.899337741093984	1.66765147554549e-18	0.763113767963632	1.83703384778292e-10	-0.238864398266868	0.098349188180146	-0.34789957676729	0.0143061432244555	-0.838503732538896	5.53531043979922e-14	0.911657033607865	8.91542861689319e-20
APCDD1L-DT	blue	-0.2826249480273	0.0491116221168587	0.2826249480273	0.0491116221168587	0.555671723986406	3.40287252321642e-05	0.869151104806516	5.61565431822742e-16	0.584869816189469	1.01864094403547e-05	-0.223671069888931	0.122364427285919	-0.247486427001729	0.0864430730780108	-0.785829962108944	2.25939395949106e-11	0.815323892920704	9.86187830558894e-13
LINC01898	blue	0.0581663141924194	0.691375157555395	-0.0581663141924194	0.691375157555395	0.430338129060276	0.0020262938745851	0.730837974747189	2.49277617248396e-09	0.329543209312322	0.0207635917985564	0.152826828699797	0.294479822121217	-0.146526557012129	0.315068744305211	-0.708334268467322	1.2450896612651e-08	0.675600702080528	1.00525010174068e-07
LOC101928651	blue	-0.30479025151629	0.0332205042846857	0.30479025151629	0.0332205042846857	0.421857360293198	0.00253555153067615	0.912631810459882	6.94488662417365e-20	0.445276094630221	0.00134596561676708	-0.0257104767013971	0.860799771037611	-0.224010686878014	0.121783164733678	-0.79865041687436	6.17185139763256e-12	0.756516165676209	3.23399137540067e-10
LEPR	blue	0.461774159271966	0.000838075316240506	-0.461774159271966	0.000838075316240506	-0.543585987086568	5.42779288715516e-05	-0.790235290315176	1.46131012430698e-11	-0.547916803490076	4.60104734521357e-05	0.232992701197631	0.107156703874827	0.260962710465867	0.0701243337856184	0.767668117690612	1.22999176295599e-10	-0.784294970394242	2.62360512947998e-11
PTPRT-AS1	blue	-0.145329723472167	0.319080903899504	0.145329723472167	0.319080903899504	0.430340651206291	0.00202615704080551	0.828372251888642	2.05453738536646e-13	0.481317013578127	0.000463321783516101	0.0128166981522385	0.930350111281642	-0.231495608722628	0.109496231761899	-0.776854431971444	5.32398539839051e-11	0.750162527664754	5.48374591666769e-10
CDC42-IT1	blue	-0.0123055308201466	0.933121516707133	0.0123055308201466	0.933121516707133	-0.359378710399554	0.011210700308759	-0.533018218691885	8.0475845849681e-05	-0.222656507613475	0.124113370202825	0.0926964671275692	0.526413314267769	0.138848369566518	0.341367301474224	0.483818639101187	0.000428366609933128	-0.467438932972903	0.000708331011259776
GAS1RR	blue	-0.1607015975496	0.270001402263274	0.1607015975496	0.270001402263274	-0.120965387108874	0.407701632825383	-0.60002994633009	5.19384143068919e-06	-0.245105565930042	0.0896120375497195	-0.477817609533458	0.000516540041682289	0.0872380812651479	0.551148375838034	0.550060882168084	4.23602934211686e-05	-0.43643478002929	0.00171851824158465
CASC22	blue	-0.240767465041786	0.0956180249097536	0.240767465041786	0.0956180249097536	0.139480165912227	0.339153414013736	0.813462741789182	1.22113753501902e-12	0.246401054030865	0.0878766839018556	0.0705483403635162	0.630025652811729	-0.0695023736775041	0.635120870090249	-0.648599861817774	4.66317178373101e-07	0.570805210453261	1.84744688495745e-05
KCP	blue	-0.225370218809771	0.119477195634941	0.225370218809771	0.119477195634941	0.457022648775386	0.000962930693206989	0.700771578171072	2.06771565872759e-08	0.284554061426668	0.0475202266207179	-0.165146904039593	0.256797634921586	-0.100072969884954	0.493882115355837	-0.626791717749547	1.44818072667165e-06	0.569933894295218	1.91514141790127e-05
ZDHHC14	blue	0.257993105381306	0.0734916731654776	-0.257993105381306	0.0734916731654776	-0.457426932008201	0.000951693339774291	-0.536826045327788	6.99345205423853e-05	-0.500592175432826	0.000249193934825016	0.383812588468974	0.00647973079971703	0.186924472311658	0.198421152718891	0.505365481544245	0.000212490259757779	-0.588362166325811	8.7486142956226e-06
CHD1L	blue	0.193926626069367	0.181824726854548	-0.193926626069367	0.181824726854548	-0.295720099717112	0.0391132821985498	-0.536496259921518	7.07948031651116e-05	-0.242303106178356	0.0934573108151083	-0.0203393644017896	0.88967587397227	0.243915805585349	0.0912291760319778	0.551129199970592	4.06425083821922e-05	-0.432905716567881	0.0018911675349628
PERP	blue	-0.404817897510826	0.00391162010095305	0.404817897510826	0.00391162010095305	0.57087194941523	1.84235376532302e-05	0.751065767717242	5.09203494860784e-10	0.545282070575248	5.08902856702061e-05	-0.340859028542084	0.0165445052235802	-0.209220394080765	0.149088748478022	-0.687662589320087	4.80495634907843e-08	0.767282448760818	1.27293722273613e-10
ESPNL	blue	-0.34348478424085	0.015677192087023	0.34348478424085	0.015677192087023	0.533300073343979	7.96484414238554e-05	0.8489755992198	1.29361417329307e-14	0.759770583688173	2.4522079812242e-10	-0.332424444960486	0.0196114609065612	-0.349933726253734	0.0137096997007332	-0.762176056948294	1.99299795844043e-10	0.872418722969274	3.21794655520735e-16
LEXM	blue	0.0993553077188675	0.497000676496348	-0.0993553077188675	0.497000676496348	0.316106972797792	0.0269180082791138	0.567159794800104	2.14617905598759e-05	0.217877864058294	0.132605639855228	-0.0709306823786843	0.628167376538354	0.0137672869767358	0.925198483378942	-0.532480936101515	8.20748792996288e-05	0.524626807593277	0.000109015462415236
LOC100507250	blue	-0.0732263130756868	0.617058278242148	0.0732263130756868	0.617058278242148	0.184271284365846	0.204981355219149	0.578701262159614	1.32706269216434e-05	0.427809839244908	0.00216765785206601	-0.0689758770783162	0.637691953115863	-0.10687987959159	0.464814052397957	-0.461925390900084	0.000834351715794183	0.509174137009797	0.00018680548870915
LOC101927787	blue	-0.200878431431699	0.166357545069808	0.200878431431699	0.166357545069808	0.381411624268768	0.006850766138348	0.649144838244112	4.52773366378452e-07	0.583221995948665	1.09379570732284e-05	-0.0224398306562	0.878364389974261	-0.171134559194586	0.239709033429855	-0.600933125556663	4.98409409172444e-06	0.660246618637873	2.45165261722426e-07
LOC105371401	blue	-0.12553767718933	0.390072626400083	0.12553767718933	0.390072626400083	0.501740454137112	0.000239874302703327	0.890869726521053	1.01100211438889e-17	0.685687002313578	5.43547854043707e-08	-0.086242364050627	0.555719427978521	-0.200575481009193	0.167010958139463	-0.812076487748297	1.42962469687791e-12	0.89049176853012	1.09187430007375e-17
RNF212	blue	-0.229801603855788	0.112190373499861	0.229801603855788	0.112190373499861	0.505544154455889	0.000211217059969652	0.832522526265906	1.21332262736958e-13	0.632307724697	1.09632437404375e-06	-0.243244875280266	0.0921510719929202	-0.31313143562037	0.0284694736924629	-0.731012898433298	2.4602728399024e-09	0.796383094501885	7.81599790118791e-12
ZBTB1	blue	0.256609487520517	0.0751036890754931	-0.256609487520517	0.0751036890754931	-0.429957423364116	0.00204704257445373	-0.800378073688887	5.14497981834271e-12	-0.526969648019016	0.000100237910960094	0.0993381322479359	0.497075435747156	0.338384446293248	0.017398870205472	0.773657705559653	7.15657678438731e-11	-0.713109674918002	8.96405633996574e-09
LINC00665	blue	0.128173211263155	0.380118135233925	-0.128173211263155	0.380118135233925	0.201862453646942	0.164248009207635	-0.502720853483556	0.000232168754967973	-0.019308041531074	0.895237888055759	-0.0659387624139907	0.652605022903805	-0.176730267549741	0.224455750122808	0.263811606794031	0.0670101478885092	-0.25156519378194	0.0812184245799849
YEATS2	blue	0.0878294522010902	0.548442058030407	-0.0878294522010902	0.548442058030407	-0.0793582724759186	0.587802391821764	-0.630624387888567	1.19420692698282e-06	-0.0665234503974538	0.649723348404387	0.0674028870980408	0.645398528618191	-0.195834807732091	0.177480039544888	0.402460836420422	0.00414620019943649	-0.412983479297806	0.00318662943971753
BTBD19	blue	-0.00555019056156751	0.969808363541449	0.00555019056156751	0.969808363541449	-0.495279710951617	0.00029673359030591	-0.834402380760394	9.51287536747617e-14	-0.572663918307473	1.71034341132302e-05	-0.0558357280217046	0.70316042919644	0.181719554423582	0.211433237876876	0.78440467057251	2.59583619471326e-11	-0.826598535470672	2.56223939996556e-13
TAX1BP3	blue	0.0558032298078961	0.703325262315244	-0.0558032298078961	0.703325262315244	0.280597152544698	0.0508307988412991	0.535392152236384	7.37459454418557e-05	0.525477742619092	0.00010574939462439	-0.087328985608015	0.550731953143974	-0.0255281295634492	0.861777373558797	-0.444723225407386	0.00136695148073897	0.58332679536494	1.0888675831261e-05
UBE2G2	blue	-0.0835237607725602	0.568290143849125	0.0835237607725602	0.568290143849125	0.347908679293806	0.0143034256824676	0.510063665104839	0.000181228823397954	0.728127432681509	3.05105481503963e-09	-0.32722772759199	0.0217303892411106	-0.0140184189671438	0.923837994930704	-0.429897407221136	0.00205033064059708	0.636867030247534	8.67404477536518e-07
HGSNAT	blue	0.0888260308135932	0.543895790449746	-0.0888260308135932	0.543895790449746	-0.199562275257347	0.16920982876539	-0.568530725464501	2.02897455281594e-05	-0.46718680771507	0.000713697399813185	0.252542380946099	0.0800043121919886	-0.165540077164998	0.25565106095902	0.409140380961086	0.00351158649048811	-0.606394796223576	3.87392525964596e-06
YLPM1	blue	0.00672603552364114	0.963416023645767	-0.00672603552364114	0.963416023645767	-0.487527474023633	0.000380914748596189	-0.779400275022953	4.19190098274723e-11	-0.472057554717281	0.000616232102370624	0.165478143946752	0.255831442196845	-0.00671383646818093	0.963482331354437	0.69371244006458	3.27398472637173e-08	-0.769302549643369	1.0627212323033e-10
TFAP2A-AS1	blue	-0.347172230418913	0.014524720213493	0.347172230418913	0.014524720213493	0.572543074424557	1.718963935143e-05	0.868341880518766	6.43113344042827e-16	0.789277994163419	1.6078584163153e-11	-0.250559807970809	0.0824826270049558	-0.356513936399367	0.0119235925545673	-0.816714453840963	8.39342355935705e-13	0.904182498972005	5.52679391682619e-19
NUB1	blue	0.115037058161541	0.431229408280102	-0.115037058161541	0.431229408280102	-0.270905919895515	0.0597325618522341	-0.654840407431567	3.31559500675881e-07	-0.420285033042461	0.00264151706490075	0.203382185345119	0.161028440547024	0.0505771979993161	0.73000284658391	0.532410867159851	8.22855420204593e-05	-0.59497804646662	6.52568167030184e-06
ITGBL1	blue	0.167510790672444	0.249955965549535	-0.167510790672444	0.249955965549535	-0.226312701886958	0.117898136189483	-0.770389327798531	9.63653384813781e-11	-0.301797292333684	0.0350777831993411	-0.141753901009611	0.331259965946185	0.0501384060066873	0.732257741055952	0.681715949461025	6.94424146926268e-08	-0.621623438912247	1.87058845750121e-06
RBM25	blue	-0.0165803742717436	0.90997178352898	0.0165803742717436	0.90997178352898	-0.292668525205862	0.0412791552590872	-0.666703284315441	1.69580895982072e-07	-0.315793499909726	0.0270780527181298	0.142147952359769	0.329903770848746	-0.244782195550485	0.0900493402181129	0.500834063767969	0.000247203852138131	-0.614287987574896	2.66899388601791e-06
KIF5C	blue	-0.176708351149445	0.224514150617704	0.176708351149445	0.224514150617704	0.550817404166102	4.11371290996563e-05	0.857695700781717	3.53706362895738e-15	0.787464661299432	1.92435833543284e-11	-0.22868715028883	0.113990191194927	-0.282026158915925	0.0496142931869568	-0.785058323114708	2.43605024846183e-11	0.906427410952456	3.24723225627079e-19
CHADL	blue	-0.282624698484698	0.0491118307380694	0.282624698484698	0.0491118307380694	0.579789827904529	1.26703834341268e-05	0.913787426099598	5.14532144741571e-20	0.611650339984923	3.02625303397645e-06	-0.197512523773304	0.17372232842284	-0.264019506826303	0.0667872725857141	-0.838156296394943	5.79850513111515e-14	0.858829590884097	2.96947866237568e-15
ATP13A4	blue	-0.22318805901186	0.12319472202499	0.22318805901186	0.12319472202499	0.240157691762947	0.0964866592114046	0.652190086568349	3.83602820244588e-07	0.324676077848155	0.0228394219146772	-0.196538603359458	0.17589662559077	-0.0290657665975796	0.842849635935897	-0.521900266076644	0.000120110272528109	0.576471483091284	1.45828709797593e-05
TSKU-AS1	blue	-0.138963058351066	0.340964755193053	0.138963058351066	0.340964755193053	0.537768309482031	6.75289505515154e-05	0.777115382993155	5.19585505747317e-11	0.389596217143715	0.00565692231817122	-0.0366905798274235	0.802364600625683	-0.189513958011866	0.19216307433435	-0.712886569574609	9.10405671759097e-09	0.701949463442865	1.9126188883983e-08
KMT2C	blue	0.324958148879961	0.0227145317125339	-0.324958148879961	0.0227145317125339	-0.633415927937997	1.03601680940159e-06	-0.833500516105825	1.06946853834795e-13	-0.727404054721553	3.21882278295002e-09	0.184231964011691	0.205079711287926	0.335949785019879	0.0182756918080581	0.840635410463663	4.15256753317474e-14	-0.914990701794509	3.74830575874566e-20
C16orf92	blue	-0.181306836926587	0.212489964991728	0.181306836926587	0.212489964991728	0.390481763828094	0.00553935154171254	0.654369317074344	3.40299870042584e-07	0.569606799718899	1.94113854429985e-05	-0.206507009743171	0.154553844647186	-0.167973028953199	0.248632675259161	-0.585982357028076	9.70628120905834e-06	0.688520057045088	4.55320832955433e-08
KLHL18	blue	-0.222667373204942	0.124094540226177	0.222667373204942	0.124094540226177	0.515597171779784	0.000149805733267157	0.63923820280943	7.6676659098907e-07	0.209774426039051	0.147990629097048	-0.099307737149952	0.497207749951431	-0.158513438904249	0.276663407358279	-0.624242121715475	1.64402695062336e-06	0.501462342057958	0.000242102011179605
NEK8	blue	-0.256531403806976	0.0751954883980165	0.256531403806976	0.0751954883980165	0.340155159447655	0.0167838126148231	0.563189101701041	2.52172043607405e-05	0.394848112030222	0.00499030347444847	-0.214350018758221	0.139149176831274	-0.209495683028278	0.148542362024404	-0.525926636644409	0.000104062661331758	0.538063582832481	6.67908584198251e-05
IRAK1BP1	blue	0.0205417700227638	0.888584890876614	-0.0205417700227638	0.888584890876614	-0.298685423842771	0.0370989591693235	-0.637975803319747	8.18905954999445e-07	-0.481807326133426	0.000456274400803137	-0.152578958401592	0.295272959608623	0.25187218912992	0.0808354474729088	0.628041689273856	1.36030193846917e-06	-0.589236681281632	8.4192095432694e-06
TPCN1	blue	-0.142495384615706	0.32871091378433	0.142495384615706	0.32871091378433	0.606456790807164	3.86275670066358e-06	0.797739470844145	6.78860086631324e-12	0.767547011536197	1.24332769692737e-10	-0.217870581859612	0.132618905243456	-0.400466011995782	0.00435428589485452	-0.761645556610429	2.08668462239233e-10	0.828003437727318	2.15152141944859e-13
DNASE1	blue	0.00803025717542007	0.956328456953088	-0.00803025717542007	0.956328456953088	0.30334920787097	0.0341043158849312	0.604245489708609	4.28015154587197e-06	0.272915578622073	0.0577906106002061	-0.0892305082325643	0.542055804589151	-0.0853268264739823	0.559938136636442	-0.507156326389689	0.000200038397571378	0.515836199723499	0.000148567583215968
COX10-DT	blue	-0.0598849326560129	0.682730406629242	0.0598849326560129	0.682730406629242	0.0690754296538656	0.637205475339233	-0.541802671149779	5.80616156246375e-05	-0.125113300996633	0.39168971626546	-0.221516187555424	0.126101552280978	-0.0882555024275029	0.546496249261481	0.339060656323596	0.0171617687705977	-0.309373796537613	0.0305345331743833
FAM181A-AS1	blue	-0.163531753646429	0.261543953837959	0.163531753646429	0.261543953837959	0.261192465024114	0.0698690002414818	0.749928817659299	5.58963175521265e-10	0.146730934927102	0.314386826809357	0.00182580772110918	0.990066020283742	-0.0879901052198137	0.547707952890645	-0.622857946084501	1.76039364485782e-06	0.524484686483389	0.000109569837286376
RBPMS	blue	-0.0372864754191538	0.799220685793592	0.0372864754191538	0.799220685793592	-0.41244630138988	0.00323039459533836	-0.654706049643422	3.34030707977029e-07	-0.345079367763161	0.0151696109020581	0.301299938299678	0.0353945710007592	-0.143902901919764	0.323906141938638	0.505375784136132	0.000212416655883854	-0.630030806583146	1.23061857238292e-06
ASPG	blue	-0.236612013844678	0.101659126225461	0.236612013844678	0.101659126225461	0.59558885342757	6.34934516048385e-06	0.896292793216214	3.24544060756333e-18	0.58806446553802	8.8634394224809e-06	-0.00455439243996172	0.975223384644349	-0.402875201365926	0.00410408845569541	-0.898431958185583	2.03740600480811e-18	0.843624597333285	2.75531882980708e-14
TPR	blue	0.0581265846792337	0.69157546560048	-0.0581265846792337	0.69157546560048	-0.514417361351841	0.00015605584152805	-0.793633162474495	1.03674551322283e-11	-0.469104219231295	0.00067378753394786	-0.0864280287585402	0.554865737951754	0.440921551238375	0.00151933563189423	0.802141589207228	4.26496075932391e-12	-0.72549997512009	3.70287139640882e-09
F11-AS1	blue	-0.187636145799779	0.196687044567449	0.187636145799779	0.196687044567449	0.121110401941381	0.407135554505022	0.611543603668598	3.04160345482682e-06	0.173612965648857	0.232868170032709	0.289333859449735	0.0437573429353946	-0.122983808363752	0.399863419467053	-0.53060136899417	8.78999798392808e-05	0.438855741284579	0.00160833429299354
LINC02415	blue	-0.0856404654269461	0.55849122786567	0.0856404654269461	0.55849122786567	0.354685996348338	0.0123985089297859	0.589816503514567	8.20716763798901e-06	0.637160997314031	8.54292086837772e-07	-0.0115013926694363	0.937482903135237	-0.136543047792757	0.349521098759915	-0.523911001137151	0.000111833870750466	0.653436721703236	3.58240491549762e-07
KIDINS220	blue	0.0234756308337921	0.872795063858505	-0.0234756308337921	0.872795063858505	-0.428640001481518	0.0021203057594196	-0.614555736998627	2.63500615337424e-06	-0.449005669891704	0.00121175235801091	0.190732654476297	0.189266932766175	-0.0616002121907566	0.674142420856047	0.540569405505057	6.08179265836514e-05	-0.665210106498819	1.84817737019523e-07
AP1G2-AS1	blue	-0.321001178620294	0.0245199747140238	0.321001178620294	0.0245199747140238	0.174617388113697	0.230134317969221	0.575493526558205	1.51953111068282e-05	0.0162930706528222	0.91152552873406	0.0456372121432251	0.755514943061896	-0.199195108439553	0.170011822089041	-0.515254654123589	0.000151596335373228	0.28703696098041	0.0455339968184714
TLCD2	blue	0.191508297658875	0.187439965089792	-0.191508297658875	0.187439965089792	-0.338490760575284	0.0173614098470826	-0.661759726785464	2.25056127802754e-07	-0.174572282226585	0.230256612171367	0.135986842583109	0.351506131002074	0.137508727027579	0.346091095300789	0.603613730434974	4.40685564101315e-06	-0.523198726432429	0.000114704206405263
TNPO1	blue	0.145407570246837	0.318818957622089	-0.145407570246837	0.318818957622089	-0.449867865705839	0.00118248131030853	-0.765320618317499	1.51421272158302e-10	-0.449060577635632	0.0012098691499994	0.25023847021253	0.0828899254249934	-0.00774275876271785	0.957890549236263	0.639149323974845	7.70333772022231e-07	-0.727138579159378	3.28254125745452e-09
MIR570HG	blue	0.255910704835766	0.0759283713710611	-0.255910704835766	0.0759283713710611	-0.320247644104845	0.0248770769572547	-0.698809409868848	2.35256091793481e-08	-0.398016492790633	0.0046222874714068	0.242548834091055	0.0931151071572477	0.0402523865037832	0.783620418831107	0.576343959077633	1.46614207122618e-05	-0.64969202635759	4.3954437314634e-07
ZNF585B	blue	0.111149061330469	0.447064254609238	-0.111149061330469	0.447064254609238	-0.371846281136158	0.00851835496673321	-0.901568585488365	1.01003935426301e-18	-0.407324158648259	0.00367506020572614	-0.168526951565267	0.247053167504076	0.220343697662521	0.128170754403885	0.835974949929389	7.74289865054914e-14	-0.738763312288854	1.361228634182e-09
POLR1B	blue	0.171427397308328	0.238893680456416	-0.171427397308328	0.238893680456416	-0.348398730257776	0.0141577707549143	-0.695336082547241	2.94898493072602e-08	-0.460917638010182	0.000859447195411712	0.0430448114554424	0.769009077858121	0.157712053187789	0.279130174737777	0.607431121277269	3.69110146677574e-06	-0.59249110247395	7.291456716813e-06
MCM8-AS1	blue	0.0321551052970745	0.8263916436925	-0.0321551052970745	0.8263916436925	0.421640153655875	0.00254996238716124	0.686260932387714	5.24474434715292e-08	0.277629812331067	0.0534341122025765	0.0440817489923125	0.763603164696691	-0.330945774351876	0.0201958061155047	-0.649328886175435	4.48282878627589e-07	0.514328133759567	0.000156538049848501
SUCLG2-DT	blue	0.158944032580323	0.275343942057152	-0.158944032580323	0.275343942057152	-0.549999598626085	4.24608248256602e-05	-0.667275290238669	1.64061475536709e-07	-0.625092023882065	1.5761617553468e-06	0.254193187676264	0.0779857221509772	0.278318015371607	0.0528209413434056	0.639631372600833	7.5117035979715e-07	-0.695689973461937	2.88228462748205e-08
PIK3CD-AS2	blue	-0.20136855803778	0.165304366462008	0.20136855803778	0.165304366462008	0.21294267111873	0.141825623899702	0.651561363784359	3.9702021784258e-07	0.409281928350227	0.00349911928325219	-0.115043061778939	0.431205203065068	-0.149194124461097	0.30624220573253	-0.520521576334015	0.00012610383684784	0.577931589310462	1.37107430726387e-05
LINC02693	blue	-0.223608807452841	0.122471218090583	0.223608807452841	0.122471218090583	0.516592725494106	0.000144709991907641	0.626893925462751	1.44080160719602e-06	0.48009026445987	0.00048138648791775	-0.192959567913218	0.184055516503306	-0.350906744138441	0.0134319929893956	-0.587673917354124	9.01618843449831e-06	0.567238617066876	2.13927500771993e-05
MROCKI	blue	-0.24780149042409	0.0860303639787096	0.24780149042409	0.0860303639787096	0.473118977728718	0.000596653518045952	0.675177115838982	1.03100783483248e-07	0.522343739856754	0.000118238312447584	-0.162170107364593	0.265590622428422	-0.412984898607036	0.00318651450112075	-0.695668477674361	2.8862953879578e-08	0.672116153529856	1.23633145918236e-07
LRPPRC	blue	0.0555308644631089	0.704707247407115	-0.0555308644631089	0.704707247407115	-0.292568676903458	0.0413516506886986	-0.639408057971141	7.59992152688077e-07	-0.462337873434473	0.000824270979275595	0.19732281406169	0.174144327936301	-0.075945718914794	0.604007498183567	0.492731466598094	0.000322332056924115	-0.632910776620419	1.06311329115483e-06
[truncated: 19,738 more rows]
