# Supplementary material for: Identification of optimal feature genes in patients with thyroid associated ophthalmopathy and their relationship with immune infiltration: a bioinformatics analysis
Source: Front Endocrinol (Lausanne). 2023 Oct 13;14:1203120. doi: 10.3389/fendo.2023.1203120 (PMC10611488; doi:10.3389/fendo.2023.1203120)
Supplement: Supplementary file 1 [file DataSheet_1.zip › 1.deg+wgcna/2.DIFF_all.xls]

id	logFC	AveExpr	t	P.Value	adj.P.Val	B
CCL13	-1.22723439360612	6.3377801396085	-6.51139389874138	2.91494618635594e-08	0.000607970326088259	8.49584683602788
F13A1	-1.426793734206	7.26846177688463	-6.11751610946238	1.23422228212484e-07	0.00111921027646594	7.21407338849873
CYBB	-0.956237338936986	6.85351416880467	-6.04471892815782	1.60983402665668e-07	0.00111921027646594	6.97768544972571
LGMN	-1.23404982211915	7.48396495664307	-5.95524724539946	2.23023098384981e-07	0.00116289819075388	6.68751019946133
ANGPTL2	-0.831513513921528	6.53806898036235	-5.79800297641333	3.94817760994331e-07	0.00164694280821175	6.17872033633159
HPGDS	-0.897060777313956	5.27513044673053	-5.74548733466709	4.77527285207923e-07	0.00165996443126361	6.00919676913682
C1QC	-0.887404230997042	8.73014242030404	-5.68842980051995	5.86940949797492e-07	0.00174883248427518	5.82527115803972
MPEG1	-1.305286116622	7.22728346876301	-5.57146466220117	8.948275110987e-07	0.0023329271748732	5.44917077921236
RNASE1	-0.805567273881671	11.0746690676385	-5.46489532321217	1.31201606383032e-06	0.00304052433814544	5.10773496544188
ALX1	-1.09781124160654	6.61303956603499	-5.25639628597539	2.76070231884265e-06	0.00575799682641011	4.44375322447754
PLA2G5	-0.860765344097437	4.98016398729696	-5.17789027568531	3.646492427417e-06	0.00691408114169421	4.19532466192146
LINC01697	-1.31396077099223	4.55537917321949	-5.14714916322887	4.06510277257678e-06	0.00706548737730283	4.09830615311741
KLB	-1.51010393613516	4.53591078848396	-5.08960196263531	4.97990311879307e-06	0.00720602401261858	3.91710201692405
IL10RA	-0.962385417542774	5.08397643281966	-5.08823983107652	5.003848118269e-06	0.00720602401261858	3.91281966083632
LILRB5	-0.85146850000859	6.32539671534777	-5.07827789161955	5.18245002585601e-06	0.00720602401261858	3.88151030541857
CD209	-1.00147671712018	6.55018380281133	-5.03288025105802	6.07910326522396e-06	0.00791441724702986	3.73904809960004
SGCG	-1.04404492868481	5.54334686276551	-5.00690809798994	6.65901440901086e-06	0.00791441724702986	3.65770941182522
AP2A2	-0.608300624208065	6.76928971309871	-4.99966191604461	6.83029728371949e-06	0.00791441724702986	3.63503789506596
SIGLEC1	-0.876567248314781	6.306160710808	-4.97049959885646	7.56452903745927e-06	0.0083038622175941	3.54389411686982
UCP2	-0.892437403391051	7.04922306603499	-4.9549206475953	7.98802185265903e-06	0.00833030858904547	3.49526892504689
CTNS	-0.553976376487666	5.39731340660142	-4.91447942413389	9.19916721494149e-06	0.00913652526676356	3.369260115678
MS4A4A	-1.12312775440802	4.87899940647647	-4.88872007785714	1.00628573746635e-05	0.00934246226138979	3.28916456163783
AKR1B1	-0.565491156840512	6.41022926153686	-4.88196091913846	1.03023748387575e-05	0.00934246226138979	3.26816967924583
PTMA	0.380433948398952	10.9070871963349	4.85299038630022	1.13939764040578e-05	0.00990184024414308	3.17828796832597
CLEC4GP1	-0.704730615436678	4.23171405281133	-4.83009085531275	1.23364609456779e-05	0.0100018280210844	3.10736370688474
SUSD1	-0.716786258522296	3.91082221009996	-4.81413261290504	1.30380727171496e-05	0.0100018280210844	3.05800275819382
GPR146	-0.523469299580843	6.70125556572262	-4.81163730513005	1.31512628532199e-05	0.0100018280210844	3.05028930411582
CSRNP1	0.986433678097301	5.30059078375677	4.80564132911687	1.34272035570966e-05	0.0100018280210844	3.03176005082177
CMKLR1	-0.856992562629698	5.85513210491462	-4.77888762099859	1.47292383409463e-05	0.0101230200427563	2.94917745142987
CD84	-0.907560031076068	5.08843224966681	-4.77107703590021	1.51321747701954e-05	0.0101230200427563	2.92509717311961
VSIG4	-1.01973543330928	7.09315906865889	-4.76602648677177	1.53984581175544e-05	0.0101230200427563	2.90953327016197
APOL6	-0.904265053463201	6.34264348148688	-4.76353854129387	1.55313152115934e-05	0.0101230200427563	2.901868410103
CSF1R	-0.869263177977047	8.11999084627239	-4.74471797331569	1.65734017879664e-05	0.0104748921542914	2.84393029033694
FUCA1	-0.823568849242424	6.13690170510204	-4.67981489955337	2.07199891205282e-05	0.0124980928631351	2.64474196770497
C1QA	-0.848830118635334	8.6874434997501	-4.67278580641952	2.12258760842323e-05	0.0124980928631351	2.62322780740407
STN1	-0.478670578933897	5.32316744662641	-4.66806774591809	2.15721984500581e-05	0.0124980928631351	2.60879359124151
CFH	-1.17058217232873	6.60281574418992	-4.64568743439633	2.32917941542338e-05	0.0129076487539415	2.54039594487907
CTSC	-0.879751503078401	7.08206583002915	-4.64287899056234	2.35168362012646e-05	0.0129076487539415	2.53182132661913
COX18	-0.533938829595272	3.76043307942524	-4.62651793326017	2.48707798259078e-05	0.0133007655084348	2.48190612241208
TNFRSF10C	0.699383342420811	6.20805344369013	4.60698800313592	2.65870258948807e-05	0.0138631399772382	2.42240806624546
QDPR	-0.701032198335395	5.59566161274469	-4.5935612021212	2.78335784997831e-05	0.0141591450431701	2.3815574404068
KCNE3	-0.680026682872948	3.97860271695127	-4.58144488585189	2.90073942373056e-05	0.0141809232499738	2.34473222297015
CRYL1	-0.577533115531161	5.64780971245314	-4.57913890491477	2.92362132496942e-05	0.0141809232499738	2.33772777785062
CTSB	-0.55633126074005	9.80169284064973	-4.56592672895807	3.05816505559101e-05	0.014496397401014	2.29762132064046
SLC46A3	-0.871437673112073	6.55909078411079	-4.55810720006157	3.14062454762442e-05	0.0145564458199561	2.27390532130733
SCN9A	-0.788420546681096	3.12408719941691	-4.55124513254108	3.21477421485311e-05	0.0145762056085198	2.25310599109556
MS4A6A	-1.07802428581048	6.04275250466472	-4.52958646238735	3.46020683086098e-05	0.0153552199726101	2.18753619068978
TBC1D2B	-0.655493012566136	7.10643556501458	-4.51393023016562	3.64892228294266e-05	0.0158553275115281	2.14021361153706
TRIM14	-1.02648039731327	6.2382830424823	-4.48772614195259	3.98749470671168e-05	0.0169728932852828	2.06115247799773
CD163L1	-0.533879306119013	4.05827161926281	-4.48044544828787	4.08688617358232e-05	0.0170480369844813	2.0392178970261
TLR4	-0.544717166438191	4.73803209052478	-4.46802375921089	4.26206771301301e-05	0.0174301855471201	2.00182767401208
LINC01140	-1.1702992673624	6.7898717921491	-4.45131176773953	4.50935481398679e-05	0.0180868487221774	1.95158879435976
OXA1L	-0.39702541473579	8.12374163594336	-4.43234381604666	4.80699539764218e-05	0.0186940682135875	1.89466008727287
SNN	-0.435294067144232	6.53367641374427	-4.43031123257212	4.84000423614962e-05	0.0186940682135875	1.88856551888544
NINJ1	-0.538178427824161	6.4415367224698	-4.41190275832283	5.14919445271516e-05	0.0195266815818691	1.83342086779106
SLC35B2	-0.416455270576511	5.51761530099958	-4.39045570432167	5.53374063778886e-05	0.0200956365509267	1.76929285802034
RAB31	-0.682092088737717	6.84037154396085	-4.38954271487902	5.55071682449371e-05	0.0200956365509267	1.76656583066511
ADAP2	-0.588877340316429	5.98868398896293	-4.38753233970316	5.5882769331819e-05	0.0200956365509267	1.76056182836946
C1QB	-0.876088081900642	8.84478936488963	-4.37638639687591	5.80105271736875e-05	0.0205072129705356	1.72729513533694
FOS	1.85675412290593	6.32443480770512	4.35729879228357	6.18389931461046e-05	0.0214962646674717	1.67040762710711
SHISAL1	0.47636880216107	5.75739361278634	4.35191853199535	6.29618562837979e-05	0.0215277940411667	1.65439152957271
CD34	-0.575344519054491	8.50396608708871	-4.33319284753787	6.70268047364132e-05	0.0221985637448089	1.59871378890686
DNM1	-0.791744892037729	8.15693705832986	-4.33307899038258	6.70522853681239e-05	0.0221985637448089	1.59837556549718
CTSZ	-0.502968136346457	8.60336804277384	-4.32774410782381	6.82568310798883e-05	0.0222442613411442	1.5825320441423
MPP1	-0.597597512176185	5.99735637659309	-4.30912168730953	7.26288095013636e-05	0.0233049089195375	1.52729276954485
EGR1	1.90792496623033	6.95782256497293	4.26036708576339	8.54048014462505e-05	0.0269309108395101	1.38316271009671
RTN3	-0.564481524238991	6.95052122875885	-4.25648368602118	8.65115321593314e-05	0.0269309108395101	1.37171336744716
P2RY12	-0.544030447605303	3.3536266714494	-4.23365431452598	9.33049728095525e-05	0.0285500937195904	1.30449958017431
ADA2	-0.721189948972722	5.92978165093711	-4.22996425381774	9.44506145012099e-05	0.0285500937195904	1.29365047624813
DRAM2	-0.842836611071601	4.33690847511454	-4.21966239592488	9.77217814142333e-05	0.028751388488683	1.26338450639849
LYVE1	-0.913615661251976	8.4721427668055	-4.21919260751076	9.7873547619336e-05	0.028751388488683	1.26200509717649
BNIP3L	-0.890953567171715	6.67011068979592	-4.19280111219422	0.000106776930644586	0.0308326227373683	1.18462472931044
MYO7A	-0.527738825864083	4.38467921970012	-4.18602442507465	0.00010918702759038	0.0308326227373683	1.16479085918046
PPL	-0.885456003411666	7.69720938429821	-4.18443956558761	0.000109758245543921	0.0308326227373683	1.160154431831
ABHD10	-0.455727156776955	5.57453949204498	-4.17586960891452	0.00011289762950842	0.0308326227373683	1.13509733371041
MCL1	0.69711065066997	8.60982584981258	4.1755192998877	0.00011302779222361	0.0308326227373683	1.13407358906788
NIM1K	0.49318978900914	4.0188728728863	4.17337407447434	0.000113828064955524	0.0308326227373683	1.12780523035077
MRC1	-0.992953711695184	6.19692878242399	-4.15652561501146	0.000120307332073276	0.0314085247237297	1.0786253971744
CRIP2	0.537302255988457	6.74254469810496	4.1561705137084	0.000120447667251251	0.0314085247237297	1.07758985939167
EMB	-1.12123240448018	5.87643337090795	-4.15610928966166	0.000120471878884709	0.0314085247237297	1.07741132344152
ACO1	-0.770471213402733	6.10480412498959	-4.15139479274808	0.000122350512815985	0.031504501800037	1.06366698782035
FOSB	1.78994956888958	5.76127834677218	4.13860049202964	0.000127593050831894	0.0324537592829367	1.02640373520114
UBAC1	-0.437142723395517	5.51009924773011	-4.13379235854337	0.000129618968770227	0.0325718413450678	1.01241391714267
FGD2	-0.81570035330516	6.57973792990421	-4.13009414777583	0.000131198396325411	0.0325762494304655	1.00165870237591
CHI3L1	1.07679993759706	4.37353625605997	4.1255429279607	0.000133167739605512	0.0326762299406137	0.988428916388513
TNIP1	-0.51048454021507	7.27333161132861	-4.1196993424643	0.000135738335851297	0.0329197031494244	0.971452401259378
EVA1A	0.491980267175154	2.62374502161599	4.10752101099142	0.000141251009317162	0.0336647926095388	0.93610877428903
ERAP1	-0.605666353918436	3.14981656328613	-4.10243761529407	0.00014361568233094	0.0336647926095388	0.921370454531985
GALNT12	-0.84088147969319	3.74108473785923	-4.10235846104794	0.000143652804442104	0.0336647926095388	0.921141030240468
ZIC2	-0.870490448790627	2.41586406291129	-4.09264698177532	0.000148278547555662	0.0343627296263159	0.893008720658593
CLIC5	-0.886567922546898	2.87916268586006	-4.08849549677681	0.000150299686306445	0.0344483577724563	0.880992298290384
FRMD6	-0.612553803633271	4.26380472067888	-4.06832334080553	0.000160506215058279	0.0363878057333752	0.822686943860348
HECTD3	-0.545662801518586	8.14743581103707	-4.05283751435814	0.000168793578608715	0.0378551362262577	0.778020650185105
S100A8	1.43383774320072	6.2251549607247	4.04627982764678	0.000172426415219504	0.038258486619502	0.759130822591307
ICAM4	0.558156105294441	3.16622572963349	4.03296946362777	0.000180034086712	0.0395260099637072	0.720835015498804
OSBPL3	-0.632610365302687	3.62026836522282	-4.02930983283422	0.000182182043243687	0.039580946624308	0.710316475772744
FAXDC2	-0.562972425321234	6.41265285747605	-4.02388580404394	0.000185411224858492	0.0398672362564285	0.694735242257487
LINC01904	-0.411189328660757	2.75539581611828	-4.00644070453723	0.000196176669239502	0.0414529762321754	0.644691491098173
SHPK	-0.49836461835532	6.04227024206581	-4.00360009104828	0.000197985869628843	0.0414529762321754	0.636552883386966
FAM149A	-0.590068717271353	5.31190380783007	-4.00241018671979	0.000198748507609797	0.0414529762321754	0.633144546245008
S100A10	-0.431401681447127	10.9357495896293	-3.99830096922136	0.000201404092585593	0.0415909421688882	0.621378024692484
TMEM37	-0.782240582130828	6.02952699620991	-3.98212331161313	0.00021219599298815	0.0429848395523322	0.575112204590551
RNF128	-0.332330570552463	1.56321697169929	-3.9808679201638	0.000213056411992434	0.0429848395523322	0.571525846095727
CCDC115	-0.445120408317872	5.44532315543524	-3.97651470073136	0.000216066195286793	0.0429848395523322	0.559094070412027
SCAMP2	-0.384752695299939	7.23581324006664	-3.97508310980777	0.000217064928045462	0.0429848395523322	0.555007259044514
CD163	-0.72829846606713	7.18743965362349	-3.97230206338794	0.000219017849928726	0.0429848395523322	0.547070203992001
TMOD2	-0.595738122435237	2.904537008788	-3.96976157395185	0.000220816666827471	0.0429848395523322	0.539822112084518
FMO3	-0.66780556394386	4.58842504291962	-3.9656686208738	0.000223744762082265	0.0429848395523322	0.528149659147701
HNMT	-0.710423874630661	5.50538036759683	-3.96442549906745	0.000224641487807652	0.0429848395523322	0.52460566293208
SLIT3	-0.569554440067337	7.28038344897959	-3.96118468936059	0.000226995588880265	0.0430404272479608	0.51536910077574
CCDC80	-0.631552600817701	8.95812126151604	-3.9542375425662	0.000232122456048716	0.0436160186108835	0.49558192818511
NT5C1A	0.480279597914519	3.3410319229696	3.94920029735283	0.000235909562166017	0.0439318369472912	0.481245518562015
APEX1	-0.4142720781454	7.46884600545606	-3.93909900745677	0.000243684406600855	0.0449781032608322	0.452524133197422
MT2A	0.617588064593214	8.92204724658476	3.92354064338172	0.000256145205362027	0.0468633381424192	0.408359159443699
MAFB	-0.825408490775095	7.58750780220741	-3.91524420115231	0.000263038849539714	0.0477060981291289	0.384844606152177
ZMAT3	-0.529980206589707	5.17446306705539	-3.90729801373218	0.000269808971064545	0.0482760283804358	0.362346555225411
GXYLT2	-0.740770438012779	7.35386100391504	-3.90613881924689	0.000270810534617202	0.0482760283804358	0.359066476626155
TRHDE-AS1	-1.31243782580052	4.40118421755519	-3.89865751618284	0.000277361243926471	0.0490247751235119	0.337909218323952
TGFBI	-0.583215942073799	8.39065718136193	-3.89201763599922	0.000283302906015547	0.0493732232871289	0.319148938318214
CD200R1	-0.405488026455026	2.49262888542274	-3.89117343647929	0.000284067065946947	0.0493732232871289	0.316764918525519
FARSB	-0.386065599050023	6.34584227069971	-3.88586882116997	0.000288914392525171	0.0496562858762233	0.301790770994178
TLN2	-0.594129976242012	5.76372732867555	-3.88362369212522	0.000290989895926449	0.0496562858762233	0.295456270871076
FCER1G	-0.941159402116401	6.87491239067055	-3.88163744394873	0.000292838047790932	0.0496562858762233	0.289853761523429
ASB2	0.550063750230193	4.82280728806747	3.87609492450982	0.000298055218475441	0.0501333684817925	0.274228084076623
DRG1	-0.434494850876107	6.00888147771762	-3.85904362933162	0.000314673040085184	0.0523690915881307	0.226228986971802
PIFO	-0.46138685590428	3.98891654373178	-3.85735260795622	0.000316368870887686	0.0523690915881307	0.221474784350167
S100A9	0.772699910782999	6.63550822648896	3.85246680683752	0.000321318151601951	0.0527281926319131	0.207744755057364
FAM89A	-0.706000842123615	6.64503568323615	-3.85024401753913	0.000323594412278126	0.0527281926319131	0.201501298937928
RENBP	-0.432197355198241	5.71855677663474	-3.84709488723469	0.000326845889645626	0.0528451528708435	0.192659122317139
ERAL1	-0.355789513005907	6.07950391143274	-3.84249923914763	0.000331647388289898	0.05320899675048	0.179762180500583
GDE1	-0.806946741819555	5.56602657788422	-3.83398304032776	0.000340725098511794	0.0533845155581324	0.155884207436304
CHRNA5	-0.405580164335532	1.96922960726781	-3.83240811650576	0.000342429857096909	0.0533845155581324	0.151471436354142
PRSS35	0.458963909011887	2.60245686609746	3.82994752929778	0.000345109730543593	0.0533845155581324	0.144579037530114
SLCO2B1	-0.509144968901603	5.61967551430654	-3.82816641875767	0.000347062150343147	0.0533845155581324	0.139591387151272
BCAT1	-0.632176442317733	5.99027881499375	-3.82488249230299	0.000350689822224984	0.0533845155581324	0.13039859904321
NTRK3	0.448024009238646	5.42050574275302	3.8208481866744	0.000355196368039676	0.0533845155581324	0.119110947565384
NAAA	-0.395197568164638	6.0725974499167	-3.82070882023488	0.000355353039353322	0.0533845155581324	0.118721124188043
TMEM176B	-0.646484035710852	6.91832150805914	-3.81988606324092	0.000356279311979984	0.0533845155581324	0.116419934678531
GADD45B	0.732538453446026	7.2268219288005	3.81947948377442	0.000356737902427065	0.0533845155581324	0.115282859072642
PAXIP1-DT	-0.432964992671611	4.18567987221991	-3.81806578113615	0.000358336873861943	0.0533845155581324	0.111329672614503
FSTL1	-0.574247093647354	8.40093940164515	-3.81208388545435	0.000365179328959996	0.0536581116040048	0.0946108539089572
CTSK	-0.958114968631892	6.84759074585589	-3.80891544735355	0.000368854306863965	0.0536581116040048	0.0857610004854941
NPC2	-0.445184985425683	7.84483610116618	-3.80860697327819	0.000369213990570004	0.0536581116040048	0.0848996012629541
FMO1	-0.51861041232392	4.74040219812578	-3.80340475112838	0.000375330873578317	0.0536581116040048	0.0703782204134633
STARD7	-0.387007112164156	6.58949046143274	-3.80264504383209	0.00037623226670239	0.0536581116040048	0.0682584705230074
TRIM8	-0.540544718614715	8.27250406720117	-3.80164381620965	0.000377423403204231	0.0536581116040048	0.0654651697620077
HCAR1	-0.720225922641378	4.39875406591004	-3.800051053742	0.000379325749112935	0.0536581116040048	0.0610223662821641
TMEM138	-0.529600686289768	6.42866011168263	-3.79885969993941	0.000380754687509839	0.0536581116040048	0.0576998875069279
FNTA	-0.681829667125331	6.14905715099958	-3.78207911412222	0.000401439740000127	0.0561934809206889	0.0109608118127218
MMD	-0.949061739629284	6.35529404889629	-3.77664674094075	0.000408364456692554	0.056781716488244	-0.00414628972776754
LINC00313	0.440789525331548	4.1314484410454	3.76788510716963	0.000419775443413601	0.0579818306177316	-0.0284872906870159
ZKSCAN1	-0.402282250012025	5.18150657332361	-3.76042373949412	0.000429733881915017	0.0589668393098784	-0.0491919748855327
ISLR	-0.531654554246545	7.40004320916285	-3.75665842058828	0.000434845073331319	0.0592781940815119	-0.0596320171432421
ZDHHC7	-0.357210772998696	6.62791153111204	-3.75162356187886	0.000441770867522971	0.0598312661293935	-0.0735832555373932
CUTC	-0.634979771499	4.32073941853394	-3.74197075824222	0.000455346231927236	0.061271976511654	-0.100302130680748
BRD3OS	-0.646099399950182	5.31057457159517	-3.73082612555244	0.000471517747936765	0.0630413183892122	-0.13110381377634
CADM1	0.558572630505737	5.80969573248646	3.7260709553288	0.000478584246154088	0.0635377638744677	-0.14423096524948
ZFHX4-AS1	-0.886700315165259	2.11134050945439	-3.72398683114397	0.000481713315755045	0.0635377638744677	-0.149981527477201
SELENOP	-1.09842438099876	8.91604934725115	-3.72127552263811	0.000485813413097306	0.0635377638744677	-0.15745999651014
AATK	0.611380057556862	6.71352144947938	3.72022151674824	0.000487416321614558	0.0635377638744677	-0.160366404344828
ZDHHC4	-0.531694741764585	4.86506127782174	-3.71541279686465	0.000494793904465969	0.0640988600338306	-0.173620663200304
EZR	0.722514516938089	5.2088995484798	3.70964147495318	0.000503789763776321	0.064861377179523	-0.189515716073794
GPR34	-1.07440318627946	4.5982905877551	-3.70548449917319	0.000510366258565512	0.0650202113162477	-0.200956210449262
THORLNC	0.352917794681509	3.7546000741566	3.70378556257433	0.000513077668399862	0.0650202113162477	-0.205629854509977
LRP10	-0.416817141166769	8.27632350226989	-3.70254425853452	0.000515067447581431	0.0650202113162477	-0.209043840059952
ASAH1	-0.551807224008796	8.35469631478551	-3.70103719834252	0.00051749317152501	0.0650202113162477	-0.213187892773495
GADD45G	0.504796205964405	5.33034353760933	3.69693898646363	0.000524145053931985	0.0652128647050194	-0.22445228189805
SRD5A3	-0.35508672840136	2.38212688077884	-3.69624483942802	0.000525279823102233	0.0652128647050194	-0.226359539576793
LIMD1	-0.486073013100391	5.08528842821741	-3.68910537153365	0.000537088685555606	0.0662843710925045	-0.245964647037872
SV2B	-0.383868042991135	3.84998111499375	-3.67879062732451	0.000554599773600066	0.0677909731002173	-0.274252017852009
TRABD2B	0.4484961108311	4.44471269645981	3.67809690134531	0.000555796921903301	0.0677909731002173	-0.276152928173989
CCDC69	-0.896851876080532	6.34187359156601	-3.67195372672688	0.000566506643445784	0.068695517804353	-0.292977418371317
REPS1	0.272293540836941	2.27565204198251	3.66715594728144	0.000575008054843914	0.0691919565508189	-0.306106337776848
TMEM132C	-0.871135755114067	5.82983499194086	-3.6659101294855	0.000577235481605336	0.0691919565508189	-0.309513899036776
ALOX5AP	-0.687053706404178	5.97846803227822	-3.66155847772221	0.000585080922820979	0.0697316160415838	-0.321411463402566
OLFML2A	-0.828600195597126	6.70261964681383	-3.650506823621	0.000605467131158794	0.0717512951964713	-0.351591502515306
CRISPLD2	1.01388698486738	5.25600599439817	3.64630837515243	0.000613388526380052	0.072009141689001	-0.363043279072908
M6PR	-0.454360078303441	6.79150907336526	-3.64569820713299	0.000614547980085447	0.072009141689001	-0.364706969924208
RSPO3	-0.893625505586476	5.62521972484381	-3.64363027025482	0.000618493137307832	0.0720665439375947	-0.37034426488525
RGS16	0.45989337713358	5.77287086740941	3.63677976155774	0.000631736236093083	0.073200681534408	-0.389006213644461
BRINP3	-0.737658463718821	2.44640526591004	-3.63209952556132	0.000640939403727463	0.0738567576991365	-0.401744582416645
LEPR	-1.16992080626332	6.35335949812578	-3.62677502875886	0.000651565402613861	0.0745619242399573	-0.416225188185726
MIR23AHG	0.619388665656566	6.84575249693878	3.62546339380762	0.000654208761370867	0.0745619242399573	-0.419790491394162
WDR4	0.33192511305401	5.30982378098709	3.62188878007837	0.00066146490832314	0.0749792043092159	-0.429503345058155
PLTP	-0.662193984123549	8.33941174770929	-3.61680128545889	0.000671924923733327	0.0757531791043568	-0.443317592312357
SUMF2	-0.453545682134267	5.97002626030821	-3.61462996794347	0.000676437202474787	0.0758518856560034	-0.449210087970505
LCN6	0.449829326104585	5.119563092399	3.61049587591405	0.000685108603100861	0.0764134231811479	-0.460423576482166
GNPDA1	-0.457967139675667	6.11113780095793	-3.60609554077593	0.000694455185193623	0.0770438925403372	-0.47235120900748
SC5D	-0.773073149790418	5.36541376755518	-3.60388676317005	0.000699192591923156	0.0771590470356681	-0.478335239105321
FPR3	-0.657832082134266	6.26003409908372	-3.59752161155653	0.000713018022057687	0.0782097047589359	-0.49556803129915
PITPNC1	0.493129830127807	5.94784627309454	3.5960674689975	0.000716212955312689	0.0782097047589359	-0.499502484364141
SRPX	-0.776839215974372	7.27369071480633	-3.59224588869019	0.00072467479809274	0.0787215742907306	-0.509838141929753
NKD1	0.413546036624752	6.38472334791753	3.58459779680083	0.000741897160277069	0.0796028973289428	-0.530503880241505
PLPP3	-0.640513694530337	7.65870285653894	-3.58404256194853	0.000743162574142324	0.0796028973289428	-0.532003184073244
GFPT2	-0.702821499972511	6.7345769668055	-3.58357154564502	0.000744237665011451	0.0796028973289428	-0.533274967526566
COMP	0.570115509578781	4.9593725500833	3.57792445178823	0.000757243339412448	0.080580736378191	-0.548515113314505
THBS1	1.2012531272315	5.57739796917951	3.57413429864213	0.000766093774968868	0.0811087201244959	-0.558736067492454
PALMD	-0.663259398522643	6.74238327650979	-3.5720701604697	0.000770955231376884	0.0812111780849882	-0.564299830275883
SNX10	-0.94472879176802	5.10466301436901	-3.56867398375541	0.000779018072406793	0.0816481403828567	-0.573449990663722
GULP1	-0.938842803810209	5.1109713911287	-3.56379099341785	0.000790751973875249	0.0821959339092402	-0.586597196017797
DDAH1	0.410871503686526	4.3875728623282	3.56322351982346	0.000792126514635723	0.0821959339092402	-0.58812441531519
PEPD	-0.417872303717444	6.98737057476052	-3.56153272683597	0.000796235507400356	0.0822132870190556	-0.592673945908129
PLXNA1	-0.3163032873222	6.10902242832153	-3.55771448079525	0.000805589655193125	0.0827693765436602	-0.602943359720512
SDHAF2	-0.291804636401429	5.51612268569346	-3.55125119057684	0.00082166327763253	0.0838467185775835	-0.620312234688349
MAB21L2	1.16858805537175	2.84342202721783	3.55027575685454	0.000824115515577726	0.0838467185775835	-0.622931937420244
OLFML1	-1.01023551191163	4.72956633694294	-3.54576068847698	0.00083555764802194	0.0844508418521402	-0.635052518108383
SLC40A1	-1.1276012896791	5.82581465791337	-3.54474538897789	0.000838151424624492	0.0844508418521402	-0.637776827435161
FCGR2B	-0.698760477937534	6.20538766628488	-3.54181652438234	0.000845676881471959	0.0847994361387531	-0.645633179126667
MTFR1L	-0.374518691101493	6.69805697317784	-3.53653319225405	0.000859415229733836	0.0857647054859264	-0.659795557395003
CD4	-0.564677666350579	6.57885269683465	-3.53332934035477	0.000867849677691463	0.0859285601685644	-0.668377721484354
CRTAP	-0.743880737701848	6.26283391220325	-3.53231664821495	0.000870532067397494	0.0859285601685644	-0.671089477096189
SIGLEC10	0.464749233774825	4.81424941949188	3.53123087051098	0.000873416826760112	0.0859285601685644	-0.673996434469631
NAV2	-0.371052943235072	2.92925711189088	-3.52422444557832	0.000892252287334969	0.0869260183810791	-0.692742195502254
KCNN2	0.30225306343881	2.36515461116202	3.52312810987119	0.000895234397903155	0.0869260183810791	-0.695673480500618
FOXM1	0.383827458917408	3.51824250022907	3.52282572111075	0.000896058587137748	0.0869260183810791	-0.696481886674764
C6orf120	-0.715666022885315	5.72283520872553	-3.51848594307836	0.000907967044991239	0.0873526305528658	-0.708079367833999
ABCA6	-0.68373688458909	6.10275553710954	-3.51817264149239	0.000908832566043625	0.0873526305528658	-0.708916300173639
PMS2P4	-0.507083648690993	3.8594835275302	-3.51303576290751	0.000923136258654958	0.0883204263613141	-0.72263236206086
MEX3B	-0.340297157738953	3.7673109089546	-3.50163702356776	0.000955646264928439	0.0910133066101026	-0.753026184956243
NEIL1	0.395279388306535	4.80301520649729	3.49251029643042	0.000982459718806352	0.0924804608999423	-0.77731983472
RASGEF1A	0.338575406332028	2.19483713521449	3.49010680924553	0.000989639247408552	0.0924804608999423	-0.783711230928533
GHR	-1.05389144615028	6.02523124725115	-3.48990173277785	0.000990254145603232	0.0924804608999423	-0.784256453293584
PART1	0.298917264570878	5.21288332955019	3.48798005376474	0.000996033784875428	0.0924804608999423	-0.789364563592568
ZNF492	-0.338866158991273	1.89325844931279	-3.48698396152455	0.000999042257353628	0.0924804608999423	-0.792011669538497
POPDC3	-0.466308370415034	2.6440367710329	-3.48657202424402	0.0010002889486978	0.0924804608999423	-0.793106258034432
GLUD2	-0.471578234389816	1.86782787349021	-3.48597788547895	0.00100208966598202	0.0924804608999423	-0.794684852266477
TCF7L1	-0.513826008204492	7.38322655243648	-3.48331489627942	0.00101019865045864	0.0928181200555761	-0.80175830798034
LRRN4CL	-0.96242949064454	6.72728454402332	-3.48037563904408	0.00101922141551271	0.0930089440777511	-0.80956186296677
PPP1R15A	0.600390389083006	6.70041731620158	3.47973627391312	0.00102119423664981	0.0930089440777511	-0.811258821504082
RAP2B	-0.804526651207654	6.39905023259059	-3.47695755946846	0.00102981053082161	0.0933859053971582	-0.818631739104303
LRRC4	-0.388824815026109	5.87044630020825	-3.47544297347567	0.00103453608550346	0.093408307945219	-0.822648999046141
RNF41	-0.471296346756682	4.83703747386506	-3.46964040207853	0.0010528319987339	0.0946270143743096	-0.838029985045708
SLC66A1L	-0.537811336932248	3.38737220622657	-3.46725373895264	0.00106044633892703	0.0946270143743096	-0.844351910957433
F2RL3	0.306058772954029	2.53677191645148	3.46615495277023	0.00106396946418284	0.0946270143743096	-0.847261564243197
SFT2D2	-0.460187024618637	6.84749917488546	-3.46324604572438	0.00107335037644117	0.0946270143743096	-0.854961869971949
FBN1	-0.770323848457362	7.61778600149938	-3.46313912001243	0.00107369669548173	0.0946270143743096	-0.855244844504854
HRC	0.40228142685357	4.00093617101208	3.46265826933681	0.00107525542535894	0.0946270143743096	-0.856517331664223
TNC	0.901685487566138	4.03971350335277	3.46075957290937	0.00108143131719501	0.0947706427846062	-0.861540867552633
NCKAP1L	-0.451988561059577	5.68679696811745	-3.45570468406107	0.00109803830218126	0.0958233676510233	-0.874906962129249
MAP2K1	-0.455949580895691	5.37825538348605	-3.44740495796262	0.00112583293941197	0.0978395734054813	-0.896827628635998
SRR	-0.523699742613207	2.34824246316118	-3.44554454755248	0.00113215434886742	0.0979806774038497	-0.901736875757303
IQGAP2	-0.550268947089946	4.92392116690962	-3.4417729690228	0.00114507335014597	0.0986892349751835	-0.911684421115447
LIPT2-AS1	-0.384331201556379	2.34148269673053	-3.43995260475992	0.0011513587808891	0.0988225929753248	-0.916483290160997
ASB13	-0.447357006624061	4.78413535191587	-3.43597518765441	0.00116520649292675	0.0995622104549655	-0.926963291423468
BLNK	-0.501905568573492	3.63303192659309	-3.43399523512092	0.00117215874464538	0.0995622104549655	-0.932177496863079
TDRP	0.35547314767402	3.60076185985006	3.43338863819012	0.0011742965801372	0.0995622104549655	-0.933774607308204
PITX1-AS1	0.359443145081772	4.17923851282799	3.42782802923007	0.00119406733414467	0.100239714546299	-0.948407210329825
FTH1	-0.375018754820303	12.4656289605165	-3.4277742640952	0.00119426003134261	0.100239714546299	-0.948548622007961
SCARB1	-0.418168060733183	6.51668082469804	-3.4256402335965	0.00120193242249694	0.100239714546299	-0.954160411517385
FOXRED2	-0.550451994970107	5.44127600091629	-3.4249307069777	0.00120449371252974	0.100239714546299	-0.956025762135961
GUSB	-0.608545962385761	7.02199207536443	-3.42375506739054	0.00120874902329386	0.100239714546299	-0.959116012633751
CERS3	-0.32006195229506	2.42495790133278	-3.42310069610581	0.00121112375057138	0.100239714546299	-0.960835795017561
MYZAP	-0.432226054507659	5.08514598879634	-3.42052826280795	0.00122050219954056	0.100616657611926	-0.967594592927111
KRTAP3-1	0.311010853404797	2.91828330308205	3.41718237268623	0.0012328037407669	0.100916854498634	-0.976380961465497
COPZ1	-0.40957596942211	6.15808692825906	-3.41467734836366	0.00124209074802264	0.100916854498634	-0.982955787898968
PTGIS	-0.83341314411805	6.71277113923365	-3.41349685260545	0.00124649026242867	0.100916854498634	-0.986053168652433
AKR1C3	-0.746248764976293	6.86179747384423	-3.41270492864788	0.00124944992399707	0.100916854498634	-0.988130651685466
CTDSP2	-0.39560360298907	7.05012105939192	-3.41268571987119	0.00124952179590355	0.100916854498634	-0.988181039135301
TRDC	-0.791962883546344	5.21120545572678	-3.41171080174169	0.00125317472863529	0.100916854498634	-0.990738166754794
P2RY14	-0.943134634752285	4.88560281545189	-3.40519100016263	0.00127786581788127	0.102470670467676	-1.00782763724209
CLTC	-0.574979768491032	8.10084125251978	-3.4040338946767	0.00128229587150901	0.102470670467676	-1.01085852275578
C14orf119	-0.492924822184428	6.08723072961266	-3.4023558305329	0.0012887463645205	0.102593064598489	-1.0152528764881
SLC39A13	0.363292502415313	6.77695728073719	3.3982946923567	0.00130448515146345	0.103451128532598	-1.02588233141425
DENND5A	-0.581455321299731	6.34727639471054	-3.39214033492244	0.00132868432725756	0.10428340399004	-1.04197572569517
NR4A1	1.31498805392531	7.88288399627239	3.3920462564352	0.00132905753300439	0.10428340399004	-1.04222159884333
ABCC1	-0.56556781324813	6.06977361607663	-3.39181391590351	0.00132997964526781	0.10428340399004	-1.04282880055192
USP30	-0.404718385810484	4.29510167915452	-3.38988370365087	0.00133766377430437	0.104493083672907	-1.04787225882785
EFCAB13	0.395146618803684	2.56283228188255	3.38312708482495	0.00136489489536201	0.106222435942408	-1.06551281137865
PDGFD	-0.974686935331203	7.00301246499375	-3.3784848475844	0.00138390838261914	0.107301773740846	-1.07762051858108
ETAA1	-0.339503911038961	2.04400022536443	-3.37482100399907	0.0013990917262482	0.107621756405731	-1.08716921157471
ADCY7	-0.40698177719542	6.21647855982924	-3.37465040445083	0.00139980254401638	0.107621756405731	-1.08761367230495
SETX	-0.528146707105064	5.5265258501666	-3.37376066906353	0.00140351525829979	0.107621756405731	-1.08993146428013
PREB	-0.458642728317182	5.45473239200333	-3.36854596662713	0.00142546379215019	0.108652486327811	-1.10350839016881
SLC46A1	-0.437544690153232	4.39674729735527	-3.36809526174579	0.00142737600104618	0.108652486327811	-1.10468123229198
GNS	-0.494254069097436	7.90081433423574	-3.35793483234302	0.00147113470218796	0.11102255549197	-1.13109542807071
NCSTN	-0.467323285054627	6.17787496834652	-3.35713824750426	0.00147461864449682	0.11102255549197	-1.1331642376383
CYFIP2	0.48575109489968	4.39452120085381	3.35685218105584	0.00147587169171223	0.11102255549197	-1.13390710648673
INTS6	0.367494685961658	3.69757776276551	3.35415658321436	0.00148772879139447	0.11102255549197	-1.14090522198765
ADAM9	-0.698023866123823	6.15603103063307	-3.35281511967502	0.00149366306364708	0.11102255549197	-1.14438653692972
SPOCK2	0.524085929121144	5.53780368144523	3.35255572410204	0.00149481314485688	0.11102255549197	-1.14505961102853
MS4A2	-0.365134346887239	2.5929089636818	-3.35233937107631	0.00149577303031326	0.11102255549197	-1.14562097460311
MXRA5	-1.08688311826771	7.82091861164098	-3.34957433406696	0.00150809211775103	0.111539990425295	-1.15279334434049
CSTA	-1.00506816089122	8.79475999056643	-3.34696133685809	0.00151982212801065	0.112010353794764	-1.15956796198712
PLBD2	-0.421193058247439	6.38033180978759	-3.34344742617421	0.00153573277316511	0.112547358701159	-1.16867317659159
C8orf33	-0.541218210411945	5.34741190293628	-3.34105284955901	0.00154666544990751	0.112547358701159	-1.1748745830404
PDCD1LG2	-0.458243013711948	4.23644182036651	-3.34026190957469	0.00155029273367037	0.112547358701159	-1.17692233097101
MAN1A1	-0.84643699176115	5.27320168821324	-3.33988090108081	0.0015520429289262	0.112547358701159	-1.17790865659545
C1S	-0.58714624397375	8.56426340424823	-3.3394359451683	0.0015540892413067	0.112547358701159	-1.17906043594963
MYOCD	0.422011891702741	3.09710350553936	3.33825092130033	0.00155955153334802	0.112552132633355	-1.18212743444795
HSPB1	0.410831790998417	10.2330814660975	3.33671840167219	0.00156664255331701	0.1126740128777	-1.18609279486747
DDX11L2	0.401193983350513	4.59452508052895	3.33436508035037	0.00157759092806323	0.113071525727199	-1.19217975735353
MRPL45	-0.387554723642891	5.69753908321533	-3.33072122007742	0.00159468635437242	0.113905387990224	-1.20159947944656
VAT1	-0.275524798546691	8.1101587333611	-3.32681341415672	0.00161321497032929	0.114784538669319	-1.2116943959923
SLC35F6	-0.251220405565862	6.87926443107039	-3.32581084071753	0.0016180013601563	0.114784538669319	-1.21428312271034
SULT1B1	0.333191183343641	2.61482008321533	3.32410784809622	0.00162616245256325	0.114972441603768	-1.21867927354629
IER2	0.699729418449802	6.85989001563932	3.32076900554103	0.001642276101237	0.115719434606419	-1.2272941720989
NSD3	-0.671491445670995	3.77751002900875	-3.31189175500518	0.00168585702940753	0.118149063446438	-1.25017296988528
PGRMC2	-0.685072314570878	5.59714600004165	-3.31144347461045	0.00168808653723155	0.118149063446438	-1.25132727893156
ZNF106	-0.402812661619595	6.99590268450646	-3.30812538781042	0.00170467589127729	0.11860843104728	-1.25986821164114
DDX41	-0.354227433977529	5.84180590924615	-3.30554633203937	0.00171767674108349	0.11860843104728	-1.26650313021548
GDNF	0.359748315879887	4.27892468259059	3.30219853545854	0.00173469269871278	0.11860843104728	-1.27511087854065
PDLIM3	0.507454204237959	5.84636237149105	3.30133765779493	0.00173909401288964	0.11860843104728	-1.27732345439495
CDK4	-0.324025751370849	6.96851064970846	-3.30121051308267	0.00173974494611189	0.11860843104728	-1.27765020334724
CD24	-0.672584743746994	3.21275273600583	-3.30115934755863	0.00174000695941874	0.11860843104728	-1.27778169129808
PDE4B	0.612815231330307	4.32855434277384	3.30084995354437	0.00174159212923766	0.11860843104728	-1.27857676160423
JARID2	0.327201332677111	5.69844957542691	3.29933416146994	0.00174937799638466	0.11860843104728	-1.28247131610984
KBTBD7	-0.332011511025218	1.93395890162432	-3.29713257724963	0.00176074508480603	0.11860843104728	-1.2881258865307
APLP1	0.447687317096132	4.8151978305706	3.29707601605841	0.00176103803645327	0.11860843104728	-1.28827112756522
SLC49A4	-0.604963832996633	4.76436961836735	-3.2955109292984	0.00176916251587192	0.11860843104728	-1.29228942417759
PARK7	-0.439670715608464	6.90476613731778	-3.29488103308299	0.00177244234552333	0.11860843104728	-1.29390631818851
LAMA5	0.305576218429193	6.80229636247397	3.29363734833382	0.00177893502361487	0.11860843104728	-1.29709818762141
SLC12A7	-0.327865910166286	6.62665033215327	-3.29334004949028	0.00178049040451639	0.11860843104728	-1.29786108136974
CTSA	-0.405923270865114	7.67858796076635	-3.2926547356669	0.00178408066644796	0.11860843104728	-1.29961948883286
RPS28	0.504919884657803	5.73549883908788	3.28989295859244	0.00179861871799004	0.11860843104728	-1.30670343705371
TRDV3	-1.06588555282072	5.42200086347355	-3.28931591788425	0.00180167038462468	0.11860843104728	-1.30818307111401
IER3	0.560000523742526	5.91322597630154	3.28917151314044	0.00180243483121877	0.11860843104728	-1.30855332471996
SRPX2	-0.66414088017591	7.0721596436693	-3.28912180955702	0.00180269802186257	0.11860843104728	-1.3086807622824
SNORD114-3	-0.808063858958633	5.70249564956268	-3.28796076433976	0.00180885634046599	0.118639360670123	-1.31165727998191
P2RX4	-0.355778304232803	4.8735543058309	-3.28666290440537	0.0018157638799186	0.118719082267907	-1.31498375840709
ERVMER34-1	0.311115443039236	3.04478563558934	3.28084600717442	0.00184703032887316	0.119315727365742	-1.32988256104815
IGDCC4	-0.678863538346045	3.63879977655144	-3.28007703780791	0.00185120149933378	0.119315727365742	-1.33185087195758
LBX2-AS1	-0.428679682285439	5.12761554798001	-3.27986759339647	0.00185233914386904	0.119315727365742	-1.33238693082264
TLE2	0.399927231788979	5.05999721932528	3.27734172078705	0.00186611112286741	0.119315727365742	-1.33885002640453
CDC42	-0.254710137765407	8.86754938883798	-3.27699377868901	0.00186801579501846	0.119315727365742	-1.33974007897369
ANXA5	-0.507957301274651	8.52687398556851	-3.27676919424887	0.00186924616955314	0.119315727365742	-1.34031454497733
SVIP	0.341048619605925	4.87702227207414	3.27666364448146	0.00186982468311112	0.119315727365742	-1.34058452280714
CAPN2	-0.51321713431251	7.83160652923782	-3.27620438024508	0.00187234386003147	0.119315727365742	-1.34175917624517
BLOC1S3	-0.34192520893802	5.51749909048313	-3.275470642111	0.00187637524936297	0.119315727365742	-1.34363563125547
CXCR1	0.338429924486362	3.62781681432736	3.27365815372252	0.00188636881467979	0.119586609020597	-1.34826973112784
SNORA37	-0.441697176339929	3.83128875445648	-3.27207140142427	0.00189515899613311	0.119651031941168	-1.35232534356374
SLC30A4	-0.51780074595616	2.85494011753436	-3.2708020710974	0.00190221859043111	0.119651031941168	-1.35556875342269
MT1X	0.566439802353468	8.38228414573095	3.27037574823171	0.00190459522483904	0.119651031941168	-1.35665792031536
NCOA4	-0.640335707239059	8.20366732040816	-3.26912686997143	0.00191157353754259	0.119728796614191	-1.35984802812927
SIK2	-0.517686612962962	5.89938646428571	-3.26317637081631	0.00194515589655995	0.121467414774104	-1.37503723196289
PHOSPHO1	0.381546509216312	3.15519999306539	3.26206288934295	0.00195150153317559	0.121499902917741	-1.37787754450573
SMIM26	-0.350765863043704	6.90192144916701	-3.25750062847485	0.00197770618417229	0.122331760113328	-1.38950870113077
PLEKHA6	0.448204104399437	3.85750209968763	3.25671562990376	0.00198224841643409	0.122331760113328	-1.39150895398409
TPP1	-0.757779943032364	8.87977608213244	-3.25667938059249	0.00198245840333245	0.122331760113328	-1.39160131334732
GPI	-0.366984077403284	7.92950061328613	-3.253339832418	0.0020018942620277	0.123166692103574	-1.40010731514773
KLF2	0.455337939569159	9.17612049833403	3.25111080483241	0.00201496694790026	0.123606369506928	-1.40578166814582
PLPBP	-0.663835315726996	6.1487270395252	-3.24906443080528	0.00202703932753462	0.123982285203488	-1.4109888626246
RNASEL	0.355261367614925	5.85452332927947	3.24348981263102	0.00206027346197124	0.125572964329306	-1.42516339199559
ZFHX4	-0.548615126578713	3.69266173071637	-3.24206673772751	0.00206883940869305	0.125572964329306	-1.42877933888093
CACHD1	-0.897337279913072	6.20795584321116	-3.24169078277631	0.00207110800830806	0.125572964329306	-1.4297344481294
SERTAD1	0.476362156036559	5.32798039460641	3.24006627503679	0.00208093767783762	0.125674018890224	-1.43386067690802
AGTR1	-0.699124242692228	3.75145226395252	-3.23844300901307	0.00209080378962276	0.125674018890224	-1.4379824297088
CD14	-0.558156721744655	7.7567899454394	-3.23803626441543	0.0020932828641172	0.125674018890224	-1.43901501733619
MEIS1	-0.441812397383701	4.40212225139525	-3.23744741611239	0.00209687675954346	0.125674018890224	-1.44050975784103
LINC01341	0.311934364217	5.13396188983757	3.23330610271608	0.00212231719304793	0.126719805138136	-1.45101720401674
CBR3	-0.29837786893424	6.07003993650562	-3.23236187235952	0.00212815829924572	0.126719805138136	-1.45341172247668
ALDH2	-0.609474880358007	8.8710538786339	-3.23161605561843	0.00213278271363939	0.126719805138136	-1.45530275739909
MAP3K1	-0.464466745487185	4.80894982832153	-3.23067546280818	0.0021386283458131	0.126719805138136	-1.45768725223371
MLEC	-0.316064890027827	6.41276049960433	-3.22798221914653	0.00215545011249148	0.126937030582484	-1.46451242442517
SH2D3C	0.363179445887445	6.06947272769679	3.22740557115572	0.0021590679881328	0.126937030582484	-1.46597328092366
MRPS18B	-0.251116818463545	6.42563464279467	-3.22716920252797	0.00216055261335675	0.126937030582484	-1.46657203912921
TP53INP1	-0.604257225498176	4.43919491261974	-3.22545683228155	0.00217133675103013	0.127212277011897	-1.47090889585492
LOC154761	-0.562780983618497	4.44984957934194	-3.22342344894551	0.0021842084814145	0.12760148678002	-1.47605684921229
TSC22D3	0.419484996340963	7.41117030141608	3.22247831021951	0.0021902158636068	0.12760148678002	-1.47844896343207
TNFRSF21	-0.629122886717516	4.38126255314452	-3.22100843106843	0.00219958950216385	0.127790635784489	-1.48216828140103
SPOCK1	-0.892657471796191	4.93721717732195	-3.21786580014017	0.00221975755324445	0.128604120244498	-1.49011659357868
ERLIN1	-0.427682857507041	5.30515520783007	-3.2168954078974	0.00222602025329998	0.128609707543152	-1.49256989082545
IL13RA2	0.41716705572906	1.88263607936277	3.21322146199422	0.00224988231997839	0.129629269469031	-1.501853857047
ANK2	-0.650118238301379	6.92212561674302	-3.20758767898664	0.00228694218644518	0.130362208732697	-1.51607698507353
SPATS2L	-0.830091489871504	5.61922085149938	-3.20707949905382	0.00229031320365187	0.130362208732697	-1.51735915086035
COL5A1	-0.481222821992031	7.49489738296543	-3.20703124502237	0.00229063354058372	0.130362208732697	-1.51748089160045
SLFNL1-AS1	0.344808708936302	2.98514256605581	3.20637012352127	0.00229502668417535	0.130362208732697	-1.51914872467467
COMMD9	-0.421543980162165	6.19254982707205	-3.20508655274012	0.00230357867285192	0.130362208732697	-1.52238619659805
PPP1R3D	-0.498267328846286	3.99964883763015	-3.20478639131633	0.00230558287172887	0.130362208732697	-1.52314315448426
TAF15	0.393412499793853	8.09025566426489	3.20443294137646	0.00230794498799198	0.130362208732697	-1.52403443851016
SLC39A6	-0.46132321621315	4.69841717984173	-3.20251213479468	0.00232082170796689	0.130362208732697	-1.52887696691663
SQOR	-0.352643984833022	6.34695300951687	-3.20243696134299	0.00232132703005537	0.130362208732697	-1.52906644784935
SH3KBP1	-0.628886563748022	5.4694989199292	-3.20187523565209	0.00232510627839877	0.130362208732697	-1.53048223305268
BIRC3	0.247416134824434	2.54933493134111	3.19932164487009	0.00234235982759285	0.130443240524977	-1.53691633051165
NIPSNAP2	-0.69503110876108	6.24168574962516	-3.19923594361651	0.00234294096163086	0.130443240524977	-1.53713220810657
CNN1	0.633099619946064	6.78140414573095	3.19888618578931	0.00234531405268574	0.130443240524977	-1.5380131934833
GSDME	-0.640838040785404	3.45932654348188	-3.19671534222129	0.00236009383743279	0.130754419097288	-1.54347981425938
LAMA4	-0.548603030749675	8.36043758992087	-3.19622460111693	0.00236344709208792	0.130754419097288	-1.54471526586572
APOLD1	1.17653455141723	4.83266406761766	3.19211893681365	0.00239167759537843	0.131966189436	-1.55504654820628
ZFAT	-0.425427782580909	5.17611452982091	-3.18764227363152	0.00242282080616284	0.133011572539732	-1.56630157114255
TCF25	0.344507328111043	7.5434261273636	3.18756265657266	0.00242337812557406	0.133011572539732	-1.56650164788708
RNF135	-0.325912780423281	5.11552309650146	-3.1857270467985	0.00243626091234153	0.133367700390308	-1.5711136134012
ULBP1	0.26474511785886	2.50129169870887	3.17921670089358	0.00248247391636705	0.135438308697618	-1.58745690951191
PREP	-0.253364579655396	5.17322716747189	-3.17857511262629	0.00248707255267716	0.135438308697618	-1.58906634738127
LINC02912	0.298505926973821	3.89257935002082	3.17523765948202	0.00251112361713751	0.135750001211733	-1.59743500562476
SNRPA	-0.323367688768639	6.86652855043732	-3.17475818778048	0.00251459681433511	0.135750001211733	-1.59863680932883
AXL	-0.370320120071463	6.5208687030404	-3.17412392004242	0.00251919826820856	0.135750001211733	-1.60022643001358
OR2A4	0.336936881014225	2.27218465818409	3.17361941697125	0.00252286396785982	0.135750001211733	-1.60149068271586
ZNF431	-0.329343825228475	2.24433907988338	-3.17327914046109	0.00252533923719386	0.135750001211733	-1.60234332004877
RBM4	0.369088978693399	5.50159245453978	3.17102945035311	0.00254176171207417	0.136281552773087	-1.6079789104033
ZFP36	0.802997986988933	8.67982309941691	3.16695717452843	0.0025717446862094	0.13753558697505	-1.61817353452556
PCDH18	-0.719202812399502	7.46735753788005	-3.15935423449948	0.00262861529389753	0.140217465945833	-1.63718397143556
ARFIP2	-0.383861422528002	5.15759995372761	-3.15503620761631	0.00266143889548893	0.141606201640848	-1.64796746744368
PERP	0.432301781460867	2.86205194785506	3.14843388391869	0.00271237253457427	0.143948992248386	-1.66443687583995
BMPER	-0.599393813823609	3.39219719743857	-3.14397082323587	0.00274732027862933	0.144340503545713	-1.67555708094646
ID3	0.486676874867731	7.18768373819242	3.1430699432777	0.00275442570269454	0.144340503545713	-1.67780046380055
CCR1	-0.835263064502166	4.15289801297376	-3.14259613510385	0.00275816965013159	0.144340503545713	-1.6789801772652
SEC11A	-0.540364707958839	7.26916867961266	-3.14181258832745	0.00276437159087954	0.144340503545713	-1.6809308379982
LOC101928152	0.265187534793514	2.98801042761349	3.14137438568356	0.00276784576953861	0.144340503545713	-1.68202161565251
MEST	-1.02200971419123	6.05088825799667	-3.14098146466776	0.00277096443236585	0.144340503545713	-1.68299959273774
CHRDL2	0.357998346241325	4.46493375618492	3.13862619981132	0.00278972777933803	0.144340503545713	-1.68886013833252
LOC105376805	-0.450137533850407	6.09103021618076	-3.13759775094509	0.00279795835795906	0.144340503545713	-1.69141829310624
C17orf58	-0.7702346650828	5.23122259966681	-3.13746801156659	0.00279899826878671	0.144340503545713	-1.69174096646871
ZNF536	0.343202637037038	2.76722311428571	3.13733815233191	0.00280003950389221	0.144340503545713	-1.69206392911914
YWHAQ	-0.469567169265785	7.16187716586839	-3.13511407704603	0.00281792912658306	0.144340503545713	-1.69759388332686
SEPTIN11	-0.580396307228747	4.47417848423574	-3.13472705425211	0.00282105313807956	0.144340503545713	-1.69855591501192
CLPTM1L	-0.350040914148285	7.29601419962516	-3.13421889614213	0.00282515988241333	0.144340503545713	-1.69981893666682
LSM6	-0.377339991944958	6.68509489706372	-3.13361901602093	0.00283001511703902	0.144340503545713	-1.70130975858761
MBNL3	-0.618234567525594	4.25328444906289	-3.13259909733101	0.00283828800170676	0.144340503545713	-1.70384402807899
MRPL35	-0.328176390696074	5.02176515753853	-3.13082598037836	0.00285272440967132	0.144340503545713	-1.70824853045739
SSU72	-0.323385670586821	7.49421179941691	-3.13068571557599	0.00285386935963764	0.144340503545713	-1.70859688428012
MED7	-0.536511920468289	3.07695009210746	-3.13057298053239	0.00285478990319557	0.144340503545713	-1.70887685926357
FCGR3B	0.768290994855013	2.03821686678467	3.13024018522994	0.00285750898655089	0.144340503545713	-1.70970331019327
C1QTNF7	0.439940213778945	5.68374711441066	3.13016063909599	0.00285815927335568	0.144340503545713	-1.7099008433822
MUC1	0.304266245598845	3.70209901909621	3.12739249352216	0.00288087552327342	0.144667012938895	-1.71677278415398
AKT1	-0.335865975606405	6.22700636436901	-3.12626560935395	0.00289017154609294	0.144667012938895	-1.71956913131422
CD248	-0.518352796035183	8.61561463465223	-3.12616787403905	0.00289097912147444	0.144667012938895	-1.71981162872525
ANKRD33B	-0.439391516783479	5.03815705179092	-3.1259997024352	0.0028923691995742	0.144667012938895	-1.72022887843704
LINC00954	-0.434898919155844	3.13550056982507	-3.12407964141438	0.00290828464982477	0.145115054883721	-1.72499167991552
PRKG2	-0.562973161330996	3.29750871861724	-3.12107860148127	0.00293332514980883	0.146015185321152	-1.73243202230761
AVPI1	-0.478523641314504	6.20089459319034	-3.11853037425795	0.00295474615410346	0.146323780583083	-1.73874600986514
ATP2B4	-0.453935612117776	7.88671903692212	-3.11792646109996	0.00295984427020384	0.146323780583083	-1.74024188280401
C11orf96	0.840216564165464	7.36644417988338	3.11784041921034	0.00296057129050492	0.146323780583083	-1.74045499009922
MPV17	-0.484079481977941	5.60017650301958	-3.11700504960869	0.00296763855544247	0.146326329434666	-1.74252381872499
SMIM19	-0.696889211770769	7.04908909666806	-3.11235977521894	0.00300722748516548	0.147325375618397	-1.75402133390921
COL11A2	1.03969850638185	4.45241734762599	3.1118637336114	0.00301148411683957	0.147325375618397	-1.75524841385143
ZIC5	-0.379113756493506	3.50359724577259	-3.11170125095299	0.00301287964166196	0.147325375618397	-1.75565032612553
ZC4H2	0.321346051707552	3.84879768396501	3.11132022685868	0.00301615454710916	0.147325375618397	-1.75659276136521
TMEM176A	-0.618737789844017	5.45673513973344	-3.10607005097788	0.00306162129454182	0.148849963650638	-1.76957088197075
GRAMD4	0.351600483360822	3.76104108925448	3.10423147541586	0.00307769487817961	0.148849963650638	-1.77411228645694
LINC01350	0.298451855655192	3.99182459114952	3.10419512024917	0.00307801350664803	0.148849963650638	-1.77420206811778
LILRB1	-0.319406692608053	5.61335328844232	-3.10378317187206	0.00308162611822408	0.148849963650638	-1.77521935496844
CLCN3	-0.358972120238095	6.90403439854227	-3.1031144975156	0.00308749857575995	0.148849963650638	-1.7768704231532
MGST1	-1.16001710295815	7.30715045087464	-3.10280875307577	0.0030901871918649	0.148849963650638	-1.77762527816698
JAK3	0.339494954061018	5.82542202969596	3.09812210004346	0.00313167587818842	0.150500838228977	-1.78918999792411
PHYH	-0.593183370853087	5.65213000172845	-3.09650128821149	0.00314614530428619	0.150848626693097	-1.79318678054585
EPB41L3	-0.74515160251838	5.39023805547688	-3.09267988662307	0.00318050850275656	0.152146481288976	-1.80260450807843
SLC31A1	-0.344953130248058	4.83017733259059	-3.09140385055136	0.00319206115667863	0.152349701475621	-1.80574753200393
FAM110B	-0.32000752946815	5.17897273942107	-3.09015031767455	0.00320344837246861	0.152544115763876	-1.80883428489134
NKD2	0.474325689454065	5.91627844358601	3.08875262301879	0.00321619006459363	0.152650456990688	-1.8122750421622
MCUB	-0.408071492906959	4.026141895606	-3.08830077419962	0.00322031936884033	0.152650456990688	-1.81338715292147
SLC24A3	-0.602996444700404	6.08968323042482	-3.08722619573924	0.00323015957422186	0.152769701223459	-1.81603151738442
ADAMTS15	0.516489715543189	6.02218449075385	3.08563314379473	0.0032447994539794	0.152911798690735	-1.81995062977286
RAB33A	0.346255786959734	2.80284432792586	3.08458751896702	0.00325444235004218	0.152911798690735	-1.82252226599365
HDGF	-0.2892555409194	7.96927360147855	-3.08383882213301	0.00326136342799999	0.152911798690735	-1.82436327187269
SLC35A4	-0.5035301398234	6.00286426738859	-3.08371711283277	0.00326248983158542	0.152911798690735	-1.82466252035292
ATP10A	0.368064279909642	5.70697205354019	3.08002967496814	0.00329678993331676	0.153921596969833	-1.83372513183509
NRROS	-0.389953552380953	5.55826208134111	-3.07981530277888	0.00329879435419836	0.153921596969833	-1.83425177083644
RALB	-0.434695150977459	6.67965491759683	-3.07652874476046	0.0033296675969994	0.154697657292972	-1.84232264354419
WDR26	-0.492546302370645	6.62898301863807	-3.07518114290519	0.00334240477131684	0.154697657292972	-1.84563030954167
FEZ2	-0.557221202095788	6.75587421526447	-3.07516518345409	0.00334255588892095	0.154697657292972	-1.8456694759239
NELL1	0.32892226663231	2.81444201547272	3.07489714535834	0.00334509485732033	0.154697657292972	-1.84632725277456
SEC23A	-0.422246658905379	5.90829793869221	-3.07206542966446	0.00337202863340659	0.155598232758764	-1.85327405381731
MYO5A	-0.732869373232323	4.30475813673469	-3.06728426255255	0.00341796606380118	0.156762573086401	-1.86499352216871
S100A12	0.868262214754689	2.97473220437318	3.06601633883806	0.00343024621657239	0.156762573086401	-1.86809936552794
RCN1	-0.335698979262006	7.51494488331945	-3.0655557592238	0.00343471726372709	0.156762573086401	-1.86922736491294
DEXI	-0.345666775991202	6.44070022194919	-3.06534501249058	0.00343676489330888	0.156762573086401	-1.86974346393587
DUSP4	0.531737977020203	3.68775575510204	3.06480519682141	0.00344201499373729	0.156762573086401	-1.87106531317484
ERH	-0.539577069080259	6.93315539333611	-3.06476996721965	0.00344235788817048	0.156762573086401	-1.87115157463008
SVBP	-0.503959451161269	5.90894521420242	-3.06294414707713	0.00346017268620664	0.157016676879443	-1.87562127438232
RDH5	-0.73073686914038	5.67324739770929	-3.06220383004905	0.00346742063465318	0.157016676879443	-1.87743309724092
FPR2	0.34061310150828	3.40764625676801	3.06188744190141	0.00347052251241422	0.157016676879443	-1.87820732330288
MAFF	0.631055096562566	6.05238465789254	3.05862305550909	0.00350267867199769	0.158128504462891	-1.88619238294573
SOX30	0.219478602217756	2.18191679598084	3.05483208757018	0.00354037191856881	0.159484961351165	-1.89545831958947
TBC1D23	-0.5136664074452	4.8781510030404	-3.05266565834164	0.00356208264497752	0.16011715027219	-1.90075005716992
HRH1	-0.478643526613069	3.87698896251562	-3.05039853342215	0.00358493585462232	0.1601492717465	-1.90628504266681
NCS1	0.532596550669965	5.16363404777176	3.05023147840751	0.00358662522822015	0.1601492717465	-1.90669278295978
MEGF6	0.380654540326739	5.50466667384423	3.04925159482321	0.00359654948397361	0.1601492717465	-1.90908413475001
AP2B1	-0.400105748756269	5.70693998009163	-3.04880926979133	0.00360103776118012	0.1601492717465	-1.91016343461974
TEX261	-0.506338993674841	6.81782613075802	-3.04879432926421	0.00360118945433708	0.1601492717465	-1.91019988856489
CD68	-0.35859309257198	5.91498278581841	-3.04661577552209	0.00362337270619475	0.160579550502424	-1.91551413082572
TREM1	0.648625344039029	3.55940660339442	3.04573146219616	0.00363241370404434	0.160579550502424	-1.91767054294621
ACSS3	-0.566884050364186	5.05664793625573	-3.04545791269063	0.00363521467658852	0.160579550502424	-1.91833751208851
BGN	0.458031462658908	7.89102178392337	3.04415952183991	0.00364853694697272	0.160579550502424	-1.92150269987413
ALDH9A1	-0.574277567776404	6.51371391395252	-3.04407942720486	0.00364936025977606	0.160579550502424	-1.92169792287719
ANGPTL7	0.837694826575278	4.68493396909621	3.03320629518753	0.00376275506688579	0.165220594589551	-1.94816785753619
ALG14	-0.608268432993198	4.04242212977926	-3.03092540288463	0.00378695654994575	0.16584821289508	-1.95371239549452
DUSP21	0.399697422452416	3.35983122990421	3.03036247256233	0.00379295188909974	0.16584821289508	-1.95508036687864
LOXL1	-0.512180424531023	6.91337126997085	-3.0281202608657	0.00381692012893863	0.166529275246736	-1.96052743143816
TGM2	0.559311166072289	4.20755626043315	3.02710091472224	0.00382786322710476	0.166529275246736	-1.96300285088755
ST13	-0.449940907081015	8.14821844943773	-3.02594815964997	0.00384027385323177	0.166529275246736	-1.96580156355704
CNPY3	-0.299188172187865	5.52921647330279	-3.02572266768654	0.00384270590578545	0.166529275246736	-1.96634893879504
TMEM132B	0.247773725168351	2.04998628265306	3.02519067184382	0.00384844947350658	0.166529275246736	-1.96764023351338
KIAA0930	-0.277702585542499	5.04589929887547	-3.02318225719426	0.00387020524494043	0.167123956094664	-1.97251379618283
IL1R2	0.403668719951213	4.61432990264473	3.02242237802834	0.00387846641868873	0.167134657220229	-1.97435712382031
RRAD	0.345817447840652	4.70432427557268	3.01874943134021	0.00391863039312641	0.168450876684103	-1.98326257450791
COBLL1	-0.490930067413935	6.83562197403165	-3.01815535455693	0.00392516306604374	0.168450876684103	-1.98470228448085
ABCB7	-0.447094674848828	5.52166225314452	-3.01671616447492	0.0039410310995294	0.168545371035296	-1.98818927661462
LINC00970	0.312052155306467	2.11417412875885	3.01593520725429	0.00394966673752528	0.168545371035296	-1.99008097203187
NUDT9P1	0.337029734061705	2.89501323565181	3.0148242458744	0.00396198194470611	0.168545371035296	-1.99277145419585
RWDD2B	-0.521623526582147	5.24189593256976	-3.01461143898846	0.00396434503702947	0.168545371035296	-1.99328674437252
EXOC4	-0.249323795390985	5.889106665202	-3.01430322357353	0.00396776991793308	0.168545371035296	-1.99403301261964
LINC01770	0.348955457177216	4.9296107833611	3.01231829963683	0.00398989263230427	0.168824597481427	-1.99883777423258
WBP1L	-0.316147255534939	6.89810769500208	-3.01226108367898	0.00399053203041393	0.168824597481427	-1.99897624075712
TFAP2B	0.6511709811465	3.16397652305289	3.01110364697685	0.00400348715072155	0.168914842411962	-2.00177693140941
NRIP1	-0.774770873648045	4.83754308446481	-3.01062442105391	0.00400886258780846	0.168914842411962	-2.00293631643602
MGAM2	0.44219883043187	2.84262151264057	3.00836306075355	0.00403431914580016	0.169178285963576	-2.00840549672709
ARHGEF6	-0.440963442736888	7.09075061559767	-3.00792218212813	0.00403929975007351	0.169178285963576	-2.00947145058668
ACTA2	0.544914870449393	9.64304351145356	3.00790898436025	0.00403944893368466	0.169178285963576	-2.00950335843129
PCYOX1	-0.79733160873703	5.03622508359017	-3.00715839134642	0.00404794188396873	0.169194236220312	-2.01131788715842
PDGFRL	-0.543567204627911	6.02707455264473	-3.00590860244116	0.0040621202329929	0.169447283399066	-2.01433851584664
YWHAG	-0.665245986583518	6.93226485739275	-3.00406981361666	0.0040830648630236	0.169933405175196	-2.01878114536516
WWP1	-0.754410305787465	3.26043860316535	-3.00323474765431	0.00409260989170948	0.169933405175196	-2.02079810380703
SSX2IP	0.265302587071395	3.8751263743232	3.00274508426801	0.00409821656053716	0.169933405175196	-2.02198062334335
SEL1L	-0.537250129095376	5.6250343286339	-3.00160843830157	0.00411125886252395	0.17013596447552	-2.02472507439288
SHISA5	-0.32273344840926	7.14864893881716	-3.00089128366003	0.00411950768801808	0.17013974623563	-2.02645629086157
UGP2	-0.570701064881812	6.37467749481466	-2.9993049154547	0.00413780925888176	0.170557880854737	-2.03028478971139
C11orf71	-0.452617166979317	5.19587137682216	-2.99788078406367	0.00415430375895981	0.170734999443267	-2.03372057038942
CHMP4C	0.262163628265651	2.12042824192003	2.9975212010635	0.00415847819519487	0.170734999443267	-2.03458790383361
ADAM12	-0.447110055534941	3.73381384194086	-2.99553065332618	0.00418165757625089	0.171349375378909	-2.03938792268597
MARCHF10-DT	0.287837302793237	3.91185998400666	2.99342042778902	0.00420636219998129	0.171409801226276	-2.04447414787075
GPSM2	-0.45782347568027	4.67450102513536	-2.99241667758106	0.00421816094086362	0.171409801226276	-2.0468926003753
DTX3	0.397277818516802	5.54231883408996	2.9921747058358	0.00422100985179488	0.171409801226276	-2.04747552795833
ZNF732	0.304675978504433	1.79546083912953	2.99203808069487	0.00422261923277136	0.171409801226276	-2.04780465361182
KLK14	0.457859975486157	5.45396055560183	2.99190190429372	0.00422422389750712	0.171409801226276	-2.04813268801173
PRG4	-0.45889816295609	1.89674362690546	-2.98965764796938	0.00425075167878432	0.171413784193906	-2.05353738670135
ENPP2	-1.10178029195183	5.51130908750521	-2.98781546298641	0.00427264291852122	0.171413784193906	-2.05797172320667
MXD3	0.310171699716554	5.64709121974177	2.98667046871758	0.00428630218081452	0.171413784193906	-2.06072690157457
ZCCHC24	-0.40281115071119	7.76177704589754	-2.98537995451645	0.00430174625214972	0.171413784193906	-2.06383137258479
CARD6	-0.482668847151788	4.81102606761766	-2.98514939786664	0.00430451086962934	0.171413784193906	-2.06438590443565
IL13RA1	-0.534337651027279	5.64885993477718	-2.98462006301325	0.00431086442433167	0.171413784193906	-2.06565894242083
TRO	0.305423395975059	5.56471893400666	2.98416484638347	0.00431633533960507	0.171413784193906	-2.06675360376344
HCK	-0.416857716965573	5.06712400410246	-2.98343514131916	0.00432511864223732	0.171413784193906	-2.0685080892436
CD164	-0.614266796395929	7.84393895068721	-2.9834146365562	0.00432536569426937	0.171413784193906	-2.0685573861484
LINC02381	-0.672479391785198	4.37117060832986	-2.98286888290686	0.00433194605652702	0.171413784193906	-2.06986938429436
TSPYL5	-0.666898370191712	4.46239294137859	-2.98279228250685	0.00433287040392717	0.171413784193906	-2.07005351934844
ITGAX	0.342400041008728	3.88426506461891	2.98238489524596	0.00433778949251643	0.171413784193906	-2.07103275825829
VMA21	-0.671313809628598	4.77657636709704	-2.98186225192743	0.00434410789312034	0.171413784193906	-2.07228890411952
FAM118B	-0.390344424774959	5.74989312401083	-2.98182555394647	0.00434455186896314	0.171413784193906	-2.0723771001094
WNT8A	0.303616235793307	2.90336413827572	2.9815737025083	0.00434759993472582	0.171413784193906	-2.07298235269882
ACP2	-0.257829254071326	6.00270022484382	-2.97936893378969	0.0043743687160292	0.172098758472945	-2.07827937991293
CAT	-0.695030599711397	7.85607107084548	-2.97830166953788	0.00438738183422141	0.172098758472945	-2.08084254809452
UTS2R	0.549537130538377	7.26447393375677	2.97796993017208	0.00439143406927108	0.172098758472945	-2.08163913281003
SLC18B1	-0.522986489182642	3.00402364877135	-2.97743476478915	0.00439797853315815	0.172098758472945	-2.08292406280728
POLR1A	-0.321069933487937	6.68092634564765	-2.9757411009503	0.00441875009145748	0.172167269807703	-2.08698949539256
RHOB	0.55622234232461	8.81236464456476	2.97573972563978	0.00441876699574678	0.172167269807703	-2.08699279600981
ALDH1A1	-0.629109322938566	5.86948830531029	-2.97527412370719	0.00442449329323147	0.172167269807703	-2.08811013694054
MRPL41	0.454238109784926	5.24084053683882	2.97362684937381	0.00444480820418712	0.172635688481808	-2.0920622616811
ALOX12B	0.414702697854395	3.80095536713869	2.97033720152111	0.00448563804563623	0.173897681631663	-2.09995023912841
TMEM140	-0.324525571184636	6.77688119435652	-2.96806002628314	0.00451410591992263	0.174490272507936	-2.10540696479808
C1orf198	-0.383278038754897	7.45256478384007	-2.96746336818049	0.00452159276936347	0.174490272507936	-2.10683624106488
SNORA72	-0.390829199972514	2.23224057598917	-2.96645426111965	0.00453428135748397	0.174490272507936	-2.10925307488582
CFAP298	0.331614766951832	6.36770340841316	2.96644580186023	0.00453438786495188	0.174490272507936	-2.10927333260196
PLEK	-0.380599653676217	5.85073455660142	-2.9656713859453	0.00454414813656872	0.174543826306471	-2.11112768744709
PNISR-AS1	-0.263530088462859	2.54548706405664	-2.96465183007355	0.00455702785845154	0.174674743682679	-2.11356852518778
DERL1	-0.487327784379509	4.16558270058309	-2.96321079285148	0.00457529004038739	0.174674743682679	-2.11701740931388
ALDH1L2	0.347376635892943	4.15629806309871	2.962792866091	0.00458059914377648	0.174674743682679	-2.11801743116163
CAV2	-0.736260584506631	6.72422722630154	-2.96185956757289	0.00459247596379894	0.174674743682679	-2.12025029094521
LMCD1	0.322308635332924	6.91910758458975	2.9617642592792	0.00459369043587197	0.174674743682679	-2.12047828286734
ST3GAL3	0.427062898574178	3.78328764875052	2.96110184947867	0.0046021395052988	0.174674743682679	-2.12206272767821
ME1	-0.632496312870198	2.48116832852978	-2.96078542581842	0.00460618061204745	0.174674743682679	-2.12281950777553
C5orf46	0.519222634802104	4.28852832553103	2.95890501919134	0.00463026391540249	0.174785343870309	-2.12731566109748
CAPSL	0.27196190757404	2.57290924225323	2.95861585980247	0.00463397771205533	0.174785343870309	-2.12800688149661
LATS1	-0.320525414857761	2.55701837673886	-2.95859562705118	0.00463423767369615	0.174785343870309	-2.12805524508153
TMEM185A	-0.240065129196732	4.64676688892128	-2.95683386694569	0.00465692590745627	0.175324013811941	-2.13226561077167
ZNF436	-0.488133565378269	6.67254484477301	-2.95604608180675	0.00466710456987698	0.175390630655719	-2.13414774799086
RANBP3L	-0.384958725132274	2.64292386574344	-2.9543445965176	0.00468915953837669	0.175528125418611	-2.13821166761593
PTPRA	-0.336182056242698	6.17192911557684	-2.95212535953633	0.00471807156895642	0.175528125418611	-2.14350977823316
NOVA1	-0.793515593406859	5.02468781986672	-2.95195354410431	0.00472031687498213	0.175528125418611	-2.14391984794718
MRAP-AS1	0.327644567932728	4.19401638794252	2.95172912483943	0.00472325111317613	0.175528125418611	-2.14445544165484
PRPS2	-0.420545896143408	3.37523084150354	-2.95158710198947	0.00472510891170527	0.175528125418611	-2.14479437544984
INSM1	-0.297175269119769	1.91956032842566	-2.95155032151141	0.004725590147435	0.175528125418611	-2.14488214925077
CCL19	0.638280659377794	6.11870298860891	2.95123835122552	0.00472967380185355	0.175528125418611	-2.14562661202379
LMX1B	0.261697579463	5.3447878863182	2.94711899252786	0.00478390476773842	0.177225402736626	-2.15545162764861
TCTA	-0.35894306944616	6.16837205245731	-2.94608927424727	0.00479755105788293	0.177415819883447	-2.15790610483964
XAGE3	0.364413877973613	4.06658366476468	2.94414266313967	0.0048234474753008	0.177548253494541	-2.1625444975285
ALG8	-0.522479540620491	4.08461587084548	-2.9441094914188	0.00482388989515704	0.177548253494541	-2.16262352079383
GPR31	0.415723252112967	3.69747542852978	2.94390109699759	0.00482667016979454	0.177548253494541	-2.16311995384362
SFRP4	-0.808607267168281	7.53529298079967	-2.9426888524452	0.00484287281171177	0.177830630693437	-2.16600725487863
SRF	0.372158351233422	5.62122283871304	2.94079433789279	0.00486829595788188	0.178449997879688	-2.17051791931551
HAVCR2	-0.455582041238922	5.15203781057893	-2.93973981570672	0.00488250070847319	0.178505910192148	-2.17302776487657
IDH1	-0.751946046419983	6.16336047488546	-2.93941095694573	0.00488693842449616	0.178505910192148	-2.17381034655254
LINC00310	-0.524099829469868	4.66583635514369	-2.93646102734427	0.00492691380646845	0.17960464896078	-2.18082754004508
H4C5	0.436499482058688	9.32682346005831	2.93492597832779	0.00494783586883196	0.17960464896078	-2.18447712415806
HIBADH	-0.667781036006322	5.24199028071637	-2.93373838986179	0.00496407887009232	0.17960464896078	-2.18729970841504
PARP14	-0.51378707146293	5.9662104118284	-2.93271780060555	0.00497807739215948	0.17960464896078	-2.18972474421712
FAM166C	0.280170067697384	4.76556153581841	2.9326816843453	0.00497857343911459	0.17960464896078	-2.18981054978339
CREG1	-0.642609044774272	7.71775165343607	-2.9323928673056	0.00498254191654707	0.17960464896078	-2.19049669927444
NANP	-0.452224858963786	3.68758982836318	-2.93172788593247	0.00499169025270959	0.17960464896078	-2.19207633236399
NFATC3	0.379059420121283	5.59402455324865	2.93153807522884	0.0049943043970274	0.17960464896078	-2.19252717330291
JUNB	0.846001958441559	7.87016377682216	2.93121412471749	0.00499876890671498	0.17960464896078	-2.19329657795381
LMX1A-AS2	0.357447667683642	4.50323912384423	2.93066676830463	0.00500632071092032	0.17960464896078	-2.19459645232428
SMARCC1	0.304373947479899	6.03163352732195	2.93027429572037	0.00501174213430379	0.17960464896078	-2.19552840096466
C1GALT1C1	-0.430313722765064	4.70159523773428	-2.92904798970824	0.00502871692995395	0.17990385764674	-2.19843977437987
PI4K2A	-0.419691931603449	4.2020341652853	-2.9277875903026	0.0050462193651293	0.180220885785106	-2.2014312036992
PI3	0.378618980557273	4.78359747509371	2.92641173164921	0.00506538978086364	0.180596298563202	-2.20469563884268
TAMALIN-AS1	0.453354636641932	4.13554296211995	2.92469377482976	0.00508942187073277	0.181143467504903	-2.20877025156572
ANAPC5	-0.304908978978557	7.22191714725114	-2.92304238526483	0.00511262266461848	0.181659234950507	-2.21268540755059
MSRB3	0.212408309376073	6.75339649820908	2.92184353318158	0.00512952720935402	0.181949913274654	-2.2155267091398
LARP1	-0.242078960420533	6.54285456726364	-2.91800262816878	0.00518403688059294	0.183571234666429	-2.22462424183021
LDHAL6A	0.280757377691885	2.20998862490629	2.91571338139129	0.00521678119432862	0.183764065001932	-2.23004255230408
LSS	-0.341821981873155	6.77841334598084	-2.91567124466243	0.00521738569608754	0.183764065001932	-2.23014225587301
NPLOC4	-0.293625992352092	6.16405047230321	-2.91533884576278	0.00522215663867903	0.183764065001932	-2.2309287399849
ZNF280A	0.232961564732359	2.08426204448147	2.91501063239338	0.00522687148419408	0.183764065001932	-2.23170525923407
TENT5B	0.593983187294716	4.72622652732195	2.91454718527574	0.00523353572475176	0.183764065001932	-2.23280162354344
CHST7	-0.325722523507182	4.39424810337359	-2.91291548601609	0.00525706200054577	0.18427990276535	-2.23666071959815
PICALM	-0.303638572856114	6.1398629077676	-2.91209419946047	0.00526894067640719	0.184325455362836	-2.23860255412143
SMIM5	0.384752502368926	4.42153387667638	2.91160440593272	0.00527603667121891	0.184325455362836	-2.23976043027667
PAM	-0.7401983075225	7.64223650647647	-2.90951090187445	0.00530646699353722	0.185078565358204	-2.24470795468492
LOC101927044	0.318328477128427	3.26632369825073	2.90630063746273	0.00535344698122985	0.186165978475499	-2.2522898466912
TMED6	0.344618975984333	2.53066220216576	2.9057176327408	0.00536202019597602	0.186165978475499	-2.25366613763926
PRRT3-AS1	-0.505312682245928	5.08372924452312	-2.9055544469161	0.00536442216348349	0.186165978475499	-2.25405133341304
DCP1B	-0.43180272917955	5.10446186434819	-2.90197512201311	0.00541735906285564	0.187029939631819	-2.26249641701727
ASPA	-0.652545287554112	4.5447217590379	-2.90156497716396	0.0054234558389353	0.187029939631819	-2.26346364909215
NHEJ1	-0.404025568673124	4.13838705993336	-2.90062872601771	0.00543739703353575	0.187029939631819	-2.26567122199868
EPM2AIP1	-0.48090315266268	4.05725698229904	-2.90032112385797	0.00544198462436373	0.187029939631819	-2.26639640347515
SSPOP	0.374855496461211	5.18816926307788	2.90030141611738	0.00544227866887764	0.187029939631819	-2.26644286323419
RAB8A	-0.420021319396343	6.5446084148688	-2.90024497035237	0.0054431209357297	0.187029939631819	-2.26657592934863
SOCS3	0.537414756225522	5.17571650389421	2.89862896300339	0.00546728591745496	0.187551286809799	-2.27038475850149
MCOLN1	-0.331454370741428	5.4460618756768	-2.8965160414682	0.00549903179459577	0.18772560974901	-2.27536253371613
LCN10	0.434015920320552	4.92908521718034	2.89610744097526	0.00550519058263303	0.18772560974901	-2.27632485031484
VPS25	-0.285236696531643	6.22784969073303	-2.89585927607607	0.00550893426878623	0.18772560974901	-2.27690926999439
TRIM21	-0.50357043298976	5.77481515343607	-2.8956751133643	0.00551171397902695	0.18772560974901	-2.27734294399902
SNHG16	-0.405089636765615	7.66433355664307	-2.89530061374795	0.00551737060824389	0.18772560974901	-2.27822477144955
C3orf20	0.356378383214801	3.56862762159517	2.89366077589139	0.00554220306386747	0.187733614506162	-2.28208512344165
TMEM50A	-0.595799310923861	6.50165519031653	-2.89360853027915	0.00554299593447071	0.187733614506162	-2.28220808986352
SLC17A7	-0.34362540435649	5.50305236438984	-2.89350227061583	0.00554460883807814	0.187733614506162	-2.28245818012592
CLIP4	-0.361945651422386	6.00194752955019	-2.8920365706904	0.00556690103052104	0.187826875193247	-2.28590715804834
NID2	-0.845350097412902	5.1616654411287	-2.89144975034599	0.00557584942567751	0.187826875193247	-2.28728767609293
PBK	0.227619912804921	1.77759316076635	2.89069466334584	0.00558738335379296	0.187826875193247	-2.28906375802179
LASP1	-0.598635734666391	7.91646286605581	-2.89039801272231	0.00559192073785025	0.187826875193247	-2.28976143703855
DEGS2	0.531473288727411	5.99933158710954	2.89036731018284	0.00559239054010676	0.187826875193247	-2.28983364205699
CPA3	-0.952673821139973	5.67166497434402	-2.88894469418926	0.0056141992567192	0.188256195976515	-2.29317870190999
TLR1	-0.526483386317254	4.55867899997918	-2.88695887054634	0.00564477396052303	0.188708675990802	-2.29784611730112
TMEM214	-0.390203263926681	7.37368472344856	-2.88689313802393	0.0056457886473731	0.188708675990802	-2.29800057422919
UTP4	-0.468581994782861	6.98936057184506	-2.88595867217296	0.00566023194436307	0.188875203512758	-2.30019609482509
CD101	0.297825560451452	3.78495976299459	2.8854000645727	0.00566888226489843	0.188875203512758	-2.30150830002692
ACKR3	-0.569486440318147	7.07701797305289	-2.88148080155745	0.00572991983206447	0.190419041121786	-2.31070986421323
LINC00473	0.352864287849586	3.24536476932528	2.88125350384722	0.00573347834417615	0.190419041121786	-2.31124323839913
C12orf43	-0.467488505266953	4.46710751166181	-2.87442181322805	0.00584139508811506	0.19359523803255	-2.3272605385563
GTF3A	-0.456271387798051	6.45840327940441	-2.87402774802712	0.00584767703699029	0.19359523803255	-2.32818362812875
PCOLCE	-0.394868217182026	8.66867027392753	-2.87283640894088	0.00586670676250239	0.193619435198161	-2.33097377116773
MYCBP2	-0.363729046581462	7.50794057117868	-2.87281968534	0.00586697430336278	0.193619435198161	-2.33101293239752
BDH1	0.368601218338144	2.406364696793	2.87055338936868	0.005903334883199	0.193731350702901	-2.33631836850838
RNASE6	-0.626500654119424	5.53001655181175	-2.87036610232532	0.0059063490544363	0.193731350702901	-2.33675667806026
DDR2	-0.311025977966743	9.11927786316118	-2.87004096406903	0.00591158517258258	0.193731350702901	-2.33751755399148
LIMD2	0.442844663437092	6.94647200341524	2.86989797298781	0.00591388930351808	0.193731350702901	-2.33785215686325
ADCY10	0.352096041659796	2.86980819758434	2.86916852123983	0.00592565651259848	0.193731350702901	-2.33955890944725
IRAG1	0.479610053454615	5.4073701971262	2.86816733996184	0.00594184249183282	0.193731350702901	-2.34190094788647
SLC18A3	0.515231862722462	5.59585204606414	2.86771702236074	0.00594913607824591	0.193731350702901	-2.34295417598503
KIAA0040	0.314483611379098	5.83278649625156	2.8676055267851	0.00595094320200804	0.193731350702901	-2.34321493001708
A2M-AS1	-0.483200679452687	4.70196280301958	-2.86702416170059	0.00596037423237503	0.193731350702901	-2.34457444874672
WDR43	-0.431045661013191	4.33299956299459	-2.86649082566218	0.00596903830837278	0.193731350702901	-2.34582148017343
SLC25A42	0.446043034693878	3.73323614258642	2.86627549941551	0.00597253960310521	0.193731350702901	-2.34632490343147
FOSL2	0.575409027262421	6.99977847494794	2.86411330284645	0.00600780350847854	0.194331176781468	-2.35137853839947
CCN1	0.820982532854052	6.17435755701791	2.86399941659702	0.00600966625229165	0.194331176781468	-2.35164464628794
EVL	-0.257607803787875	6.72492038673469	-2.8595716873494	0.00608250328396042	0.19615836161785	-2.36198471231993
HEBP2	-0.549621301497969	7.6111359121616	-2.85942190129417	0.00608498153937522	0.19615836161785	-2.3623343089455
RHBDD1	-0.271131452240087	5.41758285535194	-2.85769748553421	0.00611357998302475	0.196473154277976	-2.36635811304634
GLO1	-0.383496129550606	6.8634215410454	-2.85676411396096	0.00612911130780516	0.196473154277976	-2.36853535200326
C12orf56	0.235776735456607	1.74705109439817	2.85666339109371	0.00613078952207457	0.196473154277976	-2.36877027407019
NUDT16L1	0.325646926300417	4.90074643165348	2.85621590479255	0.00613825055312384	0.196473154277976	-2.36981390247711
PRKAG1	-0.35971420219886	5.89959483821324	-2.85549090141191	0.00615035654001259	0.196473154277976	-2.37150451034086
CMBL	-0.603214465934861	5.38877537971678	-2.85543644667266	0.00615126670870778	0.196473154277976	-2.37163147897499
RAB14	-0.487105022146635	4.49518622657226	-2.85464462972851	0.00616451542011764	0.196595257060235	-2.37347751361839
MYC	0.777865605952384	7.53776577827988	2.85297639360481	0.0061925149653371	0.196612162033482	-2.37736563341732
GLRX3	0.410031463248129	3.55695301045398	2.85254834196449	0.0061997183169292	0.196612162033482	-2.37836302323491
WBP11	-0.322065557922762	6.40741347290712	-2.85180671202869	0.00621221701082346	0.196612162033482	-2.38009082031004
TMEM219	-0.359026006763211	6.17240512442732	-2.8507567317328	0.00622995224800547	0.196612162033482	-2.3825364441519
TUBA3C	0.35722805274342	6.50687128486048	2.8504738251186	0.00623473884213683	0.196612162033482	-2.38319528336006
DEDD	-0.304058327901465	6.8713307289671	-2.85014656587864	0.0062402801021883	0.196612162033482	-2.38395735395134
OLFML2B	-0.381819003994021	6.75518167957101	-2.84892438954595	0.00626101473723323	0.196612162033482	-2.3868028186201
NPRL3	-0.29701384967017	6.98214527003332	-2.84874176281944	0.00626411853478636	0.196612162033482	-2.38722793468156
HADHB	-0.426959037023294	6.8068935395252	-2.84849664224512	0.00626828667420296	0.196612162033482	-2.38779849261777
LACC1	-0.472094568594104	4.35114623873386	-2.84848913264725	0.00626841441128706	0.196612162033482	-2.38781597187472
SLCO3A1	0.300039753387618	3.97990117051229	2.84811898779645	0.00627471350554863	0.196612162033482	-2.38867747630636
BPHL	-0.399224368308939	4.45243871041233	-2.84784076244124	0.00627945217974193	0.196612162033482	-2.38932498758936
AMOTL1	0.273439656543325	6.46936853194502	2.84736328040551	0.00628759227483973	0.196612162033482	-2.39043612219037
LPAR1	-0.858030930292722	5.23636178117451	-2.84398537861131	0.00634545825556091	0.197812820933569	-2.39829295161068
NF2	-0.477737139452345	5.38986436620158	-2.84333861750038	0.00635659383949777	0.197812820933569	-2.39979652787017
GPR137B	-0.576555877459975	4.51183624947938	-2.84285132993393	0.00636499564060973	0.197812820933569	-2.40092920257767
MYH11	0.381320890245997	3.06883363627655	2.84260504997703	0.00636924590375257	0.197812820933569	-2.40150161496916
METTL18	-0.333169912097162	4.87696600539359	-2.84236390127363	0.00637341015809359	0.197812820933569	-2.40206206688999
FLRT2	-0.4646257681612	6.80186028071637	-2.8400068188517	0.00641424613613736	0.198592338050037	-2.40753836048745
TBC1D14	-0.290934020253556	5.50843380943357	-2.83979317144161	0.00641795947968198	0.198592338050037	-2.40803457506328
TOX3	-0.397137327035661	2.25202104354436	-2.83873863230952	0.00643631728313224	0.198592338050037	-2.41048344342328
CCNT2	0.261918902901463	3.93417395674719	2.83868855464163	0.00643719026106593	0.198592338050037	-2.41059971848818
GGN	0.44662989655741	3.99988834077468	2.83817587701269	0.00644613380926668	0.198592338050037	-2.41179001774092
MDK	0.582053230918022	7.90008536722199	2.83712706203953	0.00646446599283321	0.198863373469797	-2.41422460563414
ECM1	-0.604585233127191	5.94590644185756	-2.83306578458857	0.00653590891448213	0.200545897703987	-2.42364588905105
SNAPIN	-0.30232662845805	6.17705303738026	-2.8323851327237	0.00654795366223624	0.200545897703987	-2.42522391105719
TENM3	-0.838209935209235	4.14352040379009	-2.83194871118098	0.00655568733592524	0.200545897703987	-2.4262355674528
LY96	-0.682077157872947	5.38001324450229	-2.83183966356543	0.00655762104972523	0.200545897703987	-2.4264883302486
RAPGEF3	0.28423801615818	5.8812220396085	2.82936517957041	0.00660164254139488	0.20159657172163	-2.43222209740014
PTRHD1	-0.312279688296229	6.49541748284048	-2.82690098495532	0.00664575250033652	0.202646871198127	-2.43792846162224
MEA1	-0.341820891185663	7.69058237521866	-2.82402141819441	0.00669764308757281	0.203853427171988	-2.44459220154146
SAFB	0.360790485178316	6.18879662207414	2.8231870964832	0.006712747651964	0.203853427171988	-2.44652203628194
ERVMER61-1	-0.210712600889851	1.56588921778426	-2.82296507883719	0.00671677236341703	0.203853427171988	-2.44703550727243
SLPI	0.657440445657254	8.49186096105789	2.82254373128655	0.00672441664162285	0.203853427171988	-2.44800989871745
TXNDC12	-0.473384974541329	6.86051270512287	-2.82132174032907	0.00674663207497642	0.204041665702221	-2.45083523697139
NPB	0.430547697624204	6.34138137192836	2.82112628133683	0.00675019175022931	0.204041665702221	-2.45128707210123
DNASE1L1	-0.259080237741359	6.05201570953769	-2.82039793018062	0.00676347168972677	0.20414722001828	-2.45297057635963
IMMT	-0.256331732567167	5.98037421016243	-2.81895034436261	0.00678993708695318	0.204194938736894	-2.45631558851465
OAS1	-0.499467085776129	5.25406407694711	-2.81867230072284	0.00679503134988093	0.204194938736894	-2.45695793759883
ZMAT2	-0.435010839139694	7.03881639958351	-2.81816792325857	0.00680428147753057	0.204194938736894	-2.45812305749578
MKNK1	-0.292724097883598	2.71915768688047	-2.81758219820219	0.00681503810254868	0.204194938736894	-2.45947590406291
RNF185	-0.356766608824638	5.90266787421908	-2.81716577273878	0.0068226951609978	0.204194938736894	-2.4604375975069
ATP8B4	-0.552165240617055	3.60071285368596	-2.81681279403224	0.0068291918133257	0.204194938736894	-2.46125268713752
CH25H	0.556031976824366	3.29217344237818	2.815923872564	0.00684557795361533	0.204194938736894	-2.46330503799479
LCT	0.248690341781764	2.57057870678884	2.81582570762836	0.00684738972623695	0.204194938736894	-2.46353165370747
PID1	-0.4884060571085	5.17706163773428	-2.81454709651335	0.00687102881882164	0.204194938736894	-2.46648283541303
SNHG17	0.282898458365973	5.49546704310704	2.8144934024223	0.00687202316893198	0.204194938736894	-2.46660674652273
NOL6	-0.24392703274926	6.27620489512703	-2.81445146763442	0.00687279984335693	0.204194938736894	-2.46670351923408
KCNMB4	-0.336629969497697	2.66082310882965	-2.81392618653929	0.00688253545246374	0.204194938736894	-2.4679156202944
LINC02450	0.265504071792759	3.1746156939192	2.81336325296797	0.00689298306366927	0.204214414430327	-2.46921442531011
ITIH3	0.290788713660415	4.8089202574344	2.81181071007992	0.00692187305760215	0.204708049129344	-2.47279549872535
RNF146	-0.45350922387652	5.90000491434819	-2.81141391017793	0.00692927471282144	0.204708049129344	-2.47371052408168
SSR3	-0.605534133408918	5.75962533669304	-2.80820930304955	0.00698932001838918	0.206189883484502	-2.48109698771325
GPR82	0.266640672392291	3.494860210808	2.80757082673893	0.00700134054775163	0.206252768085389	-2.48256792155807
ADAMTS1	0.869588161976913	5.83519982478134	2.80593502370966	0.00703222485138666	0.206716766118902	-2.48633541872679
NASP	0.26954232256923	4.09640172505206	2.80568726982628	0.00703691345564656	0.206716766118902	-2.4869058950611
CADM2	-0.41797615335326	2.72701499870887	-2.80472656343873	0.00705512161098955	0.206827126783517	-2.48911766825507
SLC38A1	0.458834877569916	3.72797036366097	2.80441851959847	0.00706096913773307	0.206827126783517	-2.48982674266455
TNNC1	0.408452898678965	4.70537259069138	2.80310409988224	0.00708597081118296	0.206827126783517	-2.4928517259886
LOC400541	-0.270534677784648	2.40121155880883	-2.80302592909256	0.00708746027638181	0.206827126783517	-2.49303159478508
LINC00710	-0.216108764141414	1.96304385918367	-2.80254888066925	0.00709655621953647	0.206827126783517	-2.49412919162729
TPGS2	-0.574972493679994	5.96042870955852	-2.80216819259574	0.00710382258116218	0.206827126783517	-2.49500498537276
EMP3	-0.315219101126916	9.08472425893378	-2.80184037227178	0.00711008533843705	0.206827126783517	-2.49575908536631
IL17RA	0.262480490637669	6.47223660560183	2.80069382410793	0.0071320293931777	0.207012241871403	-2.49839604283795
ATP6AP1	-0.365603797325295	6.3324814770304	-2.80028428484725	0.00713988280974975	0.207012241871403	-2.49933775793107
VIPAS39	-0.40422054430358	5.68473213625573	-2.79995385808105	0.00714622496751259	0.207012241871403	-2.50009748552791
LBX1-AS1	0.38029228909847	4.04862031041233	2.79817427657374	0.00718047151405701	0.207715803562673	-2.50418804512397
LSM2	-0.354432201336493	6.72854040566431	-2.79684307620355	0.00720618835131767	0.207842737972629	-2.5072467276985
USP3	-0.437365418116537	4.43076322192836	-2.79554993087149	0.00723125142353511	0.207842737972629	-2.51021696749873
LOC100129603	0.294340772758196	3.07360587005414	2.79537215288824	0.00723470330964543	0.207842737972629	-2.51062523031048
WIPI1	-0.398153063224078	6.31084746024573	-2.79509517727913	0.00724008433129252	0.207842737972629	-2.51126126076599
CD79A	0.34070660646602	5.11472465476885	2.79480846985879	0.00724565831213735	0.207842737972629	-2.51191959092887
PTGER2	0.352655548268399	2.62897642594752	2.79426351444956	0.00725626390656399	0.207842737972629	-2.51317076923823
LINC01333	0.270738944743351	2.35203721936693	2.79391809219595	0.0072629937253155	0.207842737972629	-2.51396374273061
GAB4	0.372598333298978	4.15982743996252	2.79383668944468	0.00726458052366335	0.207842737972629	-2.51415060581928
ISYNA1	0.322766644131794	6.42278493090379	2.79325474826309	0.00727593373191049	0.207852376402885	-2.51548635942066
SAMD11	0.366943626630247	5.72705662311537	2.79207688949659	0.00729896295611915	0.207852376402885	-2.51818933309698
CDYL	-0.310784641642617	4.26288101151604	-2.79175717811845	0.00730522547890038	0.207852376402885	-2.51892287122054
GABRE	-0.602119825018895	6.38211092090796	-2.79154922557582	0.00730930152558233	0.207852376402885	-2.51939996002509
LOC401312	0.274229090276919	3.08044873286131	2.79127165709931	0.00731474537468082	0.207852376402885	-2.52003672312133
COL6A3	-0.679667422964334	8.31369104114952	-2.79034571292526	0.00733293265496528	0.207976159998369	-2.52216057874378
SLC22A17	0.45672720657253	5.60648609731362	2.79003501829647	0.00733904462572755	0.207976159998369	-2.52287311093977
DNAJA3	-0.404340736679721	4.16321852357351	-2.78851583416661	0.00736899770249701	0.208128340221338	-2.52635631051429
PLK3	0.436526885899815	5.45793021143274	2.78825600219706	0.0073741319773228	0.208128340221338	-2.5269519185324
IRX1	0.636050322607025	6.13118940262391	2.78790346801513	0.00738110332412469	0.208128340221338	-2.52775996204906
PEX19	-0.42031979358208	7.15729144398167	-2.7877403998726	0.00738433004572999	0.208128340221338	-2.52813370554598
ATP5MF	0.440789841283586	5.73445428879633	2.78539885129353	0.00743080736060401	0.209155666828769	-2.53349866894042
SCAND2P	0.318324081088093	4.14489378823407	2.78361901856002	0.00746631558617745	0.209600238367575	-2.53757444830113
ERV3-2	-0.440500526692091	2.48845721636818	-2.78359975630253	0.00746670072911291	0.209600238367575	-2.537618548165
NOTCH2	-0.441910361093933	6.78948009175344	-2.78274541768506	0.00748380141377885	0.209797911407507	-2.53957428689352
MYH15	0.245603705509175	2.27566666838817	2.7795153351744	0.00754878270961318	0.21115844005262	-2.54696461794234
PJA1	-0.393829029160653	6.01846360976676	-2.77926254596651	0.00755389010009607	0.21115844005262	-2.54754273001829
KCNJ9	0.326938222091665	2.54000468675552	2.77837438749442	0.00757185986608984	0.21115844005262	-2.5495735875872
RP9	0.21872961577338	1.73390722780092	2.77686002640634	0.00760259029239673	0.21115844005262	-2.55303523263567
ARMCX4	-0.34044008656978	2.36275364283632	-2.77649154489733	0.00761008514309835	0.21115844005262	-2.55387732982029
MCUR1	-0.454557721971415	5.15452182898792	-2.77601149757642	0.00761985944373107	0.21115844005262	-2.55497426891554
ZBED5-AS1	-0.450415262835839	4.98063273142441	-2.77557308824685	0.00762879606097096	0.21115844005262	-2.55597594251511
SLC25A4	0.300188753557686	6.04286857927947	2.77528628336196	0.00763464757339549	0.21115844005262	-2.55663116968089
PALM	-0.323384171761835	7.95780170674719	-2.77522957450411	0.00763580506102984	0.21115844005262	-2.55676071949246
PCDH9	-0.566211558335052	4.5239240514369	-2.7748859692272	0.00764282186865169	0.21115844005262	-2.5575456352047
ZNF213	-0.351418385721154	6.62124241770096	-2.77459707128084	0.0076487260913399	0.21115844005262	-2.55820552559045
CEBPD	0.497487172579538	9.12984722765514	2.77434785432837	0.00765382273000819	0.21115844005262	-2.55877473807962
FRY	0.324939225230195	4.61711284929196	2.77316262654586	0.00767810424674096	0.211401159176245	-2.56148129593167
EFEMP1	-0.70318529036968	9.08376822228238	-2.77292933451764	0.00768289201014498	0.211401159176245	-2.56201393732647
CCDC92	-0.523270797141484	8.59390765389421	-2.77164005939914	0.00770940098741555	0.211645879688478	-2.56495696398821
LSM10	-0.305972158946607	5.70229180991254	-2.77129067319591	0.00771659927706299	0.211645879688478	-2.5657543365678
ZNF592	-0.450425493332987	5.96822839583507	-2.77044768019164	0.00773399270373802	0.211645879688478	-2.5676779233163
MX1	-0.394008121980005	5.94931945351937	-2.77017261093481	0.0077396760078902	0.211645879688478	-2.56830549930993
ATP2A3	0.348518228112762	6.18467597898792	2.77003487858707	0.00774252319136542	0.211645879688478	-2.56861972142971
FDFT1	-0.389671734630317	5.56717101445231	-2.76943930657029	0.00775484588870373	0.211705262697243	-2.56997832701982
PPP1R1A	-1.2837045403422	9.6444146666389	-2.76840500051896	0.00777628919190207	0.212013155131374	-2.57233725934884
PPP1R3E	-0.403493269552668	4.58652822419825	-2.76671026195584	0.00781154279902543	0.212696276970331	-2.57620105203757
ATF6B	-0.326268808858999	6.65309775397751	-2.76594185887057	0.00782757544689511	0.212854942758659	-2.57795234951376
LPGAT1	-0.564323249738885	5.15347681424406	-2.76406348212317	0.00786689533419478	0.213466759432713	-2.58223194439311
CKAP2L	0.270055320040543	3.82547997282382	2.76388961408111	0.0078705440860985	0.213466759432713	-2.58262796945288
IL6	0.733009271947368	4.63238364418992	2.76288946806594	0.00789156320699954	0.21375887507583	-2.58490568410572
KCNA5	0.438281743444652	4.39191120770512	2.76158390544261	0.00791907880733417	0.214164529377282	-2.58787804793102
SGSM1	0.307115175673401	5.55970332040816	2.76076783779773	0.00793632284160942	0.214164529377282	-2.58973546401838
DPAGT1	-0.352606578652167	5.35395402321949	-2.76052266468087	0.00794151026122646	0.214164529377282	-2.59029341395226
BORCS7	-0.554895151358825	4.44733211822157	-2.75877618293065	0.00797855313239942	0.214164529377282	-2.59426690767352
ALG9	-0.475659416264688	5.7994959637651	-2.75863315263724	0.00798159384500935	0.214164529377282	-2.59459224088007
AP3S1	-0.711832006957327	7.12687762761349	-2.7581075414246	0.00799277710173761	0.214164529377282	-2.59578767792498
KIAA0100	-0.334472343748711	7.37102538132028	-2.75807937447888	0.00799337680784913	0.214164529377282	-2.59585173544783
KLHL12	-0.349908295791247	4.85532380612245	-2.7577021989785	0.00800141129521531	0.214164529377282	-2.59670946554108
NAIP	-0.52132650605717	5.08748476447314	-2.75748033188723	0.00800614092039542	0.214164529377282	-2.59721397086617
LRRC36	0.395369295908061	4.66663338392337	2.75733588637302	0.00800922150425662	0.214164529377282	-2.59754241078961
RNPC3	-0.560362707505327	8.11689517782174	-2.75485453848922	0.00806231187698385	0.214779688047255	-2.6031825400737
RGS14	0.364034672275475	5.10776340953769	2.75416951292535	0.00807702551798487	0.214779688047255	-2.60473895929013
PSMD5	-0.589424389541676	6.23894803071637	-2.75378035700822	0.00808539519550312	0.214779688047255	-2.60562301940094
BASP1	-0.738969900900157	6.5560858682424	-2.75242902931348	0.0081145206113179	0.214779688047255	-2.60869217495874
MPPE1	-0.217805492894934	4.70015408554769	-2.75192047694351	0.00812550653283749	0.214779688047255	-2.6098469225481
MICU1	-0.334666685724592	6.13900340322782	-2.75162158854974	0.008131969610076	0.214779688047255	-2.61052552282047
AP3M1	-0.438041250195834	5.86922288217409	-2.75146653813069	0.00813532424045655	0.214779688047255	-2.6108775302502
RGS1	0.438027140206486	2.83246832646814	2.75143726967085	0.0081359576281647	0.214779688047255	-2.61094397614583
DCBLD2	-0.556057963509242	5.86754134468971	-2.75141774572891	0.00813638016368043	0.214779688047255	-2.6109882995382
BTG2	0.655367041163336	8.42497052815493	2.75140184890605	0.00813672421631286	0.214779688047255	-2.61102438844974
LIPI	0.193207358551502	1.8579782634319	2.75094064932007	0.00814671172601075	0.214779688047255	-2.61207133600517
COX15	-0.449963587653747	5.07086322401083	-2.74976930884177	0.00817212845626712	0.214779688047255	-2.61472976630258
HDAC10	0.324257543326119	5.38200864154519	2.74955880763005	0.00817670382027044	0.214779688047255	-2.61520742448339
ADRA1D	0.336955922205044	5.59389344702207	2.74892887136822	0.00819040993748765	0.214779688047255	-2.61663668321906
SNAP91	0.23822494073387	2.06652219758434	2.74892172514407	0.00819056554589075	0.214779688047255	-2.61665289587642
HSD11B1	-0.559568065830067	5.87178591349438	-2.74826127979425	0.00820495844039781	0.214779688047255	-2.61815111734313
METTL7A	-0.666060856112138	8.14471969310704	-2.74815447160398	0.00820728826646509	0.214779688047255	-2.61839338726374
TRIM41	-0.297699715240842	6.89535560941274	-2.74661872616036	0.00824085515891703	0.215064850910055	-2.62187611509934
RNF182	0.303204243771044	2.45023541734694	2.74628525479071	0.00824816054487598	0.215064850910055	-2.62263216612561
VWA5A	-0.343264852109531	6.72761116451479	-2.74624151148201	0.00824911927544919	0.215064850910055	-2.62273133660937
KRT13	0.358968433359102	3.11504173967097	2.74465205496441	0.00828402536071538	0.215457675040979	-2.62633401291511
DERA	-0.602334075597816	4.35378420514369	-2.74423441411106	0.00829321970661017	0.215457675040979	-2.62728038894753
ARRDC1	0.32586238706109	5.20516277784257	2.74414554783819	0.0082951773053606	0.215457675040979	-2.62748174675849
PPP1R9A	0.262749739387069	2.58097604044148	2.74343172755113	0.00831091719541956	0.215555140208809	-2.62909898517207
LSM3	-0.385702419191918	6.58182656122449	-2.74303850595769	0.00831959955257663	0.215555140208809	-2.62998974079881
GTF2I	-0.35267676928468	7.57617815718451	-2.74177584835435	0.00834753557979166	0.215791594978645	-2.6328493792121
PRX	0.549378644399781	6.41680122205331	2.7416908934852	0.00834941828392226	0.215791594978645	-2.6330417485682
LOC100507053	-0.29255630588882	2.68364005426905	-2.74116808223618	0.00836101302686631	0.215823822650186	-2.63422549147992
LOC105372707	0.272091934790076	4.38767609987505	2.73992243604649	0.00838869830642667	0.215974785748961	-2.63704520418947
NES	0.431465258139217	6.80841238481883	2.73963858783497	0.00839501880301991	0.215974785748961	-2.63768760753641
RASIP1	0.361675784534117	5.92523474968763	2.73950807543483	0.00839792641522784	0.215974785748961	-2.63798296599922
RORC	0.421638271516183	4.47807391607664	2.73840302826324	0.00842258230042945	0.216276858591865	-2.64048335111341
IMPDH2	-0.238724486099087	7.61934095626822	-2.7380527696887	0.00843041118258554	0.216276858591865	-2.64127572572474
UBE2D3-AS1	-0.36929739233835	3.72106227611412	-2.7373721819888	0.008445642636401	0.216401435463656	-2.64281517763446
DNAH2	0.243464640311276	3.07895079698042	2.7365522994391	0.00846402510751942	0.216606345604335	-2.64466933537199
FTL	-0.33793353370439	11.9554092144523	-2.73591027392794	0.00847844556004932	0.216709484124937	-2.64612098739217
MBD2	-0.452631393176661	8.02564577834236	-2.73415415863002	0.00851800497461834	0.217454136787778	-2.65009038016585
BAIAP2	0.303762444324196	4.83076929241983	2.73146245063125	0.00857896982000777	0.218742754933866	-2.65617089811985
UCN3	0.313126081371539	5.23552262257393	2.73018711324122	0.00860799498507021	0.219214836878644	-2.65905033100209
FGF10	-0.507480351044459	4.6064947134319	-2.72955200762386	0.00862248289310549	0.21931600695305	-2.66048389336449
TRABD2A	0.396170375632173	4.8689154926489	2.72851110464962	0.00864627627039849	0.219653330294399	-2.66283289461697
SGCB	-0.318798607874663	6.55215436022491	-2.72596766191633	0.00870466950828017	0.220615462777072	-2.66856990956239
GTF2F1	0.321121432412562	6.0528110334444	2.72594011081756	0.00870530401618308	0.220615462777072	-2.66863203263387
LVRN	-0.880265347528001	3.98346780882965	-2.7252627417538	0.00872091735574501	0.220742928748512	-2.67015924065751
GLT8D1	-0.534949988074623	4.90109349339858	-2.72388517735792	0.00875274962243018	0.221023466822744	-2.673264262934
RTRAF	-0.460992801137225	7.10296501857559	-2.72386594537154	0.00875319478331431	0.221023466822744	-2.67330760357489
CHAD	1.18218707942005	4.82930616101624	2.72218973878679	0.00879207382081383	0.221736739638106	-2.67708419147947
MS4A7	-0.683439710265924	4.72868749100375	-2.72073510932612	0.00882594202449601	0.222322068604968	-2.68036017157053
PCOLCE2	-0.730649451965231	5.33426474381508	-2.71955222157466	0.00885357160553705	0.222749026509875	-2.68302321321498
B3GALT1	0.301455860039169	2.30165825376926	2.7180702171293	0.00888830004896113	0.223266920270819	-2.68635845825976
MRAP	-0.727219936758744	4.87996152640566	-2.71776084157029	0.00889556555329388	0.223266920270819	-2.68705453831192
ADAMTS2	-0.400556655445612	6.12834892028322	-2.7163414362887	0.00892896946290976	0.223835956836429	-2.6902473857015
OXER1	0.317652003303442	5.689383134798	2.71540824408729	0.00895099371485917	0.22411869857241	-2.6923458651366
LINC01133	-0.38499371509998	2.68471356301541	-2.71468668478478	0.00896805742650443	0.224276707127821	-2.69396808021015
LPAR3	0.393391027265857	3.63272963125781	2.71364862809111	0.00899265821601849	0.224622601690416	-2.69630129137517
TMED2	-0.5948986095135	6.67834522082466	-2.71270289474021	0.00901512499757991	0.224669733313926	-2.69842641894777
LOC105375492	0.313378806964201	3.7454695788838	2.71266236677016	0.00901608892859742	0.224669733313926	-2.698517475903
TPM2	0.646364832498456	7.59296508608913	2.71149078423412	0.00904399520615388	0.2249639228544	-2.70114931792557
COL3A1	-0.486416308853844	9.3620214619117	-2.71126145657598	0.00904946690678627	0.2249639228544	-2.70166438154846
NUP43	-0.386488031897202	5.97699837017909	-2.71035155332215	0.00907120695026292	0.225174930224662	-2.70370768351811
LINC02579	0.273893760654164	3.87904319548105	2.70964499308822	0.00908812165545841	0.225174930224662	-2.70529400524084
GORASP2	-0.553771526844979	6.69163109323199	-2.7095522783289	0.00909034334991444	0.225174930224662	-2.70550213962819
ENO1-AS1	0.28481846514808	4.22376111920033	2.70843489273222	0.00911715816618726	0.225490825790248	-2.70801013466969
XPNPEP2	-0.38398127116402	5.49044393323615	-2.70737731198134	0.00914260468952308	0.225490825790248	-2.71038319524139
PGM1	-0.39895573508383	7.05496097644731	-2.70685084929676	0.00915529624332552	0.225490825790248	-2.71156424820277
PPT1	-0.74151291184979	5.9424307984798	-2.70671395540637	0.00915859902419546	0.225490825790248	-2.71187132476711
PTDSS1	-0.389644054052431	5.57397449271137	-2.70622180199867	0.00917048203998828	0.225490825790248	-2.7129752151499
ZNF616	-0.315335150219885	3.53190179616826	-2.70613722743866	0.00917252551275559	0.225490825790248	-2.7131648993385
DES	0.683322080732494	5.68682574077468	2.7054880314563	0.00918822517753338	0.225490825790248	-2.71462077354455
PNPLA5	0.424288283589293	4.33814378998334	2.70543179482799	0.00918958632218013	0.225490825790248	-2.71474687660112
SLC19A3	-0.990322601745344	4.91819662519783	-2.70489952888275	0.0092024783953396	0.225541823609398	-2.71594031561991
SNX9	-0.422865399682196	7.66925441172428	-2.70445149402262	0.00921334316751	0.225543073291967	-2.71694475885798
ENTR1	-0.255925530349415	5.03139347553103	-2.704002814409	0.00922423537603988	0.225544990900426	-2.71795052473716
IP6K3	0.221074715680616	1.78862990641399	2.70345841560754	0.00923746715069917	0.225580801208647	-2.71917069088826
HTR2B	-0.335221596742939	2.63704497359434	-2.70305304525136	0.00924733111345798	0.225580801208647	-2.72007913370843
TSPAN9	0.318356549824777	6.17818090268638	2.70144154009053	0.00928663991128072	0.225996023817738	-2.72368955519532
MYRFL	-0.364003308661446	4.05961985710121	-2.70128732900247	0.0092904095503796	0.225996023817738	-2.72403496703317
RBPJ	-0.688653557263109	5.44857123236152	-2.70067978018094	0.00930527455196775	0.225996023817738	-2.72539565222398
OR51B5	-0.279337984702467	2.54300881255727	-2.70058095806164	0.00930769451308609	0.225996023817738	-2.72561695597339
ZNF354C	-0.393254556912664	3.68948405964182	-2.69995394856803	0.00932306221851182	0.226105940338955	-2.72702095140455
UHMK1	-0.342682292032571	5.96273018259059	-2.69823183445992	0.00936539031787606	0.226635228952884	-2.73087586074491
MFAP4	-0.505387854782519	9.00324470645564	-2.6980460546288	0.00936996715211067	0.226635228952884	-2.73129161584003
CAMK2N1	-0.520536389397373	5.05367118450646	-2.69774107978712	0.00937748490129638	0.226635228952884	-2.73197407064263
HBEGF	0.638754827585378	5.77816163746356	2.69624317346115	0.00941448930140161	0.227266207591821	-2.73532517116398
SLC26A10	0.319979286463271	4.34254975951687	2.69387266789857	0.00947332436360251	0.228422111273593	-2.74062563439234
CLCN6	-0.262891868216175	4.99026606037068	-2.69119212634911	0.00954026069838836	0.229271468716836	-2.74661519186853
OR5L2	0.270867776365698	3.68694375970429	2.69077779668144	0.00955064563544592	0.229271468716836	-2.747540601031
TFAP2A-AS1	0.446875399293963	5.0912366364848	2.68996227286683	0.00957111657336588	0.229271468716836	-2.74936177346615
ABTB1	0.276979908575551	6.74093336678467	2.68984889963007	0.0095739656052949	0.229271468716836	-2.74961491858331
RHBDD2	-0.265516788868273	6.42954161949188	-2.68977988661878	0.00957570026029895	0.229271468716836	-2.74976901023304
COQ9	-0.416778924620349	5.58338932019992	-2.6897667173131	0.00957603130602399	0.229271468716836	-2.7497984142119
IL24	0.242006969631691	2.14488033419409	2.68939032114254	0.00958549746948653	0.229271468716836	-2.75063877382791
ACER3	-0.545752363461143	3.94308481670137	-2.68801707673227	0.00962010666208772	0.229835698340394	-2.75370400602247
CDC40	-0.366217051516869	4.22525793408996	-2.68746951496229	0.00963393851887969	0.229902809711984	-2.75492590117768
UBE2S	0.37547585113035	5.13870571166181	2.68665844583468	0.00965446030588377	0.230039942381609	-2.7567354800302
NEDD4	0.321379703676219	6.01641060972511	2.68586983834701	0.00967445219713349	0.230039942381609	-2.75849455727137
APH1A	-0.299202593575207	6.59290112802999	-2.68571238791041	0.00967844824735185	0.230039942381609	-2.75884572233843
SMARCA4	0.381628561004605	5.58621304418992	2.68485197481232	0.00970031205095936	0.230039942381609	-2.76076445098944
LOC100507403	0.314987869118052	4.7991094668888	2.68468296102788	0.00970461214839897	0.230039942381609	-2.76114129973615
TUBA4A	0.366004105318492	6.58522261461891	2.68463387614004	0.00970586130775356	0.230039942381609	-2.76125074064695
CBX3	-0.394067062557547	2.76600234252395	-2.68375377192398	0.00972828408091034	0.230149904819705	-2.76321279201884
JAG2	0.408981870432214	6.10509737174094	2.68358575269413	0.00973257017073307	0.230149904819705	-2.76358730985344
PSMA8	0.2214256435649	2.15643406732611	2.68243726463948	0.0097619139460436	0.230582377318948	-2.76614684522575
HTRA1	-0.285282122170685	8.83644900995419	-2.68113159784635	0.00979537213474935	0.230744906119935	-2.76905568583288
CSMD2	0.220762408879613	1.86229340428988	2.68055211190335	0.00981025532994823	0.230744906119935	-2.77034636236714
IFNAR1	-0.365426567467188	5.04641501143274	-2.68026431036114	0.00981765476685208	0.230744906119935	-2.7709872997317
INSM2	0.224682737102317	4.33605712090796	2.6800861212826	0.0098222386087614	0.230744906119935	-2.77138410332041
KCTD1	-0.424961614752969	5.45869805031237	-2.68001336927288	0.00982411068871373	0.230744906119935	-2.77154610683762
VASP	0.363298235418814	5.93970725764265	2.67924595386562	0.00984387801951271	0.230872410763013	-2.77325478208988
GKN1	0.398617564392222	3.11341157796751	2.67894240244462	0.00985170705151967	0.230872410763013	-2.77393054909155
RNF4	-0.351987269566413	5.35450948263224	-2.67768200289872	0.00988427567158644	0.230872410763013	-2.77673584709613
LINC02716	0.486727090833504	5.03206757750937	2.67761584305402	0.00988598795936624	0.230872410763013	-2.77688307343951
RASSF6	-0.337934326527175	2.54431872740525	-2.67729920834935	0.00989418657003408	0.230872410763013	-2.77758764734184
GYS1	-0.427807984539268	5.87320636380675	-2.67723093886569	0.00989595508568507	0.230872410763013	-2.77773955214909
C8orf76	-0.397589711044113	2.61039283069554	-2.67514172099852	0.00995021640465421	0.231121463848505	-2.78238683250398
MAFG-DT	0.388013029646809	5.40920702950854	2.67447713148882	0.0099675342481429	0.231121463848505	-2.78386458905385
DLX1	0.339904241707896	5.2805803318409	2.6742135267872	0.00997441089444202	0.231121463848505	-2.78445065524638
DAZAP2	-0.480474122844083	7.76004340995419	-2.67407646711868	0.00997798808259176	0.231121463848505	-2.78475535988294
DDX43	0.306710428636708	3.33505604583507	2.67392423781004	0.00998196256858666	0.231121463848505	-2.78509377537407
BEGAIN	0.317382819982134	5.07423259208663	2.67374178846441	0.00998672796700288	0.231121463848505	-2.78549935311151
HTR7	0.297912001738474	3.36968717442732	2.67251409735043	0.0100188483029116	0.231121463848505	-2.78822792836281
CDH16	0.386187957496737	4.09811777221991	2.67239103532327	0.0100220732141985	0.231121463848505	-2.78850138562582
C14orf180	-0.486792194784577	6.45689545695544	-2.6721923914444	0.0100272807981474	0.231121463848505	-2.78894277430129
ANKMY2	-0.533161015726998	4.48226974054561	-2.67186329256233	0.0100359138047522	0.231121463848505	-2.78967398170509
OLFML3	-0.5081680423143	7.52871369987505	-2.67184998789495	0.0100362629593845	0.231121463848505	-2.78970354123638
ZBTB3	-0.244823245014773	4.90474148317368	-2.67172265094643	0.0100396052283044	0.231121463848505	-2.78998644548944
SZRD1	-0.267470821437161	6.41356450047897	-2.67065906031769	0.0100675616149524	0.231313502146931	-2.79234903183108
LINC00930	0.26522732994056	4.10221042767597	2.67056155830586	0.01007012801215	0.231313502146931	-2.79256558108464
RYR2	0.368589276455027	4.27406439620991	2.66994592330339	0.0100863462801493	0.231431159917573	-2.79393275374767
BZW2	-0.392064918099361	5.42938840653894	-2.66927884171109	0.0101039468635665	0.231580241465282	-2.79541391232673
PTP4A3	0.435551162483679	6.09508254579342	2.66810469814449	0.0101349943541838	0.231936984003823	-2.79802026129292
ALAS2	0.397625556689341	5.11427008021658	2.66780236309868	0.0101430030352905	0.231936984003823	-2.79869124288687
PLIN1	-1.6173483250773	10.2821006901708	-2.6670593004074	0.0101627109739467	0.231936984003823	-2.80034010506213
PDZD2	-0.584427938480038	3.75642523454811	-2.66698874001455	0.0101645842396979	0.231936984003823	-2.80049666140834
SCRG1	0.671400483436408	4.92419018317368	2.66659235876271	0.0101751134086157	0.231936984003823	-2.80137607777194
EPB41	0.400285649390161	5.62781405703873	2.66560008037338	0.0102015153519986	0.232284940716849	-2.80357713297102
TMEM106A	-0.647049615982961	6.31591447097043	-2.66512254693333	0.0102142436219571	0.232321133285889	-2.80463617258883
RHOG	-0.41093108022057	6.92563264939608	-2.66433224533104	0.010235340430636	0.232402647147021	-2.80638853726965
SCN4B	-0.341126667853705	3.9429130816743	-2.66415367574754	0.0102401128028054	0.232402647147021	-2.8067844326322
GSTK1	-0.204015661238232	7.59412458694294	-2.66339575515144	0.0102603913422435	0.232609763288232	-2.80846455100647
OSBPL6	0.214526328631553	3.66262218994169	2.66153231173378	0.0103104051287803	0.233174986522139	-2.81259382238491
LRP11	-0.492357181089809	2.88149134075385	-2.66110382137289	0.0103219370911103	0.233174986522139	-2.81354302559484
PRKACA	-0.285136718109668	7.63434157638484	-2.66057154296308	0.0103362787469771	0.233174986522139	-2.81472198448535
SH3D19	-0.313643076276367	8.00958968292378	-2.66056630822779	0.010336419881703	0.233174986522139	-2.81473357818101
IRF6	0.376438226004947	3.26253235839234	2.66014117325447	0.0103478879209295	0.233174986522139	-2.81567509452866
EPHX1	-0.428939425840031	8.94275872713453	-2.65988939387523	0.0103546851743127	0.233174986522139	-2.81623263971599
MED25	-0.486173815505396	5.40207877151187	-2.65900480104985	0.0103785988262237	0.233174986522139	-2.81819118797243
DPP4	-0.64305599359067	6.17528043483965	-2.65884340534471	0.0103829673688539	0.233174986522139	-2.81854847665669
PCNX2	-0.378966795686456	4.37238403377759	-2.65860055733276	0.0103895437757449	0.233174986522139	-2.81908604942994
LRRC4C	0.300573198864496	3.65325497428155	2.65809318187357	0.0104032959827289	0.233174986522139	-2.82020906700075
DNAAF9	-0.299974778648733	5.39808023667222	-2.65790871657743	0.0104082999689366	0.233174986522139	-2.82061732028831
SULT1A1	-0.247009475867517	7.33299420012495	-2.65711634556913	0.0104298196679056	0.233319479314635	-2.82237073307005
CACNA1C	0.279833137993884	4.99216699760516	2.65684777200954	0.0104371229899101	0.233319479314635	-2.82296496267585
PFKFB1	-0.524878322565794	4.72332912819658	-2.65352943902609	0.0105277454294879	0.235093347347783	-2.8303032134328
PIRC66	0.244950147845806	2.34359972636401	2.65271985575102	0.0105499638393782	0.235337535612738	-2.83209251054807
EXOC3L2	0.330599862442454	5.91853036395252	2.6510438842249	0.0105960960411183	0.235618727107131	-2.83579535848567
TEX29	0.337330981148217	3.82571758692212	2.65063381251829	0.0106074115991625	0.235618727107131	-2.83670109454014
TBC1D16	-0.395918193142304	6.86486419348188	-2.65061474332203	0.0106079380653067	0.235618727107131	-2.83674321062783
C14orf39	-0.269398140651413	1.88319895589338	-2.64974003732779	0.0106321128351154	0.235618727107131	-2.83867483696912
STS	-0.588035009863948	3.9300043119117	-2.64952888341531	0.0106379561684866	0.235618727107131	-2.83914106005879
TMEM207	0.288121601556381	2.18194877163682	2.64927700277832	0.0106449303887902	0.235618727107131	-2.83969717058911
LINC00244	-0.260832616793787	2.28095548592253	-2.6491470101081	0.0106485313390348	0.235618727107131	-2.83998415734205
ADGRA2	-0.441369767728306	9.15554521657643	-2.6489385003033	0.0106543096338282	0.235618727107131	-2.84044446560075
COG5	-0.535828842364117	4.3644108548105	-2.64858036181338	0.0106642411846925	0.235618727107131	-2.84123503249896
ZNF503	-0.393740189940216	7.31028208142441	-2.64771045044394	0.0106884000053361	0.235701157245073	-2.8431549718237
SPAG5-AS1	0.328680285681648	3.45448055004165	2.64763226978136	0.0106905736565105	0.235701157245073	-2.84332749753372
USP6NL-AS1	0.281526699950181	4.04198324371095	2.64617149412499	0.0107312619245467	0.236282646013638	-2.84655037488785
LOC101928052	0.213927402611146	1.52255260774677	2.64575580258286	0.0107428664073651	0.236282646013638	-2.84746726335075
ADGRG1	0.372499362591907	6.68124365424823	2.64520229209618	0.0107583360722676	0.236282646013638	-2.84868797132256
ANPEP	-0.458141229820311	5.84305887990421	-2.64506191070863	0.0107622627277631	0.236282646013638	-2.84899753708803
KIT	-0.489820162179618	4.61556596314036	-2.64433623726141	0.0107825816946895	0.236479817461765	-2.85059757963027
AKR1C2	-0.674318122892183	9.58935314406497	-2.64340508667057	0.0108087054421768	0.236803749377606	-2.85265019984864
MAP1A	-0.697970772349342	6.48365710939192	-2.64257478306553	0.0108320486949055	0.236915323325024	-2.85448005836667
KCNE4	0.3580030941421	3.14343515493544	2.64241606339508	0.0108365162032926	0.236915323325024	-2.85482980265136
ZBTB7C	0.305527702356905	4.54471207346939	2.64023561454253	0.0108980604459325	0.237770873868136	-2.85963290780238
PDIA6	-0.358117565653129	6.61012574814661	-2.64012079458352	0.0109013101359174	0.237770873868136	-2.85988575171881
ZBED1	-0.462379138995395	4.82071178806747	-2.63948971616624	0.0109191870440121	0.237770873868136	-2.86127529660712
VAT1L	0.278005563978217	2.82202994466889	2.63853197918235	0.0109463685965984	0.237770873868136	-2.86338362266099
SMIM3	-0.616233757467531	6.31494492886297	-2.63839721325498	0.0109501983515932	0.237770873868136	-2.8636802453658
ESPNL	0.410290700328109	5.48793186126614	2.63791359253234	0.0109639518893145	0.237770873868136	-2.86474461168381
SLC35E4	0.287603591213153	3.73577442117868	2.63772454488475	0.0109693324474909	0.237770873868136	-2.86516063347983
LINC01753	0.218523436466709	1.78369178419409	2.63751545768087	0.0109752861702525	0.237770873868136	-2.86562072872556
PRM1	0.22293955336357	3.57847928858809	2.63741142505117	0.0109782495821554	0.237770873868136	-2.86584964179258
HCCS	-0.397463260564831	3.29184383796335	-2.63606606060045	0.0110166387830869	0.238123979146662	-2.86880936889094
LINC02043	0.24138844300488	5.00363402759267	2.63591276846714	0.011021020663881	0.238123979146662	-2.86914653136543
SGCE	-0.582130953305157	7.26792702582257	-2.63539974208384	0.0110356971968825	0.238123979146662	-2.87027481421466
IGSF21	0.316286013227513	4.19481943381924	2.63511409915011	0.0110438765396154	0.238123979146662	-2.87090294853621
IVL	0.364306195263865	3.60363255847564	2.63442342277531	0.01106367685515	0.238123979146662	-2.87242154862618
CCT4	-0.360424403239878	6.85942481611828	-2.63429230302864	0.0110674394592929	0.238123979146662	-2.872709809847
CHURC1	-0.492888164074416	4.33962156028738	-2.63404734583728	0.0110744718690254	0.238123979146662	-2.87324830910268
BORCS8	-0.311038921296295	6.34494913571429	-2.63234571340713	0.0111234363984671	0.238866628576567	-2.87698804129387
GTF3C2	-0.492347983087679	5.54312674044148	-2.63205173790466	0.0111319155667845	0.238866628576567	-2.87763393735393
FHIP1A-DT	0.228601283673469	3.1878003471262	2.63122641161462	0.011155752121414	0.239132088382664	-2.87944697994183
DCLK1	-0.719429929055866	3.9369851241566	-2.63058116845158	0.0111744201016599	0.23928632449725	-2.88086412670541
INTS12	-0.446269121603791	5.812761016389	-2.62975447861061	0.0111983793520789	0.239396029989659	-2.88267940403643
STK38	-0.509015687413249	5.17544046264057	-2.62961249115282	0.011202499173894	0.239396029989659	-2.88299114253307
APMAP	-0.387537467305711	7.91037842636401	-2.62863467079573	0.011230908640535	0.239675390143547	-2.88513763921998
PMF1	-0.28827451809249	5.73586612732195	-2.62837189466672	0.0112385545169674	0.239675390143547	-2.88571437945945
FLNA	0.465892808647705	9.01505876357768	2.6279290820407	0.0112514495916527	0.239705295335139	-2.88668616546667
ADAMTS16-DT	0.288562144083694	3.7961074548105	2.62716841257207	0.0112736324792646	0.23993280879594	-2.88835522596113
H4C8	-0.308833588565929	4.05882945537276	-2.62647014979382	0.0112940306039922	0.23996101418624	-2.88988703480091
MUC3A	0.70253819442383	7.32887591724282	2.6263355029704	0.0112979678731787	0.23996101418624	-2.89018238016399
BABAM2	-0.311961416168486	6.23361470574761	-2.62470703186197	0.0113456861168579	0.240729374709365	-2.89375350270253
CEP76	-0.274288471062668	3.23803326172428	-2.62214659091315	0.0114210857275947	0.241897020877378	-2.89936500866047
ERVH-1	0.375455376685223	8.17663271591004	2.62105976732456	0.0114532285119762	0.241897020877378	-2.90174566692197
MRPL9	-0.714325430890538	5.39313113019575	-2.62075910341915	0.0114621352150994	0.241897020877378	-2.9024041323872
OR7C1	0.246226455325363	4.07873959356518	2.62074951779262	0.0114624192784585	0.241897020877378	-2.90242512434339
UBE2E3	-0.609157076228269	4.93073135391504	-2.62062965558792	0.0114659718540863	0.241897020877378	-2.90268761062752
TDP1	-0.363157750250808	3.32369973427738	-2.62026570393993	0.011476765117185	0.241897020877378	-2.9034845732243
ZNF444	0.522512995482032	6.89505623721366	2.62009256329591	0.011481902990296	0.241897020877378	-2.90386367852254
RNF112	0.32533965246341	3.80952777315702	2.61826165455185	0.0115363630737442	0.242799116679197	-2.90787144820643
CORT	0.346993570117847	5.0493784622449	2.61781740970366	0.0115496125664529	0.242832932760594	-2.90884356115888
FOSL1	0.547399928957947	5.14546680468555	2.61732256519158	0.0115643875355099	0.242898721881298	-2.90992625223662
MAPK8IP3-AS1	-0.366714484910327	3.93217870274885	-2.61592200492232	0.0116062987581452	0.242957187937213	-2.91298976302918
PIK3R1	-0.63375534744726	6.65668488109121	-2.61589072376892	0.011607236415401	0.242957187937213	-2.91305817168373
HEYL	0.412222577417029	6.50919198950437	2.61581161384738	0.011609608055699	0.242957187937213	-2.91323117417467
GPHA2	0.791677239318353	3.8354689183257	2.61533756666609	0.011623828808529	0.242957187937213	-2.91426776760175
FYN	-0.396276514646464	8.54957067142857	-2.61528473530267	0.0116254146598906	0.242957187937213	-2.91438328457886
MOXD1	-0.296322712725897	3.98447934660558	-2.61470380852038	0.0116428655034126	0.243078324128805	-2.91565337848424
CLDN11	0.368762805469664	5.4938254636818	2.6139949959147	0.0116641903748721	0.243280018648707	-2.91720278481982
CDC42BPG	0.429219174577407	4.04491357388588	2.6130966723427	0.0116912679641329	0.243601174753166	-2.91916599269905
ATP6V1E1	-0.268798886743281	7.58978373796335	-2.61259836445619	0.0117063128621306	0.243671224915626	-2.92025478229794
GABPB1-AS1	0.27380906512403	4.78548256380675	2.61141309879514	0.011742169386786	0.243878867761906	-2.92284392882511
GOLGA4	-0.389451858321308	5.26307853279883	-2.61117174225965	0.0117494831480364	0.243878867761906	-2.9233710503404
PALLD	0.54847109176802	3.44859887134527	2.61092919638486	0.0117568371368149	0.243878867761906	-2.92390073243313
DRD5	0.343122045573078	4.09520154269055	2.61072406717528	0.011763059930406	0.243878867761906	-2.9243486735064
DDB2	-0.321228215474471	4.55336372115785	-2.60952376411934	0.0117995325691313	0.244392106052007	-2.92696924675239
ARRB1	-0.355823012227719	6.61555977480217	-2.60849019406144	0.0118310214697656	0.244717064877558	-2.92922507163923
TBC1D5	-0.526784804366796	6.5839072179092	-2.60791545920714	0.0118485645778041	0.244717064877558	-2.93047917172978
GALC	-0.697979468212739	5.32449425443565	-2.60785467842741	0.0118504212267504	0.244717064877558	-2.93061178625251
USP34	0.367806604538586	8.32309523840067	2.60660318733485	0.0118887091227409	0.24526489235708	-2.93334183423385
BPIFA1	0.295933508764516	2.93555382199084	2.60570470253576	0.0119162667580499	0.245590489893919	-2.93530121276169
CXCR2	0.570162971882088	4.11749012430237	2.60498892560596	0.0119382622014666	0.245800922740364	-2.93686178528826
PCDH10	0.299639502624889	2.80249642992503	2.60416889351019	0.0119635068602775	0.246077773752276	-2.93864926301954
RMC1	-0.445573682068988	4.53806482611412	-2.60369661578788	0.0119780679981038	0.246134546045765	-2.93967852525699
GRN	-0.329145699773241	7.64595724910454	-2.60305232516644	0.011997958656777	0.246197345690902	-2.9410824382583
EMC10	0.359600507448639	4.19597810224906	2.60216172990681	0.0120255028753046	0.246197345690902	-2.94302261920853
LOC100128653	0.365799896110767	5.98771434702207	2.60200188937592	0.0120304525022937	0.246197345690902	-2.943370782263
MYH7	0.32095506951316	4.75995703334027	2.60173822364031	0.012038621243765	0.246197345690902	-2.94394506110362
CYSRT1	0.428871299869443	6.54439077655144	2.60115173944111	0.012056809503356	0.246197345690902	-2.94522229938323
LPAL2	0.309290436188416	3.56323226289046	2.60057557777897	0.0120747020324536	0.246197345690902	-2.94647684589344
PHB2	-0.225146262801485	8.00484465676801	-2.60035552557142	0.0120815420751997	0.246197345690902	-2.94695593687453
C3AR1	-0.33718914487047	5.8825028910454	-2.60010855007436	0.0120892232017709	0.246197345690902	-2.94749360800125
OR3A1	0.268588919927162	2.16641186561849	2.59936854349596	0.0121122646367308	0.246197345690902	-2.94910438805083
TNFAIP3	0.409107391029339	5.08988951574344	2.59828438683522	0.0121460941085309	0.246197345690902	-2.95146365846963
EME2	0.235332444152408	4.85252750039567	2.59774592454069	0.0121629280069025	0.246197345690902	-2.9526351486397
SNRNP200	-0.343230431014225	6.20891560814244	-2.59643792491231	0.0122039085020518	0.246197345690902	-2.95548009748079
ATF6	-0.290898696088433	6.60132399042066	-2.59586956932297	0.012221754654751	0.246197345690902	-2.95671595531958
OVGP1	0.277317265282072	4.3509295152853	2.5958677696046	0.012221811202996	0.246197345690902	-2.95671986838331
EEF2K	-0.646285168391397	6.41269842530196	-2.59562909942555	0.012229312478338	0.246197345690902	-2.95723878232823
TSTD1	-0.423964861329277	5.78855292942524	-2.59554740666665	0.0122318810016743	0.246197345690902	-2.9574163895041
PARP11	0.264557873689274	2.77293206472303	2.59535278712241	0.0122380020667285	0.246197345690902	-2.95783949234381
NDFIP1	-0.74579750317804	7.11169251438984	-2.59494180881318	0.0122509371004877	0.246197345690902	-2.95873288036562
ATP6V0D1	-0.301373430222291	6.79423151715952	-2.59451769146562	0.0122642987331853	0.246197345690902	-2.95965471810516
H3-3B	0.225101635169723	8.95586199048313	2.59424408020994	0.0122729257838285	0.246197345690902	-2.96024936382997
SMIM43	0.219572490240843	2.05762291405664	2.59417185030664	0.0122752041384219	0.246197345690902	-2.9604063348607
ARHGAP30	-0.41862426659108	5.07366988371512	-2.59404193348476	0.0122793030871278	0.246197345690902	-2.96068866359623
ALG3	-0.274138249814468	5.54549390807997	-2.59397661917401	0.0122813642614991	0.246197345690902	-2.96083059735309
MTHFD1	-0.538728272720401	5.8672543320075	-2.59389161434878	0.012284047296958	0.246197345690902	-2.96101531629123
TCP11L2	-0.683095530327078	5.72788546501458	-2.59337520665164	0.0123003583276794	0.246197345690902	-2.96213739291772
PIGN	-0.444622777073454	3.52947586087047	-2.59317716193971	0.0123066189170909	0.246197345690902	-2.96256766965501
TMEM158	0.44134101237202	3.3196955514369	2.59245943600258	0.0123293320090173	0.246197345690902	-2.96412681037562
ORAI3	-0.308380081792411	5.77241491926281	-2.59227708411107	0.0123351087834857	0.246197345690902	-2.96452288770199
KIF1B	-0.412593733273205	5.89562312011662	-2.59215262245855	0.0123390530536939	0.246197345690902	-2.96479321247731
CYB5A	-0.38466032869855	6.97406855589338	-2.59208010628902	0.0123413516678345	0.246197345690902	-2.96495070961797
PTPRJ	-0.430221113385553	3.92600213715119	-2.59187786960227	0.0123477642185664	0.246197345690902	-2.96538992785559
DCPS	-0.220775035906686	5.7474371861516	-2.59059615030605	0.0123884758116374	0.246197345690902	-2.96817296734759
LAP3	-0.516466112818662	5.67608607317784	-2.58985322754437	0.0124121294210781	0.246197345690902	-2.96978562369435
TMEM218	-0.265419771270529	4.58457568558934	-2.58921088474244	0.0124326138684346	0.246197345690902	-2.97117967003517
MPPED1	0.392983077350032	5.53474430370679	2.58865137763534	0.0124504817617208	0.246197345690902	-2.97239372887961
IAH1	-0.336228698398955	7.00692694754269	-2.58862133915358	0.0124514417038574	0.246197345690902	-2.97245890292972
RAP1B	-0.589787234554731	5.90221457673886	-2.58851132462352	0.0124549580226267	0.246197345690902	-2.97269759494677
NDNF	-0.747568849611764	6.63163873240317	-2.58840476894846	0.012458364650829	0.246197345690902	-2.97292877517638
EFCAB14	-0.381168880505735	6.78856304710537	-2.58737083629843	0.0124914640041976	0.246197345690902	-2.97517159289989
SLC20A1-DT	0.30275775611558	5.59392129789671	2.58713028703794	0.0124991762013772	0.246197345690902	-2.97569329772055
NOS3	0.375722941761151	6.39122334954186	2.58709512464618	0.0125003038984078	0.246197345690902	-2.97576955507332
PDGFC	-0.805578709623447	3.99838929237818	-2.58660733198069	0.0125159575160008	0.246197345690902	-2.97682735947949
DPP9	0.34175116809249	6.50835513798417	2.58659740043231	0.0125162764119313	0.246197345690902	-2.97684889500409
SLC25A46	-0.716193915015805	6.02777236913786	-2.58593245629108	0.012537644204886	0.246197345690902	-2.97829061454081
NDRG1	0.311329168920499	8.0505326637651	2.58579920268398	0.012541930266631	0.246197345690902	-2.97857949879853
ASAP2	-0.717374418635332	3.81280092832153	-2.58452264161164	0.0125830581506784	0.246197345690902	-2.98134642060125
PCBP1-AS1	-0.318324399630659	3.38992350535194	-2.584408229276	0.0125867502464488	0.246197345690902	-2.98159435665914
QPCTL	0.303058697074485	4.61429442051229	2.58421648835511	0.0125929399546079	0.246197345690902	-2.98200984819022
FLJ46875	0.34286907266543	6.09182036499375	2.58415286898748	0.0125949943034952	0.246197345690902	-2.98214770253913
VWA1	0.267920116000139	5.82285411057893	2.58383520399838	0.0126052566707493	0.246197345690902	-2.98283600008238
LOC102723493	-0.434186164375042	4.59242774643898	-2.5837906051261	0.0126066980748468	0.246197345690902	-2.98293262912921
DNAJC15	-0.363403490242563	5.52277004656393	-2.58363911783329	0.0126115951582584	0.246197345690902	-2.98326083590728
NIT1	-0.268688652752011	5.40179424477301	-2.58344772178635	0.0126177848369351	0.246197345690902	-2.98367548668615
RTN4R	0.349081867226689	5.18969017850895	2.58299331918865	0.012632491134778	0.246197345690902	-2.98465983596004
CXCL12	-0.494728594348245	7.76128274504373	-2.58279085726813	0.0126390486433084	0.246197345690902	-2.98509837671304
ZC3H14	0.229145719348244	2.17094216924198	2.58269508542348	0.0126421516629887	0.246197345690902	-2.98530581335374
CTSO	-0.595190307881536	6.21350653127863	-2.58130636468894	0.0126872244195371	0.246381332157301	-2.98831305271134
LINC00032	0.231440076487666	3.6896773076843	2.58124687522292	0.0126891584927604	0.246381332157301	-2.98844184826837
LKAAEAR1	0.410320894547517	6.55685901786755	2.580906463298	0.0127002308532884	0.246381332157301	-2.98917880177624
SDHAF4	-0.398881636468424	2.92799184887547	-2.58054628805147	0.0127119556204005	0.246381332157301	-2.98995846047906
UQCRFS1	-0.432382297387138	5.99037053896293	-2.58039179102917	0.0127169879742425	0.246381332157301	-2.99029286948952
AKAP6	0.389229722514258	2.84291604654311	2.58012112650297	0.0127258085665216	0.246381332157301	-2.99087868664824
TUSC1	-0.435853244057926	6.52205560730945	-2.5798610456655	0.0127342894982773	0.246381332157301	-2.9914415529605
SMC2	0.383577998969285	3.75273366826322	2.57908376458475	0.0127596664052069	0.246643523830769	-2.99312348648967
ZBTB17	0.436299078100737	6.73847096557684	2.57847791779068	0.0127794781938465	0.246661929566823	-2.99443419249261
HAGH	0.225136695842783	6.83494643138276	2.57833147345541	0.0127842712692015	0.246661929566823	-2.99475097926035
NFE2	0.376758810843126	2.85265419150354	2.5752711778717	0.0128848089220807	0.24837195904606	-3.00136785537521
ZDHHC19	0.286959896004261	5.12423803202832	2.57253300402815	0.0129753735825642	0.249845499247766	-3.00728319652816
B4GAT1-DT	0.411779205863052	5.68523296116202	2.57171822404723	0.0130024339153119	0.249845499247766	-3.00904246281569
CFAP92	0.383906370497492	2.84410954468971	2.5715048866663	0.0130095277180576	0.249845499247766	-3.00950302926276
HAS1	0.38462330296846	5.33045255376926	2.57102493102665	0.0130254998717133	0.249845499247766	-3.01053908230134
TAGLN	0.513753062423561	9.33767551853394	2.570815934861	0.0130324605036429	0.249845499247766	-3.01099018459012
CCDC82	-0.278146684736824	2.09920102292795	-2.57079596669544	0.0130331257218952	0.249845499247766	-3.01103328289579
IL19	0.282127763541882	2.96781611678467	2.5702819670579	0.013050259711295	0.249863961284109	-3.01214258692932
CAMP	0.287968899354086	4.16689803619325	2.57004851514453	0.0130580485112758	0.249863961284109	-3.01264636268938
FLT1	-0.425377542090978	2.25489725083299	-2.56936440322061	0.0130808973222274	0.250048370320712	-3.01412243661974
NDE1	0.359574990316432	5.56206536715952	2.56904243937485	0.0130916632492792	0.250048370320712	-3.01481701854798
RAB5B	-0.243495587583319	6.98688548346522	-2.56865378445186	0.0131046699518822	0.250067796144929	-3.01565538698933
LCAT	0.330725301044462	5.79962227636401	2.56814781278327	0.0131216203842671	0.250162373267512	-3.01674667528025
NPR3	-0.731845025137427	5.4153600139317	-2.56705103453362	0.0131584317794254	0.250635079108198	-3.01911166444975
TOPBP1	-0.479767434508346	3.30781473079967	-2.56665487642685	0.0131717511929491	0.250659867364362	-3.01996571370529
WDR38	0.359878259334845	4.69172183473553	2.56579700258297	0.0132006362058826	0.250980555465902	-3.02181479991868
NPL	-0.561132318774479	3.6141092406289	-2.56529682936582	0.0132175038487344	0.251072384128464	-3.02289267097068
CES4A	0.463200926118328	6.07322010233236	2.56461030021106	0.0132406880057257	0.251283921506298	-3.02437187810801
LOC101927608	0.52555983226826	6.50878322557268	2.56320977354871	0.0132880986518513	0.251300877554193	-3.02738854261697
GDPD1	-0.338011664732357	2.41690956980425	-2.56288062186658	0.0132992634804168	0.251300877554193	-3.02809733703081
PRKAR2B	-0.771096658750772	5.05302109508538	-2.56279066106168	0.0133023164359222	0.251300877554193	-3.02829104635731
SLC11A1	0.384376407062118	3.55540018269471	2.56263503301614	0.0133075994131818	0.251300877554193	-3.02862614234977
KIAA2013	0.315758245394421	5.80356549110787	2.56249546892608	0.0133123387031955	0.251300877554193	-3.0289266365073
RPS27L	-0.477298874032845	7.65876835939192	-2.56245026716878	0.0133138739846279	0.251300877554193	-3.02902395732593
NHLRC3	-0.488617526461898	3.55892738810912	-2.56113121376344	0.0133587467071108	0.251919873481202	-3.03186334603541
PRR13	-0.278524690185872	7.00497764608496	-2.56062568744918	0.0133759805667855	0.252017006938974	-3.03295124495361
IVD	0.286403535624957	2.81818516888796	2.5595662676693	0.0134121627568847	0.252206851325307	-3.03523059934059
NMT1	-0.31685088558201	6.94062705029155	-2.55924489059497	0.0134231562732017	0.252206851325307	-3.0359219040491
NSMAF	-0.465686737208822	5.99043698042482	-2.55924487251246	0.01342315689199	0.252206851325307	-3.03592194294399
NIPAL4	0.300405710155981	3.72108193769263	2.55891570302363	0.0134344254601533	0.252206851325307	-3.03662994117912
SFXN1	0.280594215319865	7.55005644693878	2.55803484309638	0.0134646225422027	0.252546431980865	-3.03852420854853
SAR1A	-0.566419401461901	6.58830949014994	-2.55492676612965	0.0135716652642981	0.254300997977017	-3.04520408236438
FGFR3	0.371224257314642	5.02957311228655	2.55461187569409	0.0135825531834107	0.254300997977017	-3.04588049919803
SLC17A5	-0.279992169923725	4.70308364069138	-2.55367242144001	0.0136150837402088	0.25443076409169	-3.04789816540606
MAGEC2	0.279683003808492	3.29128755112453	2.55343573270973	0.013623290738388	0.25443076409169	-3.04840641266928
ZHX1-C8orf76	-0.28459131355047	4.2022072618284	-2.55335530240902	0.0136260806199558	0.25443076409169	-3.04857911436703
ROCK2	-0.453053441019032	5.47056651236985	-2.55247045194095	0.0136568076751062	0.254569518463734	-3.0504788108566
LSAMP-AS1	0.252854504586684	4.18630962673886	2.55243838004799	0.0136579225756781	0.254569518463734	-3.05054765697671
WDR61	0.195333027647223	4.76437005002082	2.55178242619566	0.0136807433517474	0.254669840621296	-3.05195559499125
LINC01138	-0.253990853019995	4.71050729648063	-2.55158193115358	0.0136877255279509	0.254669840621296	-3.05238588208644
CLEC2B	-0.356308140751047	2.42032274127447	-2.55078968454752	0.0137153469511309	0.254853978555901	-3.05408588882979
ADAMTSL1	-0.267639848215143	2.54528648869221	-2.5504394506756	0.0137275738777177	0.254853978555901	-3.05483729409743
REEP2	0.428412151353673	5.43450373506872	2.55003637661723	0.0137416577515067	0.254853978555901	-3.05570196734115
PATL1	-0.370128070019924	6.11317162217826	-2.54989791413453	0.0137464988193598	0.254853978555901	-3.05599897258312
IQSEC1	-0.338104484731669	6.49981065433153	-2.54857008690144	0.0137930024193355	0.255489033268277	-3.05884656812452
HES4	0.482817236184978	6.19861556474386	2.54786013415373	0.0138179252088194	0.255645620253001	-3.06036863492964
FAM215A	0.2966571956521	4.68400160822574	2.54763121328308	0.0138259701608757	0.255645620253001	-3.06085934910215
ATP1B1	-0.739093127056277	4.11853943119534	-2.54686288951356	0.0138530024293805	0.255887888802759	-3.06250607989434
GSK3B	-0.281940639953962	7.07343364189921	-2.54609913673722	0.0138799214463067	0.255887888802759	-3.06414263801835
SP3	-0.616893171057512	5.35588259618909	-2.54588469627307	0.0138874880929146	0.255887888802759	-3.0646020704914
VCL	0.499363146380473	5.64920101326531	2.54498621263509	0.0139192323204698	0.255887888802759	-3.06652672438624
FAP	-0.3878059929877	4.35477595293628	-2.54477938009903	0.0139265492233673	0.255887888802759	-3.06696970969294
EPN2-AS1	0.26021897863499	2.31537189727197	2.54475471685222	0.0139274219428625	0.255887888802759	-3.06702253057256
TKFC	0.287032800467259	4.63066441936693	2.5447044494347	0.0139292008306276	0.255887888802759	-3.06713018628308
CEL	0.32377453039236	2.64075215793419	2.54387689727618	0.0139585163249333	0.255887888802759	-3.06890228806792
ADIPOQ	-1.4838513304164	8.21908061524365	-2.54363954981604	0.0139669345367642	0.255887888802759	-3.06941045740325
ANAPC13	-0.576716352949561	6.3824106396085	-2.54350767933245	0.0139716136957155	0.255887888802759	-3.06969278113754
COL6A6	-0.501180408972377	2.88261564371095	-2.54295618708798	0.0139911977183549	0.255887888802759	-3.07087335899547
SLC30A5	-0.303593256785543	5.17913061555602	-2.54226315402563	0.0140158433358235	0.255887888802759	-3.07235665555973
APOA4	0.409828108783413	5.68680797149105	2.54209537354315	0.0140218158634201	0.255887888802759	-3.07271570917428
FOXK2	-0.259467057917611	5.35950553696377	-2.54207641560636	0.0140224908595584	0.255887888802759	-3.07275627840262
SNTG2	0.276343159047963	3.14375699816743	2.54205922694119	0.0140231028863956	0.255887888802759	-3.07279306126048
LSP1P4	-0.81472120987597	5.3804342954394	-2.53950795708798	0.0141142139075209	0.25716084588995	-3.07825053928886
ACOT13	-0.517961289797636	5.00541157338609	-2.5392863361934	0.0141221537539637	0.25716084588995	-3.07872441572044
EIF3M	-0.495969209599396	6.94722012532278	-2.53893598837907	0.0141347136756158	0.25716084588995	-3.07947347540243
TANGO2	-0.319954639641311	5.48860595283215	-2.53872779974154	0.0141421820125508	0.25716084588995	-3.07991855481706
PTPN5	0.364201930175908	4.68161368694294	2.53725037019666	0.0141952847371327	0.257767729999685	-3.08307629937713
ELMO3	0.388475830462792	5.50611509085798	2.5371118070906	0.0142002743333	0.257767729999685	-3.08337238141788
KLHL29	0.360697902356899	4.91123605306122	2.53639723327832	0.0142260311023248	0.25782958745575	-3.08489908840494
TMC5	-0.294729735496118	2.81009049477301	-2.53633141695469	0.0142284055790175	0.25782958745575	-3.0850396902793
MORC2	0.221366490191027	6.32927883123698	2.53576205904358	0.0142489615079917	0.257977942857797	-3.08625587976124
PCP4L1	0.325388369549234	3.42245318581841	2.53517522664645	0.0142701765337841	0.258081832078879	-3.08750917736691
TRPS1	-0.338225546325498	5.0430652968763	-2.53473113993439	0.0142862501019803	0.258081832078879	-3.08845746554561
HS6ST3	0.328812344092285	4.61457074150354	2.53457732361548	0.0142918212615	0.258081832078879	-3.08878589021685
NNT	-0.588654280567582	3.39935301311953	-2.53355230148622	0.0143289974876735	0.258474646356435	-3.09097410170791
QTRT1	0.397141112557549	5.5690198891087	2.53297199516952	0.0143500833293328	0.258474646356435	-3.09221263599345
SHB	0.313353761970041	3.78229901828405	2.53251696458067	0.0143666368787147	0.258474646356435	-3.09318364526518
ADAM6	0.336108857507045	3.19629032890462	2.53185791168776	0.0143906432739877	0.258474646356435	-3.09458978963042
TNFRSF10D	0.376190334013605	3.31741688608913	2.53184594369693	0.014391079551479	0.258474646356435	-3.09461532174718
ZFP90	-0.398604869872192	5.99357299350271	-2.53179340560109	0.0143929949011952	0.258474646356435	-3.09472740369391
TWF1	-0.638978506273622	3.4040343455227	-2.53159245122991	0.0144003231081257	0.258474646356435	-3.09515609250121
CFB	-0.414939416828147	4.80618717588505	-2.53049884745451	0.0144402629517875	0.258818173756811	-3.09748858167387
NUS1	-0.604570976345084	5.86026667509371	-2.53017331803046	0.0144521711082582	0.258818173756811	-3.09818273692705
GPAM	-1.12114714902082	7.40250444219075	-2.53004986451817	0.0144566894772347	0.258818173756811	-3.09844596990522
PHF11	-0.474588932347281	6.52278635379009	-2.52850821626806	0.014513221458323	0.259483091683627	-3.10173231095618
GPATCH2L	-0.436831709592524	4.07951060733028	-2.52835878819046	0.0145187116073641	0.259483091683627	-3.10205076610852
LOXL2	0.325361347706658	5.66425866928363	2.52776366711192	0.0145405956959651	0.259601443896146	-3.10331892127096
NTAN1	-0.636197132450349	6.2877176318409	-2.52720704714697	0.0145610910771214	0.259601443896146	-3.10450482656381
PPIL2	0.326114651480794	6.2367047634319	2.52672182242296	0.0145789789772102	0.259601443896146	-3.10553845757078
CYP26B1	-0.341367044609357	6.07635642569763	-2.52630198527649	0.0145944724325335	0.259601443896146	-3.10643267645997
LINC01523	0.402610137791178	4.66265581001666	2.52588757131856	0.0146097803969735	0.259601443896146	-3.10731523266729
PDGFA	0.357262412842713	5.37801883119534	2.52588291642585	0.0146099524259098	0.259601443896146	-3.10732514532369
POLDIP2	-0.234458244602487	5.96556529954186	-2.52581504823909	0.0146124608109544	0.259601443896146	-3.1074696699458
SIRT3	-0.245627280986736	4.8393020953561	-2.52528020167021	0.0146322422292889	0.259640821674587	-3.10860851614094
BOK	-0.637337139917885	6.7370985515202	-2.52495756394253	0.0146441867971931	0.259640821674587	-3.10929541764666
EML1	-0.34567033011922	2.30768969421075	-2.52446926488532	0.0146622812331091	0.259640821674587	-3.11033488706336
SFT2D3	-0.394856318714354	5.07500896788838	-2.5243616421869	0.0146662720313001	0.259640821674587	-3.11056396876127
MINPP1	-0.318708729758468	3.24493323429821	-2.52402790377049	0.0146786537764742	0.259640821674587	-3.11127430438469
RAB32	-0.314921361069882	5.03356878796335	-2.52373929043957	0.0146893690164459	0.259640821674587	-3.11188853676942
PDE4A	-0.329418151989278	4.78880300270721	-2.52238117110233	0.0147398866876851	0.259698211641077	-3.11477818875834
MROH7	0.387515922381984	4.40755359493961	2.5222010357909	0.0147465989610705	0.259698211641077	-3.11516137055385
ABHD14B	-0.502205812719025	6.39477825106206	-2.52212683282604	0.014749364747215	0.259698211641077	-3.11531920815381
GSTO1	-0.340889186825739	5.97030686509788	-2.52201422414214	0.0147535629380468	0.259698211641077	-3.11555873199629
EIF3H	-0.271568934662957	8.29094910807997	-2.52197909700706	0.0147548727427087	0.259698211641077	-3.11563344734652
UBE2E2	-0.37563368143338	5.24416593833819	-2.52093519542006	0.0147938454242848	0.260164615526398	-3.11785345950184
LIMA1	-0.544913350403696	8.06680123563099	-2.52039552286913	0.0148140299568152	0.260300103461916	-3.11900087689638
NPHP1	0.225718863974782	2.67548905978759	2.51992039946928	0.0148318209198912	0.260393340846945	-3.12001089789167
PIK3CD-AS1	0.34643607237683	5.73592599618909	2.51769773569451	0.0149153059234537	0.261638802056749	-3.12473391166364
CHRDL1	-0.615641596712021	7.93193335793419	-2.5168057462811	0.0149489293437093	0.262008251530878	-3.12662843013447
PDX1	0.46365276939978	6.63456540062474	2.51603923575769	0.014977877718082	0.262221539273348	-3.12825602882693
C5orf22	-0.507223771402804	3.9097503288838	-2.51560897148292	0.0149941495218784	0.262221539273348	-3.1291694795758
VIT	-0.537374076276366	7.34360375027072	-2.51520993529329	0.0150092546532194	0.262221539273348	-3.1300165258217
CEBPA	-0.687922085315742	7.60086936226572	-2.51468541331349	0.0150291309044731	0.262221539273348	-3.13112978747163
EN1	-0.846489799108432	3.47912444404415	-2.5144959329622	0.0150363169408569	0.262221539273348	-3.13153190254295
SLC25A29	0.272050234711056	5.90043801801333	2.51449024708864	0.0150365326255417	0.262221539273348	-3.13154396873998
PRAC1	0.304197424644404	3.48703645560183	2.51390458458603	0.0150587638350349	0.262249201158105	-3.13278671188382
C15orf61	-0.656098072820035	4.53743673371512	-2.51378606916309	0.0150632661930004	0.262249201158105	-3.13303816792338
RFC1	-0.283061685616366	3.46564230351937	-2.51312842062671	0.0150882721932971	0.262455213480443	-3.13443334556902
VN1R3	0.165848676578712	2.06283161112037	2.51281332797158	0.0151002663938501	0.262455213480443	-3.13510170381431
UVRAG	-0.33072849664674	5.4377684727197	-2.51230738637608	0.0151195434525606	0.262571455278982	-3.13617474615243
TERLR1	0.385678203275958	4.20699679350271	2.51106759621815	0.0151668754268566	0.263174310131404	-3.13880349202414
HIP1R	0.265033290914245	5.00943883650562	2.51005938012291	0.0152054654256877	0.263407305444323	-3.14094049198853
CLEC14A	0.361631409077168	7.08722318598501	2.51005687350868	0.0152055614783989	0.263407305444323	-3.14094580414827
LIPA	-0.546122826046172	6.66500839650146	-2.50960407064457	0.0152229217696282	0.263445230669395	-3.14190534282126
PRRG4	0.406835313227513	4.90938824402332	2.50880318591484	0.0152536713546076	0.263445230669395	-3.14360217876821
MGLL	-0.299239506053736	8.38914656261974	-2.5084145585061	0.0152686127817335	0.263445230669395	-3.14442541417252
LINC02549	0.257675665862708	1.83995686226572	2.50820468163607	0.0152766873584368	0.263445230669395	-3.14486995874845
SPCS1	-0.482958734157904	6.82857894175344	-2.50794818862264	0.0152865606458547	0.263445230669395	-3.14541320307472
DHRS7B	-0.238303662609082	4.93931225501874	-2.50773696518083	0.0152946956926566	0.263445230669395	-3.14586053572975
SPATA20	-0.395959686528554	7.14825059508538	-2.50760623170246	0.0152997327181246	0.263445230669395	-3.14613739081875
PHF23	-0.301383533321306	5.71618664912536	-2.50737102053981	0.0153087989438225	0.263445230669395	-3.14663547096222
IGFBP6	-0.45896834195011	9.32990455035402	-2.50665151988467	0.0153365623457147	0.263520773138647	-3.14815885302163
ZNF627	0.30183873630523	4.09890553865056	2.50654719984941	0.0153405915300444	0.263520773138647	-3.14837969947298
LSP1P5	-0.536240428430563	6.79003874296127	-2.50591042931057	0.0153652065026714	0.263520773138647	-3.14972759497256
PTHLH	-0.561887291218304	3.00615566272387	-2.50563955097181	0.0153756884026538	0.263520773138647	-3.15030090161664
RGS13	-0.272993341012162	1.30198053723449	-2.50562215090196	0.0153763619365073	0.263520773138647	-3.15033772676031
CHRNB2	0.507253256840515	7.34040443132028	2.50500296601732	0.0154003471687377	0.263712752355838	-3.15164802848453
REG1A	0.227348672225659	2.72220030630987	2.50468050801504	0.0154128515664653	0.263712752355838	-3.15233030631178
CX3CL1	0.449534921090153	5.75640149895877	2.50408313114219	0.015436041165838	0.263893041472035	-3.15359409677399
EIF2D	-0.375246041482852	6.82384173298626	-2.50306112837538	0.015475787601974	0.264355857505629	-3.15575567296719
UBE2Q1	-0.402655758554936	6.48047480882965	-2.50268531846802	0.0154904264098436	0.264389381039368	-3.1565503547786
MIEF1	-0.410296651710985	4.50723748217409	-2.50043355591283	0.0155784015184246	0.265429047228395	-3.16130997055723
LOC283788	-0.425686708621934	2.30533052303207	-2.5004323160411	0.0155784500838557	0.265429047228395	-3.16131259040026
EMX2OS	0.41299386222772	4.50074603948355	2.50014983695515	0.0155895182842587	0.265429047228395	-3.16190944124839
CAMKMT	-0.272400934848485	2.27103981734694	-2.49946123095771	0.0156165293314566	0.26566427802947	-3.16336418091801
LOC101059948	0.380992179148628	4.48224815335277	2.49899897705498	0.0156346853159809	0.26566427802947	-3.16434055888097
TMEM168	-0.454407041317938	4.44828112055394	-2.49861482554508	0.0156497881998616	0.26566427802947	-3.16515186211372
LRCH3	-0.325385652861952	6.32691248979592	-2.49850054129679	0.0156542838230915	0.26566427802947	-3.16539320451503
PDE1A	-0.47050632638803	2.98581372122033	-2.49802669063064	0.015672936257779	0.265764578478452	-3.16639377876294
ANO3	-0.243923811111112	1.64256025612245	-2.49753444483295	0.0156923340880931	0.265877345308984	-3.16743304079677
GLI4	0.300175710661032	4.54136642952936	2.4970034967215	0.0157132814070401	0.266016160963178	-3.16855383659624
CLMP	-0.615849608857277	6.5105705392753	-2.49576997719668	0.0157620447582066	0.266309447459809	-3.17115700364619
RHOV	0.587613688220642	6.68788381405664	2.49560698780471	0.015768498267906	0.266309447459809	-3.17150089526897
ULBP2	0.306677697943725	3.72971138629738	2.49527634263782	0.0157815973964763	0.266309447459809	-3.17219847087556
TMEM230	-0.345889611901326	8.98692590995419	-2.49520289231737	0.015784508604943	0.266309447459809	-3.17235342233128
PRXL2B	-0.398648615931421	6.49159149827155	-2.49495223055019	0.015794447260286	0.266309447459809	-3.17288219413829
MAGI2-AS3	-0.620043172978078	6.96001118325698	-2.49456594818461	0.0158097743136108	0.266352554813393	-3.17369697775014
APOL5	0.273748625590945	4.2311142485631	2.4939750090361	0.015833247855778	0.266433759755063	-3.17494325450995
TMPRSS6	0.379673969578438	5.50504121547272	2.49380157707896	0.0158401429781981	0.266433759755063	-3.17530897515871
SLC26A1	0.372988742523878	4.05061156665973	2.49318139024803	0.0158648219360888	0.266633836519746	-3.17661661919893
OR2C1	0.340010257239058	3.38074206632653	2.4919251628901	0.0159149173331414	0.267260411286095	-3.17926456465727
MORN3	0.498291225740397	9.07585527967514	2.49140961438165	0.0159355175770742	0.267391062031405	-3.18035096798707
SEMA3B	0.485560053287982	4.35975176201583	2.48915014125126	0.0160260862055836	0.268194854842421	-3.18511025440752
CHRNB1	-0.238168280151857	4.43730105416493	-2.48905292972219	0.0160299932537296	0.268194854842421	-3.18531494298494
CDH1	0.575004163096957	4.2575222756768	2.48887642271193	0.0160370894846802	0.268194854842421	-3.18568658031943
PODNL1	0.32807784681681	6.11616008298626	2.48847625093891	0.0160531883849426	0.268194854842421	-3.18652907068103
FAM110D	0.450492848946954	5.0413783563307	2.48778106128065	0.0160811906000998	0.268194854842421	-3.18799241965733
ATXN7L1	0.293189369209098	4.36001476522282	2.48774646970901	0.0160825851003509	0.268194854842421	-3.18806522540422
DENR	-0.406037506644681	5.40494754160766	-2.48762241932921	0.0160875868792794	0.268194854842421	-3.18832631090879
PPP2R5C	-0.265620067798736	2.33155566936693	-2.48756137184324	0.0160900488636295	0.268194854842421	-3.18845479221845
BCAM	0.409392987538649	6.81777021001666	2.486910121595	0.0161163343507457	0.268194854842421	-3.18982526999527
XG	-0.613829773845597	4.85849467419825	-2.4862680652304	0.0161422867635865	0.268194854842421	-3.19117612873119
UXT	-0.353550461987219	6.03508739812578	-2.4862109149121	0.0161445986540001	0.268194854842421	-3.19129635744864
KLHDC2	-0.611404708400329	5.6511729121616	-2.48609953752772	0.0161491050413859	0.268194854842421	-3.19153065901523
CS	-0.273620160599187	7.85737673098709	-2.4860629820043	0.016150584344924	0.268194854842421	-3.19160755810378
GDPGP1	0.265868583951763	2.22680910618492	2.4856484318823	0.0161673686467488	0.268259990346253	-3.19247955463875
ABCC2	-0.416328517752353	4.95362382342774	-2.48505516004576	0.0161914164683308	0.268445447758326	-3.19372729248326
OGFOD3	0.31944579326084	6.4028428410454	2.4842562497022	0.0162238507869269	0.268543967536073	-3.19540715429629
CHST14	-0.316347243815708	6.57740333123698	-2.48397976183324	0.0162350893702342	0.268543967536073	-3.1959884255948
PKD2L2	0.218127275736962	3.045422615202	2.48350497533562	0.0162544047488351	0.268543967536073	-3.19698647110061
FKBP2	0.37511923463719	7.55821098898376	2.48329460310479	0.0162629698024282	0.268543967536073	-3.19742864595747
MIB2	-0.398205147213634	5.20440137342774	-2.48313411355484	0.0162695066856876	0.268543967536073	-3.19776595446664
MAOA	-0.773115513931836	5.4336709818409	-2.48300882038992	0.0162746116395261	0.268543967536073	-3.19802927733596
ARHGAP18	-0.256438750328111	4.04458325812162	-2.48236914195876	0.0163006973189511	0.268668128442073	-3.19937349974692
GLDN	-0.465704928604064	5.35044411053728	-2.48179546723366	0.0163241235493512	0.268668128442073	-3.20057879374774
ERBB4	0.394939376113173	2.71551556582674	2.48162100139142	0.0163312539620809	0.268668128442073	-3.20094530475748
IGFBP7	0.336117949230401	8.81052153760933	2.48143289594486	0.016338944978819	0.268668128442073	-3.20134044696899
TMEM109	-0.201198430928332	7.22403180670554	-2.48118835811003	0.016348948225777	0.268668128442073	-3.2018540987639
FOLR2	-0.498283917836527	7.89822267750937	-2.48081622550026	0.0163641815814847	0.268668128442073	-3.20263568822528
DUSP1	0.75157461262798	8.23017751897126	2.48059884172921	0.0163730861836176	0.268668128442073	-3.20309221697899
TBC1D8	-0.384862705126089	4.98913028975427	-2.48027892805239	0.0163861986411447	0.268668128442073	-3.20376401297096
SNX11	-0.239174754043839	4.98783590083299	-2.47998951541108	0.0163980691138111	0.268668128442073	-3.20437170115569
LINC01255	0.19900601103209	2.6591166834444	2.47960220023717	0.0164139672908181	0.268717516314437	-3.20518487223333
RBM3	-0.600092405571016	6.59517051599334	-2.4792379980811	0.016428929451177	0.268751514951528	-3.20594942763057
CD36	-0.913372022198171	8.69249691253644	-2.47850407649305	0.016459117883536	0.269034343022658	-3.20748985637833
GIT1	0.390726594052776	7.17593869291962	2.47645494018546	0.0165436706518802	0.269123176154073	-3.21178892016427
COLEC12	-0.78567133024806	5.64256681116202	-2.47644855475997	0.0165439347436432	0.269123176154073	-3.21180231240547
ZNF385A	-0.260075241331682	8.71522399633486	-2.47632457485037	0.0165490631245206	0.269123176154073	-3.21206233188104
NFKBIA	0.473697207177217	7.8996204211162	2.47614377543308	0.0165565443969016	0.269123176154073	-3.21244149918258
ELFN2	0.195084462755102	1.70421475549771	2.47568498883141	0.0165755421767001	0.269123176154073	-3.21340355685636
EPDR1	-0.666717305153572	5.11654362907122	-2.47545105803555	0.0165852365379338	0.269123176154073	-3.21389404745806
LINC01465	0.212530777571635	2.72784605201999	2.47528917997408	0.0165919479494627	0.269123176154073	-3.21423344162646
KCNN3	0.256974479906207	4.56447944110787	2.4751715706468	0.0165968255325154	0.269123176154073	-3.21448001100603
SUPT16H	-0.227057618594102	6.01287775506039	-2.47502978117867	0.0166027076549463	0.269123176154073	-3.21477726227006
TLR8	0.290393819035594	3.67014110728863	2.47489523725271	0.0166082909381558	0.269123176154073	-3.21505931157891
ABCA9	-0.570874270999107	3.14334755549771	-2.47482254164684	0.0166113083550575	0.269123176154073	-3.21521170106662
RORB	-0.528194842407065	3.39141013869221	-2.47462785855362	0.0166193916136762	0.269123176154073	-3.21561979195646
HSD17B1	0.402140411887585	4.89764128827572	2.47391048561446	0.0166492076791397	0.269356181952356	-3.21712332024369
GNG12	-0.37881341668728	6.68624254479384	-2.47345118472267	0.0166683228986899	0.269356181952356	-3.21808578276416
AZGP1P1	0.288461357242494	2.77424837059559	2.47317537701793	0.0166798110091795	0.269356181952356	-3.2186636697197
PPP2R1A	-0.260737527492611	7.2568651135152	-2.47299900703347	0.016687161027783	0.269356181952356	-3.21903318328579
MARCHF2	-0.269172881751185	6.16014483069554	-2.47273058685649	0.0166983527479693	0.269356181952356	-3.21959551241543
MLPH	-0.378265935152545	5.92176446147439	-2.47216812524026	0.016721826452568	0.269526378919019	-3.22077369262489
CNRIP1	-0.519548609558165	5.64564479185756	-2.47148909197666	0.0167502048521641	0.269586807293662	-3.2221957767866
SGK1	0.513670179761904	5.55960649344023	2.47145988423546	0.0167514264876342	0.269586807293662	-3.22225693910737
OGFOD1	-0.462476825620143	6.65474724014994	-2.47106350301872	0.0167680133845797	0.269645686323961	-3.22308692372096
FFAR2	0.309394405132963	2.51781022490629	2.46972874585333	0.0168239765201258	0.269727376126808	-3.22588101890134
SIX3	0.43519091782794	4.30071514089963	2.46917979915472	0.0168470414341131	0.269727376126808	-3.22702980878976
RIC3	0.237553866189102	3.08526442496876	2.46882337675205	0.0168620324024116	0.269727376126808	-3.22777559376105
C19orf33	0.397842583316156	6.15379536436901	2.46848856945961	0.0168761252193714	0.269727376126808	-3.2284760747507
HOXD4	0.320427639053804	5.07759883042482	2.46843898254348	0.0168782133518939	0.269727376126808	-3.22857981380829
FAM219B	-0.305970842230123	5.86818120497709	-2.46841474883037	0.0168792339318504	0.269727376126808	-3.22863051172573
WDR77	-0.326592357946815	4.59642044302374	-2.46827805549791	0.0168849916862283	0.269727376126808	-3.2289164725233
STXBP6	-0.266543366146153	4.15526780033319	-2.46812114417775	0.0168916032427	0.269727376126808	-3.22924471395168
ADGRG6	-0.201327943647358	3.26096455164515	-2.46806688339054	0.0168938900987366	0.269727376126808	-3.22935821785194
LYRM4	-0.36454678125472	5.53228979196168	-2.46756392773263	0.0169151007994903	0.269727376126808	-3.23041021928589
PROP1	0.351925689785613	3.76014449075385	2.46755807536328	0.0169153477477041	0.269727376126808	-3.23042245934742
PDPR	-0.453012709752286	5.69289138790087	-2.46717224094621	0.016931635708043	0.269780844891254	-3.23122937116572
RAMP2	-0.426552672555482	8.20414338079967	-2.46671099787053	0.0169511256186107	0.26988521147127	-3.23219385972928
SEMA5B	0.3142361232203	4.89098098454811	2.46592894633372	0.0169842176398445	0.270174428678285	-3.23382885914975
RBM15B	-0.30667155296159	5.59993708231987	-2.46566974897461	0.016995198275203	0.270174428678285	-3.23437066238824
GALNT1	-0.456449593609564	7.20969533329863	-2.46536184197487	0.0170082507738762	0.27017599877436	-3.23501422646636
HDHD5	-0.256380734259259	4.36470314591837	-2.46468906485051	0.0170368019912907	0.270226658688943	-3.23642019743085
ABCB9	0.208531265182438	2.61102812515619	2.46453042558653	0.0170435406016873	0.270226658688943	-3.23675167864632
ENTPD6	-0.246689175024049	5.84694404868805	-2.46405987690436	0.017063542520553	0.270226658688943	-3.23773480588244
CBLL1-AS1	0.326906526784856	4.45629192032486	2.46377497739545	0.0170756632250311	0.270226658688943	-3.23832998151689
WDR86-AS1	-0.26219677707689	3.32550684435652	-2.46342097652459	0.017090734590271	0.270226658688943	-3.2390694403821
NYNRIN	-0.30571769858792	5.70947786886714	-2.46328247017341	0.0170966346785418	0.270226658688943	-3.23935873852398
BMP2	0.363642317735174	4.11983019298209	2.4631534325756	0.0171021330713624	0.270226658688943	-3.23962824791215
POLQ	0.172546259616574	1.83058363785923	2.46106469032367	0.0171913583016509	0.271430855486398	-3.24398929215092
ATP5F1C	-0.359836873110353	7.97618118981674	-2.46045521798801	0.0172174723128961	0.271461507328503	-3.24526125550818
TGFBR3	-0.698695328566274	6.12651205035402	-2.46033986686671	0.0172224187796183	0.271461507328503	-3.24550196470802
SNX1	-0.236430127715934	8.84254935847563	-2.46010846061927	0.0172323457689475	0.271461507328503	-3.24598482573206
CELF6	0.244052026985844	3.0319856134319	2.45964599859472	0.0172522001846301	0.271569161698739	-3.2469497106564
ZFP2	0.22057299999313	2.12119912819658	2.45726674571372	0.0173546728834306	0.272817574391611	-3.25191157493776
UGDH	-0.66373939599567	5.1332500648688	-2.4570432325156	0.0173643275950312	0.272817574391611	-3.25237751339935
KIF18B	0.269881167278224	2.51279365989171	2.45660130481824	0.0173834310413029	0.272817574391611	-3.25329866444306
HYAL3	0.338072768147462	3.82925867465639	2.45600417782026	0.0174092734872601	0.272817574391611	-3.25454310701948
ANKH	0.24425480867519	4.52107447426072	2.45594267166467	0.0174119373166966	0.272817574391611	-3.25467127555442
MR1	-0.295550853957945	5.37448579939609	-2.45578028545886	0.017418972024476	0.272817574391611	-3.255009649227
LINC01750	-0.242346625773036	1.73073714150354	-2.45568567464862	0.0174230718267069	0.272817574391611	-3.25520678729955
ANKRD40	-0.351332871768705	6.52456015637234	-2.45453234704328	0.017473119386911	0.273395987286424	-3.25760947058603
PLGRKT	-0.357480047996979	3.64310257355269	-2.45349860252238	0.0175180879109545	0.273893451030119	-3.25976228421656
ERGIC1	-0.307985757280286	7.747406330404	-2.45319815960582	0.0175311769250232	0.273893451030119	-3.26038783597235
TMEM254-AS1	-0.287401140915962	3.94090633738026	-2.45274898091606	0.0175507621720854	0.273994196574241	-3.26132295899571
PCBD1	-0.320453199367828	6.07786057632237	-2.45206923734912	0.0175804381161545	0.274019984293714	-3.26273783008051
RAP1GAP2	0.25050505901876	3.94229618483965	2.45199350491279	0.0175837472094017	0.274019984293714	-3.26289544654744
ASXL2	-0.323799346634715	4.14732356572262	-2.45176238833201	0.0175938492127632	0.274019984293714	-3.26337642940298
SPINT1	0.374372396766991	4.17948119404415	2.45150819010249	0.0176049661482273	0.274019984293714	-3.26390540730734
PCBP4	0.413272570559335	7.15588604908372	2.45078252601041	0.0176367367165204	0.274205684355965	-3.2654152546061
GDF3	0.284038731354361	4.37553527571845	2.45063525617565	0.01764319069884	0.274205684355965	-3.26572162792275
FUNDC2	-0.403270471840858	6.65857897182424	-2.44877904438304	0.017724720462475	0.274943733490408	-3.26958197458318
GJA3	0.477423942230127	6.94914861543107	2.44875789350529	0.0177256514193751	0.274943733490408	-3.26962594873361
NPTXR	0.269579439359583	4.2351348756768	2.44865397818566	0.0177302258975211	0.274943733490408	-3.26984199163237
SASS6	-0.195654246327218	1.99655636566014	-2.44794647280118	0.0177613994425948	0.275219418497928	-3.27131272543314
ATP5MK	-0.515708423218582	8.6637164517701	-2.44765185989268	0.017774395009671	0.275219418497928	-3.27192505721507
TMEM248	-0.376266409587368	6.2799112560808	-2.44693335119249	0.0178061248471204	0.275236229920559	-3.27341818501773
SECISBP2	0.304937193745276	5.72163413583923	2.44664094651222	0.0178190522495247	0.275236229920559	-3.27402573123966
ETV6	0.204006168559748	6.27380044204498	2.44649666391988	0.017825434194053	0.275236229920559	-3.27432549471814
NR4A3	0.966705531907511	3.47000079364848	2.44594999404561	0.017849633331675	0.275236229920559	-3.27546113842016
ZNRD1ASP	-0.239148219451314	2.71775409758434	-2.44583255361201	0.0178548358657755	0.275236229920559	-3.27570508156753
RPS15A	-0.257094833917403	10.4697357844648	-2.44559964351536	0.0178651576734406	0.275236229920559	-3.2761888472226
RGS2	0.892638891293891	5.30153998221574	2.44553879485238	0.0178678551715221	0.275236229920559	-3.27631522694981
TRAPPC2L	-0.324364392501546	6.43161417282382	-2.44494700300941	0.017894109204815	0.275437221907621	-3.27754422203112
EPOP	0.444376863236102	5.32177735112453	2.44359169648979	0.0179543665537566	0.276028092425108	-3.28035796084537
ERVK3-2	0.27916816854944	3.32669225474802	2.44308482618051	0.0179769491066183	0.276028092425108	-3.28140995664085
KRT85	0.408113065175566	3.64383648804665	2.44265801676811	0.0179959845600431	0.276028092425108	-3.28229565610076
RNPEP	-0.328325983989553	6.28505772644731	-2.44262227858356	0.0179975792862568	0.276028092425108	-3.28236981320961
H2BW2	0.34821066825225	3.84480310435235	2.44242061610496	0.0180065803518555	0.276028092425108	-3.2827882491035
AOAH	0.389216419284683	5.86188296220325	2.44201080988229	0.0180248842682628	0.276028092425108	-3.28363848600204
LINC01118	0.35175710147736	5.01291788059142	2.44108319767749	0.0180663778281114	0.276028092425108	-3.2855626186966
GAS2L3	-0.315413052940974	5.23626314466889	-2.44091428978759	0.0180739426006566	0.276028092425108	-3.28591292049104
TYMSOS	0.399427637777433	5.18877925212411	2.44072050545061	0.0180826250144025	0.276028092425108	-3.28631479078663
CRLF1	0.494559661305228	5.46598123558934	2.44065669938622	0.0180854846365994	0.276028092425108	-3.28644710646276
KARS1	-0.265787095719096	6.5178058335277	-2.4394918219985	0.0181377630863906	0.276028092425108	-3.28886225691261
CTSL	-0.238692957105064	6.26778899506456	-2.43932166293322	0.0181454110283121	0.276028092425108	-3.28921497381967
PCDHA6	0.284621765639388	2.24524613579758	2.43923119668396	0.0181494782925171	0.276028092425108	-3.28940249039037
ASAH2B	-0.361188649893493	4.06241364356518	-2.43913133491624	0.0181539689226689	0.276028092425108	-3.28960947549057
CALD1	0.272204903535357	9.0196360244898	2.43904231442123	0.0181579728812698	0.276028092425108	-3.28979398412995
NDRG2	0.354031002377516	7.28779994500208	2.43867786183278	0.0181743735052049	0.276028092425108	-3.29054931321274
MAN2B2	-0.394117614495291	7.76219899600167	-2.43860627704004	0.018177596438946	0.276028092425108	-3.29069766255149
TMCC1	-0.406613752683295	5.93203435566431	-2.43850514497884	0.0181821505451137	0.276028092425108	-3.2909072386198
LOC101927018	0.331171766797225	3.10346847242815	2.4384652402936	0.0181839477869347	0.276028092425108	-3.29098993126975
CD53	-0.500097754452693	5.87534817138692	-2.43808707588294	0.018200987639956	0.276085817604773	-3.29177353156709
CPNE2	-0.347515670734556	6.54970802707205	-2.43759684182558	0.0182230986899947	0.276207232003986	-3.29278921179015
LOC100507384	0.248179978767265	4.18141985193669	2.43732261503291	0.0182354777038639	0.276207232003986	-3.2933572927055
ADORA3	-0.381013557730364	3.57452719870887	-2.43652326857441	0.0182716046459894	0.276320018636461	-3.29501291258948
CNGB1	0.25098268197279	2.34012339312786	2.43641727842016	0.0182763997718919	0.276320018636461	-3.29523240932237
EPHB4	0.445542458517144	7.02165965339442	2.43616132395945	0.0182879841425089	0.276320018636461	-3.29576243880749
RAB20	-0.427330979578095	5.42715781403582	-2.43582773162345	0.0183030922905872	0.276320018636461	-3.29645317517777
PRIM1	-0.297267066250944	2.90779213696376	-2.43531627399525	0.0183262776544506	0.276320018636461	-3.29751205589855
SLC6A13	0.372914001793446	6.14099572130362	2.43512625908834	0.0183348981342961	0.276320018636461	-3.29790540319348
USP54	-0.470374283417506	6.5490148622449	-2.43458297520389	0.0183595656550587	0.276320018636461	-3.29902991546975
TIMP4	-0.85588876878994	6.02112601070387	-2.43456515093649	0.0183603754627084	0.276320018636461	-3.29906680557945
FTO	-0.398420740373118	7.94469508433986	-2.43448578617893	0.0183639816220234	0.276320018636461	-3.29923106079752
AQP9	0.57605660204597	2.90685530089546	2.43422624747219	0.0183757789415503	0.276320018636461	-3.29976817914131
SLCO4A1	0.464813618298634	4.79106051963765	2.43394313892752	0.0183886554090909	0.276320018636461	-3.30035402448229
CCDC86	-0.427807114995189	5.84399330189504	-2.43364503159522	0.0184022228396391	0.276324810486935	-3.3009708496978
INSL3	0.253765383989555	5.70288746538942	2.43276061442979	0.0184425273992021	0.276730787025294	-3.30280048324424
BOLA3	-0.463905299824777	6.75055243710954	-2.43182692252849	0.0184851637337014	0.27713292317943	-3.3047314892703
H2BC7	-0.297914672328728	7.65239832786339	-2.43159207011489	0.0184959020504275	0.27713292317943	-3.30521710579658
LBP	-0.545926680186214	4.72810641963765	-2.43085376855096	0.0185296965042033	0.277214028606951	-3.30674349129872
AKR1C6P	0.232311935604343	3.33444097694711	2.43046686660638	0.0185474284484282	0.277214028606951	-3.30754323849093
MARCHF10	0.341150751781421	5.21786793442316	2.43036423143233	0.0185521348418406	0.277214028606951	-3.30775537421747
CHRNE	0.31651474176115	4.5129747046439	2.43015831178581	0.01856158064501	0.277214028606951	-3.30818096656038
SKP2	-0.424520159101215	4.15453356372345	-2.43002341432673	0.0185677709145088	0.277214028606951	-3.30845975577107
COPS8	-0.575875859774618	5.15385900556018	-2.42810479752804	0.01865601515444	0.278317005408602	-3.31242360202697
ADCK2	-0.240051151944614	2.75956479187838	-2.42741540752797	0.0186878148022963	0.278317005408602	-3.31384727749513
PARVB	-0.297543734764309	5.30887401938775	-2.42719468620308	0.0186980063695507	0.278317005408602	-3.31430302739424
TCF7L2	-0.337394847519409	8.23792066899209	-2.4271859693945	0.0186984089613677	0.278317005408602	-3.31432102537262
ANKRD34A	0.258438278767266	3.42139952846731	2.42664902276029	0.0187232232582114	0.278317005408602	-3.31542958514686
HMOX1	-0.404540967278222	5.33950603602666	-2.42642691730142	0.0187334962376777	0.278317005408602	-3.31588807955209
TMX4	-0.363663641790352	6.5649103167222	-2.42618007882515	0.0187449191372396	0.278317005408602	-3.31639759200321
DMKN	0.59105107443139	4.96834078071637	2.42586276591382	0.0187596125772891	0.278317005408602	-3.31705251485864
HOXA-AS3	0.329863936631622	5.7968335013536	2.42581673972493	0.018761744719015	0.278317005408602	-3.31714750574679
CD244	0.349762836075036	3.12999580670554	2.42533235384651	0.0187841968962953	0.278452021795331	-3.31814711718874
RPL30	-0.282876443372498	10.4185435176593	-2.42451052368939	0.0188223455517122	0.278819361627884	-3.31984274375802
SIRPB2	-0.266353849048306	3.76905352130362	-2.42390252804216	0.0188506130401778	0.279039912121354	-3.32109689032497
FN3K	0.266030491477703	5.48499310703873	2.42262709422875	0.0189100358138161	0.27956648545405	-3.3237269980638
NDP	0.504638160874046	3.07028506665973	2.42118894214165	0.0189772417711172	0.27956648545405	-3.32669135032003
FAM3D	0.437837758415791	5.9911216759267	2.42085171943268	0.0189930315127005	0.27956648545405	-3.32738624183876
NAGA	-0.419517022314986	5.07872669800083	-2.42080221744715	0.0189953503331225	0.27956648545405	-3.32748824077058
ADSL	-0.271320896591767	5.09839552163682	-2.42075217851087	0.0189976945647248	0.27956648545405	-3.3275913444285
MXD1	0.332563145320552	5.21145331615993	2.42072174288637	0.0189991205447091	0.27956648545405	-3.32765405526051
HTR6	0.244218894169587	4.20376334623074	2.42049256275759	0.0190098612606072	0.27956648545405	-3.32812624771813
MGAT1	-0.26235774625163	7.23265268304873	-2.42041166282816	0.0190136540066558	0.27956648545405	-3.32829292193373
MGRN1	-0.334805652401568	6.21159675980841	-2.42028656660758	0.0190195201008	0.27956648545405	-3.32855064303362
TIMM8B	-0.252224449027691	7.52928337446897	-2.42027152649824	0.0190202254810997	0.27956648545405	-3.32858162770703
RPL37	-0.23869878374218	11.378607825656	-2.41985905859419	0.0190395793768496	0.279579486157998	-3.32943130891524
TMEM68	-0.318369014022882	2.46538617840483	-2.41968143848229	0.0190479191557038	0.279579486157998	-3.32979717021541
SRRT	0.298080707690859	6.35784753229904	2.41901969093465	0.0190790190514072	0.279670141103475	-3.33116005016192
ADPRHL1	0.261922741111798	5.02745888044565	2.41871264484516	0.0190934646836122	0.279670141103475	-3.33179231733151
LINC00841	0.305166708578986	3.30992616493128	2.41840892492112	0.019107763506088	0.279670141103475	-3.33241767335441
ADGRG3	0.479187301102866	2.57479677240733	2.41802196369096	0.0191259951946684	0.279670141103475	-3.33321433308591
BAMBI	0.329724099352367	5.96681023150771	2.41785783420646	0.0191337328835276	0.279670141103475	-3.33355220585898
LINC02035	-0.360437847199889	4.60013509356518	-2.41756115141476	0.0191477267839129	0.279670141103475	-3.33416290383679
C1QL1	0.363672016567033	5.89399999558517	2.41737745159811	0.0191563961291799	0.279670141103475	-3.33454100585762
MYCL	0.22089007608397	2.29210996372345	2.41727215451528	0.0191613670056512	0.279670141103475	-3.33475772448889
MAIP1	-0.339012339112211	4.33169356945023	-2.41612252391688	0.0192157144090686	0.280267241559401	-3.3371233705273
NECAP2	-0.244960772167254	6.73732630503957	-2.41542767682036	0.019248629634429	0.280551130877209	-3.33855276013563
MBD3L1	0.267137234900021	2.69988118342357	2.41478972191673	0.0192788944790103	0.280796021053574	-3.33986483106917
PPARG	-0.599805541927781	6.16732585310287	-2.41414266169319	0.0193096349804792	0.280974815134973	-3.34119535084563
ARHGEF40	-0.294463645650379	6.27046146584756	-2.41311903276554	0.0193583554915671	0.280974815134973	-3.34329961956395
PSAP	-0.290644758809179	8.3552354908788	-2.41239816564722	0.0193927320734198	0.280974815134973	-3.34478108187449
RELA	-0.312262161854944	5.79219033238234	-2.41212712055165	0.019405671811958	0.280974815134973	-3.34533801984949
SLC25A1	-0.385543019868753	7.30051019879217	-2.41187652460804	0.0194176422086792	0.280974815134973	-3.345852895595
STAT1	-0.646538418525388	4.94556104350271	-2.4115962190911	0.0194310396276798	0.280974815134973	-3.34642876300409
LOC105371079	0.239424727207449	4.1915213229696	2.41140698661221	0.0194400888376424	0.280974815134973	-3.34681749771884
KCNT2	-0.331480483431252	1.95276896863807	-2.41132651306853	0.0194439382782948	0.280974815134973	-3.34698280489084
CLEC7A	0.299440070281043	3.30419717471887	2.41080969265572	0.0194686766432545	0.280974815134973	-3.34804434393986
TXN	-0.299379342135642	7.49423658921283	-2.41055908123367	0.0194806827070528	0.280974815134973	-3.34855903055678
SLC66A2	-0.269622186949427	5.19147817161599	-2.41048542085377	0.0194842128266152	0.280974815134973	-3.34871030063133
PPP1R3B-DT	0.416909434230057	4.68224474177426	2.41042720014553	0.0194870034180474	0.280974815134973	-3.34882986099213
S100P	0.395714650925924	4.84441967244898	2.41041498166927	0.0194875891105123	0.280974815134973	-3.3488549522132
TMEM86B	0.347938038394146	4.24730095668471	2.41039727713762	0.0194884378050255	0.280974815134973	-3.34889130913214
RPS27	-0.284220083477638	11.2484006900875	-2.41012635177813	0.0195014291815796	0.280974815134973	-3.34944763833576
PRR15	0.386586741314505	3.05678465272803	2.41001618886863	0.0195067139241234	0.280974815134973	-3.34967383730463
HSD11B1-AS1	-0.392380795227788	4.51250745114536	-2.40939531239316	0.01953652272801	0.281160521494508	-3.35094853931222
BICDL2	0.343753285886073	4.85049034435652	2.40918628752178	0.0195465673954566	0.281160521494508	-3.35137762364613
TMEM184C	-0.409417204665703	5.59668459956268	-2.40888416282843	0.0195610941668927	0.281175562397574	-3.35199777073629
CCDC74B	0.394459937921735	4.67158424979175	2.40855390708264	0.0195769846348988	0.28121017116397	-3.35267559025201
MAGEB1	0.314823510662749	2.80993819952103	2.40784269152577	0.0196112446243374	0.281307441612846	-3.35413504667274
TXLNA	0.196643535490963	3.47897521566014	2.40773807380842	0.0196162887106787	0.281307441612846	-3.3543496998372
ITGAE	-0.306602318113103	5.64692700170762	-2.40757365126743	0.0196242186099003	0.281307441612846	-3.35468704488342
LOC100652999	0.234959127910056	4.22076147405248	2.40689595865299	0.0196569333114484	0.281582869558296	-3.35607727285051
SLC16A12-AS1	0.242534496770426	2.23062094423157	2.40583205918462	0.019708390483237	0.281811302553426	-3.35825915011491
RAB9A	-0.375548451697243	6.27191647884215	-2.40543442347892	0.0197276538065835	0.281811302553426	-3.35907443872344
LY9	0.324879292104721	2.67529449175344	2.40527133182431	0.0197355596154396	0.281811302553426	-3.35940880150554
MREG	-0.422737449556793	3.21166641091212	-2.40502675185127	0.0197474208757337	0.281811302553426	-3.35991019435682
CDKN2A	-0.253255626680065	2.11971572059559	-2.40485068432843	0.019755963489483	0.281811302553426	-3.36027111076547
P2RY1	-0.268243934693877	2.0746729972095	-2.40466639142921	0.0197649087458686	0.281811302553426	-3.36064886590501
LEFTY2	0.416638740146362	4.24963854614744	2.40461382131125	0.0197674610747309	0.281811302553426	-3.36075661754952
ADAM8	0.393621400226758	5.04735087767597	2.40422792412991	0.0197862058127735	0.281872538639973	-3.36154752454108
GNPDA2	-0.494174183140933	3.80655516559767	-2.40396913077817	0.0197987854968385	0.281872538639973	-3.36207787276612
FIP1L1	-0.344495071514464	4.94137600187422	-2.4030970331552	0.0198412301975771	0.282197621402528	-3.36386474185525
RPL35A	-0.2791487002886	9.52514527405248	-2.40294414538852	0.019848679608645	0.282197621402528	-3.36417794600216
PARP1	-0.169846946217275	5.93070527267805	-2.40171161057397	0.019908826319421	0.282859939062782	-3.36670233007286
ADAM19	0.282539508864152	5.49675909477301	2.39999100932598	0.019993064028165	0.283473591445794	-3.37022462975853
CD300LB	0.262159901077099	4.46457651028738	2.39968365105401	0.0200081454151183	0.283473591445794	-3.37085362382408
FUT11	-0.412381588339173	4.50254042692628	-2.39953123223527	0.0200156280559326	0.283473591445794	-3.37116551815095
LOC101930112	0.326958671567719	3.28792162909204	2.39945485612533	0.0200193785050566	0.283473591445794	-3.37132180056662
HASPIN	0.278223611715798	2.44430815951687	2.39915270965952	0.0200342215948982	0.283473591445794	-3.371940020672
LINC00926	0.420051594154127	4.99941565916285	2.39885804483683	0.0200487066623223	0.283473591445794	-3.37254287358222
UNC119B	-0.423493943111386	5.0945096972095	-2.39885026373536	0.0200490892913709	0.283473591445794	-3.37255879209859
VKORC1L1	-0.453816529262006	5.78125817617659	-2.39861323750645	0.020060747997027	0.283473591445794	-3.37304367901362
PGM2L1	0.334196734666395	6.15835850741358	2.39819783560141	0.0200811952228408	0.283570405391192	-3.37389337980648
LINC03019	0.327117749484644	3.99959264943773	2.39732885863694	0.0201240291866147	0.283708999189863	-3.37567048935106
AMZ2P1	-0.253600550587505	4.11805389550187	-2.39705090819751	0.0201377473363349	0.283708999189863	-3.37623880742869
CCDC116	0.269434456598298	4.26246836657643	2.39695991783359	0.0201422399585362	0.283708999189863	-3.37642484179467
LOC100127955	0.312639822964339	5.11255514966681	2.39689551977841	0.0201454201371332	0.283708999189863	-3.37655650348858
KLHL35	0.250978676090842	3.84663864369013	2.39622199096544	0.0201787081298788	0.283764270554471	-3.37793336478239
CFHR2	-0.356029292157973	3.60087378442316	-2.39596637450672	0.020191354449901	0.283764270554471	-3.37845582892149
LINC01920	0.31413297937195	3.4255381032903	2.39592577847938	0.0201933635445815	0.283764270554471	-3.37853880063439
PRORP	-0.420965668743557	4.44711293211162	-2.3956870117113	0.0202051837279624	0.283764270554471	-3.37902677886582
SOX17	0.41707078068096	5.72933295326947	2.39544096190422	0.0202173709567025	0.283764270554471	-3.37952960167203
CYP1B1-AS1	-0.367330632192675	4.07606091732611	-2.39482203139309	0.0202480567255811	0.283849020763859	-3.38079425658149
RAB11A	-0.334709835274513	8.30542450839234	-2.39436168443806	0.0202709072312224	0.283849020763859	-3.38173471216166
GGTA1	-0.4606657331667	6.34730166470221	-2.39412770414659	0.0202825303145012	0.283849020763859	-3.38221266237275
GAL	0.255931325163198	3.18273296043315	2.39403950215188	0.0202869133431097	0.283849020763859	-3.38239282253021
FN1	0.480296632699444	4.5146508455227	2.39394811347572	0.0202914556244385	0.283849020763859	-3.38257948623932
LMBRD1	-0.409951744968391	5.70468516682632	-2.39317883577824	0.0203297271444187	0.284023194593111	-3.38415053295015
ASB10	0.361428068597542	7.37518356145356	2.39315042055404	0.0203311420399633	0.284023194593111	-3.38420855592414
PDE6A	0.267017117750636	4.52614834637651	2.39269471562015	0.020353845293571	0.284150034329324	-3.38513901653287
CBARP	0.407483981539889	4.06386040114536	2.39111608944234	0.02043266858882	0.284565676467572	-3.38836118286204
ART4	0.190465408204494	1.74633251797168	2.39101418363716	0.0204377663055467	0.284565676467572	-3.38856912726452
AGFG1	-0.262978538232667	5.91054072661391	-2.39082386958526	0.0204472895954969	0.284565676467572	-3.38895745484051
LINC01139	-0.233798263761767	1.51185458652645	-2.39074849454796	0.0204510624530212	0.284565676467572	-3.38911124759721
MFSD2A	0.216809615752768	3.55793755422741	2.39073303664787	0.0204518362671952	0.284565676467572	-3.38914278691751
MARCHF8	-0.311545410356971	6.17050534471054	-2.39016868902975	0.0204801051996981	0.284640619063945	-3.39029413590803
IGSF6	-0.369658797892186	4.45268773896293	-2.39008067876363	0.0204845169111081	0.284640619063945	-3.39047366997546
TRDMT1	-0.271252442053184	2.84082552024157	-2.38958170639509	0.0205095451415292	0.284741543688761	-3.39149143601747
NRIP2	0.324007174111868	4.88715429389838	2.38934500450785	0.0205214275938304	0.284741543688761	-3.39197418396518
GNG4	0.460924881866282	3.41329964241983	2.38910025970012	0.0205337202956606	0.284741543688761	-3.39247329558213
NDUFC2	-0.399998200534253	7.14008674993753	-2.38789877444753	0.020594162695611	0.284741543688761	-3.39492291656853
RPL8	0.208440385521888	10.3200174469388	2.38756376542786	0.0206110442249617	0.284741543688761	-3.39560576872727
SNED1	-0.334066051205935	5.96127634033736	-2.38738472884668	0.0206200711940631	0.284741543688761	-3.39597066973369
PLAC9	-0.431579662289561	6.90298144693878	-2.38731175939606	0.0206237513083439	0.284741543688761	-3.39611938524502
LAMTOR5	-0.502583309231773	5.55343708415244	-2.38714194119954	0.0206323181375691	0.284741543688761	-3.39646546961353
CLEC4G	-0.392147697845806	4.67476102261558	-2.38687398998971	0.020645841981033	0.284741543688761	-3.39701150658131
LYPD6B	0.272669021851165	3.00782170220741	2.38656331092996	0.0206615323080329	0.284741543688761	-3.39764455473846
BARX1	0.435428916542982	5.322660091212	2.38582724959479	0.0206987485518304	0.284741543688761	-3.3991441137988
CIT	0.394219535834536	3.82974400379009	2.38574044055973	0.0207031416937665	0.284741543688761	-3.39932094356352
SSR2	-0.278672249567094	7.26115399300292	-2.38501134153034	0.0207400722040595	0.284741543688761	-3.40080591573209
NRG1	0.314381018302071	4.82472430962099	2.38463091441539	0.0207593651421163	0.284741543688761	-3.4015805977672
SSH2	-0.4381162419776	5.71295482028322	-2.38457274633078	0.0207623164900258	0.284741543688761	-3.40169903963364
MAZ	-0.246906888888888	7.10893520306122	-2.38430000697626	0.0207761598318495	0.284741543688761	-3.40225436113222
LTA4H	-0.319765998148151	6.8083047622449	-2.38399476923268	0.0207916624988579	0.284741543688761	-3.4028757927362
EIF3F	-0.283700926193912	8.30641330987089	-2.38395514108147	0.0207936759268002	0.284741543688761	-3.40295646683118
SCUBE1	0.417788122088231	5.64224501003748	2.38344304361115	0.0208197103191214	0.284741543688761	-3.40399888799709
BMP5	0.289762405397513	1.68393810974594	2.38342514041574	0.0208206210236643	0.284741543688761	-3.40403532838573
PPP1R13L	0.317160475587508	4.80118951980425	2.38341319421271	0.0208212287261923	0.284741543688761	-3.40405964371702
CHTF8	-0.262593731180856	6.91031642099125	-2.38329120654395	0.0208274351410464	0.284741543688761	-3.4043079322095
CCNJL	0.394509250793654	6.40015963411079	2.38328998017001	0.0208274975441799	0.284741543688761	-3.40431042826769
VPS37C	0.392767234293619	6.86068405391504	2.38328961270244	0.0208275162425288	0.284741543688761	-3.40431117618002
LINC00460	-0.238831442011957	2.45929500412328	-2.38318024117639	0.020833082210723	0.284741543688761	-3.40453377766079
DCST1	0.309830894775993	4.23217630226989	2.382766703317	0.0208541394037685	0.284748680148512	-3.40537536929356
NOG	0.323192628372156	2.14565785181175	2.38240753587499	0.0208724435590009	0.284748680148512	-3.40610621795942
NHP2	-0.235646469552671	7.16661714562682	-2.38213619927745	0.0208862811648486	0.284748680148512	-3.40665828709007
PAWR	0.25997688754209	4.8554015755102	2.38147756842732	0.0209199041984408	0.284748680148512	-3.40799814938745
PLBD1	-0.404354941683846	5.99185241028738	-2.38087185946496	0.0209508684029607	0.284748680148512	-3.40923009344916
LINC01305	-0.271942646870061	2.3544375880883	-2.38081755450522	0.02095364651104	0.284748680148512	-3.40934053154508
CCNG1	-0.642947854164087	5.93486919835485	-2.38071543066099	0.020958871810087	0.284748680148512	-3.40954821183987
PRNP	-0.707902487944066	5.81148626990837	-2.38043986557078	0.0209729772850608	0.284748680148512	-3.41010856923151
FENDRR	0.409154469978698	4.50061305516452	2.37958880496948	0.0210165946542324	0.284748680148512	-3.41183886420402
FUCA2	-0.284191628853156	5.92684446786756	-2.37950350458093	0.0210209708310028	0.284748680148512	-3.41201226182084
NXT2	-0.49100430266268	3.91808853740108	-2.37901421529077	0.0210460886865947	0.284748680148512	-3.41300678833319
CAB39	-0.289528124536178	6.12972795387339	-2.37889204078004	0.0210523647585851	0.284748680148512	-3.41325509428894
TMEM203	-0.38933462958153	4.99017617609329	-2.37884067675023	0.0210550038159488	0.284748680148512	-3.41335948289348
METTL17	0.373590536102521	3.43108863065389	2.37878475023288	0.021057877628786	0.284748680148512	-3.41347314194675
SLC35E2A	-0.46884630419501	5.09179244768846	-2.37866770674672	0.0210638931063877	0.284748680148512	-3.41371100173168
EGR3	0.780826138744589	2.81950188498542	2.3785607619964	0.0210693909037112	0.284748680148512	-3.413928330428
DMAC2L	-0.335858702449666	3.68294847759267	-2.37728513420823	0.021135067395668	0.284748680148512	-3.41652001261438
DYNC1I2	-0.568670460222976	5.13908466018326	-2.37725364960198	0.0211366907179438	0.284748680148512	-3.41658396571745
KRTCAP3	0.248925383446713	3.69493267251145	2.3766551126004	0.0211675720909218	0.284748680148512	-3.41779961650281
LNPEP	-0.588196605720469	5.8013140603915	-2.37663064605265	0.0211688352963736	0.284748680148512	-3.41784930381462
SF3A3	-0.39286537692572	5.16982680158267	-2.37655220011863	0.0211728859077946	0.284748680148512	-3.41800861116212
TRABD	0.326852843448087	6.33024848646397	2.37644391937518	0.0211784782018731	0.284748680148512	-3.41822849995751
TRPM2-AS	0.306854867036006	5.35096622065806	2.37533141459813	0.0212360116108065	0.284748680148512	-3.42048723605543
VIPR2	0.303739451138941	5.37188975753853	2.37506637829551	0.0212497386575359	0.284748680148512	-3.42102522003109
CDRT15	0.372280360451454	5.75770469564765	2.3750561142882	0.0212502704219863	0.284748680148512	-3.42104605347231
LCNL1	0.29022820172473	5.08149987163682	2.37444212565395	0.0212821020488992	0.284748680148512	-3.42229217162131
NAALAD2	-0.22623727039442	1.81074590174927	-2.37412800230541	0.021298403974842	0.284748680148512	-3.42292960079632
LIPT1	-0.590406930878511	4.06449263646397	-2.37383626619399	0.0213135540997978	0.284748680148512	-3.42352154128924
PLCH2	0.564487079351338	7.00464697359434	2.37357392527235	0.0213271859501078	0.284748680148512	-3.42405378897564
LRP1B	-0.256312229780802	1.92184935297793	-2.37305779381733	0.0213540281571767	0.284748680148512	-3.42510080105697
RRAGD	-0.384103698666941	2.87461136863807	-2.37302618238573	0.0213556731413446	0.284748680148512	-3.42516492140265
PP12613	0.252137992338349	2.96199330041649	2.37301028958278	0.0213565002081244	0.284748680148512	-3.42519715796684
KAT7	-0.406120615842092	6.09213836130779	-2.37297430524772	0.0213583729510009	0.284748680148512	-3.42527014706091
TRPC6	0.215645576729885	2.58484653161183	2.37284537224822	0.0213650842554383	0.284748680148512	-3.42553166207647
COPZ2	-0.321561849024259	7.64152183179925	-2.37279782133009	0.021367559883636	0.284748680148512	-3.42562810684271
ANXA2P2	-0.189486215081078	8.05302049516868	-2.37273341230233	0.0213709136000027	0.284748680148512	-3.42575874149384
GSTA4	-0.369230155059094	4.80154248677634	-2.37268104987351	0.0213736404090244	0.284748680148512	-3.42586494111528
TCF20	0.297474565790559	6.19410513281966	2.37233143809165	0.0213918546695836	0.284748680148512	-3.42657396378007
SUMF1	-0.270371894722738	5.26544391543107	-2.37201184928739	0.0214085169414066	0.284748680148512	-3.42722202661565
GBF1	-0.242081609997937	6.83444455256143	-2.37195522111812	0.0214114705535764	0.284748680148512	-3.42733685012388
HNF4A-AS1	0.261033843523673	2.61558393752603	2.37186847483176	0.0214159957744735	0.284748680148512	-3.427512739168
ELK2AP	0.261082903975122	5.2512915362349	2.37138992359691	0.0214409753599224	0.284748680148512	-3.42848297063342
DNASE2	-0.209696593090771	5.9422945330279	-2.37130913955299	0.021445194727731	0.284748680148512	-3.42864673972724
TRMT6	0.382359016426169	6.51022809912536	2.37128538478486	0.0214464355858343	0.284748680148512	-3.4286948956347
PAPPA2	0.286137323249501	4.29222375705956	2.37125613471119	0.0214479635860053	0.284748680148512	-3.42875419115659
SLC25A3P1	0.247331223012437	2.18023888086214	2.37084096867249	0.021469662041552	0.284817280007656	-3.42959575006203
ASPRV1	0.381553225719784	3.2831534907955	2.37038563110138	0.0214934826507783	0.284817280007656	-3.4305186041486
PLA2G4A	-0.399526643515081	2.97284911855477	-2.37037387750087	0.0214940978439876	0.284817280007656	-3.43054242386515
TIGD2	-0.215663801968665	2.47917521607663	-2.36947983973849	0.0215409387750358	0.285256736527569	-3.43235399666299
ELAC1	-0.245611807984609	3.85396941239067	-2.36860382445221	0.0215869241211893	0.285496600477167	-3.43412852567638
GP2	0.380763128021713	3.09897686738859	2.36812780837378	0.0216119488498073	0.285496600477167	-3.43509256519236
HS3ST1	0.35405810353879	6.08159849202416	2.36794393343873	0.0216216223266249	0.285496600477167	-3.43546491214105
CYFIP1	-0.442718285343223	6.96062615668471	-2.36793336314807	0.0216221785369071	0.285496600477167	-3.43548631629501
SS18L2	-0.258633455172473	5.71313626426489	-2.36728124129984	0.0216565180764769	0.285496600477167	-3.43680667436194
NPAS3	0.313055190646257	4.91458427188671	2.36694755954025	0.0216741080263954	0.285496600477167	-3.43748217190632
GNPNAT1	-0.336872207415995	4.77081764493961	-2.36685488135621	0.0216789958030837	0.285496600477167	-3.4376697740606
CA4	0.251825988705079	5.38373833129946	2.36676388759049	0.0216837957050749	0.285496600477167	-3.43785396089653
AGPS	-0.442301884582216	6.23426082625989	-2.36656259445324	0.021694417256862	0.285496600477167	-3.43826139245088
AKR1A1	-0.280370269635127	6.18976457276135	-2.36653384244486	0.02169593478239	0.285496600477167	-3.43831958630846
NAIF1	0.260948258984402	3.34183814725115	2.36500026358873	0.0217770146497173	0.286137946574078	-3.44142272656971
TM9SF3	-0.475554128726037	7.0410991421491	-2.36407996274899	0.0218258008313423	0.286137946574078	-3.44328415558117
ATP5MC3	-0.355948170810144	7.30793064743857	-2.36396935771003	0.0218316707101306	0.286137946574078	-3.44350783008692
WLS	-0.456528813175975	5.71010283735943	-2.36390262710196	0.021835212828851	0.286137946574078	-3.44364277413578
COA3	-0.322958695246682	6.62831597919617	-2.36389273023357	0.0218357382070411	0.286137946574078	-3.44366278753537
LOC105375026	0.26916853937848	3.47058255374844	2.3638598539877	0.0218374835335268	0.286137946574078	-3.44372926924438
NSFL1C	-0.285448841685561	6.00751741682632	-2.3637991541022	0.0218407062830672	0.286137946574078	-3.44385201345286
NEK6	-0.303855970404725	6.55052598588088	-2.36339141175164	0.0218623656565079	0.28624190866151	-3.44467646441206
GIMAP4	-0.506574576221396	5.92798401449396	-2.36312759856993	0.0218763897202922	0.286245834627437	-3.44520983192191
IGF1	-0.642824259633752	6.82051196630571	-2.36221771058267	0.0219248203245893	0.286637317901855	-3.4470490466502
GABARAPL1	0.25615052476809	8.22837720724698	2.36192167905293	0.0219405978719978	0.286637317901855	-3.44764731294329
KBTBD12	0.220867143314093	2.18122540058309	2.36171375272618	0.0219516857646957	0.286637317901855	-3.44806748705109
BLVRB	-0.256971364165461	7.15401023236152	-2.36153389682184	0.0219612808173354	0.286637317901855	-3.44843091323563
FRMD8	-0.197062312969835	2.53303341084965	-2.36118617489662	0.0219798419242709	0.286700164486878	-3.44913347594775
OLFM1	0.326344510150828	5.47131321037068	2.36003020109504	0.0220416478074784	0.287326655200361	-3.45146849946948
GM2A	-0.268051303846283	6.19285203150771	-2.35901381755327	0.0220961187312954	0.287684581169788	-3.4535208060968
ZFP64	-0.363402116666668	4.64673919693878	-2.35828358699268	0.0221353282200361	0.287684581169788	-3.45499487232885
CCN2	0.717811995188276	6.01758774925031	2.35765647581755	0.022169050424782	0.287684581169788	-3.45626048932742
RASGRP2	0.309165252119838	4.79371495747605	2.35753201853936	0.0221757484401923	0.287684581169788	-3.45651163349356
SEPHS2	-0.261321457290592	5.78760895841316	-2.35622230882449	0.0222463439794537	0.287684581169788	-3.45915387749361
LOC105375483	0.232745750755859	2.0390887636818	2.3559950020385	0.0222586166492687	0.287684581169788	-3.45961233361755
LRWD1	0.457108762902838	6.46320821457726	2.35597106325528	0.0222599094962847	0.287684581169788	-3.45966061381692
TCF19	0.282642620658972	3.82157902798834	2.35586104308406	0.0222658521513086	0.287684581169788	-3.45988249960751
PLEK2	0.236825072012642	3.72222967326114	2.3557323335573	0.0222728060988623	0.287684581169788	-3.46014206715166
LINC00700	0.229700001242013	1.97623777948771	2.35571453049754	0.0222737681195591	0.287684581169788	-3.4601779695628
GP1BA	0.241936333367692	4.08780626513953	2.35569168608541	0.022275002613346	0.287684581169788	-3.46022403826482
COIL	-0.282925105007558	4.982467780404	-2.35557110939659	0.0222815194954865	0.287684581169788	-3.46046719082151
ZDHHC16	-0.25369175570329	5.5961935092878	-2.35552504866508	0.0222840094182334	0.287684581169788	-3.4605600733682
GALNS	-0.196248149154817	5.04198172059558	-2.35499563186706	0.0223126461835538	0.287684581169788	-3.46162755116631
NBPF3	0.268434111884147	6.45322618196585	2.35491512095341	0.0223170039942979	0.287684581169788	-3.46178987085803
USHBP1	0.57248906304542	6.79513788204915	2.35478579622312	0.0223240055420619	0.287684581169788	-3.46205059584947
LAD1	0.359498676197349	4.37479668317368	2.35357473322873	0.0223896670344347	0.287684581169788	-3.46449160599786
EBI3	0.45344081744142	5.99773851726364	2.35311634009389	0.0224145652534648	0.287684581169788	-3.46541527965673
BMS1P2	-0.484125982312926	4.94556612811329	-2.35246104714375	0.0224502013453449	0.287684581169788	-3.46673546303875
ALDH5A1	-0.43270002635539	2.84438203881716	-2.35212622729144	0.0224684290449813	0.287684581169788	-3.46740989372094
TMEM9B	-0.322951433008657	6.36038624271137	-2.35178523549892	0.0224870063491858	0.287684581169788	-3.468096678159
DAG1	-0.26215880831444	6.18414569541858	-2.35164720491219	0.0224945301891054	0.287684581169788	-3.46837466016939
UBE2H	-0.288754475939668	7.04082694414827	-2.35163017013246	0.0224954588853974	0.287684581169788	-3.46840896588604
INTS4	-0.420533278104171	2.91297191586839	-2.35157863050049	0.0224982689142209	0.287684581169788	-3.46851275845285
SBF2	-0.712405901525459	4.99759495249896	-2.35108843481939	0.0225250109149153	0.287684581169788	-3.46949984366155
LHX5	0.558334253506152	8.25839223973344	2.35083761857436	0.0225387048649974	0.287684581169788	-3.47000483788242
PSMG4	-0.584649162177901	4.58339411272387	-2.35076092782314	0.0225428934772395	0.287684581169788	-3.47015923873115
LZTS1	0.32697861658421	4.58338249142024	2.35057971070254	0.022552793763043	0.287684581169788	-3.47052406573122
RPL7L1	-0.393409824238987	4.88558642059559	-2.35055504714974	0.0225541414871567	0.287684581169788	-3.47057371676089
SH2B3	-0.490772986428916	6.15522288317368	-2.35041796251303	0.0225616337023264	0.287684581169788	-3.47084967891414
AP1G2-AS1	0.322602427918643	2.59588369748022	2.35008686490711	0.0225797386695386	0.287684581169788	-3.47151615163976
ELFN1	0.258738167140797	4.56350791872137	2.34991965437031	0.0225888869554537	0.287684581169788	-3.47185270456102
TMEM200B	-0.383849802595685	6.00845089870887	-2.34955619571525	0.0226087836394526	0.287684581169788	-3.47258419008636
SELENOT	-0.476650988909499	7.44825167846731	-2.34940405105502	0.0226171170902964	0.287684581169788	-3.47289036495184
UBE2D4	-0.250257164990036	5.86615550982924	-2.34939333185085	0.0226177043190244	0.287684581169788	-3.47291193560974
FBXW9	0.388089155517764	5.27316166222407	2.34937377985588	0.0226187754684589	0.287684581169788	-3.47295128062332
ANKRD49	-0.539040374372981	3.73486367451062	-2.34903385713679	0.0226374052698817	0.287684581169788	-3.47363527477
KRT81	0.352594361894455	4.6179822304873	2.34899738376124	0.0226394050441203	0.287684581169788	-3.47370866199657
LINC01563	0.287604973153302	5.13308406303624	2.3487050070423	0.0226554412795831	0.287684581169788	-3.47429691360274
CIAO2A	-0.55102980856009	4.92312145395668	-2.34868643305038	0.0226564603661522	0.287684581169788	-3.47433428184904
EXOC5	-0.501597186234794	5.02417212284465	-2.34868448527527	0.0226565672357777	0.287684581169788	-3.47433820048364
DHFR	-0.390513058096268	5.1160253119117	-2.34861889491228	0.0226601662806447	0.287684581169788	-3.47447015705481
TMEM184B	-0.224693509429325	6.1589957259267	-2.34847332530267	0.0226681557367876	0.287684581169788	-3.47476300769204
KIAA1217	-0.293385126887926	4.35483222303207	-2.34824472782002	0.0226807071851313	0.287684581169788	-3.47522286106424
ATP6V0B	-0.305534492949907	5.59225645703873	-2.34805120630842	0.0226913375965365	0.287684581169788	-3.47561212675244
SNX8	-0.248249364546828	6.00773247788421	-2.34782821937388	0.0227035921084274	0.287684581169788	-3.47606063005738
TRAV9-2	0.231447573280423	2.5213657271137	2.34664258275485	0.0227688495891321	0.288336305938389	-3.47844478324866
C15orf40	-0.45086285306466	3.50764061139109	-2.34590669188177	0.0228094373267333	0.288675020827473	-3.47992407716842
KCNS3	0.300372144325912	3.81137957159517	2.34496784233571	0.0228613130362904	0.288826726258043	-3.48181082413576
DIRAS1	0.336082373393802	5.15427970880883	2.34492926929461	0.0228634466256704	0.288826726258043	-3.48188832909549
MAMLD1	-0.347084469112896	4.26434668288213	-2.34481927109261	0.0228695319300618	0.288826726258043	-3.48210934333138
PPP1R32	0.485349530010995	6.2477007789671	2.34468763794397	0.0228768160223564	0.288826726258043	-3.48237381680328
INSYN2A	0.225774061878995	1.78014251076635	2.34410930518632	0.0229088433938172	0.289056108085206	-3.48353564600007
STAT2	-0.334901459345151	6.97325419021241	-2.3415119755305	0.0230531749954595	0.290701372962696	-3.48875068120095
ZNF862	-0.254813137428707	5.63520898679717	-2.34059183989179	0.0231045007859565	0.29074980750413	-3.4905970660523
TPM1	0.423017709443069	5.18896046257809	2.33991620836679	0.023142252948273	0.29074980750413	-3.49195244995346
CMTM5	0.263431707850616	3.76479921805498	2.33983502842701	0.0231467927341551	0.29074980750413	-3.49211528398616
CPA2	0.328149455332234	2.91444295210329	2.33970948753716	0.0231538148621228	0.29074980750413	-3.49236709015632
TBC1D1	0.471489069714149	4.34612283052895	2.33962586965948	0.0231584930828306	0.29074980750413	-3.49253480242562
F8	-0.617568728166014	5.00017702678051	-2.33960402322967	0.0231597154775592	0.29074980750413	-3.49257861899464
ANO6	-0.57621831057514	5.89316448229904	-2.33938813907673	0.0231717981548683	0.29074980750413	-3.4930115922518
SLC29A4	-0.384006820755172	4.09077697084548	-2.33889048523131	0.0231996724678268	0.29074980750413	-3.49400955627158
SDR39U1	-0.238423535272795	6.04683896715952	-2.33883912561136	0.0232025508989623	0.29074980750413	-3.49411254002017
CDV3	-0.271682376953203	7.2798517755935	-2.33876480731177	0.0232067166056989	0.29074980750413	-3.4942615561769
FAM210B	-0.449846300828008	6.19212242319867	-2.33837756095835	0.0232284334405014	0.29074980750413	-3.49503796554967
NUP62	-0.218485721902698	5.96419294396085	-2.33806486949412	0.0232459824704665	0.29074980750413	-3.49566482134631
SAV1	-0.520922841240638	5.34506320997501	-2.33798772098917	0.0232503140591416	0.29074980750413	-3.49581947147005
ADD1	-0.286110494250328	7.69665781007913	-2.33795452487635	0.0232521781136735	0.29074980750413	-3.49588601438465
MARCO	-0.465138562284409	7.21975225079134	-2.33756840538437	0.0232738696104151	0.290846673735427	-3.49665995076692
DET1	-0.372308139108775	3.83616914514786	-2.33725161598622	0.0232916797626111	0.290872203776759	-3.49729484607379
MARCHF5	-0.348808397419775	4.79701120503957	-2.33671390427344	0.0233219382104492	0.290872203776759	-3.49837234705062
OSCP1	-0.16873259525871	5.02374287292795	-2.33663075674537	0.0233266202725525	0.290872203776759	-3.49853894571473
ABCA3	0.348717302722808	7.02144897353186	2.33630177011046	0.023345153840788	0.290872203776759	-3.4991980739016
OR7D2	-0.25209495840033	2.20378978971262	-2.33597163276359	0.023363765453245	0.290872203776759	-3.49985943314888
MIOS	-0.350516866721638	3.9100631408788	-2.33581142369691	0.0233728020718486	0.290872203776759	-3.50018035073151
GNA14	-0.433917115172128	2.99029476724282	-2.33559332085139	0.0233851092153684	0.290872203776759	-3.50061720813824
CLOCK	-0.419315062749948	4.67199975651812	-2.33531031321769	0.0234010874433401	0.290872203776759	-3.50118402056301
PRR34	0.289302468532261	5.14949442830071	2.33530430508215	0.0234014267601957	0.290872203776759	-3.50119605316354
DDOST	-0.308108742405346	6.30403711480633	-2.335023288236	0.0234173024421228	0.290896174529693	-3.5017588230404
RAB29	-0.512898037744794	4.89768524098292	-2.33444572523864	0.0234499613121332	0.290998615624791	-3.50291529246559
SEMA4A	0.315848556184291	5.57028512205331	2.33438401513287	0.0234534531747266	0.290998615624791	-3.50303884272164
NDST2	0.289675053385904	5.66302870562266	2.33392420468703	0.0234794861420189	0.291107185503405	-3.50395935055131
CNNM4	0.300192223663506	4.92066554954186	2.33355920281545	0.0235001697230341	0.291107185503405	-3.50468995534654
MRO	-0.357788466381503	3.82784103290296	-2.33349031196737	0.0235040753889694	0.291107185503405	-3.50482784025771
LSM12	-0.308943535138803	5.75328268773428	-2.33255963354945	0.0235568956698	0.291360720350255	-3.50669027310824
SARS1	-0.23499821304542	7.372511860808	-2.33234279078405	0.0235692177057201	0.291360720350255	-3.50712412417798
PDIK1L	-0.199381679265442	4.03944456272387	-2.33232094109623	0.0235704596278172	0.291360720350255	-3.50716783844856
JAG1	0.472753385027142	7.23304791382757	2.33214567691246	0.023580423644399	0.291360720350255	-3.50751847446776
TOMM20	-0.606261280804646	5.69860081243232	-2.33168221546298	0.0236067902039875	0.291513808931064	-3.50844558069591
RAB11FIP3	0.290488592515292	5.24610791568097	2.33074799849763	0.0236600182922796	0.291998225752707	-3.51031393710142
KMT2C	-0.512473441805813	7.13502939496043	-2.32964663155653	0.023722907518503	0.292556169666656	-3.51251581179616
PIGS	-0.270395341146155	5.00821229012911	-2.32946521549696	0.0237332808685804	0.292556169666656	-3.51287842267541
SMC1B	0.27989281684704	4.1641560909621	2.32894400848115	0.0237631059546003	0.292750797929769	-3.51392007562206
NR3C1	-0.252880391908881	7.03927621995002	-2.32811166118581	0.0238108048213348	0.292795552383558	-3.51558316875101
MGAM	0.290850124290524	2.16699339650146	2.32797486718563	0.0238186521693656	0.292795552383558	-3.51585644812307
TCIRG1	0.281877201496256	6.29620603213244	2.32780679397626	0.023828297045696	0.292795552383558	-3.51619219778107
TGIF2LY	0.250299084034221	3.2339012423157	2.32754650635885	0.0238432405212513	0.292795552383558	-3.51671212035391
CKS1B	-0.260437134424174	6.34325690630987	-2.32742143756427	0.023850423869497	0.292795552383558	-3.51696192781728
NARS1	-0.540517905567582	6.13306133862974	-2.32741196183928	0.0238509681881222	0.292795552383558	-3.51698085381856
TRMT5	-0.255120802396414	7.67026217284465	-2.32598467141631	0.0239330834114989	0.293252343268697	-3.5198308983833
POMT2	0.392045266835019	6.48240344387755	2.32591222125783	0.0239372583508236	0.293252343268697	-3.51997553117926
MFSD6L	0.383625740531162	5.33264372938359	2.32584933691056	0.02394088258717	0.293252343268697	-3.52010106475588
PCSK1N	0.430446312210542	5.53572443854644	2.32578798998464	0.0239444186885262	0.293252343268697	-3.52022352662443
XK	0.256128322163815	1.66286519273219	2.32543647451113	0.0239646893965695	0.293328360765406	-3.52092517854395
YPEL5	-0.621472609791795	6.17674595972511	-2.32478978291026	0.0240020219099601	0.293543746218782	-3.52221580330381
MMP27	-0.268522860786434	3.03000429985423	-2.3246441810067	0.0240104344368433	0.293543746218782	-3.5225063464793
LYPLAL1-AS1	-0.388109875613276	4.14372700379009	-2.32440007271712	0.024024544327168	0.29354418338122	-3.52299342284325
LARP4B	-0.331227198075998	6.17026122944606	-2.32399349999634	0.0240480613691549	0.293630474895089	-3.52380457844459
VPS13B	-0.415435650879542	6.44759740916285	-2.32356718857301	0.0240727421935149	0.293630474895089	-3.52465499301473
RBPJL	0.377289175654505	5.60331038417326	2.32313133549577	0.0240979987785618	0.293630474895089	-3.52552431251453
KCTD17	0.300119053957949	4.52418556693045	2.32307795965296	0.0241010933978512	0.293630474895089	-3.52563076296165
RUFY1	-0.40521800640074	6.31805636001666	-2.32306235766658	0.0241019980352108	0.293630474895089	-3.52566187851174
GJA1	-0.73158049016354	4.9989762457726	-2.32271552276384	0.0241221161050336	0.293704013778567	-3.52635353952099
DENND2D	-0.347849291879681	4.33573471082882	-2.32245325454498	0.0241373388501521	0.293717897548204	-3.52687650212281
SHH	0.338154173469387	5.07340350170762	2.32177849816696	0.024176542893309	0.293943923196963	-3.52822174871166
IL7R	0.318215698249503	3.54332419175344	2.32160784001943	0.0241864673020576	0.293943923196963	-3.52856193648239
LOC101928651	0.45457329561946	4.24377997022074	2.32125212375076	0.0242071652123768	0.293943923196963	-3.52927095245672
FOXL2	-0.47948701743455	5.4473508198459	-2.32116415024456	0.0242122865250219	0.293943923196963	-3.52944628841689
LINC02535	-0.324059950498179	2.00862039221158	-2.320447847248	0.024254021551867	0.294036842547836	-3.53087372122096
SELENOF	-0.610001201355388	6.75773512861308	-2.3203159879239	0.0242617112558836	0.294036842547836	-3.5311364491617
USF3	-0.448819182312924	5.18523895260308	-2.32024570338794	0.0242658109614173	0.294036842547836	-3.53127648528016
CAPNS1	-0.260090243798526	9.39010456380675	-2.32006539246174	0.0242763313452258	0.294036842547836	-3.53163572435058
LINC00664	-0.257995925757575	2.02047933061225	-2.3197360400091	0.0242955581752547	0.294064677946527	-3.53229184583222
TUBG1	-0.289679032031197	4.44327014960433	-2.31954310337692	0.0243068276731942	0.294064677946527	-3.53267617109451
TMEM88	0.331002056727137	5.67794645880883	2.31889019716997	0.0243449987439237	0.294307110314113	-3.53397655526228
KLF16	0.47163947251426	6.55880296797168	2.31863687656033	0.0243598230961252	0.294307110314113	-3.53448101150048
TTLL1-AS1	0.337407585250463	3.23372102192836	2.31810220182274	0.0243911387504992	0.294307110314113	-3.53554560442709
SSH3	-0.224154169762247	6.16476547909205	-2.31771308725082	0.0244139515737445	0.294307110314113	-3.53632024840562
ZNF227	-0.354908708365971	3.74226798138276	-2.31759908378308	0.0244206389167806	0.294307110314113	-3.53654718523815
PMEPA1	0.246554022672301	5.89246837659309	2.31754161939252	0.0244240103463537	0.294307110314113	-3.53666157123806
MRM1	0.372158958410638	5.87545462615577	2.31751381709885	0.0244256416528614	0.294307110314113	-3.53671691240329
P4HA1	-0.50152321994434	5.65643649262807	-2.31713638065819	0.0244477974428598	0.294403990338179	-3.53746815655834
GASK1B	-0.391110805679241	4.75818915855893	-2.31650995034703	0.024484608898613	0.294615395740724	-3.53871477839627
MYOZ3	0.473980037756823	5.73208308263224	2.31635700794031	0.0244936038842794	0.294615395740724	-3.53901909903145
RAB25	0.404982682701162	3.00937262571845	2.3159051357246	0.0245201970088627	0.294765273206829	-3.53991812807859
CCDC134	0.366305954657116	5.19998630047897	2.31512176603112	0.0245663600764163	0.294839967433662	-3.54147636004129
ROBO1	-0.543906590108567	5.65072478958767	-2.31446068365496	0.0246053771488705	0.294839967433662	-3.54279101694825
ATIC	-0.275006073833572	6.4988753957726	-2.31333759269591	0.0246717885948622	0.294839967433662	-3.54502375460915
NKX6-3	0.387227112088572	3.76113367628072	2.31307270301815	0.0246874755108947	0.294839967433662	-3.54555023651002
NECAB1	-0.673272134364047	3.2999295896918	-2.31302677763842	0.0246901961417365	0.294839967433662	-3.54564151065877
PRR7-AS1	0.240385132123961	3.28478526259892	2.31294734392083	0.0246949024455459	0.294839967433662	-3.54579937734596
IARS2	-0.295669580595066	6.60121733815077	-2.31293461198954	0.0246956568637363	0.294839967433662	-3.54582468040104
YIPF3	-0.275717902801827	5.79166625072886	-2.31289847221633	0.0246977984027011	0.294839967433662	-3.54589650288512
EPS8L1	0.476228292681922	6.24104157732195	2.31287453580955	0.0246992168963935	0.294839967433662	-3.54594407247822
COX5A	-0.352135087761975	7.23758617780092	-2.31268530609159	0.0247104333811776	0.294839967433662	-3.54632012091475
DHRS7	-0.41869792477496	6.57593978727613	-2.31241222652073	0.0247266280206887	0.294839967433662	-3.54686275725863
CYTIP	0.605469650443208	3.16553263744273	2.31216065175861	0.024741555714179	0.294839967433662	-3.54736261596588
POU5F1B	0.333021008840103	5.99381015876718	2.31156478899873	0.0247769444679959	0.294839967433662	-3.54854637323473
PARD3	0.272755794325914	6.09328917669721	2.31106152421611	0.0248068688830332	0.294839967433662	-3.54954598236331
LOC100505555	0.326381266793788	6.21115037632237	2.31090031839651	0.0248164610817102	0.294839967433662	-3.54986614036038
SDCBP	-0.5351848481722	8.77852780379009	-2.31082739550241	0.0248208012840727	0.294839967433662	-3.55001096081352
ATRN	-0.266223485032294	6.15409328946272	-2.31071590675972	0.0248274381441883	0.294839967433662	-3.55023236362651
FOXB1	0.397362255991891	4.13359271053728	2.31033007473723	0.0248504187068424	0.294839967433662	-3.55099851207336
MRPS12	0.371759974407339	3.77629849369013	2.31017222679108	0.024859825758584	0.294839967433662	-3.55131192191692
EZH1	-0.263961333695797	7.12912461645148	-2.30964745586828	0.0248911226365222	0.294839967433662	-3.55235374031763
EVA1A-AS	0.189580273744245	2.06901431466056	2.30962161787102	0.0248926644983572	0.294839967433662	-3.55240503113404
GLYAT	-0.639681774527586	3.93765430179092	-2.30954372406395	0.0248973132639764	0.294839967433662	-3.55255965476806
GPR143	0.218736497692916	3.21001454200333	2.30944231449969	0.0249033666280136	0.294839967433662	-3.55276095225205
VPS36	-0.510841056256442	3.79606904748022	-2.30937415344703	0.0249074360507155	0.294839967433662	-3.55289624762267
SCN4A	0.351716061932249	4.81003215091629	2.30932266008857	0.0249105107540676	0.294839967433662	-3.55299845655356
TFPI	-0.723347163912939	4.58945865991254	-2.30917831659485	0.0249191314044634	0.294839967433662	-3.55328495355221
GBP6	0.20854022290593	1.67624298933778	2.30912117500368	0.0249225448154346	0.294839967433662	-3.5533983658117
MOCS2	-0.475558024476049	6.01509755358184	-2.30895448216719	0.0249325047613495	0.294839967433662	-3.5537291979815
MOB3A	-0.34809508064832	6.53172083983757	-2.30886473159487	0.0249378688528283	0.294839967433662	-3.553907316341
H1-7	0.280652774635814	5.93547314850063	2.3085418982429	0.024957172023272	0.294839967433662	-3.55454796325947
SLC5A11	0.324428736982066	4.99746927455227	2.30841715206326	0.0249646345345854	0.294839967433662	-3.55479549668005
ENDOD1	0.251384899453724	7.38428866101624	2.30800433299302	0.0249893441912935	0.294964771815399	-3.55561457567697
OR5K1	-0.261035563433656	1.6978799375885	-2.3077506412118	0.0250045399467292	0.294977200038988	-3.5561178701366
WDFY1	-0.377639844313888	4.33843646222407	-2.30531346338682	0.0251509431013931	0.296536585791835	-3.56095068137191
GINM1	-0.400301000127121	6.68874492877968	-2.30506175681457	0.0251661067171904	0.296547733220588	-3.56144957049022
LOXL3	-0.220744980572735	5.47588203375677	-2.30474655172799	0.0251851071693356	0.296604054337003	-3.56207425371001
LMOD2	0.395892375286883	3.42595739371095	2.30334202955305	0.0252699266440611	0.297141142278747	-3.56485694596213
MORC2-AS1	0.23794857886862	4.47068760593503	2.30330383569049	0.0252722367299581	0.297141142278747	-3.56493259806673
SPINT2	0.35915759787329	4.84277097378176	2.3031232394091	0.0252831623123669	0.297141142278747	-3.56529029867622
RPS17	-0.204498912444167	10.555648664015	-2.30296719007732	0.0252926062580146	0.297141142278747	-3.56559936188699
SNX3	-0.412917844736477	7.84662823406914	-2.30281292866794	0.0253019450873594	0.297141142278747	-3.56590486750894
RGL1	-0.424271757269978	6.06991965137443	-2.30237106701467	0.0253287119376249	0.29728809503829	-3.56677985752613
PAGR1	0.33061107081873	6.54026189027489	2.30170337685232	0.0253692067335463	0.297503702087571	-3.56810178535901
ABCA2	0.433324740046727	5.77793449275302	2.30159789407992	0.0253756094363422	0.297503702087571	-3.56831059749876
TRIP10	-0.257448439624134	7.13455355274886	-2.30121430064702	0.025398905318296	0.297609532709943	-3.56906988861723
GYG2	-0.945478240045009	6.45895801805498	-2.30056699265932	0.0254382599327681	0.297692993273959	-3.57035095019235
LINC01525	0.266953186076753	3.06229446853394	2.30042617365419	0.0254468285414195	0.297692993273959	-3.57062960117135
LINC02805	0.240123261715798	2.9866654758434	2.29999510302557	0.0254730744640973	0.297692993273959	-3.57148251347041
IKBKE	0.276251874726861	4.56152632132445	2.29995722194656	0.0254753820214319	0.297692993273959	-3.57155745848124
CLCN7	0.372627439182646	6.6871089563307	2.2999242063623	0.025477393344873	0.297692993273959	-3.57162277664943
ADM	-0.508554656881741	7.12837461234902	-2.29966410374509	0.0254932438508281	0.297711414891782	-3.57213733840261
ZNFX1	-0.233399067089261	6.50206102286547	-2.29877915765297	0.0255472377174279	0.298175006755676	-3.57388767969463
P2RY13	-0.483134072072765	4.25481263417326	-2.29804908173491	0.0255918589724281	0.298441069660312	-3.57533129469853
LINC01482	0.260284936700336	2.91122733163265	2.29777069893523	0.0256088916112561	0.298441069660312	-3.57588165766456
LOC101927709	0.162081247404316	1.52286349360683	2.29770422300301	0.0256129603822198	0.298441069660312	-3.57601307269926
CYGB	-0.29419005316773	6.61870493331945	-2.2970808575656	0.0256511425099762	0.298719083936669	-3.5772452435908
RFPL3	-0.260623209448224	2.27673314173261	-2.29647908950873	0.0256880498049527	0.298801859504365	-3.57843446928411
DYRK1B	0.524698395416752	6.35574299487713	2.29625626180458	0.0257017281299983	0.298801859504365	-3.57887476217632
CHD3	0.331350106582835	6.6561107621616	2.29623621576234	0.0257029589781637	0.298801859504365	-3.57891437015412
THBS2	-0.566812046395933	5.3480182241566	-2.29602553313966	0.0257158982864646	0.298801859504365	-3.5793306306589
TRIM17	0.478113379677729	5.55717703119534	2.29576368853407	0.025731987842988	0.298801859504365	-3.57984793270907
BMP6	0.435910309747131	4.01473114804248	2.29554294290503	0.0257455589500332	0.298801859504365	-3.58028400248714
COX7A2	-0.380891759582216	7.85848528646397	-2.29501111919663	0.0257782808231232	0.298801859504365	-3.58133444995534
COL5A2	-0.658876903858309	5.05654528340275	-2.29471016486491	0.0257968142312423	0.298801859504365	-3.58192880218636
HPD	0.358896161645365	3.90374613373594	2.2947084858852	0.0257969176596294	0.298801859504365	-3.58193211781377
COX7B	-0.337913812031884	7.92740587834236	-2.29463390055382	0.0258015126320833	0.298801859504365	-3.58207940599371
DMAC1	-0.411514613313407	4.00464001557684	-2.29370278579129	0.0258589370603531	0.299265558709762	-3.58391781082027
ZNF419	0.207700159674981	4.13982289308621	2.29334259501839	0.0258811815039281	0.299265558709762	-3.58462881511361
P4HA2	0.343881520798116	4.25987838506872	2.29328729240753	0.0258845983560632	0.299265558709762	-3.58473797262785
OFD1	-0.405119715962346	5.56114561903374	-2.2920769259533	0.0259594809834889	0.299611933250151	-3.58712649040422
PPHLN1	-0.296100702844774	3.3311052366514	-2.29198303793501	0.0259652976674525	0.299611933250151	-3.58731172512487
TRAPPC3L	0.202364389909298	2.37252784648063	2.29197847665758	0.0259655802837214	0.299611933250151	-3.5873207240618
MYD88	-0.427826798639456	5.95576083850479	-2.29142598955078	0.0259998325698651	0.299611933250151	-3.58841061842709
LINC01516	-0.219489827492613	1.73025282780092	-2.29082828142769	0.0260369336526461	0.299611933250151	-3.58958948248024
TMEM30B	-0.613811469420395	5.35630778090379	-2.29062311251225	0.0260496797980049	0.299611933250151	-3.58999408156749
DDX27	0.221429182275132	5.97800444329446	2.29048339493195	0.0260583629466809	0.299611933250151	-3.5902695920226
IFTAP	-0.391475191036212	3.12796409816743	-2.2903036995432	0.0260695344147935	0.299611933250151	-3.59062391522626
ABCC8	0.305519728921872	4.91350169404415	2.29028616564967	0.0260706247060485	0.299611933250151	-3.59065848734369
VTI1B	-0.236908966156464	7.76424959773011	-2.29007931316877	0.0260834902529874	0.299611933250151	-3.59106632866759
POLR2I	-0.310557876376004	7.94593204585589	-2.29003459367992	0.0260862724009152	0.299611933250151	-3.59115449608687
PARN	-0.300064743243664	5.05138282009579	-2.28987126173475	0.0260964360659673	0.299611933250151	-3.59147650400863
RGMA	-0.379510129468148	5.77803320166597	-2.28969101551131	0.0261076563439559	0.299611933250151	-3.59183183687171
COMMD6	-0.360931823184223	7.86453465364431	-2.28956235027049	0.0261156683439025	0.299611933250151	-3.59208547051556
C16orf95	0.270095378585171	3.57715898384007	2.28896625561072	0.0261528157665777	0.299739434899719	-3.59326038302788
LINC03008	0.3388673590514	4.45225781468138	2.28890747363994	0.0261564814849086	0.299739434899719	-3.59337622993386
FAM170B	0.192475441771454	4.36563552561433	2.28869243397863	0.0261698955243989	0.299739434899719	-3.59380000749156
ACTL7B	0.290124800463823	4.69148828448563	2.28813205952924	0.0262048800756137	0.299751779194988	-3.5949041839599
SOHLH1	0.312269599723426	4.30630145379009	2.2878873790647	0.0262201686786398	0.299751779194988	-3.59538624047441
MZT2B	0.444709536731261	7.87250604148272	2.28773047429355	0.0262299768822565	0.299751779194988	-3.5956953441181
CMTR2	-0.304305932503608	1.74653317230321	-2.28739396314759	0.0262510233803845	0.299751779194988	-3.59635821618848
FBXO2	0.361193599936442	5.94879810316535	2.2873373289996	0.0262545669393207	0.299751779194988	-3.59646976850412
LOC284600	0.394652114677386	5.27919035270721	2.28729518965161	0.0262572038447161	0.299751779194988	-3.59655276896047
LINC01679	0.24448503045592	4.78430710272803	2.28635781252871	0.026315921919199	0.299775085964265	-3.59839877081262
MBD6	-0.3402871181612	6.8045991092878	-2.28605107188977	0.0263351617391659	0.299775085964265	-3.5990027110349
CDX4	0.346824972500513	4.65573653967097	2.2860055834163	0.0263380159959495	0.299775085964265	-3.59909226752311
USP25	0.206471788533293	1.78152415254061	2.28589710900337	0.0263448235295937	0.299775085964265	-3.59930582324989
HBM	0.403377921961107	5.49754031432736	2.28586562161678	0.0263467998778327	0.299775085964265	-3.59936781156359
SCARB2	-0.506790925312651	6.62302053498542	-2.28573932298275	0.0263547285063834	0.299775085964265	-3.59961644514575
HGFAC	0.368183032062119	5.57680431024573	2.28564511964559	0.0263606436747021	0.299775085964265	-3.59980188819078
SORCS2	0.310722595746581	5.75425836491045	2.28537048750171	0.0263778949734653	0.299775085964265	-3.60034247744065
MRPS36	-0.414328163784099	4.38618161541025	-2.28484739494938	0.0264107813304995	0.299775085964265	-3.60137199443452
PLCL2	-0.28792779354085	5.02851174827155	-2.28478780531427	0.0264145299884839	0.299775085964265	-3.60148926286262
CATSPERG	0.343534519734763	3.36958963573511	2.28474302908155	0.0264173470778309	0.299775085964265	-3.60157737788149
YAE1	-0.315365036765615	5.20827603521449	-2.28409108626458	0.0264583942145202	0.300053824138885	-3.60286017667659
ATP5IF1	0.241497389474679	7.31665682430237	2.28350914549044	0.0264950818085418	0.300053824138885	-3.60400498642381
ANG	-0.383638010300281	6.17926999014994	-2.2834361092887	0.0264996894595208	0.300053824138885	-3.6041486486292
TMEM134	0.310693043456678	3.73502698846314	2.28336438231928	0.0265042152077803	0.300053824138885	-3.60428973197109
GLRX5	-0.287896524434824	7.60514612317784	-2.28321185049433	0.0265138417743667	0.300053824138885	-3.60458974252866
FXYD2	0.326302381127602	2.8074610255935	2.28272088048049	0.0265448489052246	0.300130430445293	-3.60555530798635
CPN1	0.243563933219955	2.60570127340691	2.28252483520342	0.026557239112869	0.300130430445293	-3.60594081339215
LRRC43	0.2970749289631	4.53404689833403	2.28232582933048	0.0265698216886402	0.300130430445293	-3.60633211325233
MYLK3	-0.318147278619526	3.42349157040816	-2.28219382863376	0.0265781706397112	0.300130430445293	-3.6065916474803
SESTD1	-0.413933203446023	8.38776217630154	-2.28140512257925	0.0266281043393895	0.300479119931578	-3.60814211609292
HBA2	0.6191797798667	11.8946713955852	2.28108746240908	0.0266482392315914	0.300479119931578	-3.60876646260546
CDC37P1	0.319386264131107	4.48446540658059	2.28102391398411	0.026652268872485	0.300479119931578	-3.60889135571094
TFF1	0.254738433858998	3.67537693581841	2.28040646243936	0.0266914500138991	0.300601174902957	-3.61010470066298
RTL8A	-0.3857305512987	5.84271561895044	-2.28039906050377	0.0266919200230271	0.300601174902957	-3.61011924449137
SLC7A8	-0.293008275864084	6.70413588194502	-2.2800357886938	0.0267149961449723	0.300698691093193	-3.61083297897133
PTBP3	-0.490369332142856	6.83724648586006	-2.27946744254339	0.0267511347677016	0.300766391748009	-3.61194944717775
FRZB	-0.637835095555898	4.36340866845065	-2.27850969515351	0.0268121319656607	0.300766391748009	-3.61383035353423
CSTF1	-0.236848218145743	5.5845399483965	-2.27846265281382	0.0268151311880371	0.300766391748009	-3.61392272288481
NT5C2	-0.267801144456469	6.34391566822157	-2.27805970973346	0.0268408333616444	0.300766391748009	-3.61471385331105
ZIC1	-0.461992822948878	3.71504427923782	-2.27779132914774	0.0268579644562148	0.300766391748009	-3.61524072379205
AGTR2	0.283295903212396	2.26465914768846	2.27734672838647	0.026886365294693	0.300766391748009	-3.61611343015557
BANP	0.364594656825052	6.43815822486464	2.27655614696135	0.0269369330742897	0.300766391748009	-3.61766492211459
WNT6	0.340685579998969	6.15948859106622	2.27646875557848	0.0269425280511282	0.300766391748009	-3.61783639836339
FN3KRP	-0.296504787705283	4.88556416099542	-2.2764297715755	0.0269450242204148	0.300766391748009	-3.61791288966798
IARS1	-0.596676587012985	6.55986860437318	-2.27638940891945	0.0269476088821162	0.300766391748009	-3.61799208494214
ADAM33	-0.354980445476877	6.50981668908788	-2.27616087466112	0.026962247447789	0.300766391748009	-3.61844046898071
CCEPR	0.176708091953549	1.49137082228238	2.27609159362223	0.026966686580083	0.300766391748009	-3.61857639115052
GDF7	0.243974594075105	3.74743477526031	2.275713306236	0.0269909365201228	0.300766391748009	-3.61931849265291
RFXANK	0.305030684034218	6.24025539639733	2.27520661495955	0.0270234480754402	0.300766391748009	-3.6203123332477
CYP4F2	0.249773986148905	3.39782187042899	2.27506476143005	0.0270325562548213	0.300766391748009	-3.62059053733086
ZIM2	0.277538764400812	2.85815473404831	2.27486574591933	0.0270453393054391	0.300766391748009	-3.62098082427264
SNX14	-0.406092458276644	4.66610141686797	-2.27437016067862	0.0270771947836508	0.300766391748009	-3.62195259081649
ISM2	0.244507623558716	5.24873618107039	2.27420610082339	0.0270877476440754	0.300766391748009	-3.62227424934419
GNG2	-0.423447887243176	6.16395626834652	-2.27418267708758	0.0270892546324119	0.300766391748009	-3.62232017278892
GGT5	0.291362076047893	6.60154561940858	2.27377562547875	0.0271154545755944	0.300766391748009	-3.62311815753604
CFAP45	0.404388004822028	5.10069243498542	2.27334118902215	0.0271434419686716	0.300766391748009	-3.6239697003776
TMEM30A	-0.474671722715247	6.13792633177843	-2.27311101915719	0.0271582804315272	0.300766391748009	-3.62442080518191
TUBB6	-0.388914252880844	7.91206295254061	-2.27303425839166	0.0271632306031276	0.300766391748009	-3.62457123870084
GHDC	-0.311720321701711	4.31049322278217	-2.27256126604239	0.0271937507583738	0.300766391748009	-3.62549810486257
GPR27	0.334891534860509	6.35092740218659	2.2724032380938	0.0272039544031746	0.300766391748009	-3.62580773849688
SMIM6	0.259988390266612	2.55457129454394	2.27234126353446	0.0272079569420971	0.300766391748009	-3.62592916422037
FSD1L	-0.23294727937195	1.80137680589338	-2.27212550073078	0.0272218957554277	0.300766391748009	-3.62635188383197
ODF2	0.298582179499073	5.41203902961266	2.27203207732235	0.0272279331063717	0.300766391748009	-3.62653490767361
STC1	0.409753398972721	3.57952986130779	2.27191315073183	0.0272356202828991	0.300766391748009	-3.6267678854726
JKAMP	-0.469644907701159	4.74226823346522	-2.27172144832116	0.0272480155987993	0.300766391748009	-3.62714341074284
SLC17A9	0.265845689716898	4.53347738088297	2.27158851250974	0.0272566140564076	0.300766391748009	-3.62740380327425
RBM47	-0.387562445468287	4.51681344925031	-2.27139360780907	0.0272692250955756	0.300766391748009	-3.62778555722137
EMSLR	0.240099374615201	2.09557580451895	2.27131630687837	0.0272742281798296	0.300766391748009	-3.62793695689139
PDE11A-AS1	-0.196843238206898	2.33425756118284	-2.27126506649192	0.0272775450181017	0.300766391748009	-3.62803731273752
NECTIN1	0.348835258060195	6.3649260529571	2.27118444857577	0.0272827642163036	0.300766391748009	-3.62819520166212
CENPM	0.376311019827529	3.78246576222407	2.27101308348208	0.0272938613254592	0.300766391748009	-3.62853080247376
CPSF7	-0.33506716830722	6.62514238448563	-2.27075379788961	0.0273106595304303	0.300766391748009	-3.62903854760237
MC1R	0.387962831311415	5.18217206164098	2.27072621405735	0.0273124471302588	0.300766391748009	-3.62909256079218
ZNF57	-0.318819441192537	3.18916885341524	-2.27069814180297	0.0273142664894453	0.300766391748009	-3.62914752983997
ESYT1	-0.29966282564076	7.98230243902541	-2.26962732470669	0.027383746375246	0.300766391748009	-3.63124391617243
CCDC40	0.262642698086304	3.96263295376926	2.26952274648136	0.0273905403266567	0.300766391748009	-3.63144861080341
LOC101927967	0.224623804456126	2.39542910226989	2.2694977287403	0.0273921658324119	0.300766391748009	-3.63149757777653
AQP4-AS1	-0.227214482867793	1.660557541212	-2.26947871680792	0.0273934011732794	0.300766391748009	-3.63153478934903
REEP5	-0.361366236863531	7.1688365956893	-2.26940761436783	0.027398021644313	0.300766391748009	-3.63167395411736
BCAS3	-0.253365496858037	4.68180540762182	-2.2693774394842	0.0273999827168212	0.300766391748009	-3.63173301263883
LINC01649	-0.176517558551501	2.3834910998334	-2.26928315841602	0.0274061108675546	0.300766391748009	-3.63191753620479
BIRC7	0.463492098536382	7.08200187628072	2.26918783940283	0.0274123077200371	0.300766391748009	-3.63210408490322
ZFR2	0.206188434508349	2.67209225491462	2.26917426479067	0.0274131903300075	0.300766391748009	-3.63213065124138
FOXC2	0.468118506792414	5.80986449502291	2.26874906213349	0.0274408494241208	0.300783707509194	-3.63296273358657
MARCHF6	-0.449029907177213	6.46660879929196	-2.26861917077907	0.0274493036906481	0.300783707509194	-3.63321689385114
CCL11	0.262749874929569	3.11380479666806	2.26813393486518	0.0274809067967769	0.300783707509194	-3.63416625786202
TAF10	-0.263880014282277	8.5372721790504	-2.26799606563968	0.0274898920205337	0.300783707509194	-3.63443596904635
RTL8C	-0.279773727444512	8.46244489471054	-2.2678566234201	0.027498982411489	0.300783707509194	-3.63470874397421
LINC01720	-0.244220877221191	1.43711903240317	-2.26782114094949	0.0275012959783302	0.300783707509194	-3.63477815212568
CCR6	0.254844044078541	3.10900519585589	2.26747437172492	0.0275239154993027	0.300872059258037	-3.63545642990723
MTURN	-0.483178735968527	6.57417518583923	-2.26725512839592	0.0275382251102072	0.300872059258037	-3.63588522481728
SCP2	-0.546235536758747	6.42247135089546	-2.26687266848607	0.0275632033726434	0.300987294629959	-3.63663315760222
CLIP1-AS1	0.405175864869785	5.48666335401916	2.26631874315576	0.027599415599275	0.301213230458518	-3.63771622471484
S1PR3	-0.565660564643027	5.62874613998334	-2.26611451656378	0.0276127773235214	0.301213230458518	-3.63811548646946
LINC00642	0.309152373678968	5.24648533252811	2.26527008324435	0.0276680861491208	0.301405616032271	-3.63976603969415
CCDC105	0.37609599695252	5.09487924600167	2.26517673450016	0.0276742063492237	0.301405616032271	-3.63994847125479
LOC101927342	-0.162852285681647	1.62295010914202	-2.26505121228574	0.0276824378238265	0.301405616032271	-3.64019376988322
LOC105370687	-0.317023304349618	2.16112274333611	-2.26456962653884	0.0277140393308931	0.301405616032271	-3.64113479471858
FCGR2C	-0.387903832629011	6.84957644148272	-2.2644193127762	0.027723909424924	0.301405616032271	-3.64142847663712
CTSE	0.257197862600493	2.96682895828821	2.26440124608366	0.0277250959530479	0.301405616032271	-3.64146377414615
ALLC	0.261070984456813	2.65216568271554	2.26430266514681	0.0277315710392639	0.301405616032271	-3.64165637104898
HEPACAM	-0.354462916529237	4.23505820953769	-2.26376742507232	0.0277667506048435	0.301630790294386	-3.64270194755988
PTPRD	-0.58386472291452	3.58036735560183	-2.26348321317263	0.0277854470037749	0.301676766349679	-3.64325706628749
TESMIN	0.270176958194187	5.1836572908788	2.26294416746512	0.0278209378919193	0.301904943606535	-3.64430976799383
CADM3-AS1	0.377030536738129	3.79208691328613	2.26219036762334	0.0278706356721914	0.302242117970515	-3.64578152263969
FXR2	0.46325810234316	6.92498983802582	2.26147137143291	0.0279181122161042	0.302242117970515	-3.64718495531175
IL3RA	0.366491870136741	5.7672152607247	2.2612199161533	0.0279347331583884	0.302242117970515	-3.64767569406654
KIF20B	-0.24075740573593	3.0242489345481	-2.26115731787053	0.0279388722062773	0.302242117970515	-3.64779785366971
SLC35D2	0.266818804191576	5.27697405518534	2.26090188078177	0.0279557675468634	0.302242117970515	-3.64829630692105
CLCNKB	0.241027287504296	4.35293592548938	2.26071450094675	0.0279681671465882	0.302242117970515	-3.64866192605175
GLTPD2	0.504219202374084	6.11451229175344	2.26056526415229	0.0279780461726677	0.302242117970515	-3.64895310220538
KCNJ5	-0.267306415818043	4.49755503302791	-2.26044524749215	0.0279859931588367	0.302242117970515	-3.64918725562111
UMAD1	-0.328369746310038	2.22707174925031	-2.26027606234932	0.027997199270051	0.302242117970515	-3.64951732003092
BTBD11	0.543578592228406	3.13176345054144	2.26017154096853	0.0280041243144252	0.302242117970515	-3.6497212214891
PODN	-0.280831478265651	8.04768346318201	-2.25995674352894	0.028018360446814	0.302242117970515	-3.65014022673675
KCTD15	0.218509697627637	5.22725833742191	2.25984298125288	0.0280259028697788	0.302242117970515	-3.65036212968994
PPWD1	-0.454308914615544	5.14376400576843	-2.25875392921227	0.0280981980356723	0.302607305827155	-3.65248596029006
KCTD21	-0.377933559654368	4.4646024437526	-2.25869354753655	0.0281022112210149	0.302607305827155	-3.65260369023927
UROS	-0.416756051525459	3.23426224025406	-2.25867729474399	0.0281032915274104	0.302607305827155	-3.65263537889546
DCAF10	-0.273314119123205	4.27860182007497	-2.25791009683459	0.0281543282947343	0.302747221173844	-3.65413100230013
TLCD4	-0.352032441252663	3.68776009962516	-2.25787696324078	0.0281565343106491	0.302747221173844	-3.65419558572469
LINC02153	0.215164754787674	3.93565436474386	2.25777400922032	0.0281633899089716	0.302747221173844	-3.65439625701305
MYO15A	0.312138390036419	3.57860796157851	2.25760950645399	0.0281743470440826	0.302747221173844	-3.65471687974022
CCT5	-0.281961268382805	6.63539117219908	-2.25724083190123	0.028198917300406	0.302811827042887	-3.65543537305354
PSMC2	-0.465256671995462	5.4539914562474	-2.25708368110624	0.0282093963630593	0.302811827042887	-3.65574160830893
FGR	0.503974745031953	4.94376411062057	2.25592409697788	0.0282868260375645	0.303320333980258	-3.65800072288059
MPLKIP	-0.40418616452278	5.05180157613494	-2.25575583437941	0.0282980771850437	0.303320333980258	-3.65832845580301
IHH	0.282477586492476	4.59088346366097	2.25540837810057	0.0283213229583175	0.303320333980258	-3.65900514996006
SFTPA2	0.274114689479834	3.96478286693045	2.25530463893536	0.0283282666720287	0.303320333980258	-3.65920717249724
PRDX3	-0.534689297014362	5.93030577613494	-2.25521503978951	0.0283342651471791	0.303320333980258	-3.65938165258098
PNMT	0.501207521464647	5.68274701020408	2.25495087478206	0.0283519569945156	0.303320333980258	-3.65989603922437
RAB27A	0.330926254631348	4.55691137101208	2.25485220143866	0.0283585679273867	0.303320333980258	-3.6600881651315
RNF169	-0.185079394946061	5.0922712593711	-2.25428510250749	0.0283965890123525	0.303571326002376	-3.66119222586737
SNX2	-0.506926883645982	5.1048727074344	-2.2537269529861	0.028434054194168	0.303816121069551	-3.66227864364852
FAM187B	0.219160014766716	2.00227080553936	2.25309566618381	0.0284764814248141	0.304113657489681	-3.66350715775041
IMP4	-0.230627858539478	6.88754414385673	-2.25142412696034	0.0285890925153135	0.30470331728656	-3.66675870521142
RASL11B	0.347164672366522	3.63392901195335	2.25118225633258	0.0286054199032096	0.30470331728656	-3.66722903997417
RAB4A	-0.39393480114581	4.30679648902541	-2.25089743613623	0.0286246571783914	0.30470331728656	-3.66778284072203
HROB	0.409134913103829	5.70323921686797	2.25087860838446	0.0286259292428689	0.30470331728656	-3.66781944715987
SLCO5A1	0.245852208410638	2.79937980370679	2.25087477395003	0.0286261883159367	0.30470331728656	-3.667826902347
CLEC12A	0.317784348086307	4.06289582519783	2.25058229122317	0.0286459559974205	0.30470331728656	-3.66839553824996
SNORA17B	0.238717203224422	4.82450285395668	2.25048515497375	0.0286525237040791	0.30470331728656	-3.66858437429829
CDKL3	-0.287660759736823	3.50192433721366	-2.25044824132727	0.028655019908961	0.30470331728656	-3.66865613390231
LOC105377323	-0.187273469638562	1.77675421339025	-2.2503276165772	0.0286631782383004	0.30470331728656	-3.66889062004632
GRSF1	-0.362466761980345	3.9128843209496	-2.24842024255663	0.0287924553031691	0.305626399963079	-3.67259706779668
AKNA	0.269825780371744	3.66913569252395	2.24831505034306	0.0287995999737905	0.305626399963079	-3.67280140525829
CMTM8	-0.21820104058098	4.09768572147022	-2.24825455198852	0.0288037097422028	0.305626399963079	-3.67291892071183
ANXA7	-0.644757360667904	5.72725855989171	-2.24802066666894	0.0288196029039243	0.305626399963079	-3.67337320876439
RAB7B	-0.249231651741908	4.40997851109954	-2.24769419896639	0.0288418002858107	0.305626399963079	-3.67400726045306
PSMA4	-0.471774274153095	6.18239401201583	-2.24743074580256	0.0288597241860895	0.305626399963079	-3.67451887351268
ADH5	-0.364667896361572	7.40442430460225	-2.24742193794692	0.0288603235944059	0.305626399963079	-3.67453597709369
DFFA	-0.353510882264827	6.72684719094127	-2.24714600328981	0.0288791075895441	0.305626399963079	-3.67507177472493
LINC01121	0.295657779368514	5.08950269596002	2.24710510508953	0.0288818926176933	0.305626399963079	-3.67515118448705
KLHL25	0.389651840421222	5.34464785910037	2.24679660394097	0.0289029081610027	0.305639496500206	-3.67575014623245
CPED1	-0.264674374201195	5.456101319596	-2.24599943570106	0.0289572751362355	0.305639496500206	-3.67729755683883
ADAR	-0.270384984133855	8.2253379063307	-2.24591381086022	0.0289631201441868	0.305639496500206	-3.67746373964978
SWT1	-0.213933097893905	4.73499723121616	-2.24553197348719	0.0289891982266617	0.305639496500206	-3.67820475648384
PSMG2	-0.459980924970793	6.97517121945023	-2.24541816773007	0.0289969747607699	0.305639496500206	-3.6784255950778
WASHC2C	-0.406574066056826	6.15417085520616	-2.24539807180417	0.0289983481402445	0.305639496500206	-3.67846459001737
DTWD1	-0.437715061672852	4.1934666790504	-2.24538780059909	0.028999050108858	0.305639496500206	-3.67848452056574
PECR	-0.366873442992857	4.89407360214494	-2.24536859623951	0.029000362639589	0.305639496500206	-3.67852178507124
DCTN1-AS1	-0.233409579485329	1.98482291093294	-2.24412372274023	0.0290855563962901	0.305885344059183	-3.68093680939592
DOK3	0.338491771483542	5.15900606582674	2.24403174457329	0.0290918597666382	0.305885344059183	-3.68111520166944
EPSTI1	-0.382265844437572	5.04876928098709	-2.24381292132344	0.0291068608394797	0.305885344059183	-3.68153958697333
ZNF74	0.261802849051743	3.38501077684298	2.24378167463774	0.0291090034640312	0.305885344059183	-3.68160018398164
MAMDC2	-0.901785895495772	5.11396873754686	-2.24331489399357	0.0291410278291461	0.305885344059183	-3.68250533475818
SERPINA2	0.263798270662406	2.1348856832778	2.24327271159004	0.0291439233685967	0.305885344059183	-3.68258712460807
MVK	0.407735039132826	6.44422474289879	2.24306225222613	0.0291583738003756	0.305885344059183	-3.68299517752285
GPX5	0.225097187195081	2.23534810964182	2.24293940309734	0.0291668117236677	0.305885344059183	-3.68323335139148
ZNF18	-0.232379594307014	4.19647514525198	-2.24257618877849	0.0291917718360009	0.305885344059183	-3.68393747154819
LINC03026	0.246939993425754	4.61088772351104	2.24255749257137	0.0291930571521975	0.305885344059183	-3.6839737131427
ENPP1	-0.474089972347625	3.27453500489379	-2.24225216477418	0.0292140547448896	0.305885344059183	-3.68456553997276
DUSP14	-0.249661867121899	3.64173130730945	-2.24175704718603	0.0292481327257069	0.305885344059183	-3.6855251034325
SAP30	0.314332338957603	3.55539353436068	2.24170488566931	0.0292517249495784	0.305885344059183	-3.68562618512489
LOC101928510	0.166519560119906	1.91004381888796	2.24164449902006	0.0292558841040653	0.305885344059183	-3.68574320358279
NDUFA12	-0.396609687827252	7.16664317832153	-2.24155576367695	0.0292619967359188	0.305885344059183	-3.68591515206168
ANGEL2	-0.596160744226277	3.35341138281966	-2.2411868464084	0.0292874221307137	0.305885344059183	-3.68662996874061
HLA-DMB	-0.292946919801759	7.11441828356935	-2.24103171355087	0.0292981195652314	0.305885344059183	-3.68693052670586
PRSS3P2	0.287333520214045	5.14436132667638	2.24082846501604	0.0293121401272396	0.305885344059183	-3.68732427951417
CCNB1	-0.189016255002405	2.0393805393586	-2.24056113978372	0.0293305898928611	0.305885344059183	-3.68784212375277
BTG2-DT	0.268101166082595	3.52581635385256	2.24051997981765	0.0293334315093273	0.305885344059183	-3.68792185157771
[truncated: 18,858 more rows]
