# Supplementary material for: Identification of optimal feature genes in patients with thyroid associated ophthalmopathy and their relationship with immune infiltration: a bioinformatics analysis
Source: Front Endocrinol (Lausanne). 2023 Oct 13;14:1203120. doi: 10.3389/fendo.2023.1203120 (PMC10611488; doi:10.3389/fendo.2023.1203120)
Supplement: Supplementary file 1 [file DataSheet_1.zip › 1.deg+wgcna/2.DIFF_less.xls]

id	logFC	AveExpr	t	P.Value	adj.P.Val	B
CCL13	-1.22723439360612	6.3377801396085	-6.51139389874138	2.91494618635594e-08	0.000607970326088259	8.49584683602788
F13A1	-1.426793734206	7.26846177688463	-6.11751610946238	1.23422228212484e-07	0.00111921027646594	7.21407338849873
CYBB	-0.956237338936986	6.85351416880467	-6.04471892815782	1.60983402665668e-07	0.00111921027646594	6.97768544972571
LGMN	-1.23404982211915	7.48396495664307	-5.95524724539946	2.23023098384981e-07	0.00116289819075388	6.68751019946133
ANGPTL2	-0.831513513921528	6.53806898036235	-5.79800297641333	3.94817760994331e-07	0.00164694280821175	6.17872033633159
HPGDS	-0.897060777313956	5.27513044673053	-5.74548733466709	4.77527285207923e-07	0.00165996443126361	6.00919676913682
C1QC	-0.887404230997042	8.73014242030404	-5.68842980051995	5.86940949797492e-07	0.00174883248427518	5.82527115803972
MPEG1	-1.305286116622	7.22728346876301	-5.57146466220117	8.948275110987e-07	0.0023329271748732	5.44917077921236
RNASE1	-0.805567273881671	11.0746690676385	-5.46489532321217	1.31201606383032e-06	0.00304052433814544	5.10773496544188
ALX1	-1.09781124160654	6.61303956603499	-5.25639628597539	2.76070231884265e-06	0.00575799682641011	4.44375322447754
PLA2G5	-0.860765344097437	4.98016398729696	-5.17789027568531	3.646492427417e-06	0.00691408114169421	4.19532466192146
LINC01697	-1.31396077099223	4.55537917321949	-5.14714916322887	4.06510277257678e-06	0.00706548737730283	4.09830615311741
KLB	-1.51010393613516	4.53591078848396	-5.08960196263531	4.97990311879307e-06	0.00720602401261858	3.91710201692405
IL10RA	-0.962385417542774	5.08397643281966	-5.08823983107652	5.003848118269e-06	0.00720602401261858	3.91281966083632
LILRB5	-0.85146850000859	6.32539671534777	-5.07827789161955	5.18245002585601e-06	0.00720602401261858	3.88151030541857
CD209	-1.00147671712018	6.55018380281133	-5.03288025105802	6.07910326522396e-06	0.00791441724702986	3.73904809960004
SGCG	-1.04404492868481	5.54334686276551	-5.00690809798994	6.65901440901086e-06	0.00791441724702986	3.65770941182522
AP2A2	-0.608300624208065	6.76928971309871	-4.99966191604461	6.83029728371949e-06	0.00791441724702986	3.63503789506596
SIGLEC1	-0.876567248314781	6.306160710808	-4.97049959885646	7.56452903745927e-06	0.0083038622175941	3.54389411686982
UCP2	-0.892437403391051	7.04922306603499	-4.9549206475953	7.98802185265903e-06	0.00833030858904547	3.49526892504689
MS4A4A	-1.12312775440802	4.87899940647647	-4.88872007785714	1.00628573746635e-05	0.00934246226138979	3.28916456163783
CLEC4GP1	-0.704730615436678	4.23171405281133	-4.83009085531275	1.23364609456779e-05	0.0100018280210844	3.10736370688474
SUSD1	-0.716786258522296	3.91082221009996	-4.81413261290504	1.30380727171496e-05	0.0100018280210844	3.05800275819382
CSRNP1	0.986433678097301	5.30059078375677	4.80564132911687	1.34272035570966e-05	0.0100018280210844	3.03176005082177
CMKLR1	-0.856992562629698	5.85513210491462	-4.77888762099859	1.47292383409463e-05	0.0101230200427563	2.94917745142987
CD84	-0.907560031076068	5.08843224966681	-4.77107703590021	1.51321747701954e-05	0.0101230200427563	2.92509717311961
VSIG4	-1.01973543330928	7.09315906865889	-4.76602648677177	1.53984581175544e-05	0.0101230200427563	2.90953327016197
APOL6	-0.904265053463201	6.34264348148688	-4.76353854129387	1.55313152115934e-05	0.0101230200427563	2.901868410103
CSF1R	-0.869263177977047	8.11999084627239	-4.74471797331569	1.65734017879664e-05	0.0104748921542914	2.84393029033694
FUCA1	-0.823568849242424	6.13690170510204	-4.67981489955337	2.07199891205282e-05	0.0124980928631351	2.64474196770497
C1QA	-0.848830118635334	8.6874434997501	-4.67278580641952	2.12258760842323e-05	0.0124980928631351	2.62322780740407
CFH	-1.17058217232873	6.60281574418992	-4.64568743439633	2.32917941542338e-05	0.0129076487539415	2.54039594487907
CTSC	-0.879751503078401	7.08206583002915	-4.64287899056234	2.35168362012646e-05	0.0129076487539415	2.53182132661913
TNFRSF10C	0.699383342420811	6.20805344369013	4.60698800313592	2.65870258948807e-05	0.0138631399772382	2.42240806624546
QDPR	-0.701032198335395	5.59566161274469	-4.5935612021212	2.78335784997831e-05	0.0141591450431701	2.3815574404068
KCNE3	-0.680026682872948	3.97860271695127	-4.58144488585189	2.90073942373056e-05	0.0141809232499738	2.34473222297015
SLC46A3	-0.871437673112073	6.55909078411079	-4.55810720006157	3.14062454762442e-05	0.0145564458199561	2.27390532130733
SCN9A	-0.788420546681096	3.12408719941691	-4.55124513254108	3.21477421485311e-05	0.0145762056085198	2.25310599109556
MS4A6A	-1.07802428581048	6.04275250466472	-4.52958646238735	3.46020683086098e-05	0.0153552199726101	2.18753619068978
TBC1D2B	-0.655493012566136	7.10643556501458	-4.51393023016562	3.64892228294266e-05	0.0158553275115281	2.14021361153706
TRIM14	-1.02648039731327	6.2382830424823	-4.48772614195259	3.98749470671168e-05	0.0169728932852828	2.06115247799773
LINC01140	-1.1702992673624	6.7898717921491	-4.45131176773953	4.50935481398679e-05	0.0180868487221774	1.95158879435976
RAB31	-0.682092088737717	6.84037154396085	-4.38954271487902	5.55071682449371e-05	0.0200956365509267	1.76656583066511
ADAP2	-0.588877340316429	5.98868398896293	-4.38753233970316	5.5882769331819e-05	0.0200956365509267	1.76056182836946
C1QB	-0.876088081900642	8.84478936488963	-4.37638639687591	5.80105271736875e-05	0.0205072129705356	1.72729513533694
FOS	1.85675412290593	6.32443480770512	4.35729879228357	6.18389931461046e-05	0.0214962646674717	1.67040762710711
DNM1	-0.791744892037729	8.15693705832986	-4.33307899038258	6.70522853681239e-05	0.0221985637448089	1.59837556549718
MPP1	-0.597597512176185	5.99735637659309	-4.30912168730953	7.26288095013636e-05	0.0233049089195375	1.52729276954485
EGR1	1.90792496623033	6.95782256497293	4.26036708576339	8.54048014462505e-05	0.0269309108395101	1.38316271009671
ADA2	-0.721189948972722	5.92978165093711	-4.22996425381774	9.44506145012099e-05	0.0285500937195904	1.29365047624813
DRAM2	-0.842836611071601	4.33690847511454	-4.21966239592488	9.77217814142333e-05	0.028751388488683	1.26338450639849
LYVE1	-0.913615661251976	8.4721427668055	-4.21919260751076	9.7873547619336e-05	0.028751388488683	1.26200509717649
BNIP3L	-0.890953567171715	6.67011068979592	-4.19280111219422	0.000106776930644586	0.0308326227373683	1.18462472931044
PPL	-0.885456003411666	7.69720938429821	-4.18443956558761	0.000109758245543921	0.0308326227373683	1.160154431831
MCL1	0.69711065066997	8.60982584981258	4.1755192998877	0.00011302779222361	0.0308326227373683	1.13407358906788
MRC1	-0.992953711695184	6.19692878242399	-4.15652561501146	0.000120307332073276	0.0314085247237297	1.0786253971744
EMB	-1.12123240448018	5.87643337090795	-4.15610928966166	0.000120471878884709	0.0314085247237297	1.07741132344152
ACO1	-0.770471213402733	6.10480412498959	-4.15139479274808	0.000122350512815985	0.031504501800037	1.06366698782035
FOSB	1.78994956888958	5.76127834677218	4.13860049202964	0.000127593050831894	0.0324537592829367	1.02640373520114
FGD2	-0.81570035330516	6.57973792990421	-4.13009414777583	0.000131198396325411	0.0325762494304655	1.00165870237591
CHI3L1	1.07679993759706	4.37353625605997	4.1255429279607	0.000133167739605512	0.0326762299406137	0.988428916388513
ERAP1	-0.605666353918436	3.14981656328613	-4.10243761529407	0.00014361568233094	0.0336647926095388	0.921370454531985
GALNT12	-0.84088147969319	3.74108473785923	-4.10235846104794	0.000143652804442104	0.0336647926095388	0.921141030240468
ZIC2	-0.870490448790627	2.41586406291129	-4.09264698177532	0.000148278547555662	0.0343627296263159	0.893008720658593
CLIC5	-0.886567922546898	2.87916268586006	-4.08849549677681	0.000150299686306445	0.0344483577724563	0.880992298290384
FRMD6	-0.612553803633271	4.26380472067888	-4.06832334080553	0.000160506215058279	0.0363878057333752	0.822686943860348
S100A8	1.43383774320072	6.2251549607247	4.04627982764678	0.000172426415219504	0.038258486619502	0.759130822591307
OSBPL3	-0.632610365302687	3.62026836522282	-4.02930983283422	0.000182182043243687	0.039580946624308	0.710316475772744
FAM149A	-0.590068717271353	5.31190380783007	-4.00241018671979	0.000198748507609797	0.0414529762321754	0.633144546245008
TMEM37	-0.782240582130828	6.02952699620991	-3.98212331161313	0.00021219599298815	0.0429848395523322	0.575112204590551
CD163	-0.72829846606713	7.18743965362349	-3.97230206338794	0.000219017849928726	0.0429848395523322	0.547070203992001
TMOD2	-0.595738122435237	2.904537008788	-3.96976157395185	0.000220816666827471	0.0429848395523322	0.539822112084518
FMO3	-0.66780556394386	4.58842504291962	-3.9656686208738	0.000223744762082265	0.0429848395523322	0.528149659147701
HNMT	-0.710423874630661	5.50538036759683	-3.96442549906745	0.000224641487807652	0.0429848395523322	0.52460566293208
CCDC80	-0.631552600817701	8.95812126151604	-3.9542375425662	0.000232122456048716	0.0436160186108835	0.49558192818511
MT2A	0.617588064593214	8.92204724658476	3.92354064338172	0.000256145205362027	0.0468633381424192	0.408359159443699
MAFB	-0.825408490775095	7.58750780220741	-3.91524420115231	0.000263038849539714	0.0477060981291289	0.384844606152177
GXYLT2	-0.740770438012779	7.35386100391504	-3.90613881924689	0.000270810534617202	0.0482760283804358	0.359066476626155
TRHDE-AS1	-1.31243782580052	4.40118421755519	-3.89865751618284	0.000277361243926471	0.0490247751235119	0.337909218323952
TLN2	-0.594129976242012	5.76372732867555	-3.88362369212522	0.000290989895926449	0.0496562858762233	0.295456270871076
FCER1G	-0.941159402116401	6.87491239067055	-3.88163744394873	0.000292838047790932	0.0496562858762233	0.289853761523429
