# Supplementary material for: Identification of optimal feature genes in patients with thyroid associated ophthalmopathy and their relationship with immune infiltration: a bioinformatics analysis
Source: Front Endocrinol (Lausanne). 2023 Oct 13;14:1203120. doi: 10.3389/fendo.2023.1203120 (PMC10611488; doi:10.3389/fendo.2023.1203120)
Supplement: Supplementary file 1 [file DataSheet_1.zip › 1.deg+wgcna/GSE58331.txt]

geneNames	GSM1407218	GSM1407219	GSM1407220	GSM1407221	GSM1407222	GSM1407223	GSM1407224	GSM1407225	GSM1407226	GSM1407227	GSM1407228	GSM1407229	GSM1407230	GSM1407231	GSM1407232	GSM1407234	GSM1407239	GSM1407241	GSM1407242	GSM1407244	GSM1407245	GSM1407246	GSM1407182	GSM1407183	GSM1407184	GSM1407185	GSM1407186	GSM1407187	GSM1407188	GSM1407189	GSM1407190	GSM1407191	GSM1407192	GSM1407193	GSM1407194	GSM1407197	GSM1407198	GSM1407201	GSM1407205	GSM1407207	GSM1407208	GSM1407209	GSM1407210	GSM1407211	GSM1407212	GSM1407213	GSM1407214	GSM1407215	GSM1407216
DDR1	4.919855059	4.723769589	5.223297821	5.00074016	4.475105638	5.323617875	5.18759757	4.166727124	4.156808207	4.059991297	4.409711976	4.547735868	4.49770974	5.178563502	4.129003202	5.427936698	5.331569342	4.326653592	4.815714297	4.339703237	5.002839049	4.973441499	4.964537721	5.308682908	5.308892738	6.322496309	5.45814701	5.155989745	4.13158066	4.040812404	4.381894923	5.785454288	4.43832925	4.3617396	4.079866345	4.214357396	4.283347536	4.683648358	4.680005692	6.300783296	5.116444884	5.794369061	5.394716832	4.673024906	5.021331098	4.38258048	5.106836912	4.477669719	4.713423647
RFC2	3.837456384	3.561082144	4.13158066	3.603390502	4.3368321	4.095419802	4.084333737	3.765136284	4.04246287	3.882431011	3.900691692	3.79450816	3.710296961	3.835361695	2.617598593	3.990414231	4.057387582	3.461710083	3.329258687	4.186738761	4.022516275	3.248635883	3.248707749	3.736766103	3.819565324	3.360016753	3.470367335	4.227148423	3.822888718	4.009783329	3.919505231	3.914201754	3.531460052	3.593509306	3.893621528	3.876620987	3.758625981	3.870867852	3.831818107	4.084496421	4.170687152	3.62423836	3.571167053	4.519604914	3.981522098	4.169685866	3.15689637	3.991654049	3.663779276
HSPA6	5.280246678	5.577678871	5.98667395	5.205770599	4.758766186	5.834648227	4.994063025	5.704454159	5.683821735	5.229157946	5.904028255	5.595570406	5.769901147	5.67510217	5.74934784	6.047655502	4.518659654	6.233969416	5.389281825	5.650692942	5.142876054	5.22893082	5.725311674	5.30264963	4.978622877	5.904519263	5.738111852	5.452241378	5.587247537	5.814394386	6.322496309	5.238213883	5.687203136	6.227689785	5.803653145	5.885152898	5.418139298	5.475159179	5.696070501	5.11298363	4.652658735	4.940802776	5.767794088	5.373369797	5.294038339	5.738879457	5.342515493	6.408863522	6.124337952
PAX8	5.194006139	5.688310892	5.510285419	5.358770607	5.274142091	5.170499769	5.460261733	6.095152762	5.735132165	5.374173057	5.972852057	6.161204737	5.572236185	5.159542818	5.497088582	6.37303608	5.263976058	5.678667403	6.019598328	5.304906917	5.949657937	5.603602642	5.972147618	5.296079905	5.728398901	6.663098228	5.669805898	5.88272138	6.031139654	5.972852057	5.584561111	5.405066492	5.654290573	6.568046854	6.058077696	5.815867305	5.966573453	5.663802124	5.917318177	5.058537198	5.474372047	5.67510217	5.807809186	5.618118208	5.552282469	5.978282458	5.757175149	5.560238353	5.705771231
GUCA1A	1.670465049	1.976961921	1.906047434	1.923721612	2.200093198	2.073881141	2.054618628	2.343195005	1.863114831	1.78570415	1.953560098	1.998139171	1.842287098	1.887801785	2.619319182	1.838364682	1.714415616	1.790339733	2.045317267	1.833924926	1.92679059	2.333017261	1.733578194	1.575553247	2.152259341	2.782487006	1.804469417	1.735352483	1.976578007	1.862405221	1.90842874	1.966869334	2.029493087	2.195340488	1.837820862	1.986101018	2.29180744	2.183516312	1.887673125	2.056488078	2.069839852	1.719344903	2.187969181	1.786409767	1.93178142	1.840500252	2.565213514	1.94544219	1.910115793
UBA7	6.241442874	6.341809492	5.667303381	5.977147027	5.495815922	6.168998705	6.079225012	5.679118833	5.98709234	6.070371516	6.019449194	6.159214406	5.617676148	6.052475014	5.454986531	6.031249322	5.431746601	5.070015674	5.7310435	5.690815863	6.228970722	6.084908664	6.246608111	5.706579331	5.807575537	5.664406535	5.510423916	6.213664589	6.186480634	6.026022134	5.920954665	5.538012388	6.020128336	6.442639353	6.039590388	6.361445869	6.091038131	5.870728015	6.049661487	5.483645805	5.558123046	5.992992028	6.25186373	5.590559299	5.615537332	4.860545288	5.356290149	6.420351792	5.276836024
THRA	6.263318291	7.17731143	6.758712968	6.862523236	6.35889881	6.701850394	6.5656994	6.184175641	6.030402228	6.200889804	6.002490649	6.459811626	6.499243841	6.06793731	6.079225012	6.617478387	6.90761637	6.433518351	6.630063705	6.274379158	6.740055811	6.82389118	7.366344755	6.450116043	6.918847389	5.988606476	6.820299486	6.826663531	6.040349373	6.167927832	6.111614623	6.660420524	6.197831746	5.88105564	6.140156677	6.382055629	5.494866649	6.468876299	6.02517791	6.83624871	6.723383713	6.703732954	6.897705726	6.232949365	6.894291908	6.902814634	6.397588291	5.837374836	7.0057343
PTPN21	6.13930048	5.930606024	5.992568073	6.566109944	6.061488579	6.355397387	6.608187042	5.530850756	5.5871179	5.652001804	5.24195554	5.667433281	5.74602281	5.795262237	5.249981224	6.054361487	5.895352529	4.957349497	5.737879427	5.759252831	5.726824024	6.034329767	6.244102918	5.94255314	5.936622798	5.718481873	6.223932423	5.936906883	5.671710174	5.981256378	5.543401165	5.811234595	5.685223279	5.394187015	5.396554446	5.195170427	5.323319769	5.680758531	5.636966526	5.944093857	5.663454525	5.838283186	6.375404462	6.033375143	5.379621025	4.64031911	5.617263566	5.765467958	5.457904979
CCL5	2.742644076	2.537126905	2.518390424	2.771146104	2.997658275	2.986983597	2.1308057	2.7393635	2.845571346	2.649771435	2.814185478	2.853416868	2.462739452	3.394373244	2.346524692	2.698512462	3.327434167	2.925465542	2.720414582	3.025897852	2.919584482	1.881960794	1.855184679	2.982562713	2.645161031	3.164899294	2.391861115	2.60666674	2.316369342	2.360970092	2.353643906	2.871140071	2.619483323	2.536593363	2.678591639	2.802576723	2.715484038	2.606460912	2.328702295	3.732334044	2.879614794	3.695571797	2.410246816	2.750610492	2.515565706	2.346062398	2.770956584	2.766451118	1.921189139
CYP2E1	2.643572381	2.633763814	2.768828386	2.631894322	1.829094205	3.229110017	2.68244464	2.386335969	2.580435869	2.49033866	2.523005866	2.770530185	2.775831603	2.083092668	2.242181322	2.971942814	2.338526706	1.951680986	2.272217073	2.524251842	2.373855775	2.355404192	2.686547643	2.867491674	2.530023411	3.443546206	2.66629148	2.369113084	2.762689278	2.540614267	2.694244494	2.968669284	2.32075937	2.584795159	2.518081088	2.331937345	2.763811	2.536108478	2.526056537	2.587422756	2.469602827	2.219694293	2.400125983	2.542699732	2.394801808	2.494959148	3.324767118	2.375601373	3.038724512
EPHB3	4.90521577	4.675942723	4.440988066	5.650446148	4.843023873	5.021890416	5.117099065	5.040771273	4.4760049	4.722832916	5.022843981	5.183659298	4.581633811	4.884285756	4.253167822	4.858370807	4.686384588	4.38389033	5.113341966	5.051549213	5.115881929	5.285338061	4.873570962	4.575692678	4.654776199	5.94472844	4.773927532	4.832487879	4.968048467	4.560088503	4.856757256	4.385226407	4.769370406	5.116318836	4.723359731	4.599336121	5.72380047	5.209548417	4.858370807	4.761394404	4.306255315	4.895321223	5.151944954	5.107637071	4.696226249	5.485023373	5.270868775	4.925758215	4.712394822
ESRRA	4.915247325	4.941476052	5.653296653	5.500235529	5.248607845	5.187714997	4.727568695	5.082105594	4.842302999	4.963574122	5.189241427	4.927028983	5.112509629	5.395407343	5.231447989	5.547848313	5.219737383	4.812051244	4.854004067	5.399934255	5.490101357	5.467670692	5.25041708	5.32861051	4.578569573	4.783967119	4.732824883	5.07729288	5.154107944	5.421432749	4.976394728	5.541140651	4.962106262	4.927754486	4.811945846	4.947240071	4.73303912	5.39217525	5.097939794	5.661655981	4.749047894	4.943073842	4.480246217	5.567742263	5.34655144	4.745938898	5.46650553	5.243601157	5.2634267
CYP2A6	4.504525163	5.027092403	4.784172382	5.20826192	4.561410043	4.7394223	5.071906087	4.887206863	4.673425832	4.791292917	5.289327679	5.166536906	5.306462364	5.172724334	5.006687577	3.946265136	4.5696032	5.730947169	5.161579966	5.01866832	4.926545794	5.111200093	5.131797487	4.712610222	4.477669719	5.412339007	4.678655865	5.026987167	4.802311116	5.179704853	4.921339658	4.810916271	5.277456731	5.655430774	5.323822882	5.19828718	5.704904212	4.915792312	5.182903488	4.023178779	4.645468007	4.656539182	5.610308481	4.217459816	4.974094311	5.250771461	5.524321401	4.922725445	5.535130673
SCARB1	6.67690887	7.12819775	6.463092059	6.555232209	6.328260001	7.189623316	6.252423094	6.926330111	7.04667245	7.380733159	6.430850897	7.032351189	6.385115978	7.694558827	7.300474445	6.779051174	6.367470827	5.688056546	6.843425236	6.802958177	6.985401464	6.30460897	6.208907869	6.103269848	6.567435425	5.827323263	5.933592124	6.545092095	7.021445548	6.967131706	6.523956139	5.975443758	6.468045241	6.14657263	6.493615714	6.587257667	6.364423641	6.857885117	6.446630947	6.27830366	5.401122323	5.842903847	5.904405133	6.394357219	7.086285535	5.959644665	5.888273531	6.949824295	6.113623058
TTLL12	5.131904581	5.389047914	5.581464311	5.637717689	5.305915076	4.905938498	5.923373161	4.988178148	4.734498629	4.913739321	4.538578087	5.139085076	4.288926252	5.801327945	5.018011889	5.187714997	5.672931479	5.492763425	4.778620067	5.656351004	5.375174957	5.328743269	5.152809549	4.808667769	5.174743441	5.79228491	5.317079827	5.305915076	5.012808815	5.166536906	4.619780802	5.430630711	4.722431873	5.187827151	4.992470695	4.889030187	5.013779928	5.095878941	5.02200631	4.221659224	4.309555866	5.177753806	4.898679275	5.369865504	5.295956903	5.232161359	6.20527736	4.90092227	4.828170363
WFDC2	4.173576548	4.927642874	3.600077572	3.895136862	3.630567829	4.132767397	4.261135954	4.484875894	3.780607823	4.197493391	4.216023873	4.022190915	3.526522869	3.732824034	4.056370984	3.635376985	3.998176355	4.166337742	4.582374776	4.216632218	3.81538371	4.562232287	3.44604632	3.339042698	3.948922687	5.057111975	3.714957108	3.909842917	3.963973433	3.731945591	3.894867657	3.019303007	4.22667233	4.874699101	4.091859796	4.137317144	4.219550715	3.994054716	4.366110727	3.726069705	3.788576436	3.405903909	4.671751134	3.837161263	4.446864755	4.378190124	4.931811135	4.191795302	3.927438416
MAPK1	2.369573719	1.985439719	2.634029808	2.74611895	2.668419035	2.170833932	2.341957207	2.18699279	2.310576178	2.229177883	2.225966036	2.236685426	2.432259777	2.03787058	2.481715663	2.188615405	2.244275067	2.207060174	2.963727107	2.283150915	2.402381155	2.698418642	2.244876244	2.718881588	1.999761716	2.58785991	2.645080514	2.249785077	2.46853677	2.536902805	2.036862929	2.769372627	1.997525879	1.854307636	1.983378687	2.082521296	2.616014271	2.143525106	2.188431827	2.645929666	2.360433376	2.625653184	1.693946154	2.752707396	2.087295786	2.764204453	2.341547216	1.997456323	2.653787756
ADAM32	2.250918985	1.940844114	1.64147308	2.018326344	2.004369409	3.015765603	2.685530436	2.626921947	2.2907533	2.19137587	2.557825502	2.28710337	2.084578791	2.63899147	1.757907587	2.158905662	2.381115337	2.852125147	2.883110492	1.563684647	2.82571081	2.855051746	2.401470141	2.158224148	2.578861341	2.078265754	2.322557944	2.349790381	2.122875685	2.69148252	2.10031242	2.070022251	2.622069502	2.446095147	2.714435895	2.38782786	2.513127474	2.396091665	2.990046372	1.822127025	2.177196125	2.378906274	2.03175382	2.12630584	2.46071032	2.34872581	2.265890128	2.693322455	2.038984618
SPATA17	2.444624663	2.336986546	2.311887903	2.758419832	2.497186409	2.197520013	2.200030297	2.639429252	2.35915569	2.313734831	2.586713536	2.727424577	2.387485362	2.493776634	2.884152722	2.584014412	2.288295022	2.779230966	1.897233545	2.552107558	2.355288453	2.739911864	2.328465642	2.17927438	2.423887158	2.463114826	2.510102292	2.178436869	2.700982141	2.644902851	2.503719649	2.235362114	2.37653508	2.765892433	2.673546549	2.43216008	2.682753683	2.735160082	2.694103158	2.028271017	1.90454436	2.236647388	2.925179209	2.079311788	2.016630689	2.823445597	2.128720361	2.669952552	2.67190428
PRR22	5.238324394	4.99979304	4.783765091	4.851236157	4.587619493	5.134225785	5.522711882	6.448236062	5.384657995	5.45118384	6.129149107	5.786567249	5.605437453	5.590712011	6.265982869	5.020694757	4.508319606	5.97187647	5.842216054	5.237419132	5.555293142	5.979123994	6.176615377	4.872543694	5.210793958	6.88685928	4.980337034	5.735748474	5.739330962	5.941629054	5.921359732	4.109115115	6.031139654	6.647469438	6.285728682	5.926703009	6.336116696	5.964439633	6.401069022	5.015337697	4.887402262	5.840610472	6.277109047	4.967202019	5.570955801	6.530973719	5.869129532	6.05375534	6.166876985
PXK	6.108984406	5.976955232	6.569489147	5.942696092	6.248676549	6.445914964	6.344875906	5.158919481	5.950263726	6.161204737	5.545147585	5.543117823	6.33042617	5.830267798	6.157610168	6.65973521	6.366515681	6.12393212	5.933090291	6.328578465	5.681902002	5.333850542	6.371562395	6.594760803	5.95634706	6.061342482	6.437638655	6.636975001	5.882087469	5.742230814	5.660151945	6.614195624	5.540191562	4.905814448	5.275380936	5.470985945	5.198495281	5.594575733	5.456154885	6.06518512	5.920954665	5.830116207	5.593178852	6.541651459	5.34474239	3.390810783	4.479299401	5.785980816	4.486805659
VPS18	5.299124177	5.120379216	4.707792095	5.369075802	4.934411976	5.097835394	4.4885233	5.326644708	5.122858395	5.257532401	5.420159895	4.840064932	5.071602362	5.752695668	5.282729321	5.131580288	5.062789973	5.362343706	5.257795082	4.995908493	5.368481705	5.813733629	4.47105668	4.613881023	4.138172506	6.240288172	4.76636525	5.191768995	5.195348375	5.535887109	5.523755331	4.96047998	5.588100408	5.894367941	5.36994694	5.399277934	5.294632883	5.183020344	5.489020612	5.043100908	4.639131908	4.680887039	5.352418081	5.276944037	5.17569321	4.880752193	4.366618723	5.246052406	4.27864198
MSANTD3	4.285031954	3.996198503	4.758209084	4.271748531	5.357994176	4.122119753	4.369006229	3.972491765	4.413436704	4.508227302	3.670681544	3.996291647	4.232027453	4.434424907	3.480443355	4.805948593	5.075354954	3.523254523	3.458800168	4.268704607	4.428025131	3.457643203	3.768651432	3.970685805	4.073977231	4.424627629	5.108068967	3.48759325	3.925262803	3.894587559	4.217213447	4.926633466	3.584428027	3.670090968	3.74613814	3.777437114	3.695150297	3.76172257	3.552044926	5.075354954	5.1546922	3.879040674	4.07721944	5.332716017	3.904476113	4.014010092	3.37548219	4.000292546	3.835489863
SLC46A1	4.735040538	4.873671596	4.737616627	5.024927908	4.48528834	5.098869474	4.81336708	4.122422993	4.955883704	5.251387527	4.074074753	4.517054787	5.006056686	3.920112241	4.104332738	5.157415651	4.809427873	3.938250715	4.481503178	4.770179051	4.626930418	4.554707152	4.164120312	5.079281328	3.606173704	3.408118281	4.498853351	4.661130834	4.409271785	4.278008825	4.325976143	4.305344584	4.19424877	3.626646198	3.967782445	4.412344021	3.977142642	4.3267144	3.941119003	4.645742887	4.390257458	4.073606597	3.827027208	4.772658319	4.256624561	4.423652427	4.227383795	4.852515126	2.829713442
TIMD4	2.162038918	3.093023383	2.615038601	2.156328206	3.071115332	2.01682297	2.24802871	2.46998993	3.038367089	2.426741092	2.103343379	2.354438223	3.537079853	3.461710083	2.640991583	2.880023559	2.496896025	2.907934793	3.721188419	2.264955828	1.939538322	1.99688043	2.057229562	2.293242908	2.987099551	2.823445597	2.711888147	1.977954548	2.045228353	1.894828914	2.024307233	2.110502922	1.980046971	2.619951187	2.14933703	1.882964897	2.379987435	2.040103279	2.534677798	2.60305056	2.064064005	2.758071155	2.367697957	5.101180274	2.59222609	1.690361236	3.162976463	3.574853872	1.760887247
SLC39A5	4.897137857	5.456492922	4.746383794	4.918234901	4.579974262	4.551121069	5.137792007	5.613957907	4.733631825	4.824903951	5.476298454	5.13250567	4.649381388	5.387674695	5.809934912	4.977281712	4.978734142	5.538795807	5.403111886	5.6916972	5.312874396	5.71781628	5.413559104	4.212071499	4.837001545	6.097897253	4.822307197	4.86190826	5.156855852	5.593565277	5.221588579	4.53612937	5.067386928	5.78423997	5.727650785	5.507537905	5.795386273	5.085485054	5.62847103	4.826492333	4.467140162	5.229527083	5.486085047	5.182772715	5.386303367	5.340805541	5.469588106	5.425770419	6.009290119
ATP6V1E2	4.18907085	3.523519452	3.116690549	4.250562922	4.013835144	4.146492599	3.873048502	3.988032604	3.733393313	4.106891527	4.6241746	4.262804914	3.561968028	4.605710942	5.010580441	3.896897294	3.403395675	4.358922383	4.436348326	4.392230938	4.215866886	4.140252874	4.502394438	4.444628405	3.359842391	5.122087937	3.477744327	3.985088791	4.203055226	4.015776644	3.817626359	3.34595668	3.887324325	4.573580604	3.964279847	4.400517332	4.298417335	4.417682033	4.225292062	4.205191439	3.501142087	4.483217359	4.470815119	4.23105638	3.911436754	4.047629835	3.986412149	3.931066089	4.191171769
AFG3L1P	2.811732626	2.559230718	3.315869562	2.303761139	2.326672184	3.38944496	1.7726995	2.462433672	2.957597066	2.728656985	2.469396354	2.410438456	2.857484295	2.426646979	2.235852014	3.024235091	3.635297515	2.452810849	2.861683934	2.736416096	2.761521818	1.764746469	2.364537555	4.28789635	2.876247709	2.410515564	3.077834584	2.902135217	2.577890511	2.675745256	2.738010255	3.335553987	2.538396203	2.250166629	2.173250129	2.641559728	2.390825575	2.975921073	2.300458127	2.816192781	2.767453436	2.669390388	2.229840002	2.914196644	2.765629245	2.564438677	2.187392755	2.549675829	3.481413149
CILP2	3.082646938	3.450484407	3.095514097	3.183956359	3.358770109	3.713791019	3.092795993	3.541848895	3.591666778	3.574738975	3.466097554	3.582244657	3.362882862	4.149222456	2.956637465	3.011743407	3.10558369	3.475493208	3.043484857	4.104240284	3.927923651	2.829713442	2.562907797	2.350446864	3.739962398	3.821413433	2.814605365	3.290874483	3.639038796	3.500698172	3.23183129	3.395317904	3.553457685	3.352784174	3.347884516	3.430376127	2.993127253	3.449948579	3.141347745	5.908508277	5.752593293	5.473390184	5.624485232	3.09770832	3.662619205	3.015232294	2.80516366	3.589136413	2.86317045
PIGX	2.787227495	2.958814376	3.90061035	3.431681289	4.827750109	3.10895166	4.092558839	2.308904664	2.780307732	2.713539452	2.260039082	2.704501544	2.77070719	2.420852257	2.580692955	3.290102677	3.727967745	2.26978689	2.731333965	2.018615729	3.075020441	2.595332817	2.245547242	2.859306544	3.339311997	2.546130282	2.761583957	2.600883166	2.693753671	2.181001645	2.146892095	3.296805841	2.003422487	1.713477784	2.061419691	2.355838772	2.292953328	2.618297629	2.273931652	4.078986107	4.738908693	5.364525929	2.3568748	3.294076813	3.729895165	3.194777646	2.588403984	2.327749458	1.794105125
TMEM196	3.725456029	4.496570244	2.977708449	3.674831708	2.581685721	3.6265597	2.798463963	4.538127267	3.75895726	3.710518463	4.500577057	3.964356613	3.672932414	4.079679111	4.057967023	3.42570657	2.762614502	3.658726511	3.719210806	3.751819002	3.467411351	4.165547345	3.512699139	2.878051325	2.618464362	4.499654433	3.679714997	3.241367456	4.259180963	4.245175616	3.435851088	3.713210285	4.325161572	4.606988602	4.535350007	4.090319848	4.410660663	3.858894731	3.895065952	3.005095274	3.049842951	3.559149144	3.402401019	2.987184228	3.796819314	4.192395866	3.967006432	3.76659863	5.084614481
SLC39A13	6.631257448	5.992162679	6.323010095	6.340158086	6.256617168	6.726562514	6.55701182	6.955444383	6.506042562	6.346389811	6.670337673	6.297830782	6.790081763	7.097657933	6.630517813	6.363001724	6.001829883	6.308822297	7.231942753	7.104962594	6.614624783	6.967131706	7.580867622	6.615503095	6.521772341	7.636258194	6.654213211	7.690004728	6.791017373	7.052561325	7.059857409	6.224404729	6.783562971	6.84287132	7.159773566	6.756806696	7.094229587	6.589550447	7.023708021	6.896116973	6.214837025	6.709382311	7.500350048	6.655321074	6.977963479	6.647666703	7.077102081	7.142259613	7.315725973
BEST4	3.228458005	3.332932985	3.008981256	3.252854377	2.722316305	3.345100859	3.034799299	3.418296006	3.209499091	2.912030028	3.710947911	3.181741168	3.500260388	3.661410101	3.194509056	3.054820708	2.629024786	3.465864239	3.732702144	4.026751744	3.563105564	3.604738694	3.664028583	2.707950077	3.194777646	3.624726748	3.33647318	2.932803552	3.800051847	3.668956402	3.448467399	2.918804812	3.694396396	4.021353735	3.380467158	3.440436947	3.801525942	3.529352432	3.606882499	2.913513887	3.502809782	3.213232825	4.115562428	3.437265121	3.836911461	3.747772881	3.340865389	3.576746072	4.531390513
AK9	5.394285129	5.606811015	6.188693101	4.992858603	5.486546404	6.295131407	5.57865684	4.849298878	5.445860801	5.341168652	4.814858184	4.976394728	5.366140816	4.543816523	4.75521738	5.189777382	5.623001103	5.251113255	5.030655676	5.29800731	4.672804731	5.103322574	5.433020336	5.910011758	5.871376919	4.373281342	5.356670445	5.293612047	5.080473756	4.652200809	5.055211042	5.452136127	4.67950578	5.183160246	4.803491914	4.825557651	4.93975689	4.606898535	4.413340423	5.075998743	5.583627722	5.551783314	5.056411584	5.334970486	4.593788763	4.108297249	4.572054022	4.613881023	4.949929703
CORO6	5.831455789	4.814204725	5.53308658	5.918231871	4.585526996	5.606087441	5.292381436	5.261065966	5.136537068	5.500117636	5.287613466	5.070653607	4.767628007	4.703870022	4.339242702	4.965549195	4.788451056	4.662477524	5.286284331	4.875310196	5.086236474	4.90806184	4.803595812	5.588613324	4.458361005	5.635620824	4.966046526	4.996190182	5.034636649	5.199581531	5.371636706	5.215617456	5.330899196	5.39011448	4.852804259	5.195260098	5.317351475	5.676374565	5.229645096	4.61054663	4.510468963	4.680645838	4.620104902	4.078986107	4.727200476	4.376131117	5.506504689	5.164590002	4.725691197
TMEM106A	6.288148965	7.248448696	7.578748807	7.273963321	6.313971632	7.515972429	7.047124209	6.423825339	5.935409443	6.281128372	5.020952724	6.081026623	8.134274732	6.843425236	5.828570346	7.545054653	7.02247772	6.363599155	5.807183611	6.422389132	7.402645021	6.518165332	7.095559013	7.294751212	7.187685654	4.098669808	7.379518294	6.802451571	5.574600751	5.785524113	5.34882736	6.382555167	5.843023659	4.501379148	5.665515914	5.691314743	4.845840037	5.709550845	5.008562395	7.007983229	7.047925767	6.881580596	5.708440257	7.009183838	6.216122085	4.464947282	6.270897265	6.043017104	5.867641848
ALG10	3.295834423	2.878322406	4.256624561	4.236775026	4.460928915	3.903066427	4.971603948	3.1960302	3.26089191	2.994235247	2.706900566	2.788667799	3.99145663	3.246681036	3.0943018	3.627441758	4.010684576	3.887967132	4.125789436	3.013862218	3.798141665	3.800445606	3.44604632	4.19533453	3.347884516	3.713127229	4.447266858	3.382407927	2.908436386	3.236291286	2.994898662	3.860018565	2.934148825	2.581765882	2.865843713	2.873959823	2.861583638	3.030850732	2.864243728	3.073604752	3.72374504	3.51228928	3.057280829	3.452936969	3.630245	3.090743482	4.011156669	3.287690438	3.350997169
TTC39C	5.377830046	4.852622637	5.720158438	5.391541304	6.117087677	6.005834748	5.527074594	4.181073296	5.256013063	4.700159416	4.00310996	4.845012016	4.866440887	4.681751176	2.041482089	4.751969918	5.32861051	3.995878226	5.226598687	4.974754564	4.503514918	3.980465624	4.29589965	5.27896025	5.054129307	5.258161957	4.983810944	4.345084806	4.607182987	4.802672204	4.140073748	5.399664533	4.585024969	3.996291647	4.451035772	4.584811416	4.812655275	4.744235424	4.57611774	4.445829252	4.426018995	4.106441786	3.206953327	6.083883805	4.48567413	4.030702376	4.806883855	4.193508882	4.186140331
NEXN	4.044191144	4.12146893	4.56801074	4.996633981	5.801837556	3.529664825	4.103178778	3.069141749	4.139348059	4.267203491	3.289989751	3.279395578	4.134974904	3.717418746	4.23609518	4.635884158	5.050685393	3.466314971	2.403251629	4.399201342	4.213215361	2.875259236	3.164188442	5.976477513	5.138571141	2.189266898	6.077834038	4.922531554	3.860267099	3.358449974	5.623490068	6.754322466	3.742524306	2.996573226	2.819792321	3.744982108	3.019205354	2.754623436	3.742911161	5.782744178	5.762257718	4.802447318	3.315869562	4.863952704	4.458361005	3.728286015	3.102985126	3.404972181	3.56619738
C15orf40	3.757161302	3.684758122	4.123384174	4.249000808	4.666174722	4.4110256	3.535315097	2.779230966	3.5229174	3.842587461	3.002995586	3.343396068	4.091932335	3.599303297	3.006813181	4.116868682	4.685551133	3.523254523	3.731116018	3.298397308	4.366859164	3.271351871	3.005357137	5.04942259	4.033161477	2.568798457	3.997787388	3.850485481	3.264585171	2.374188519	2.90803302	4.669682984	3.124756927	2.408867379	2.961763425	3.131608111	2.684550888	3.187454652	2.584883439	3.322349842	4.628696299	3.591453689	3.180908153	4.632945004	2.519325665	3.0562583	2.418729353	3.21402654	2.920985941
RAX2	5.997567193	6.896425517	5.724103023	6.001044203	5.353776063	5.524082377	6.49576988	7.034524237	6.28665746	6.009441123	6.988534014	6.450343755	6.201180415	6.830626671	7.55703623	5.760768359	5.887509659	7.700429338	7.360111052	6.543453042	6.56391675	7.042560543	7.154755819	5.698620389	6.389981372	7.708463514	6.027319401	6.982877907	6.544866558	6.754885136	6.340598326	6.230761687	6.951024006	7.376091015	7.019141328	6.653935516	7.078461645	6.513968313	6.87975853	6.025283893	6.145563039	6.730269085	7.252268194	5.953332602	6.998922812	7.343506554	7.721451853	6.822692122	7.133101771
MFAP3	2.64138146	2.365636384	2.931020918	3.147051199	4.621443371	2.941933429	4.367620083	2.587534053	3.170006108	2.991122059	2.399342709	2.064259302	4.332888644	3.047839386	3.905378961	3.62284128	3.343691687	3.091063363	2.559916015	2.23393104	3.049502228	2.209136496	2.865301003	2.419751529	2.949669074	3.141279536	3.849484178	2.759452296	3.115304666	3.102421275	3.001277154	4.448818822	2.858313723	2.416215115	3.149008416	2.698589806	2.866384439	2.816192781	2.581685721	3.507826512	3.764234352	2.407511605	2.854238583	3.644889107	3.123443077	2.46853677	3.110529241	2.916535346	2.613979952
EYA3	2.81164858	2.567334194	3.839717195	2.664539211	2.255736204	2.45433155	2.422960382	2.72966605	3.20983641	2.889196343	2.772910787	2.807679009	3.15055702	3.21363922	3.054331577	2.807056142	3.018870098	3.03352098	2.350962337	2.240465578	2.636537486	3.003647982	2.337545335	2.991915794	2.607946524	2.45235076	3.024808279	2.863377014	2.468870056	3.288114484	2.864828191	3.498479775	2.789864805	2.876058776	2.758162889	2.7498655	3.048389924	3.276670067	3.091641469	2.139675101	2.621243551	2.099032114	2.543980638	2.938053226	2.900449659	2.815239753	3.088940533	2.910753933	2.464041095
GIMAP1	4.355107128	4.254565198	3.973292149	4.350091847	4.032669494	4.366110727	4.41849991	4.877676379	4.622759602	4.487619602	4.903918858	4.517547902	3.680486737	4.842028923	5.069302827	4.065101915	4.375757187	4.8381804	4.979511187	4.38221389	5.070653607	4.529293075	4.474299219	4.622865637	3.658561559	5.25874302	3.991559385	4.690230023	4.562232287	4.541620257	4.40010151	3.62786313	4.387056478	4.892607656	4.622576743	4.692968672	4.955787973	4.702869561	4.988788017	3.655183493	3.133916405	4.179899441	4.946480508	3.975080529	4.366804258	4.767892074	4.903918858	4.820131004	5.196362887
KLK8	3.354278146	3.598754692	3.125651704	3.037015213	3.833693312	3.462679135	3.21680523	3.877631485	3.264987653	3.592422674	3.894155519	3.778216958	3.055015391	3.834173695	4.324856472	4.146492599	2.97833381	4.039662852	3.411529431	4.231439455	3.29505354	4.197199472	3.758759848	2.607449646	3.542180651	4.643397223	3.537447863	3.299127963	3.422088678	3.383393926	3.410860152	2.491065914	3.577346537	4.111296947	3.683570396	3.798567411	4.098780486	3.646001942	3.70743963	3.271055482	3.563883705	3.894341851	4.505828087	3.24459488	3.611183174	3.60815857	4.095199659	3.39177016	3.953393844
CCDC65	2.630037599	2.419108425	2.7393635	2.857016041	2.309600953	2.61908399	2.528690478	2.402744352	2.695126047	2.617664091	2.38025829	2.42464499	2.453082507	3.127106944	2.620705761	2.689589725	3.143451188	2.986337585	3.062894468	2.922432013	2.574958953	2.422308059	2.547345405	2.834374738	2.22571504	4.412059246	2.567780459	2.312406263	2.658718533	2.522182459	2.492128404	3.091800425	2.702274616	2.4563516	2.546326738	2.678376605	3.474195846	2.675543949	2.754333531	3.215700351	2.883637807	2.350962337	3.130671945	2.323048824	2.787414189	4.158601824	2.266080099	2.606958044	2.826528283
PABIR3	1.589289666	1.394938618	2.011780624	1.243560821	1.611472403	1.522031267	1.354527428	1.406630884	1.586273775	1.57854473	1.284408722	1.382567185	1.323672274	1.418594232	1.123112068	1.797739227	1.454608066	1.315707431	1.707912938	1.662481925	1.577290582	1.843051479	1.963374635	1.586273775	1.725816091	1.219178863	1.701750837	1.387475524	1.467054076	1.475809559	1.477098081	1.531232873	1.521715	1.447788319	1.193082483	1.303127564	1.491586164	1.612290215	1.263069397	1.249181312	1.655053794	1.741439034	1.89166626	1.191883359	1.229937655	1.710620175	1.319057693	1.43641424	1.79401872
CFAP53	1.652649039	1.88090476	1.523233595	1.517124127	1.356383805	1.890112688	1.520806826	1.853898436	1.814622625	1.707401469	1.808943614	1.813342751	1.683091648	2.259292308	2.90200855	1.877958696	1.616126125	1.900238919	2.135672069	1.920693444	1.916342394	2.312904776	1.936680562	1.970444219	2.155146581	2.540384741	1.928410751	2.581320809	1.713146856	1.566984016	1.80548435	1.959758341	2.078168494	2.181196895	2.147285417	1.777788498	1.996045749	1.664437398	1.556027235	1.901279736	2.382144773	1.683172002	1.90004733	1.427296084	2.0354038	2.121903745	2.297520335	1.803659987	2.572530274
ARMCX4	2.048732994	2.668872958	2.383674263	3.016976955	2.803061977	2.354770307	2.644059615	2.137340216	2.364901624	2.784605163	2.047472975	2.113556699	2.948249417	2.238306994	2.956637465	2.427611838	3.958849688	2.18170008	2.106846573	2.713649876	2.56088143	2.499952937	2.261514102	3.426244036	1.836379438	1.877958696	2.025580385	2.381455954	2.104092484	2.099453959	2.456613028	2.43661862	2.288206854	2.139975205	2.150211673	2.070566988	2.543223873	1.954724151	2.032554397	1.865771874	2.842631796	2.351912736	1.632878728	2.079311788	1.602978182	2.120314146	2.967592077	1.998139171	2.141708257
RBBP6	2.555276715	2.550407867	3.636713618	2.858978133	4.018806257	2.595778884	2.486945386	1.729037653	2.928447764	2.626823324	1.936680562	1.824112605	3.092038345	1.480485542	2.397872897	2.692285697	3.689529292	2.372458426	1.894221742	1.956315042	2.014296434	1.723649304	2.679540859	3.276068747	3.427120221	2.455120874	2.824841473	3.081102437	2.339377564	2.278594808	2.93944266	4.075370404	2.310952482	1.459061352	1.801609465	1.844821001	1.985103709	1.826071901	2.057865754	3.140389515	3.369934381	2.893325184	1.98300968	3.307515502	2.063989871	1.627823964	2.313100781	2.045685336	1.595340384
CENPBD1P	2.16647935	2.563528202	3.794831576	2.243364921	3.284672218	2.933397964	2.136577225	2.476006274	2.470695986	2.821126196	1.758449007	2.477564576	2.425529763	2.381887414	1.709268656	3.43790036	2.758071155	2.016129009	1.620242042	3.29704856	2.480890669	2.803622451	1.580197858	2.928117307	2.525046742	2.646952032	2.817906979	1.763799228	2.481548462	2.121010124	2.437592518	2.246718641	2.044490637	2.238306994	2.209873499	2.381504815	2.270473027	1.994263417	2.067103711	2.340833578	2.26056808	2.22197404	1.684600291	3.23386989	2.251998315	2.660614371	1.892154524	2.446683611	1.740614368
TRIOBP	5.965888377	6.143350334	6.095651645	5.72815828	5.103968003	5.505806553	5.811776406	6.164367422	5.498626332	5.804839682	6.407611955	5.98680063	6.04612846	6.060876814	6.477415485	5.285110602	5.486492357	5.942972421	6.602237993	6.116251215	6.098709693	6.082942155	6.256617168	4.88552566	5.587615234	6.382240494	5.640958545	6.034329767	6.101100957	5.998256834	5.874373103	4.991399393	6.232619827	6.454300795	5.995984948	6.136483636	6.315025068	5.771178097	6.24916762	5.318505923	5.289786427	5.681530653	6.726986082	4.963081541	6.036186857	6.064139059	6.486080416	5.945710528	6.910358735
CATSPER1	3.33647318	2.287803892	2.507904066	3.504187861	2.810901709	2.622454046	2.350868699	3.554221515	2.891809584	3.045951596	3.621349837	2.910661926	2.952708534	3.238625387	3.806003688	2.919295406	2.744539839	3.758523225	2.965097358	2.95719532	3.020814744	3.438800259	2.846383925	3.320015712	3.194891225	2.775737013	2.586785592	3.09145706	2.875302939	3.306737808	3.047719228	3.307327567	3.149832451	3.615422464	3.310742526	3.66746798	3.557890731	2.895334624	3.389710325	2.959298572	2.949181455	2.501663273	2.863377014	2.539352967	2.651619548	3.617410331	3.060288909	3.047624279	5.090443139
HOXD4	4.583495416	5.316994562	5.062893609	4.904813003	2.819060198	4.627873073	5.447661446	4.844915257	4.834605907	4.926815723	5.179957769	4.747941414	4.781614169	5.029570588	4.98154971	4.71331611	4.914686476	5.445747512	5.22762759	5.338187764	5.210906904	4.864050861	5.793030227	5.529001462	5.638812506	5.090778362	5.523651943	5.942293237	4.979051092	4.964240346	5.054993243	5.325649345	5.188955772	5.527693652	5.101739439	5.29658612	5.335399547	4.643526481	5.223422393	4.933286114	4.991399393	4.473618996	5.199828985	4.404197508	5.57865684	5.1062891	5.196362887	5.121255699	5.773563002
GSC	5.079957173	3.994972539	3.933628118	4.543929433	4.192046623	4.579460211	4.921785048	5.920124484	4.852757067	5.217021282	5.859377942	5.693552296	4.463432614	5.280584788	5.742230814	4.978843992	3.969735559	4.496870636	5.324888253	4.6376696	4.600345948	5.241147076	4.489794085	4.622955882	4.290059938	4.881014083	4.432807525	4.995571016	5.791114338	5.552041809	5.100180741	4.222998959	5.975258945	6.060153872	5.926703009	5.859753685	6.168339244	5.681788089	6.054990075	4.011762102	3.973647983	4.851441601	5.73750737	4.428879054	5.274831085	5.384213597	2.91715783	5.523843573	5.139596556
SP7	3.189377091	2.84004709	3.191156209	3.294857258	2.792494311	3.08285301	2.838257094	3.515286822	2.929896587	3.417756448	3.019364701	3.343877886	2.850392507	3.525543155	3.419694024	3.087850196	3.22934779	3.31866557	3.808712859	3.447501488	2.904914284	4.04539716	2.708153908	2.698337168	2.829618644	4.567191645	2.576531101	3.024992417	3.115116501	3.084415281	3.021062271	2.939088866	3.264256952	3.521487025	3.455754356	3.491260469	3.067508648	3.356769152	3.083721194	3.454523163	2.783210581	3.428730225	3.274137655	3.459705971	3.569186914	3.340145222	3.32216052	2.759360899	3.180804169
PDE7A	4.265703973	4.598375554	4.387487781	3.963136078	4.873766073	4.264498744	4.544904041	4.497479948	4.188895985	4.05461143	4.179327856	4.289948192	4.07698165	4.353171784	4.604090246	4.346632658	4.396845009	4.276749801	4.697865175	4.402626393	4.277423076	4.355858272	4.223268672	3.849356988	4.290514112	5.191490371	4.020212959	5.068615022	4.309307279	4.602892712	4.22103487	4.523215722	4.605181072	4.496870636	4.506786143	4.149100649	4.566469191	4.392013276	4.253399091	4.310570296	3.874918009	4.244880699	4.817957761	4.361971705	4.921884339	5.032503854	4.667412852	4.436423134	4.526125119
CNOT7	2.395041417	2.752626724	3.474996356	2.859306544	3.558723033	2.621148584	2.818860505	2.367320468	2.095554981	2.467617669	2.276502353	2.082766983	2.824043765	2.432705664	2.294041765	2.619319182	3.351702174	3.044560922	2.778581424	2.06029428	2.68092703	1.522928554	3.467125433	3.58347886	2.58506894	4.141529818	2.954277559	3.241367456	2.369940708	2.473856878	2.694244494	3.433690798	2.538396203	1.787380177	2.312225853	2.122902821	2.05573894	2.2193349	2.209417058	3.223502966	2.740793782	3.195081888	2.019504638	3.501425754	2.195137663	2.395520076	2.174642461	2.490978305	2.163691936
CRYZL1	2.370934682	2.898101092	3.199195078	2.274680011	3.735882318	3.276670067	2.487208341	2.081877318	2.650037325	2.686442649	2.378070851	2.273536595	3.054490455	2.965651426	3.257208933	2.787273731	2.933445878	2.157074098	2.090151912	2.946008729	2.278729964	2.172882554	2.538117872	3.644985857	2.278996957	2.852462589	3.11900482	2.705856455	2.55636055	2.374188519	2.641935191	3.498205927	2.579158548	2.242715968	2.264390845	2.696971412	2.435082837	2.4374027	2.411589362	2.988069539	3.113883587	3.552508857	2.428262625	2.873434974	2.678232679	3.240997394	2.312583407	2.449663481	1.991448562
PRSS33	3.624849344	4.872851823	4.225102767	4.110564258	3.710296961	4.252373987	4.391081609	4.408907853	3.625523315	3.930851578	3.918068351	4.137127022	4.871710036	4.905093138	3.99145663	4.303335043	4.34752431	4.576516489	4.78933703	4.143723521	4.118629741	4.365622905	4.252875096	3.428730225	4.277530975	5.026546987	4.292839829	4.456129266	4.03470204	3.945148769	4.036969145	4.394342949	4.24055594	4.646695122	3.966801358	3.958066741	4.554827823	3.756956061	4.052521583	4.19322942	4.648165431	4.152420904	4.754627805	4.301848203	4.072641778	5.112874671	4.830126177	4.167595645	4.684891774
CBARP	3.757042383	3.313738243	2.482068585	4.026841601	3.653845509	3.629161583	3.324579466	4.591417108	3.767936194	3.530073638	4.757305501	3.855076289	3.816699519	3.900062725	4.126956453	3.754660581	3.032147029	4.227280412	4.451592197	4.497810186	3.569505573	4.335183764	3.983760447	3.832870454	3.304384363	5.219869136	3.521611762	3.833405368	4.365520774	4.135608347	4.647288624	4.580995758	4.648165431	5.259719504	4.80710584	4.675022769	5.139485299	4.188371321	4.303433633	2.926511967	2.888816204	3.387499599	4.462054047	3.708208528	3.653313777	5.03165682	4.941527327	4.089355124	5.100501274
MCMDC2	1.496523149	1.743181263	1.507865726	1.759618815	2.185310325	2.057865754	1.557203697	1.81128763	1.551087707	1.65423034	1.281826323	1.756444264	1.699261481	2.094435989	3.797860214	1.667952584	1.449981245	1.357177825	2.36666432	1.534786876	1.757809035	1.581220599	1.719233653	1.729609846	2.011780624	1.867354947	1.551793864	1.635736742	1.607408323	1.669760253	1.965356566	1.420117502	1.790339733	1.822233876	1.858769374	1.728407889	1.67672773	1.592910856	1.941097717	1.725147355	1.690361236	1.753895752	1.942607937	2.036241589	1.660171253	1.760365016	1.434290508	1.45766483	1.554602103
TIRAP	2.852791912	3.190367653	3.150751549	3.311671439	2.956306894	2.933397964	3.470573487	1.815593516	2.928625285	2.804354994	2.164228366	2.228493075	3.036025585	2.962057206	1.703738594	3.845806807	4.006058026	2.701537385	1.837971162	3.232248595	3.007182567	3.037696326	2.690364349	3.342581303	3.344444478	2.399826801	3.16021991	2.914901891	2.423049276	1.969778868	1.843950484	4.099287383	1.826260004	1.879778174	2.042855675	1.883435228	2.105429456	2.71252314	2.541086237	4.405990383	4.017556115	3.635839409	3.044074525	2.891124591	2.580616953	2.543795158	1.726982158	2.391371089	2.416215115
LEAP2	2.256817162	2.719529863	3.008981256	2.503920056	2.736374001	2.760804229	2.931890296	2.699040325	2.73662603	2.563435383	2.197187487	2.365813637	3.138921658	2.945783358	3.327059659	2.641800056	3.032147029	2.969218845	4.272653845	3.116366318	2.798677743	4.279820335	2.717093433	2.460438337	3.085314297	4.116244655	2.823650419	3.383588048	2.777110621	2.944551871	2.763811	3.431475719	2.588052988	3.200482411	2.725137476	2.672456149	2.646212209	2.835436057	2.704387516	2.789106633	2.388435334	3.400466786	2.836822641	3.021251176	2.765629245	1.832090111	3.530457944	2.77951199	3.157282329
MSI2	5.763076691	5.482052087	5.494266264	4.95569352	4.729253441	6.433294599	4.914360048	4.328615689	5.23697763	5.355390801	4.898282435	5.286100948	4.326493205	4.328100133	3.017252659	5.05634943	4.800368154	4.314757619	5.44820642	5.20996229	5.125579534	4.858370807	5.0685171	5.445119606	5.559365805	3.606057319	5.038747943	5.062268727	5.6017237	5.213579138	5.723932123	5.555060462	5.432780065	4.65565886	4.595665193	4.525727698	4.917041279	5.582413636	5.252454604	5.511394848	5.455806536	5.445747512	5.599738156	5.530663776	4.663604954	4.62920764	4.455348432	5.591103121	5.164978396
SCIN	1.784343971	1.940317706	1.993845676	1.726811202	3.275415933	1.325554839	2.192908204	1.618069194	2.306784681	2.82302091	1.991983836	2.21500892	2.157622358	1.918977228	1.43169799	1.96174317	1.975037402	1.603285925	1.446613872	2.356524355	1.557713929	1.803127905	1.543580509	1.505755832	1.428410486	1.419978708	1.941484665	1.533057625	1.909338967	2.290843197	1.909039514	1.670259851	2.672277143	2.138626838	1.984495255	2.198061412	1.490233865	1.961028706	1.899161863	1.635697231	2.544551633	3.08885072	1.908333514	2.499399442	3.580034107	2.470590742	1.352369206	2.366059162	1.484555888
CTCFL	1.296758561	1.675456675	1.832482467	1.664562755	1.650696588	1.670760156	2.146170886	1.610517497	1.279658775	1.636580145	1.650470971	1.458340185	1.680041967	1.463905563	2.791778885	1.444164606	1.249181312	1.689552214	1.453100248	1.601477255	1.514421794	1.652555574	1.891870071	1.589289666	1.393664717	1.694257442	1.784084171	1.450422363	1.259502589	1.532503385	1.76775923	1.668296584	1.644516801	1.794507565	1.757809035	1.503273288	1.32959457	1.74486368	1.782325307	1.911241338	1.681270571	1.121690545	1.566442237	1.502378632	1.549099798	1.934457726	2.943078675	1.430888587	1.532146
C4orf33	3.307515502	3.047202111	3.185730826	3.789990833	4.230735629	3.501142087	2.85004577	3.284288654	3.276068747	3.18261413	2.883637807	3.293785544	3.355418931	3.258214413	4.90136246	3.127423784	3.199195078	3.217952117	3.0943018	3.760539528	3.726499071	3.459078996	3.776265313	3.661130091	3.427682609	2.852125147	4.281874236	3.65800816	3.361100237	3.501032794	3.080796914	4.028684958	3.438800259	3.363378177	3.090658778	3.188963219	3.03352098	3.141678046	3.031720662	3.43974949	3.54498468	3.896575938	2.438203571	4.632126497	3.247330043	2.944632692	4.041363796	3.190367653	3.399826111
ZNF333	2.45344801	2.743514187	3.057454307	3.201920001	3.521229746	2.654061262	3.170793827	2.114561897	2.500350945	2.29393305	2.226998171	3.02300286	3.256528181	2.247614957	1.709730788	3.597743981	3.681044238	2.45344801	3.111881074	2.92853439	2.826615602	1.770339116	3.151241212	3.556354388	2.260381455	2.76737179	3.28042171	2.524957575	2.662639331	2.290403133	2.664024981	3.220848624	2.255544503	1.72247769	2.401906761	2.439844908	2.240416089	2.261699471	2.153446858	2.639429252	3.636939339	2.696553458	1.856859528	3.631396918	2.66561527	2.67431373	2.09799896	2.490004605	2.019276602
TVP23C	5.366711151	5.403784771	5.182019219	5.488291043	4.559120968	4.695078243	5.308771173	4.978064386	5.149395801	5.364133234	5.719272754	5.21853275	4.916650976	5.158547921	6.318667443	5.131797487	4.765963034	5.634670462	5.876786068	5.175224068	5.396418209	5.712037746	5.634005471	4.930797537	4.865295281	6.2805	5.544107674	5.040642998	5.504099925	5.407792578	5.240687322	5.479622019	5.52303612	6.194054654	5.597194524	5.495815922	5.497424195	5.017071359	5.69234217	4.959514845	5.21598943	5.356763582	5.757175149	4.917041279	5.554872986	5.811234595	5.767959044	5.519001759	5.270971422
RDH10	5.766994887	6.441921883	6.428299109	6.846665955	6.776525595	6.910625865	6.403794186	4.422539054	5.871250855	6.031433284	4.914155932	5.864110942	5.722091533	5.314796289	4.695268848	5.935241396	6.652875104	5.557002992	5.130801533	5.857527638	5.359792154	4.425694547	6.200889804	6.752690063	6.865434965	5.420911997	7.164406001	6.548553126	5.752321528	6.429119968	6.035390746	7.085168018	5.677505664	4.917511286	5.891357862	4.684460348	4.885188788	5.835535827	5.729158301	4.44051579	4.721597294	3.726715643	4.058840525	6.79720723	5.273499595	4.49631484	5.180046767	5.782132397	2.3007571
SRSF12	2.662049559	2.791199672	2.56887987	2.644059615	2.668091555	2.765729635	3.170006108	3.206695618	2.661146098	2.766451118	3.019364701	2.775646603	2.296139691	2.965097358	3.171888401	2.968862332	2.354007539	2.781005675	3.147527981	2.617172876	2.718630888	3.243285731	2.824307833	2.750961315	2.762510386	3.386650848	2.749194791	2.813999928	3.045666841	3.12199588	2.488955141	2.543223873	3.169223404	3.272959686	3.284857258	2.798078509	3.026821433	3.076217865	2.85004577	2.849312172	2.862386143	2.631307897	3.0966691	3.011103841	3.220589022	2.996913607	2.626743954	3.060475052	3.335742777
GARIN4	5.92978328	7.019141328	6.468677822	6.800132695	5.791561443	6.34299222	6.631057576	6.387785457	5.830267798	5.666311713	6.571430526	6.43508658	6.744426911	7.16455614	6.360741914	5.89638077	5.814141457	6.774634714	6.968960957	6.311243283	6.693153273	7.115506497	7.257728845	6.05789818	6.857619923	8.37725034	6.890819665	7.398631629	6.5100196	6.157174365	6.290491982	6.075800324	6.498438191	7.246475522	6.889473495	6.18389047	6.496895062	6.088783914	6.346389811	6.14717664	6.308506341	6.471529147	7.167231729	5.942845247	6.88976414	7.025552997	7.989586368	6.310407046	7.304865859
GAPT	1.798597121	1.783976591	1.99212933	1.645263645	1.939538322	1.72142443	2.225234949	1.439785499	1.643430514	1.650369865	1.639568154	1.685818207	1.604955502	1.670141677	2.045769466	2.066707886	1.703332522	1.755716144	2.155899888	1.452683702	2.014296434	2.653837523	1.938963622	1.335298937	2.211200663	1.927403326	2.214211908	2.01880192	1.439019063	1.760963892	1.529695856	1.686588979	1.506778064	1.522264223	1.326228893	1.649946642	1.347776951	1.522405681	1.505525999	3.499175635	2.576961358	3.304846803	1.946056716	2.192266825	1.999253474	1.734953482	1.688569971	1.667409395	1.461857296
SCUBE1	5.372038446	4.966380024	4.955469762	5.578364284	4.44233928	5.377707474	5.313559198	5.567273969	4.741413716	4.876310421	5.432645671	5.543117823	4.689699596	5.469106766	6.421125913	5.303996671	4.728520461	6.203815253	6.060737339	5.294516387	5.661058253	7.066224043	6.506807631	4.475105638	5.31981077	6.951650547	5.39552415	6.124055184	5.604193473	5.510994508	5.126794297	5.281882708	6.267661571	6.032876359	6.214972398	5.539621028	6.34299222	7.055499704	5.71211923	4.987736312	5.333481202	5.375647292	6.111467036	4.988626436	5.894367941	6.789062215	6.597815553	5.354144042	6.4623829
ERICH5	2.040485552	2.151114528	1.812133495	1.994452847	1.677292736	2.423795773	1.671478636	2.68709028	2.253502727	2.211588018	2.313302725	2.413096861	2.289605179	2.670795781	2.457958478	2.341547216	1.847200035	2.609652991	2.517801469	3.034978902	2.496339428	2.967592077	1.719233653	1.617275422	1.834850198	1.722800534	2.402381155	1.953469402	2.108459802	2.40505285	2.399342709	2.432799144	2.38376709	2.622281938	2.285545322	2.276688571	2.479518314	2.339741433	2.708817236	2.517554807	2.415105041	3.031531682	3.065103905	1.909834141	2.21111979	3.17832086	3.240997394	2.298924699	2.019915132
CCDC185	4.515739945	4.280014162	3.572891449	4.200126196	3.530073638	4.005552691	4.1294468	5.211655724	4.324057957	4.214603102	5.005440811	4.742678278	4.292415408	4.72686083	5.257532401	4.272613948	3.557936767	5.443072618	5.439579772	4.895417122	4.750330077	4.599666282	4.854154678	3.907378485	4.526026739	5.454155441	4.89777552	4.108930895	4.784719854	4.409447964	4.733631825	3.602494664	4.887550614	5.529748163	5.155278008	4.608596895	5.180981651	4.934411976	5.051345943	3.793041203	4.297173312	4.521942776	5.166893929	4.200814378	4.981777188	4.962019626	4.091932335	4.595226406	5.305143474
ENTHD1	1.598300554	1.486061026	1.273395524	1.299764946	1.517682068	1.559497392	1.502141985	1.662740224	1.342217274	1.622066936	1.696840117	1.37995515	1.350980038	1.927230437	2.469281568	1.366148194	1.395732362	1.903083528	1.905143816	1.408266795	1.637655067	1.36246672	1.581645905	1.014513339	1.427560262	1.888898543	1.373061731	1.464534832	1.64065317	1.430451624	1.494803197	1.113818376	1.492015279	1.946665931	1.603877267	1.587041792	1.532795715	1.770898983	1.499438058	1.248287344	1.264575943	1.270953371	1.952609966	1.213969451	1.546508712	1.631226808	1.688131642	1.62647684	1.631036687
TSSK3	4.698352693	4.726461633	4.34246337	4.796892201	4.806282241	4.391414222	4.727200476	4.730941141	5.051498934	4.490690446	5.19874056	4.959259324	4.35445153	4.811230656	4.300374348	4.425694547	4.529087781	4.781825891	4.603233788	5.186862829	4.410075426	5.382183552	5.444610023	3.95062374	4.773465965	5.617036116	4.26813021	5.176326224	4.916547859	5.301663966	4.814411588	4.434424907	4.549979502	5.941154777	5.211066294	4.99979304	5.145345079	4.817742781	5.397229247	4.172691122	4.321838194	4.350377175	5.402475216	4.648259503	5.367349187	5.103132622	5.833531648	5.112056212	4.650352695
WFDC6	3.890848694	4.186331292	3.666250118	3.800625149	3.572696541	3.339933115	3.826200769	3.893808768	3.449390862	3.631396918	3.990225276	3.64313609	3.62423836	3.799192598	4.449920029	4.359617415	3.319576678	4.042789718	3.694304805	3.422540061	3.872934895	3.498863608	3.846501124	3.166627385	3.873761573	3.937382207	3.831623695	3.775378223	3.771584346	3.824056001	3.710570499	3.282934896	4.02367007	3.833032379	3.918933467	3.844265473	4.119449553	3.727077706	4.315448869	3.819357847	3.459002364	4.613999699	4.630599176	4.018085187	3.620370532	4.134010741	4.209010916	3.88862931	4.514572575
CLEC12A	3.932866423	3.369083428	4.240966099	3.77702766	3.060475052	3.205569798	3.302732364	4.411978036	4.170229077	3.403112035	4.277644175	3.406103096	4.532141394	3.81915961	4.383095391	3.57191252	3.41377362	3.831512966	5.055700558	4.339368559	3.656508176	4.297250079	4.328615689	3.276576359	3.720507659	5.129469092	3.951297622	4.373548855	4.345569152	3.702673305	4.507152277	4.001371797	4.583161435	4.538578087	4.224783095	4.170736433	4.306815506	4.685551133	3.876044844	4.159508955	3.145042998	3.829592166	4.188895985	3.319059505	4.896593411	4.407795751	4.561715531	4.216632218	5.100501274
BRF1	5.222747535	4.669857137	5.335843367	5.096399042	4.768817001	5.911831772	5.204458765	4.50213	5.04428354	5.473390184	5.118515493	5.009399374	3.449195165	5.397946737	4.54088689	5.260560863	5.079281328	4.415373909	5.267626547	4.685551133	5.037349226	4.455267962	4.703675476	5.647067749	4.896593411	4.503127855	4.76121112	5.605644285	5.122858395	5.691314743	5.567502023	5.666176589	5.26142671	5.246052406	5.043672418	5.004226453	4.666926003	5.194739275	5.231821653	5.186021554	4.030250137	4.241667136	4.815325783	4.843023873	5.060840793	4.520865773	4.80449194	5.339346975	4.638928035
TMEM266	3.616949224	4.201159078	3.866626338	3.891988641	3.544553873	3.418674113	4.534372849	3.965742864	3.589917907	3.89497389	3.846017327	3.635376985	4.216541705	4.625067655	4.677727168	4.34404598	3.844344991	4.044679146	3.850277939	4.36312727	4.055184541	4.623966387	4.279717983	3.841195494	3.784531541	4.790211465	3.881943678	3.560484995	3.932640888	3.940086901	4.020696518	3.157151747	4.041363796	4.243901935	3.555619368	4.057659938	4.063524152	3.829685661	4.017318619	4.159058991	3.709186164	3.546672532	4.031854116	3.672746051	4.041874609	3.718023421	3.96348174	3.79206596	4.243800878
CALML6	3.391861625	3.628164722	3.794831576	4.377105818	4.0113737	3.880215457	4.253809388	4.616901208	3.973068421	3.21668984	4.255405505	3.913553545	3.865623105	4.118951236	4.725985065	3.901763421	4.369611913	4.109841866	4.687828609	3.581480643	4.029730534	4.273351404	4.160402811	2.844510273	3.174871753	4.80449194	3.965910766	4.107572826	3.658374786	4.250262851	3.940221231	3.302732364	4.564038295	4.456673554	4.432498002	3.880036471	4.410660663	4.092459044	4.265906404	4.340120767	3.398294403	4.643271477	4.412059246	2.424385672	4.553571375	4.347105188	5.17867352	3.840559446	4.567133766
NLRP5	3.05325504	2.599146824	3.142030598	2.447901092	2.083960375	2.857293015	2.231177056	3.236808698	2.792388835	2.828431972	3.446355392	3.103260528	2.635820616	3.685966324	4.039770377	2.720335176	2.816849365	3.296466735	2.853503136	2.406987316	2.904624481	3.170299762	3.399567769	2.070475418	3.096834242	2.517801469	2.812857365	3.28068534	2.854164233	2.916758323	2.963255951	1.946011475	3.284396407	3.376817185	3.257208933	3.348641919	3.161274546	3.194998064	3.220404846	2.772863085	2.876058776	3.283225977	3.3759942	2.804552058	2.912790485	2.926511967	2.806369493	3.27197471	2.850392507
ODF4	2.817311392	2.567517574	3.129086969	2.942280529	2.646997608	2.384119693	2.506860392	2.906474278	2.580184923	2.616531035	2.616235531	2.347567187	2.874030943	3.241786249	3.213561061	2.871355799	2.326741488	3.557982803	3.261092762	2.519803938	2.513760891	2.927843194	2.494275174	2.232485864	2.689102309	3.447422381	2.487119412	2.866945477	2.701970955	2.689786169	2.757225443	3.10276916	2.402824869	2.588724292	2.606146715	2.335435073	2.838162216	2.616907551	3.087187198	2.592439865	2.358049706	3.081286645	2.638232923	2.442394092	2.681020948	2.192697088	3.587378455	2.601321315	3.276367913
CLEC4F	3.640938436	3.995878226	3.727528103	3.966801358	3.06214689	4.19424877	4.261347717	4.016802839	3.675507002	4.352386425	3.872331507	3.725553597	3.826200769	4.44734653	4.240336955	3.62786313	4.169485061	4.319225531	3.078148943	3.84454274	4.378888212	3.735882318	4.663203623	3.933060425	4.281038602	3.875291368	3.828244792	4.38258048	4.029437896	3.955605774	4.115824244	3.660067406	3.669392607	3.962679401	4.097918822	4.44184583	4.056370984	4.056067195	4.016899619	4.372517539	3.90354609	3.969233674	5.075998743	3.653963632	3.297884492	3.984504723	3.745084474	3.979939216	4.107828133
WFDC9	3.630669977	3.58746354	2.852462589	3.345561764	2.962342178	3.512605626	3.41008419	4.227981474	3.514516282	3.351505809	3.949693158	3.607984876	3.928859947	3.917484107	3.943054386	3.066732557	4.037774526	4.358922383	4.423090802	3.832658907	2.914901891	3.732334044	4.020412308	3.199488348	3.355722502	3.776454473	3.610575223	3.354404307	3.582050323	3.42139999	3.746384354	3.644414293	3.597016033	4.073696511	3.973838912	3.420837773	4.036367395	3.893859493	3.519552886	3.615324814	2.806056934	3.0752204	3.952237619	3.801525942	3.863445582	4.423652427	4.627963331	3.697309884	3.802717636
NEDD1	3.426858704	3.057776416	4.230015662	3.735164335	4.217459816	4.202315566	3.505692574	2.820204293	3.198296702	3.469000742	3.372014353	2.983074267	3.634559566	2.825097705	2.287191199	3.584057808	4.580995758	3.234923169	2.302511524	3.282379673	3.286324705	3.518928517	2.896815895	4.138816612	3.982809064	1.711958485	3.682421499	2.848239889	3.041352292	3.28262744	3.104767914	3.920807688	2.947510147	2.644138038	2.896647044	3.046794338	2.936633949	3.166714496	2.804829135	3.259829785	3.190163949	3.346437608	2.612249859	4.167691226	3.270347573	3.410959344	2.322783681	2.895334624	2.418623965
TTLL10	3.906409199	4.38614979	4.195954536	3.925869353	3.679714997	4.16999424	4.06060925	4.445938396	3.820244034	4.0142617	4.080000407	4.222754119	4.118309982	4.115824244	4.337659148	4.313117709	3.567406123	4.280443893	4.541700341	4.501008852	4.053201812	3.992738448	4.182330264	4.010684576	3.917765712	4.360600141	3.894752688	4.210552772	3.977459287	3.700931537	3.793133777	3.815956393	4.612673467	4.383318929	4.102768103	4.039569798	4.271255726	4.051012752	4.560426735	4.341156041	4.249807526	4.028684958	4.427264799	3.997949656	4.64317693	4.85814952	4.023973355	3.915956205	5.178310664
CALR3	3.402180063	3.946819555	3.936654031	3.807569137	3.920510699	3.697702503	3.751231186	3.856301421	3.18261413	3.463999834	3.614661913	3.538865375	3.832407307	4.115035405	2.773681711	3.53550567	3.255731755	3.939981968	3.021792484	3.975524132	3.730922854	3.648742109	3.931338476	3.516708761	3.922595231	4.184466881	3.881943678	3.510233498	3.656508176	3.62410732	3.64425369	3.053803142	3.646396795	4.29589965	3.97286184	3.63130451	3.852940846	3.381473921	3.652435237	3.282491333	3.161462289	3.41368589	3.938047466	3.251078684	3.780512385	3.965910766	3.793133777	3.433494197	3.356302227
ZNF22-AS1	3.447136374	4.019890806	4.07721944	4.292126846	3.462888593	3.81522408	3.040268129	3.837358644	3.056843606	3.435935982	3.77605335	3.645170418	3.435851088	4.200208646	2.898281106	3.254723857	3.838150433	3.291547393	4.298093174	3.140807839	3.158808297	2.941588162	3.821186078	3.73939453	3.6498329	4.538241562	4.071938623	4.246317213	3.646701338	3.419394228	3.39856767	3.989754776	3.54854251	4.008321907	3.779116463	3.816332907	3.711823118	3.470070103	3.801427996	4.474206614	4.081170147	3.55273419	4.700957372	3.966908283	3.33334359	3.820146345	2.885789094	3.447914371	3.90103268
ETV3	4.026751744	4.932578858	5.44044947	5.520443755	4.662181	4.868385712	4.532417436	2.9534849	3.416232648	4.024762809	3.701033495	3.615241132	5.14807726	3.191504445	3.607104636	4.148667712	4.38695085	3.69189586	3.576444172	3.252939129	3.55166928	2.653837523	4.095079949	4.815831056	4.98786138	4.373281342	4.281679976	4.448818822	4.043524866	3.95849607	4.936772721	5.785980816	4.401010032	3.635931298	3.75035248	3.167087085	3.096834242	3.630850803	3.143946182	4.406104774	3.988235934	3.425853839	2.810516212	5.13094686	4.05561833	2.33271215	2.964228417	3.188490782	3.096016726
KLHL10	2.987099551	2.866309451	1.852363037	2.672854363	1.588345571	2.741421959	2.442823276	3.67240317	3.449482741	3.028780219	3.539927181	3.459544823	2.747149607	2.716242444	3.412433528	2.787273731	1.878903561	2.969307111	2.941333577	2.454177025	2.737659035	2.882205861	3.130984052	1.542734373	2.330754081	4.067868203	2.507044961	2.96807101	3.311580486	3.363689639	3.622354608	2.285179473	3.631128044	4.144601361	4.13721823	3.870441257	3.598267833	3.593148749	3.179286624	2.146674856	2.702486262	3.128920254	2.157715202	2.394801808	3.950555621	2.623241355	3.332477174	3.388247683	3.175942948
TM2D3	4.451352266	3.191588876	5.008427273	4.851945108	5.830116207	4.65515741	4.055779201	3.025790945	4.945643998	4.853377231	3.058469762	4.191795302	4.6208428	3.655301977	3.058646962	4.814304929	5.582010143	3.674741789	3.056341026	4.19212626	3.502138793	4.590118433	3.639860197	4.833002821	5.453915227	3.600839542	5.34277337	5.089181214	3.892827479	3.429421943	3.954379001	5.514984746	3.245620052	2.156874436	3.292414889	3.353801252	2.761763125	4.35808753	3.914727396	5.254922925	6.208561068	5.585742017	3.658926733	4.641776131	4.563826218	3.372129119	3.322454224	3.860267099	3.501239926
ZNF485	1.590782998	1.410325067	1.307855322	1.635833551	1.4891097	1.662740224	1.230947661	1.493952254	1.250463169	1.39007774	1.253719111	1.495032186	1.431435407	2.214503891	1.728900137	1.362792166	1.615605067	1.679713563	1.535154484	1.246607838	1.558414077	1.525081913	1.603758897	1.468062161	1.481148701	1.731414932	1.456491429	1.331472126	1.24388152	1.228963848	1.49639201	1.504182728	1.196535824	1.244573047	1.298355487	1.481886232	1.38309726	1.288793062	1.128660998	1.324052683	1.606061188	1.621705731	1.354728453	1.337290923	1.781751932	1.934457726	1.258653927	1.248546008	1.748769553
WDR17	1.562494852	1.832920675	1.917739706	1.534316676	1.490930795	1.698879244	2.144126747	2.101186183	1.555922109	1.983693352	1.936426965	1.358265601	1.351198986	1.554348637	2.92730754	1.876450245	1.893753931	1.56118991	1.709178938	1.45149468	1.723361265	1.522812002	2.14056013	1.840906467	1.429369672	1.711129816	2.01880192	1.961558015	1.587958381	2.023163703	1.905702535	1.722297762	1.643833752	2.190021142	1.655595042	1.767091552	1.572295686	2.167290267	1.821393354	1.880603053	1.219903388	1.783838277	1.395171784	1.458184397	1.548637207	1.570967904	2.324761819	1.68625978	3.157282329
MFSD6L	4.880752193	5.513112499	4.844619457	4.204505679	4.38695085	4.984148108	4.986942028	5.889575172	5.032503854	5.234297491	5.896063027	5.288442606	4.65852813	5.343968142	5.494974094	4.676520871	4.61945088	6.157324065	5.830116207	4.672758204	4.994664654	5.098506225	5.678667403	4.173727523	4.924009377	6.644925459	4.327934403	5.423473616	5.581464311	5.742230814	5.486546404	4.213839078	6.17565065	6.231441795	6.029557744	5.899734771	5.81162425	5.709691093	5.75400514	4.733140117	4.519604914	5.4512841	6.060569532	4.73265448	5.345362349	6.360025835	6.057755937	5.940860793	5.647176405
CDH23	4.971912422	5.855515371	4.915133716	5.722660392	4.972230952	5.09752942	5.595793771	5.655897412	5.990514673	5.254235772	5.542997781	5.528785058	5.59295135	5.958493942	5.873414948	5.122395529	5.346825285	5.735368224	6.060737339	6.068101354	5.499877552	5.921359732	5.191099878	4.853701613	4.838539369	5.877084023	5.09921588	5.758794264	5.588484676	5.680758531	5.869242648	5.193140834	5.85334259	5.892070614	5.668055418	5.646664441	5.555060462	5.727553857	5.561144441	5.172145855	5.542997781	5.063215077	5.78121569	4.977948	5.595793771	5.421033008	6.052627534	5.736685327	5.334970486
ANKAR	1.889740278	2.815605367	2.4449133	1.860770193	2.236192591	1.894499412	1.815160317	1.791130878	2.131398132	1.940317706	1.802124848	2.236685426	2.465493292	1.200696338	1.96988111	2.59432727	2.195483768	1.965457343	1.644988976	1.830414784	1.848711813	1.835745562	2.148524096	2.206870141	1.737931628	2.445618474	2.404932641	2.284909899	1.708323123	1.602654535	1.809401635	2.599703468	1.994986581	1.818777178	1.676399396	1.86599422	1.631036687	1.983488182	2.14094527	2.010244923	1.951422443	1.602868668	1.955177016	2.361696384	1.825975713	2.887496753	2.790322371	1.996303397	1.827543391
MEGF11	2.06608155	1.639472458	1.750585096	2.548127081	1.831621907	1.799327891	2.611167396	2.014044449	1.834237335	1.889559166	2.16023065	1.68051332	1.645639819	2.031301399	2.563435383	1.837971162	1.811189661	1.652029478	1.967244719	2.003947246	1.896815767	2.261699471	1.52535312	2.213750752	1.713374058	2.311232161	1.814622625	1.958167438	2.119678491	1.882373294	1.732719914	1.641375165	2.421536444	2.5063036	1.826260004	1.694919028	2.072382871	2.054899702	2.113396808	2.129668888	1.823802004	1.924499376	1.739216158	1.543840461	2.244275067	1.342964731	2.811309669	1.86806185	2.256596616
GPR182	3.175204705	3.260619835	3.308927196	3.924534241	3.483797233	3.187454652	2.953106565	3.391310421	3.269202934	3.469567094	3.674100393	3.562906264	3.103260528	3.66575984	3.670262374	3.338951368	2.92067709	3.506264324	3.972491765	3.905960907	3.314033742	4.232867202	3.088209549	3.031634352	3.674527917	4.656715237	3.092479887	3.154230627	3.711460458	3.521559302	3.546768011	3.242362926	3.606474162	3.792747372	3.727763959	3.506177014	3.675919492	3.492070097	3.515489388	3.226933586	2.959187447	3.66887242	3.735164335	3.32216052	3.859975402	4.827750109	4.08692733	3.360016753	3.35925988
ESX1	1.410180502	1.504182728	2.554882646	1.688301141	1.610917228	1.808403939	2.269102155	1.876766679	1.596919384	1.567189726	1.560898707	1.637190202	1.699261481	1.602868668	1.890473257	1.834937793	1.497583189	1.775711753	1.205822619	1.415715561	1.611358226	1.394866861	1.683272154	2.055136875	1.831841008	1.523558173	1.662395528	1.97298483	1.712852115	1.647650588	1.722179201	1.714752299	1.549782326	1.651002418	1.719521648	1.771464017	1.619762665	1.739643292	1.703738594	1.886903914	1.213597225	1.402695672	1.938413939	1.625679406	1.716486901	1.757002572	1.637655067	1.484428501	1.817008924
FAM167A-AS1	2.377024058	2.127105095	2.311603728	1.947387692	2.177550832	2.445438388	2.214894695	2.040020093	2.09586317	2.006708353	2.041561719	2.155899888	2.119364446	2.551683236	3.663514738	2.375964311	2.317764076	2.497467931	2.735500183	2.160894475	2.478157318	2.374981517	1.994986581	2.607287743	2.116022994	3.068079665	2.495101501	3.042093304	2.240465578	2.179711263	2.274680011	2.593267549	2.181892717	2.575147095	2.233041231	2.25535561	2.463493337	2.322215163	2.35616221	2.473680526	2.23352139	2.464336826	2.147184996	2.174549833	2.234427968	3.200788837	3.866422225	2.134108584	2.367912865
DNAJC5G	3.773603121	3.562906264	4.429785257	4.435321667	4.245767185	3.484994104	4.779261198	3.688863053	3.81522408	3.528088961	4.201018308	4.001197307	3.567170337	3.96719325	4.7089629	3.836641055	4.508786443	4.274134639	4.645676695	3.95695528	3.855382315	3.469428915	4.130825189	3.778412168	3.884036484	4.201159078	3.84764186	3.934367345	4.219670365	3.771769358	3.926281879	4.555049762	3.789526037	4.506596266	3.982741198	4.114467582	4.204732165	4.166073195	4.28743589	3.901763421	3.350633966	3.845293777	3.497900168	4.236003576	3.75683298	3.922091966	4.290979116	3.673614356	4.35506282
WDR88	3.54426313	3.399567769	3.63375349	3.654359492	4.230735629	3.693704328	3.611679798	3.423054484	3.649734453	3.347672346	3.700848291	3.592041897	3.700153157	3.44687282	3.911720565	3.659450895	3.543476671	3.476010674	3.594009849	3.6792913	3.531378099	3.908090419	3.894867657	3.982809064	4.185259749	3.944680867	3.531378099	3.674944576	3.836092224	3.614031523	3.526565729	4.446263616	3.47089942	3.533531835	3.913781999	3.660067406	3.452328457	3.753195787	3.730147098	3.916516387	3.518255689	3.654123292	4.001036725	3.563974025	3.851407793	3.186108828	4.181257057	3.697309884	3.885639096
PRUNE2	2.244003643	1.938695939	2.35953024	1.873065407	1.930442027	1.889904255	2.343195005	2.041288965	2.062303719	1.907724709	1.834850198	1.772358417	1.949044841	1.878512173	2.679781361	2.175939315	1.720998682	2.155445548	2.609567686	2.206870141	2.406018831	1.727753474	2.261514102	2.621980398	3.180204899	1.929825269	2.669390388	2.077790627	1.804277197	2.265203452	4.446772407	3.15491918	2.424466082	2.25380921	1.728262924	1.90643112	1.852973913	1.62105688	1.99523738	2.772863085	3.041929365	4.247609428	2.275642842	2.172016075	2.045415449	2.209665284	3.414957005	1.873144505	1.565472185
MBD3L2	3.151821967	3.344059039	2.3714214	2.582921186	3.256738263	3.212023238	2.713951692	4.090017917	3.11707677	3.208502988	4.05261329	3.172301584	2.683015564	3.780512385	3.743002152	3.145458427	2.608702855	3.592205612	4.069111359	3.599808561	3.364914047	4.135138666	3.300058441	3.560650397	2.730727544	3.334310034	2.754694084	3.166714496	3.330358561	3.219748832	3.718023421	1.418992469	3.764632637	4.041762339	3.771769358	3.728031939	3.918109374	4.18009664	3.814280647	3.734884618	2.779995454	2.864828191	4.171894741	2.337440122	3.641354995	4.019732308	2.941667605	3.256422252	3.486002217
ADAMTSL1	2.26475795	2.205609428	2.843667601	2.997482175	2.567871389	2.148989141	3.338370651	2.505213185	2.820842408	2.723999297	2.4502047	3.042348171	2.696152338	2.823261542	2.490667259	2.905799787	2.989866792	2.704123953	3.45178178	2.355667014	2.358049706	2.452139038	2.504495138	2.301199762	1.680885061	2.235852014	2.510656614	2.603832014	2.352705643	2.610970892	2.23236416	2.093000565	3.025403243	2.335258523	2.703832874	2.7498655	2.746430395	2.171232293	2.695974149	1.639659393	2.616531035	2.747051837	2.61242941	1.832920675	2.611947221	2.713002628	3.00634653	2.508888737	1.794923189
MBD3L1	2.580346438	2.359912597	2.300272539	3.271351871	2.213537207	2.290946582	2.48932576	3.139535222	2.817906979	2.755246688	2.958594636	2.842985587	2.47271556	2.26143004	1.799241387	2.669576897	2.07872203	2.568432812	2.949095214	2.631042758	2.36618785	2.27242284	2.602970688	2.746430395	2.477755516	3.912139688	2.611562787	2.645929666	2.748204606	3.121449393	2.880531902	2.908630584	2.992411278	3.027351401	3.3350319	2.879701963	3.161274546	2.883929167	3.139007245	3.119975657	2.056375167	2.467617669	2.860226333	3.003997214	3.080079662	2.766778093	1.967244719	2.918375558	1.95771131
TENT5D	1.510250728	1.887387706	1.44073582	1.30368403	1.903995107	1.341604542	1.72562237	1.707279278	1.696147139	1.545857939	1.464915471	1.575428069	1.532849348	1.566214659	1.726464941	1.935879829	2.025204154	2.609652991	1.537866918	1.384737955	2.262462456	2.459984099	1.65058111	1.760887247	1.667692206	1.860424959	1.578819188	1.597063881	1.598640749	1.360059685	1.564405849	1.280963487	1.542865154	1.437507467	1.65481275	1.640423678	1.910020113	1.538650102	1.555922109	1.847097851	1.677576237	1.616231963	1.760270722	1.561142822	2.485299033	1.882373294	1.306630999	1.560571388	1.742688913
SERPINB11	2.061704047	2.017900107	1.769344816	1.842631922	1.861542247	1.976498562	2.318829496	2.104456462	2.230977396	1.779423307	2.329322705	1.8008478	1.692991835	1.858692922	2.91341425	2.029106007	1.684016857	2.127897601	2.010350462	1.540395435	1.735256401	1.487433615	1.942889796	1.577667087	1.873404758	3.154823248	2.032245508	2.199493558	1.792365122	2.077511813	1.968042908	1.288793062	2.255544503	2.462161943	2.291919702	2.253132567	2.607134818	1.810543154	2.055418778	1.667409395	1.560002213	2.142101137	2.101587294	2.064259302	2.566028612	1.892353414	2.364363751	1.852273867	2.172344947
LINC00161	1.743659988	3.837038975	1.731693273	1.664809168	1.69626822	2.397959054	2.269220063	1.993931493	1.789705417	1.862587206	1.910115793	1.91205943	1.998281783	1.487433615	1.716196277	1.936680562	2.026391347	1.837206324	1.955361939	1.740332149	2.014296434	1.256606459	1.69213776	2.130397962	1.899161863	3.026821433	2.225061239	2.623806074	1.815903711	1.664668752	2.384395179	2.71465944	1.620500131	2.165521612	2.11200596	1.759287786	2.291040769	1.905771714	2.045502026	2.307927634	2.084446358	2.476802572	2.507431754	1.871314228	1.736605042	1.584562483	1.48004783	2.090941125	2.492854585
DSCR10	5.254349781	6.390975536	5.538795807	5.473821367	5.262618736	5.352056393	5.451726623	5.93512396	5.274142091	5.399277934	5.579610616	5.320636984	5.348251214	5.823688837	5.60045814	5.25215794	4.9209654	5.848594979	6.28554191	5.144362639	5.427889384	5.431887007	5.705348808	5.32294341	5.211537003	6.885804901	5.547722769	5.373001139	5.615537332	5.394236072	5.635876319	5.227078889	5.885736668	6.303945566	6.027467537	5.461465606	5.413434163	5.711636536	5.99882949	5.878112693	4.951456655	4.951042857	6.454134061	4.977948	5.647376054	6.390113786	6.974502734	5.3656555	6.009290119
ABHD11	6.259629016	6.015168072	5.559870579	6.508402481	5.477860106	6.565478115	6.864961457	5.425307471	6.203069484	5.659489966	6.697282573	6.05503767	5.755812522	6.271861051	5.166893929	5.279194087	5.486492357	5.335108719	5.886875124	6.463092059	6.403339277	6.115461411	6.450343755	5.665923666	5.503135609	7.806428199	6.065314559	6.50384438	6.33422476	6.032876359	5.897151712	5.72815828	6.427241326	7.046065238	6.596148541	6.314117942	6.505313798	6.416236253	6.712268059	5.86949708	5.132972417	6.066940205	7.217877091	6.405277833	5.881553023	5.061588934	4.759528654	6.652665822	5.938524536
ACAP2	5.669643616	6.30110512	6.520985067	6.483697196	7.198139022	6.56479684	6.554887534	5.141517286	5.905474398	5.818451895	4.957349497	5.310841091	6.884814031	5.655831924	4.96101193	6.580619831	7.062493686	6.13789706	5.264972821	6.079225012	6.073722868	5.383354812	6.098044058	6.7721744	6.791017373	4.25159314	6.698441311	6.17318217	5.624991935	5.611900598	5.084714121	6.423052666	5.498506456	5.166208589	4.988921285	4.642505842	5.573698432	5.816856231	5.523755331	6.542540525	6.722416073	6.924467714	4.694235432	6.723171033	6.208746513	5.079957173	4.975855692	5.473523343	5.267525302
GAMT	4.189473424	4.534263161	3.471491185	4.819580392	2.990716624	3.596926322	4.350809558	5.382183552	4.247292288	4.15393785	5.164472553	5.187081328	4.314868367	5.008348568	4.138626608	4.076017224	3.166794724	4.372135709	4.48631998	3.856200835	4.770499139	4.748911427	4.37545512	3.019026274	3.77208287	5.386417788	4.052328556	3.7703768	4.9217321	4.645013881	4.767001627	4.047629835	5.096801268	5.595570406	5.342018384	5.32643981	5.664664575	4.939253366	5.247184247	4.056067195	3.701764135	4.154934414	4.817097126	3.544157485	4.857321171	5.408859176	4.427581228	4.910895331	4.474206614
PLCD3	6.457339862	6.805281482	5.438622313	6.46610944	6.109303237	6.894291908	6.339629225	5.513743107	6.341382425	6.537243533	5.771608471	6.085700868	5.174429409	5.959264115	5.63514175	6.534465666	6.348219841	4.781924222	5.130801533	6.478914806	6.964936296	5.71638932	4.894268053	6.499243841	5.993880062	5.582413636	5.444067604	5.473226078	5.757068524	6.363184116	5.629732084	5.948840422	5.59543425	5.503382162	5.378610045	6.263010721	5.456818551	6.15093643	5.101983317	6.671201551	7.08443394	7.190804191	7.241590447	5.11163095	6.16967666	4.559698069	5.603980212	6.066799741	5.56214751
IRF6	2.838665746	3.254723857	2.637692188	4.301481357	3.064288714	3.138212633	3.048944454	2.974557213	3.23976314	2.959379204	3.05165488	3.039328897	2.792224194	2.990977315	2.125919185	2.75172622	3.155776737	2.859666447	3.210902161	2.999776121	3.351702174	3.297292553	2.939863284	3.453738861	3.808878968	5.756298257	3.296637358	3.054331577	3.476985463	3.272260601	3.059523616	2.622744553	3.378633091	3.169563121	3.055472436	3.262396148	3.370689201	3.206295408	3.211275367	3.582610961	3.848033133	3.308257072	3.550656538	3.913174017	3.848210098	3.940685111	3.69572428	3.05034293	2.652694881
PTPRC	2.264199791	1.736024818	1.87571935	1.828432402	1.731745912	1.600352896	2.188431827	1.90004733	2.033580048	1.77213018	1.437003358	1.37945002	2.824043765	2.072478391	1.956571938	1.611196795	2.331369698	2.188037636	2.098717697	1.784084171	2.202788978	2.515750159	1.770339116	2.266781697	2.141322257	2.327161246	1.695504701	1.994319142	1.901189695	1.979401169	2.140191621	2.790143061	2.143836889	1.841188664	1.692991835	1.832090111	2.079897003	1.946229973	1.816490255	2.154682944	2.61492889	2.109266169	1.528291923	2.337440122	1.894590532	1.934457726	2.901400773	1.654501744	1.666286653
MAN1A2	5.860104157	5.503135609	6.306823927	6.394357219	6.499447477	5.727650785	6.595509028	4.419261989	5.22762759	5.285110602	4.728629748	4.950042373	5.855656144	4.624886566	4.572372994	5.661058253	6.438995046	4.47281864	5.353680031	5.032599705	5.169267717	4.390646513	4.550509544	6.184034826	5.940716471	4.428710268	6.042024926	5.465145796	4.960298871	4.918234901	5.158829607	6.02517791	4.409792582	4.261884957	4.651102739	3.995713079	4.659464706	4.41849991	4.651498406	5.733734187	5.672873964	5.02415664	3.8536215	6.459712925	4.890157177	3.726877144	3.887767386	5.146698565	4.009674332
RAPH1	2.344977747	2.184737384	2.572046664	2.636944757	2.565748857	1.990643911	1.843669723	2.200655684	2.106769378	2.059029782	2.031429516	2.317003862	3.459002364	2.156672717	1.946400344	2.177456178	2.388127593	2.052141192	2.479895548	2.378295807	2.184079166	1.880498077	3.294959456	2.48907272	3.147527981	2.979191628	2.853142343	2.774860031	2.291040769	2.320106928	2.478157318	2.768297747	2.420245335	2.065296332	2.929053304	2.532658723	2.171924496	1.703242702	2.194848579	2.22424943	2.625471683	2.298338116	1.766055067	1.779738743	2.153034125	2.762091106	2.496379024	2.056975393	1.828547845
SMCR8	4.304988553	4.684891774	4.513900299	4.957349497	4.922915501	5.208817951	5.03165682	4.687064616	4.792793344	4.816765821	4.249988237	4.691431668	4.313117709	5.286434235	5.390786295	4.890479544	4.838274273	4.869395785	4.708474751	5.559870579	4.777884636	3.764140999	4.402210192	4.508015432	4.741075923	5.888147446	4.02787824	4.9209654	4.532698445	4.785447408	4.511581764	4.313322887	4.302523618	4.508227302	4.509696387	4.298417335	4.677089315	4.757539168	4.15692341	3.853032106	4.596883423	4.395811644	5.153663682	4.541236275	4.498028384	4.410560438	5.274831085	4.813674391	5.06563543
LACTB	3.273155261	3.015855939	3.504376145	2.460337663	3.918068351	3.528275829	2.528262769	1.716396193	2.953959345	3.126269275	1.43169799	2.347567187	3.561082144	2.828431972	3.224186577	3.808529721	4.269399686	2.359058825	1.143372669	2.427712536	2.126557833	3.180689037	3.521229746	3.042480551	3.712837319	2.33044076	3.546589029	2.105348278	2.851642424	2.395041417	2.19674548	4.824818604	2.32963629	1.8925821	2.014044449	1.875908044	1.691786387	2.364618701	2.034641923	2.269402998	3.448980625	3.466690392	1.863839003	4.206546186	2.471465208	3.265776474	2.769372627	2.601748876	1.442678925
BNC1	1.295860622	1.12251497	1.523233595	1.841273115	1.841500183	1.346211129	1.274202226	1.297896378	1.290060931	1.554709177	1.362567187	1.753529084	1.699261481	1.45529929	1.746108605	1.458184397	1.603702357	1.421291511	1.609436107	1.47631365	1.588345571	1.539399584	1.458438082	1.342778882	1.554602103	1.506120993	1.367315444	1.389227094	1.158389425	1.294548489	1.297396088	1.34093174	1.506778064	1.562587334	1.56133576	1.416288156	1.184097939	1.518236902	1.262655589	1.304628856	1.375144554	1.298130083	1.570723695	1.925152532	1.478432424	1.406012648	1.066260108	1.325937392	1.903549072
MPP4	1.393664717	1.323672274	1.158389425	1.630411794	1.496022905	1.657648264	1.574803126	1.45323226	1.528539046	1.206427137	1.859750784	1.582047681	2.117744636	1.734280404	1.364843642	1.443579472	1.341118731	1.686495564	2.027387758	1.479794319	1.593749341	2.324477784	1.719233653	1.354728453	1.302325105	1.370067132	1.511460585	1.481595998	1.231635356	1.216279751	1.192170517	1.571973093	1.513311151	1.683091648	1.541511804	1.412158522	1.498405258	1.157286231	1.4723522	1.48577609	1.44205201	1.793907921	1.383430498	1.552052476	1.825450447	1.21538979	1.185026666	1.66308922	1.196191205
AFG1L	2.495666635	2.680650211	2.229660878	2.826424211	3.25554424	3.034371429	2.516270335	2.31972265	2.350631597	2.117114844	2.981067928	2.403609429	2.690672338	2.193434753	2.134968418	2.717600067	3.050265466	2.97929893	2.05573894	2.451953184	2.506666408	2.467826796	3.157997952	3.03710068	2.866864049	1.945540037	2.846660291	2.872650831	2.645929666	2.576161331	2.3664868	3.003997214	2.484139192	2.268884999	2.762175497	2.563739119	2.561653532	2.251634657	2.109724739	3.346248476	2.511040594	2.141620727	2.923479603	2.476887985	2.333777167	2.368299208	2.5792541	2.417119206	2.198315274
IDI2	2.167548184	2.159773749	2.690613935	1.853103118	1.88801751	2.86030939	2.24802871	2.130397962	2.140334238	2.278200807	2.394597505	1.861860297	2.062739844	2.59442868	2.572046664	2.179353912	1.944979233	3.325692482	2.472213675	2.940673972	2.60356161	2.260202459	1.839460607	2.427933378	2.077049091	3.790082384	2.578319764	2.264390845	2.233846487	2.203473837	2.274608492	2.366840425	2.2664017	2.467267237	2.271185081	2.227091102	2.194031236	2.570686112	2.524957575	1.911241338	2.222763141	2.044851925	2.365445571	2.560664549	2.685420528	2.449208519	2.915574064	2.323344006	3.251791104
CYP11B1	4.802186388	5.249740947	3.483797233	4.99195342	4.369088834	4.871589465	4.580118316	5.390913666	4.664211687	4.788837899	5.389281825	5.070134596	4.79358238	5.257662077	5.591320156	4.709112478	4.542476592	6.071077963	6.053617593	5.597666112	5.070653607	5.010220546	5.049063397	4.112555128	4.914403767	5.604705864	4.853106722	4.700265998	5.262714249	4.978173871	5.06949996	4.687652151	5.507267694	5.726435573	5.73641504	5.311257039	5.659664632	5.382660184	5.256457455	4.277530975	4.749768837	5.505469587	6.648788468	4.553644597	5.632131525	5.801149606	5.104306478	5.133774624	6.529783153
TAF8	4.711982863	4.664211687	3.502402426	4.294494995	3.855076289	4.513531765	5.170624224	5.030892205	4.522474988	4.892736943	4.858707881	5.13168936	3.983161041	5.005760932	4.101196769	4.617238669	4.542476592	4.501835933	3.941119003	4.026751744	4.599446405	5.160550086	5.072458932	4.772658319	4.709268692	5.181920114	4.910601699	4.81617927	4.604852174	4.589345406	4.924718157	4.388495568	4.662477524	5.574319351	5.055603493	5.029776177	4.78672478	4.717951366	4.862582638	4.406704285	4.042789718	4.57339169	5.574600751	4.27465829	4.451634227	4.723769589	4.186140331	4.645013881	4.912578673
COBL	3.464327454	2.541552358	2.535493343	3.278481991	3.038545863	3.378132031	2.288383723	3.36543873	2.854605732	3.102421275	3.411325045	3.3951752	2.592050678	2.787142275	2.849509564	2.691241013	3.163154958	2.941372501	3.548964849	3.551778732	3.407053729	2.327828651	3.786488838	2.136508685	2.767631613	4.465691877	2.984503331	3.343121283	3.466543645	3.476985463	3.132572251	2.491852568	3.59213214	3.580966066	3.436868388	3.625831065	3.457138115	3.161750923	3.312134414	3.643977384	3.229272276	3.159551643	4.385108481	2.63458947	2.785432806	2.700034174	2.55178618	3.098402061	3.503459383
SLAMF6	3.715286595	4.052419141	4.847925993	4.293425969	4.93949858	4.451634227	3.874747601	3.636105889	3.731609409	3.710518463	3.974624565	3.1676564	4.393770067	3.977572266	4.4392089	4.137073955	4.29589965	3.860167396	3.555529097	3.740321725	4.261884957	3.77616907	3.873761573	4.967699616	4.477359223	4.15393785	4.004518762	4.960054335	3.548964849	3.424765063	3.467210521	4.483416857	3.580132162	4.223662342	3.652009718	3.576850383	3.9618325	2.841858398	3.50607511	4.929523916	4.307401222	4.970368002	4.612603121	4.250825808	3.066732557	4.015118178	3.130857084	3.846353994	4.667937108
ZSCAN20	4.563431892	4.683990812	3.976590909	3.921595069	4.567726031	4.669247704	4.16432023	4.540362807	4.171617125	4.363423407	5.10236541	4.697071456	4.663083448	4.645380266	4.131099728	4.28922861	4.375757187	5.077542935	4.988298766	4.842804338	4.629800782	4.310088436	4.531481017	4.502832909	4.013204354	5.191882765	4.220054687	4.559349095	4.638510531	4.674128601	4.688614164	4.193773574	4.580313918	4.892225379	4.971912422	4.884191056	4.632029743	4.230659172	4.462822224	4.964651243	4.275694754	5.047948569	4.913369491	4.995908493	4.316075252	4.154743274	4.998625573	4.7219112	5.243657406
GPBAR1	5.276836024	5.450984733	4.745938898	5.14255007	5.770422951	5.404380581	5.253468373	5.930333902	4.986942028	4.943900678	5.574258866	5.86949708	4.845720534	6.203815253	5.850600169	6.000712925	5.058790264	5.392016178	5.887205254	5.756431532	5.623357917	4.940980123	5.782261127	4.806785541	5.545523132	5.314925059	5.335456874	4.981332506	5.366178959	5.623357917	5.069901282	5.073059087	5.592289969	5.582130619	5.349330549	5.413434163	5.722203212	5.907093871	5.368592421	4.772853097	4.664097379	5.084931623	4.44903993	4.945643998	6.262052	5.923232422	6.836104322	5.47709929	4.59400596
RHBDL2	1.762092397	1.633672435	1.469372822	1.596303418	1.19979667	1.645444633	1.90842874	1.856581258	1.889559166	1.793332351	1.760031549	2.090241221	1.58314811	1.345172219	2.037432198	1.570850293	1.577667087	1.95666794	1.836780311	1.697717446	1.911645348	1.929322508	1.293806765	1.729609846	1.331235844	2.295938119	2.234623334	1.621166664	1.814213213	1.892890944	2.268100088	1.815160317	2.066349556	2.055627999	1.695225601	2.002417955	1.921096174	1.827961167	1.712184633	1.332451526	1.509449503	2.262606094	1.950217387	1.503273288	1.415774838	1.811414739	1.873440955	1.799462825	3.219171527
FRAS1	3.508903591	3.984426258	3.46160568	3.8591781	3.816332907	3.403714372	3.100162697	3.527296366	3.469669409	3.420662111	4.260138179	3.87330455	2.474793637	3.127106944	3.542421485	3.833114038	2.716753744	3.613543919	3.760415152	4.419527154	3.282077296	3.382407927	3.688958537	3.099491432	3.518100886	4.567922598	3.3725233	3.764140999	3.503644243	3.827744216	3.475275196	3.72997174	3.901697163	4.101550035	4.192262809	4.023868066	4.192932696	4.28696772	3.849072341	3.96982366	3.659080557	3.758759848	3.716588084	3.319682316	3.628265456	3.759653293	3.538255528	3.572053095	4.059133968
BRSK1	5.821279579	4.973797812	5.25203681	5.81162425	4.917256763	5.234398353	5.711526142	6.600057239	5.304254048	6.134792522	6.733080192	6.802185856	4.833200992	5.823371278	6.482015018	5.466148595	5.433363359	5.893120119	5.360203231	5.444610023	6.036758183	6.097434038	5.972005023	5.680621771	5.054129307	6.167584767	4.906817391	5.7360299	6.336537937	6.083883805	5.738879457	4.48079943	6.255504739	6.96522189	6.629383527	6.960019132	6.783295726	6.159743081	6.766723146	5.630697466	5.114790984	5.532958075	6.384239805	4.880857143	5.625480169	6.06274053	5.904405133	6.140595213	6.634111389
CRB2	3.74613814	3.602684149	3.542509702	3.916611258	2.736374001	3.70764036	3.405361391	4.737124268	4.027753545	4.018711484	4.324141208	4.056894761	3.497900168	4.553368582	4.326493205	3.631821316	3.311961964	3.981107573	5.517184924	4.065195324	3.780798079	4.81450941	4.370265704	3.369693319	3.57431135	5.252250905	3.303610089	3.762453677	4.332135341	4.564429298	4.698724656	3.518749161	4.766171305	4.634873626	4.678560279	4.622385627	4.951570051	4.604726111	4.294606331	3.46344142	3.434815246	3.576444172	4.699479596	3.484994104	4.643833428	5.462633651	4.849720119	4.424171903	4.415553037
KCNE4	2.834213712	3.008353626	3.456435711	3.081102437	3.409133872	2.578587796	2.619169032	2.878835009	2.597657117	3.301319246	3.008789673	2.884489685	2.564624139	2.436152181	2.339741433	2.836563147	3.953393844	3.267062505	3.283225977	2.074157539	3.019975503	3.264484597	2.916084253	4.146194678	3.330543847	2.789270135	3.436370883	3.362396135	3.072775924	3.507040122	3.046986683	3.671464498	2.878131942	3.206529248	3.032513373	2.920563234	2.908116795	2.485816657	3.016882126	4.121998621	4.376208878	3.602891609	3.842721316	3.808103335	2.59288889	3.024808279	2.903072527	3.748051052	3.507942169
CD300LG	6.170807556	7.835659501	6.140397441	7.534575366	7.039231719	6.143687957	6.209429992	4.904355907	5.854260225	6.8999431	6.067119429	6.329878718	7.542789601	7.061150413	6.727187459	5.831613514	6.136290931	6.261330918	4.465298146	7.951548595	5.173732364	5.954167861	5.275140997	6.296196541	8.810010262	2.760026132	7.370727277	6.544623627	5.706048294	5.858491417	4.275322037	7.883541535	5.750654782	4.040740927	5.647376054	6.617728495	5.24539107	7.159467201	5.863954866	4.132614176	4.260344136	3.869143785	3.38535838	7.284830144	7.340431448	5.626622965	5.503135609	5.156511581	4.280125967
SLC34A3	5.855379033	6.346094203	6.130436432	5.968404614	5.734971027	6.50541714	6.275272426	6.599017914	5.699449142	5.622150758	6.655099966	6.127493958	6.039886443	6.465892549	6.520179147	5.823111921	5.441423886	6.859639478	6.837025321	6.585286605	6.166390726	6.639756396	6.673546922	5.766850037	5.993261347	8.196688924	6.430670884	6.94739653	6.190501363	6.056058741	5.735191998	5.926097268	6.46340718	7.109101052	6.642667635	6.551470889	6.971387639	6.594490171	6.518655564	6.151092781	5.634573074	5.730179541	6.479404854	5.581589493	6.679909554	7.553184004	7.467025819	6.211232818	6.642410232
CPA6	1.643549027	1.538059798	1.365553502	1.724428254	1.807912966	1.951001289	1.417790894	1.691489357	1.596919384	1.814851459	2.012665216	1.739545322	1.850657982	1.86794791	2.815416245	1.514859111	1.933111374	1.5149746	1.988901493	2.153446858	1.957525106	1.716297132	1.491089597	1.30023379	1.305288758	1.29325302	1.629295586	1.839943952	1.760591256	1.642025574	1.848711813	1.501650412	1.998543827	2.4855397	1.987210725	2.079644639	2.30708397	1.511223688	1.729759417	1.206906615	1.671367186	2.474793637	2.484806582	2.154312567	1.79135024	1.563772997	1.873440955	1.640821271	1.889816083
WBP2NL	1.955095266	2.392475823	2.197748655	2.156200976	2.399938082	2.159403219	2.455572375	1.634782781	2.187592446	1.949044841	1.842724592	1.745358277	1.482482236	1.978713293	1.392091425	1.931488162	2.356304552	2.582425586	2.15581316	2.406987316	1.538650102	1.84219569	2.590056194	2.9633629	1.641875625	1.735525365	2.098352533	2.19934641	2.068062666	1.913798323	1.961133755	1.946011475	2.342500418	1.869655392	1.965724086	1.679291166	2.032036149	1.925152532	2.101095601	2.480338454	2.421332189	2.762689278	2.467362653	2.497532671	2.195137663	1.234450787	2.089548091	1.872883459	1.739216158
HIPK1	2.545688419	2.814939876	2.486465568	2.427108537	3.276964988	2.516369525	2.804040686	2.429068848	2.727049783	2.416330224	2.984503331	2.625748674	2.809451173	2.321296443	2.567151515	3.011103841	2.913146654	2.180706144	2.953106565	2.768202631	3.362678454	2.471272472	3.23890307	2.738010255	2.608792277	2.760590424	2.983750353	3.076487347	2.866864049	2.837969231	3.084583707	3.641743634	2.756265797	2.662639331	2.808410536	2.618899896	2.041639942	2.43882789	2.452979442	2.941933429	2.886913082	2.851472635	3.093277311	3.277072617	2.28664875	3.146345291	1.998989566	2.499856106	2.970753757
MTBP	1.525890804	1.443969112	1.374577848	2.386701346	1.824631553	1.568414042	1.602757926	1.768099669	1.780061987	1.464200501	1.649604503	1.629408504	1.504182728	2.014567133	1.562957794	1.807816294	1.792939838	2.078966687	1.599233908	1.666286653	1.640930875	1.413627646	1.918977228	1.585109652	1.505423816	1.019882759	1.893822357	1.314048554	1.571435732	1.888216231	1.762609253	1.633974374	1.733251728	1.968715654	1.878159541	1.590782998	1.811944294	1.729037653	1.658215366	1.615713746	2.180276685	2.262606094	2.420162329	2.032036149	1.121041312	2.169725585	2.07432318	1.3008917	1.757907587
ACVR1C	3.471816581	4.541910086	4.015581778	2.901135527	4.894268053	3.290962651	4.297122319	2.515947001	2.971942814	3.30350825	2.797895401	2.97321682	4.167984563	2.200824528	1.985439719	3.137669918	5.233950645	3.448467399	2.477239966	2.591271028	1.827838579	1.719115782	2.935154532	4.332648727	3.881387322	3.099387934	3.323547137	2.011216122	2.957287901	2.549759815	2.573705363	4.082643152	2.989303556	2.300003061	2.744620816	2.616644023	2.299482156	3.39948094	2.814185478	2.2359223	2.576961358	2.427814304	2.242505798	5.115020347	2.642806498	2.553645952	2.467826796	2.516162369	1.531894224
TMEM74	2.894642075	2.396942696	3.118485101	3.012930405	2.323159063	2.292560603	3.225523076	2.489737163	2.426741092	2.414481795	2.408388577	2.543223873	2.657136848	2.405621359	2.051491793	2.586282241	3.109578903	1.999253474	2.935598701	2.964812862	2.941136797	3.526656219	2.797801947	2.955032092	2.736517196	3.625422573	2.613060921	2.876730349	2.515397478	2.361266881	2.681209192	2.749393373	2.396751182	2.882205861	2.978974057	2.346062398	2.225796714	2.025671029	2.707731744	3.071115332	2.929567831	2.576453531	2.112778208	2.54858474	1.979819343	2.782759627	2.657816486	2.276502353	2.983750353
TIGD4	1.433282003	1.489916936	2.009880865	1.746603656	2.16462773	1.584306405	2.179353912	1.314329471	1.372410885	1.489250976	1.776162184	1.611243522	1.385230668	1.991534725	1.488653776	1.40614843	1.990170732	1.201972226	1.931975763	1.428537311	1.26680496	1.36246672	1.243560821	1.946011475	1.528092487	2.078265754	1.812650326	2.247512073	1.312143136	1.223130565	1.191036176	2.110502922	1.289363731	1.323230091	1.752882335	1.370793087	1.419139092	1.201552927	1.292033986	2.291488837	1.446270657	1.686868072	1.360059685	1.961133755	1.832482467	1.999356632	1.250725067	1.778188395	1.335884212
ART5	3.880375459	3.985617581	4.348924388	4.500674306	3.74900907	4.341487275	4.297122319	3.84454274	3.600962641	3.784008704	4.153375622	3.863581709	3.990318196	3.188785484	4.782143704	3.462965876	3.951520532	3.494137281	4.251765484	3.871869309	3.548866933	4.502207684	3.542263832	3.718747997	3.636939339	5.704284451	3.861134098	4.6376696	4.041575498	4.190907218	3.773901821	3.416138277	4.306919243	4.500098708	4.244528621	4.094893502	4.511045536	3.944955752	4.105064042	4.250470177	4.031660477	3.620461762	4.526316304	3.896262288	3.659699088	4.092459044	5.052529585	3.970115348	4.632819087
GARIN6	3.350832071	3.407909243	3.008981256	3.042480551	2.814350492	3.32388243	3.397827768	3.52190248	3.409035014	3.385583579	3.806954427	3.735704082	3.095175292	4.13919638	4.47522327	3.343470468	3.292880479	3.972162174	4.488970873	2.799800868	3.980287189	4.127945197	3.994245061	2.635444589	3.450153108	4.286881468	2.922870846	2.626467531	3.595385468	3.857793623	3.659225822	3.485692001	3.97636718	4.413436704	4.060413708	3.58628659	4.06674478	3.619507089	3.941266885	3.141843634	3.064935567	3.416681931	3.953937657	2.794044669	3.43121668	4.218467937	4.174020173	3.568760339	4.220822639
LINC01547	5.22210153	5.658315778	4.716283027	5.583864467	4.627963331	5.739089849	5.830116207	5.771733879	5.720006753	5.457904979	5.933474069	5.660270889	6.052323182	6.231592123	5.15303785	5.589740396	5.000231946	6.478914806	5.974163295	6.14183682	6.174794543	6.118572968	5.966052248	5.358643007	5.315916672	6.376061968	5.420715964	6.212663826	5.640135516	5.82951625	5.340805541	4.49940201	5.987380053	6.261882369	6.160025871	5.891357862	5.952763843	6.094302923	6.09209854	4.813474057	5.548709015	5.649904951	6.662244218	5.418015496	6.591684659	6.049522901	6.178107726	6.024906077	5.924225574
NLRP11	2.091812211	2.394165961	1.816033146	1.929153147	2.736374001	1.830810658	2.945594866	2.635268016	1.942607937	2.3007571	2.441182473	2.570781301	2.221403949	2.105991883	3.482428416	1.980845661	2.097465591	2.087295786	1.967244719	2.247263073	1.770676357	1.648354442	2.409171667	1.987047818	1.920165184	1.960694555	2.441232214	2.015385238	2.57182849	2.50054625	1.950008115	1.839669928	2.096637883	2.808449312	2.388127593	2.253988528	2.307658945	2.260847798	2.276955058	1.81570173	1.896418724	1.645544171	2.073027876	2.042344989	2.235438699	2.904914284	1.677864518	1.906587195	2.005732672
ATP6V1C2	2.374981517	2.382144773	1.574067183	2.042855675	2.411299422	2.596891092	2.014642372	2.634778156	2.495497167	2.482811064	2.618627831	2.570408343	2.364810557	2.946963626	2.590807946	2.302159355	2.40521543	2.512949017	2.696457868	1.988055684	2.592129771	2.625855121	2.091318933	1.946011475	2.050499628	3.514165229	2.637309021	2.467448473	2.656599318	2.631307897	2.604119012	1.909139241	2.61242941	3.084908157	2.324296944	2.633938036	2.5472404	3.105497802	2.373397398	2.436714776	2.063749432	2.488000492	3.255926071	2.467826796	2.424751806	2.319627996	2.268409102	2.339573868	2.738226093
CLDN19	4.452980677	3.965286026	4.262406673	3.625422573	3.81894762	3.894587559	3.319900555	4.972857082	3.846404228	4.069402103	4.18255739	4.074609078	3.684534063	3.910455578	3.382407927	3.80251771	3.591953909	3.937672433	4.506673052	3.917690709	3.915956205	3.597336996	3.998644042	4.106531725	3.232856482	4.420222361	3.807435485	4.15692341	4.271164966	4.605039482	4.468266752	4.156165573	4.741004952	4.889506697	4.671128808	4.456785406	3.819263114	4.231486675	4.588129767	3.738346486	3.294656202	3.23367573	4.110784555	3.302650726	4.392230938	4.5396355	4.772447483	4.346532477	4.268008868
VTI1A	3.484994104	3.851512298	4.337468028	3.247198378	4.346925362	4.1052811	3.744858522	3.809874594	3.685052222	3.388894316	3.607514952	3.408118281	3.887967132	3.717418746	3.632818488	3.414812186	4.025961587	4.200368704	3.148480025	3.96739056	3.976107761	3.782785965	4.321124865	3.553643227	3.793133777	4.330747954	4.262313528	4.738300783	3.662256685	3.866110898	3.791961081	3.568497675	3.650411539	3.814370528	3.872331507	3.595574371	3.815472112	3.727712509	3.644173581	3.726069705	3.921007951	3.512980833	3.642219135	3.639038796	4.048193025	4.082816843	3.00236537	3.725066421	3.352784174
KIF6	2.940571273	3.533531835	2.771736246	3.217154218	3.226255225	3.846501124	3.548283838	3.41377362	2.899609774	3.074665738	3.319059505	3.479488796	3.001169773	3.283744672	4.083979911	3.129793406	2.821126196	4.118203453	3.925869353	3.289806925	3.565244022	3.310196764	3.436125082	2.955032092	3.190727758	3.976288056	3.311580486	3.388196107	3.256322724	3.471399378	2.927605722	3.090484181	3.091063363	3.309930149	3.148302235	3.132788372	3.890248368	3.260991385	3.653482523	3.576657397	3.173742066	3.013022421	4.196049531	3.273349081	3.705416602	3.47717267	4.252762257	3.600157567	3.89619101
IQCD	5.264088237	5.319387873	5.025270333	5.165716668	4.709795256	5.362343706	5.19828718	6.204131022	5.305254405	5.355816915	5.954304466	5.574491799	5.571748163	6.555493603	6.793344614	5.257923222	4.922725445	6.271551431	6.320995744	5.547466469	5.766994887	6.182713438	5.437612976	5.103013072	4.843456293	6.623584409	5.520443755	4.641166482	5.361164621	5.803115734	5.376115056	4.745416287	5.73482109	6.198222273	5.846950143	5.51977679	5.92382244	5.973775844	6.081759757	4.174309522	5.242824869	5.429803788	6.454926259	5.137573039	5.847671669	7.0781365	6.186733657	5.589740396	6.729326837
TAGAP	5.383128173	5.104198054	5.189544082	5.049557298	4.899980558	5.138014109	5.261609716	5.620757419	5.276731096	4.912703383	5.023294201	5.131904581	5.432362248	5.31224359	5.122858395	5.431887007	4.934957181	4.928126248	6.069660924	5.994349999	5.655831924	5.660876044	4.661861912	5.41165628	5.555234585	6.291199478	5.104020269	5.333719503	6.428552712	5.423988114	5.772182944	5.755812522	5.691196001	5.755370136	5.509325624	5.036098535	5.410151228	5.564674914	5.018764755	5.111863288	5.131580288	5.647941908	5.456592742	5.004479872	5.34985076	5.883121587	6.66461965	5.45303375	5.715813927
STON2	5.872264007	4.984148108	6.287780823	5.924506143	6.328055639	5.536786936	5.212168276	5.596388252	5.704765618	5.543117823	5.221704706	5.360832785	6.486684855	4.897214835	4.656106213	6.454926259	5.842473297	4.827869257	5.316326891	5.681038727	5.99142146	5.808104154	4.909057121	5.448888588	6.2424354	4.624284119	5.716546729	5.666446277	5.224803108	4.996190182	4.927642874	5.429675207	5.150278572	4.732284293	4.610859132	4.873963843	4.751508223	5.314155564	5.030473446	6.26286182	6.531092008	6.254510765	6.178107726	6.365830005	4.634374525	4.221659224	4.144789009	5.947047783	4.63385316
SERPINA12	1.987210725	1.979819343	1.476147693	2.785351368	1.903817025	1.82051547	2.043328434	1.975556393	1.713477784	1.702213229	2.628411182	2.294528484	1.878619945	2.445543026	1.862492355	2.069932408	1.631489387	2.563353336	2.812148526	1.479635162	1.89575572	1.967825359	1.604753815	1.504307032	2.292276914	4.939307688	1.78501942	1.824112605	1.782623235	2.164301399	1.855878719	1.830013714	1.816490255	2.054975324	2.066811619	1.977141334	2.497467931	2.533087979	2.102147932	2.183259213	1.369083501	1.685363555	2.104751568	1.966109847	2.765629245	2.070379324	1.802538131	2.046992255	1.592546904
LETM2	2.751306755	3.218217541	3.170995961	2.504848133	3.244691212	2.94182039	3.440351593	2.920097374	2.881926506	2.812948917	3.160425444	3.278385253	2.824043765	3.474996356	3.169787417	2.925854151	2.482610429	3.728191597	2.839598026	2.707731744	3.016472304	3.221121882	3.416395044	3.426654907	3.113883587	3.012313631	3.613635475	2.61467163	3.133829248	2.852688443	3.301725294	2.920985941	3.140954228	2.885292812	2.880642757	2.75479331	3.039979861	3.139007245	2.622454046	2.613816299	2.865684545	3.472651226	3.95062374	2.990545156	3.337736191	3.582610961	2.921756238	2.636944757	3.501425754
BSND	2.870497816	2.456701784	1.812821864	2.733363389	2.791099853	2.434111467	2.321697504	2.098531677	2.313904387	2.276502353	2.620887527	2.860488579	1.718545014	2.265976078	2.244368654	2.211409214	2.38683763	3.08677513	1.669174893	1.626743098	1.942407443	1.830610162	2.87769878	2.16240108	2.438047527	1.633062736	2.106477668	2.431557201	2.687718611	2.651918294	2.508572051	2.495357028	2.357090102	3.071830372	2.38014729	3.260520426	3.073812759	2.335356663	2.142347152	2.584610383	2.266173909	2.583154193	2.410336703	2.222044116	2.473117669	2.349678565	2.577534746	2.460185296	2.039439462
CLEC4C	2.060733048	2.060934755	2.093272074	1.75430562	1.499438058	2.397764584	1.958364532	2.411654033	2.334700458	1.999852073	2.153865896	2.209996082	1.773484031	2.170941695	1.661032273	2.123391256	1.690004515	2.370637007	2.055223311	1.792276277	2.033790051	1.766456316	1.615605067	1.428719034	2.001688839	1.460981595	1.998805526	2.144210594	2.056870286	2.655433632	2.045609337	1.7001648	2.665457372	2.741945981	2.456948179	2.614482439	2.632263872	2.570190597	2.229459276	1.270953371	2.084446358	2.049193997	1.870467676	1.65481275	2.469602827	2.018078712	2.303240454	2.555934255	2.667658738
NLRC4	3.214851951	2.999671203	2.500951053	3.332306631	3.316151311	2.753073686	3.498755103	3.212283384	2.824921631	3.245810991	3.281059597	3.189454381	2.772726317	2.981067928	3.158542715	3.320643041	2.982361948	3.165156724	2.899028071	3.020241993	3.24711285	2.737819812	3.188692501	2.656599318	3.192575906	3.75068139	3.242461751	3.108032685	3.158186144	2.997658275	3.151520515	2.321296443	2.795145725	3.292414889	3.102130992	2.849860476	3.107915975	3.20144371	3.168762074	2.659557142	3.0280776	3.487986445	3.091171152	3.484877385	2.672088583	2.747353034	2.75489418	3.164899294	2.641848123
PRSS36	4.756623132	4.650462963	4.108297249	4.593788763	4.588627954	4.475308047	4.58911062	5.311257039	4.772447483	4.930606347	5.564164252	5.16821217	4.429572594	5.06148934	4.924826928	4.355277487	3.943511703	4.481803264	4.955137757	4.115939108	4.978622877	4.103464202	3.908659628	3.914289462	3.97929363	5.466265945	4.17630746	4.569784925	5.18038381	5.286284331	4.768291085	4.796259974	5.146591167	5.495591801	5.23910391	5.28135221	5.554444291	5.156295362	5.489261907	4.056578983	3.629597893	3.855382315	4.935787821	4.523311443	4.921218944	5.129907906	5.280135306	5.385096174	5.601587797
ZDHHC15	1.962263596	1.879212419	1.699470917	1.886650817	1.952253754	1.858692922	2.105429456	1.622277014	2.011780624	1.903347646	1.856376677	1.828650378	2.45617137	2.018995847	1.296758561	1.946322689	2.789702585	1.93544004	1.511808995	1.795736137	2.122519927	1.539794292	2.049879841	1.578819188	2.005336113	1.909834141	2.384119693	2.038598751	1.994509716	1.854937443	1.44810571	2.165025283	1.849679516	1.597537604	1.752780435	1.700708043	2.044697484	1.746108605	1.530455236	2.690933185	2.089646803	2.60683949	1.71229238	1.787776677	2.055136875	2.284657274	1.775173439	1.738668841	2.253988528
RAI1	6.636499083	6.166499231	6.091488545	5.988442758	5.51477023	6.227990801	6.387231547	7.113407991	6.419804997	6.516096628	7.295757738	6.898802595	6.386686693	6.629156104	7.021445548	6.100907508	5.691084333	7.133398868	7.348797892	6.783028864	6.267210535	7.415757871	6.951650547	5.817220852	5.990085048	8.038496769	6.258001209	6.699107956	7.070240675	7.157349924	7.008922478	5.81291818	7.425574913	7.663840544	7.56500084	6.971065389	7.315050578	7.074946984	7.15323766	5.840754477	6.03972843	5.363891774	7.203583526	5.789651435	6.906313424	7.818104702	7.94097674	7.128814185	7.66795175
CDK15	4.286415596	3.783596662	3.337531369	3.849892215	3.969233674	3.911338751	3.996291647	3.809697725	3.530902056	3.800299816	4.416833764	4.367661544	3.91694166	4.226770287	4.098669808	3.828662374	3.459078996	4.632422597	3.183639604	3.593787959	4.267026864	3.788816789	3.899115902	3.701280214	3.567170337	4.954821065	4.03470204	3.924718711	4.147188414	3.693019251	3.695300311	3.474295132	3.980371802	4.753955738	4.147582225	4.057190188	4.458863194	3.699072625	4.233972827	3.638578767	3.511069729	3.824670352	4.056779322	3.896262288	3.666600899	3.597432728	3.46985908	3.915497753	3.865022065
ZNF570	3.647357999	3.726598193	4.206292287	3.88942718	5.137021476	4.162924986	3.67179695	2.513478247	3.480009994	3.791292542	2.3664868	3.536331028	3.201185475	2.102930136	2.362944543	4.446960993	4.885732361	2.814185478	1.986578431	2.844410521	3.888922609	2.946419116	3.592505949	4.130121802	4.579280425	1.687758515	4.549979502	3.203118735	3.275415933	2.65980177	3.177693868	4.737677361	2.999217549	2.740874764	2.628303915	3.051396837	2.966984485	3.038978277	2.817824762	4.513900299	5.634801404	4.267422526	2.576708655	4.010684576	3.169036614	2.275724248	2.642806498	3.121545763	3.614661913
NUDT9P1	2.688918889	2.070379324	2.804451296	2.291702714	2.262879994	2.546876984	2.305424231	3.346155329	2.751236871	2.912867389	2.586462943	2.837524786	2.385800352	3.097548026	2.991340688	2.836892578	2.278112071	2.634687118	3.098993496	2.958333053	2.672959423	3.158714432	2.650414434	2.466536171	2.370542057	4.139611765	2.249596554	3.246326502	3.125269383	3.207251467	3.072096181	3.249486393	3.028371516	3.066061521	3.397905255	2.870059083	2.999970714	3.524796238	3.213460367	2.836619628	2.546791366	2.389519829	3.102332388	2.720572341	2.942000053	3.302223736	3.626814368	3.296240308	3.714526828
BTBD16	3.193584366	2.964727398	2.60305056	3.100661941	2.85848667	2.441405757	2.219169738	3.706338054	3.283346945	3.034799299	3.328736929	3.240413255	2.751306755	3.221291026	3.945424889	2.396942696	1.951422443	3.375885065	3.138501157	3.037189936	3.079656063	3.317502287	3.282934896	2.142681763	1.988013231	3.708519016	2.789864805	2.641663965	3.248874384	3.336571682	3.25493705	2.69789257	3.651380937	3.693409076	3.692267109	3.452328457	3.714957108	3.791666367	3.519281032	2.408968435	2.583762005	2.857484295	3.590775945	2.947919934	3.667375824	2.917323895	4.291148011	3.192275431	3.868190436
RTP3	3.617758212	3.756956061	2.885789094	3.176227469	3.864265329	3.452076876	2.762510386	3.794597013	3.298785161	3.546870327	4.34938025	3.856905222	3.291854582	4.129099008	3.233022516	3.635205274	2.972117824	3.809279683	3.779385431	3.508044909	3.391536613	3.178914376	3.964356613	3.3457823	3.202008392	4.491287026	3.940510065	4.284092043	3.900062725	3.65565807	3.593290382	3.957828457	3.450681111	4.450015194	4.009473883	4.054368146	4.069298375	3.582610961	3.403002325	3.393745838	3.501803735	3.140555475	3.693201455	3.15630081	3.669392607	4.527367748	4.697071456	3.629399072	3.287265393
TSPEAR	2.962781311	3.524219096	3.064288714	3.157997952	3.476120835	3.066934583	2.941411424	3.385091501	3.082152807	3.046626906	3.508987935	2.997737258	3.592041897	3.832407307	3.809133795	3.507826512	3.270235992	3.371172004	3.238131836	3.739716367	3.333922731	3.926799261	3.129004013	3.337736191	3.226933586	3.481878003	3.167475278	3.317206223	3.309007728	3.134785371	3.290102677	3.186204645	2.908909431	3.314456744	3.14811802	3.074853649	3.456267062	3.031531682	3.450153108	3.18030721	3.105125676	3.201124025	3.217595559	2.934315826	3.745709294	3.713972799	3.276670067	3.043435737	3.596359082
MIPOL1	2.092841697	1.78761335	1.71585565	2.563353336	2.107777576	1.890210525	2.3149149	2.072855022	2.185310325	2.142874194	1.523558173	1.916138607	1.942889796	1.639271885	1.862587206	1.916250717	2.135081371	1.56118991	1.644988976	1.582299424	1.753989427	1.436253272	1.736132052	2.024033929	2.351140209	1.778704343	1.980046971	1.888404537	1.915483713	1.745458586	1.87900503	1.954905443	2.192606234	2.052141192	1.593365896	1.616698585	2.007693574	1.52105232	1.668296584	1.545731024	1.879931934	1.741296807	2.236723464	1.536243311	1.928322572	1.729506067	1.808836181	1.730829935	1.264575943
C6orf141	4.749573154	4.216469139	4.976828809	4.708387509	3.979770104	4.675158169	4.297122319	4.135477407	4.291908958	4.253453933	4.365520774	3.442652569	4.279717983	4.551908472	5.390786295	3.670462925	4.803966735	3.820660565	3.520071265	4.056169275	4.3344987	3.481190187	4.458674265	5.724560394	5.825751472	4.298299534	5.033934297	5.07581158	3.588514209	4.146717791	3.695300311	4.647096234	3.800445606	4.121696011	3.62284128	4.492495455	4.46313751	4.078180631	3.689367346	3.74626256	4.514094072	4.186331292	3.632569576	4.490736545	3.680115376	4.527453338	3.817043233	4.129003202	4.6334156
ALMS1P1	3.884735092	4.277140562	3.946265136	4.093901836	3.852223209	4.158500962	4.215787166	4.640956057	3.863801467	4.143623072	4.552941866	4.267628497	4.170687152	4.020871115	4.256121113	3.499175635	3.417100221	4.112113558	3.95360559	4.359524809	4.184544602	4.180293997	4.44051579	3.592205612	3.850666737	4.032162581	3.91531388	4.162924986	4.162652748	4.163364389	4.135765314	3.675919492	4.183264024	4.683541561	4.49986449	4.546477207	4.81214139	4.307401222	4.410372388	3.631937653	3.830315149	4.075370404	4.92882745	3.29755371	4.337866236	4.806990054	4.643833428	4.20622175	5.414126113
MYO3B	1.531654604	1.47570177	1.121690545	1.243218614	1.612921946	1.472058093	1.920471283	1.78570415	1.523785817	1.464915471	1.800487923	1.333663805	1.552691865	1.424349825	2.403162014	1.372942229	1.448250631	1.878753076	1.428410486	1.249496431	1.17753669	2.927941345	1.565072159	1.699261481	1.12932426	1.839863567	1.505272763	1.248864887	1.643934226	1.391238902	1.638085883	1.402695672	1.476147693	1.561600012	1.237027555	1.515198325	1.499159511	1.64211576	1.462449704	1.545731024	1.592656446	1.319846438	1.309888889	1.50151637	1.394709098	1.771264147	2.213635236	1.551348603	2.481451636
ADAM21	3.366805723	3.461037131	4.072230707	3.477744327	3.406103096	3.478999243	3.378633091	3.163250163	3.121449393	3.002456357	3.202090559	3.066151178	3.413426029	3.811794586	3.386301678	3.33565072	3.155500062	3.206030764	3.720973831	3.101304721	3.125367538	3.908090419	3.126797964	3.369198261	2.922520927	4.839140353	3.260024702	3.511158515	3.23376697	3.309518177	3.059899192	4.307112284	3.219260448	3.295834423	3.138501157	3.387592008	3.495644969	3.264773916	3.25947447	4.069912699	2.734802961	3.754491822	3.180908153	3.802259408	3.34595668	3.813251495	3.41859732	3.073151511	3.447136374
TRIML2	4.696604909	4.043675989	4.373855847	4.255169016	3.352151746	4.176906988	4.297122319	5.472814333	4.599892492	4.655754118	5.275737677	4.98731388	4.029437896	5.169930055	5.481268202	4.317281576	4.006473553	4.993236432	5.038158432	4.726654893	5.002071763	4.876234197	5.362578617	3.489560582	4.613399858	5.182772715	4.051847472	4.756623132	5.026987167	5.360394769	4.68960125	4.191670975	5.459208176	5.943502266	5.354406272	5.294400163	5.423123776	5.223533271	5.696528965	3.832870454	4.101653465	4.223968623	5.316887155	4.228959244	5.046268518	5.28135221	5.604450245	4.934616322	4.992683053
ABCC13	2.254988422	2.001611059	1.894008423	1.995144904	2.591992549	2.23077196	2.16462773	2.912030028	1.961558015	1.848711813	2.607218629	2.19934641	1.981466257	2.265046389	2.33798179	1.882776265	1.587679703	1.841762602	1.509372106	3.042480551	2.513580017	1.408850045	2.331629957	1.488391161	1.564768617	2.078265754	1.835066227	1.732886943	2.221403949	2.177924647	2.209577046	1.220721118	2.255544503	2.836224936	2.443590992	2.990917134	3.239946719	2.476006274	2.415558447	2.129668888	1.787885548	2.024463731	2.324668511	1.888484806	2.324379975	1.750478312	2.009763257	2.067705279	1.906587195
IL12RB1	2.302335904	2.076472	2.238666436	2.598825229	2.609358123	2.863377014	2.9519213	2.805486744	2.862135233	2.626655073	3.192194907	2.859150229	2.808271631	3.580034107	4.025099115	3.206695618	1.475141862	3.049696327	3.440436947	2.804729772	3.222738023	3.1960302	3.208502988	2.955032092	2.758798823	4.174231479	2.683703016	2.050350556	3.005315238	2.689983221	2.88817877	2.347986627	2.91510655	3.243459671	2.946635043	2.876656059	2.644428531	3.270144432	2.901135527	3.006519716	3.005642754	3.583349971	2.097549479	3.08285301	3.653482523	2.913596964	3.768441989	2.805486744	2.85552192
GTF2A1L	1.562957794	1.907513173	1.731997028	1.271159153	1.468800187	1.150929155	1.871407626	1.679601011	1.571310601	1.586801578	2.162973776	1.50424488	1.685137874	2.190475885	1.216920756	1.518236902	1.728262924	1.502750899	1.447788319	1.733688102	1.509242676	1.400807156	1.344781771	1.573133901	2.07971237	1.507051329	1.890473257	1.635736742	2.00848557	2.038308641	1.614130891	1.501781592	1.619047492	1.634624452	1.655398921	1.832482467	1.48004783	1.883286238	1.718829897	1.305733578	1.817965794	1.766978455	1.239594805	1.652029478	1.864589403	1.462737872	1.30345235	1.343758409	1.14953526
TRPV3	4.824684674	5.140520522	4.311821098	5.020694757	4.929165353	4.596675027	4.765433482	5.121007627	4.689794591	4.935372854	5.431164589	4.91244527	4.902202586	5.128005681	5.148413615	4.827750109	4.574067994	5.614553738	4.656539182	4.790895878	4.691768983	5.316994562	4.877902183	3.703783036	3.983074636	5.747148983	4.980695808	5.434333617	5.156205302	5.423232914	5.16471304	4.025961587	5.105260743	5.276944037	5.322482822	5.315916672	5.32896806	5.237777595	5.501997003	5.049721562	4.485370781	3.828893071	5.277195116	4.191097202	4.980930118	5.868039291	5.623001103	4.924136232	5.932181406
CNBD1	1.543725725	1.479794319	2.01132301	1.612290215	1.854454461	1.563580124	1.727668029	2.023839424	1.707912938	1.410180502	2.231270421	1.675394356	1.489916936	1.329035899	1.436728641	1.55830866	1.686029024	1.788098605	2.05939808	1.692234318	1.735256401	1.36246672	1.23634111	1.339496021	1.76231227	2.005127353	1.745702238	1.479524359	1.764836989	1.735826018	1.811189661	1.491352947	2.052467162	1.929427558	2.017228038	1.840982491	1.887586575	1.713037186	2.096544233	1.387814527	1.814505377	2.0509516	1.579333978	1.832920675	1.229937655	1.783426546	2.102243963	1.92850039	2.389302054
ABCC12	2.292115354	1.93544004	2.343739654	2.454259142	2.910277124	2.056608549	2.903982755	2.085681953	1.843349155	1.850517847	2.156874436	2.246092063	2.2193349	1.688678695	2.268985182	2.341547216	2.377697185	1.970628319	2.054975324	2.907934793	2.571088079	2.845025969	1.941097717	2.301675537	1.99356298	3.602214871	1.973148607	2.298038814	2.457255103	1.684685178	2.25114262	2.063749432	2.026693291	2.404658117	2.145088377	2.219903077	2.114379752	1.69128875	2.004799738	2.094356621	1.769849298	1.864161436	2.467362653	2.207258823	2.204292459	2.748028017	2.600883166	2.120314146	2.107379926
MMP21	1.835012467	1.261732966	1.87967994	1.688301141	1.516243211	1.975897999	1.596057397	2.065986663	1.749441599	2.061613458	1.994509716	1.487433615	1.411542841	2.555838913	1.639472458	1.505755832	1.700377831	2.086588549	1.86631474	1.601477255	1.81628017	1.822233876	2.066349556	1.89551115	1.470287182	2.2032998	2.044490637	1.734172917	1.834131958	2.007814262	1.653209761	1.389292782	2.073414082	2.240876291	1.518998352	2.170280978	1.868339876	2.160038378	2.218764587	1.962572158	1.899068465	1.463453477	1.822301249	1.918445677	2.447901092	1.481749514	3.058646962	1.949145275	1.820739979
TMEM190	6.55077671	5.739042761	5.935548702	6.059824721	5.332716017	5.970535878	6.582896276	8.290043042	6.730697936	6.745483885	7.799243181	7.129461166	6.515241835	7.081060641	7.447556935	5.873005717	5.52965649	7.74088959	7.246475522	6.814427342	6.360890532	6.801104195	7.453523459	5.552114405	6.168524387	8.110942138	6.165859288	6.764757016	7.240928298	7.243748811	7.001575769	5.755091927	7.622060731	8.284198374	8.133448156	7.628834497	7.948137362	7.66511264	7.788017318	5.819471122	6.082712223	5.739449732	7.845086071	5.824411366	7.093912317	7.336901103	7.355168678	7.293682954	7.541820059
GAS2L2	4.052820418	3.986905866	3.609391649	4.0996577	3.638312429	4.149334816	4.201865865	4.730027226	3.835715239	3.964279847	4.323205566	4.313117709	4.03500844	4.535461552	4.217306345	3.991057582	3.808438376	3.963308427	4.048390779	4.092558839	3.774106517	4.455807117	4.863753655	3.342477519	4.176710297	5.377830046	4.194910463	4.564334098	4.245767185	4.106019163	4.078906211	2.834997891	4.47400888	4.824149316	4.617116887	4.733518847	4.738112368	4.150798755	4.315563108	3.638485962	3.897125217	4.286881468	4.867559873	3.876856983	4.986942028	4.278400762	4.089453006	4.019961677	4.554198113
KCNG4	2.87095825	3.373738786	2.446527369	2.70622052	2.360799381	2.621066875	2.485901444	2.924332801	2.52057085	2.714750309	3.212508147	2.899762154	2.884742596	3.147147159	1.519234689	2.944181786	2.525231175	2.824093992	2.554625973	2.826175006	2.802232966	2.484806582	2.591908716	2.403609429	2.577118477	3.298334699	2.87950139	2.976251123	3.135461444	3.210902161	3.145544661	1.920363136	3.024321427	3.479081677	3.235302135	3.244924206	3.017591639	2.874873263	3.147051199	2.420949711	2.879376923	2.711888147	2.943747789	2.948501769	2.82391531	3.093023383	3.148575108	2.728283995	2.651619548
PXT1	2.214724889	1.56767494	1.868339876	1.935971064	1.574466248	1.827754658	1.800208804	1.936502675	1.794403452	1.825975713	1.876766679	1.915214317	1.758148336	2.297861729	1.70078623	1.85722616	2.143408076	1.725335406	2.707472267	2.406987316	1.693591475	2.598625964	1.55679059	2.218559509	1.610624894	2.435893099	1.695504701	1.92606754	2.135747912	1.679951855	1.885567283	1.946011475	1.913798323	2.094715976	2.054270994	2.333777167	2.26143004	2.352705643	2.09347237	1.924013553	1.585840007	1.52819585	1.558888153	1.447087294	2.616729474	1.847097851	1.873440955	2.131478738	2.838162216
CACNG5	5.075889296	5.371019576	5.072458932	5.179244108	4.930797537	4.787637858	5.336409422	5.647941908	5.125113508	5.001203899	5.715684092	5.438622313	5.561329137	5.758239986	5.95991869	5.046753991	4.95113542	6.286485859	5.235762826	5.096986904	5.045311381	4.943809068	5.662904227	5.139783091	4.797411231	5.756052567	4.988519764	5.335456874	5.400880768	5.353680031	4.99963672	5.009527066	5.656730946	6.129013218	6.290158826	6.071926394	6.293256499	5.39011448	5.875536401	4.719749499	5.018011889	5.054993243	5.988606476	4.830325395	5.846950143	6.126288357	5.708329377	5.287613466	5.987556576
LINC00308	2.604212954	2.513892313	2.891602872	3.227174731	4.543320764	3.232930521	2.887262948	2.651151989	2.461431847	2.760656044	3.061893577	3.2050983	2.528690478	2.683272473	4.285273418	2.89987423	3.019303007	3.428730225	3.238999737	3.405361391	3.271547337	2.819435957	2.969146588	2.38376709	2.401724761	2.646952032	2.683813137	2.958084109	2.823741765	2.7124293	2.915997556	2.365537928	2.799997926	3.133255612	3.240718927	3.134363685	3.050265466	2.585877489	3.150008037	2.549844959	2.680260721	3.14919372	3.162976463	2.673237389	2.901038443	3.462148505	3.373434629	2.780500773	2.627995745
WFDC11	1.983488182	2.042259219	1.433459948	1.962263596	2.024647419	1.920797216	2.128311371	2.263908126	1.795647075	2.01629914	2.053027758	2.397764584	2.132021847	1.528749901	2.600295589	1.902830331	1.528092487	2.609652991	1.756322983	2.014335828	2.171924496	1.36246672	2.01425704	2.031937243	1.780800097	2.004253579	1.951641443	1.909617944	2.269402998	2.151314299	2.055295162	1.972062371	2.073414082	2.318148999	2.190104057	2.450827338	2.645448208	2.021390517	2.17896466	2.078966687	1.719233653	1.662395528	2.035670879	1.375655965	2.35520881	2.376435699	2.645858	2.178436869	2.374981517
JAK1	7.436407263	7.585396428	7.799243181	7.830410905	7.901010948	7.800876635	7.731114147	6.73888341	7.406099208	7.31890677	6.619169186	6.869308638	7.683197034	6.672051173	6.609373239	7.279264494	7.972247541	7.23901357	6.972747457	7.487095215	6.459242337	6.215603494	7.361281165	7.882376688	7.800318829	5.839465127	7.8653834	7.608674291	7.06999121	6.965746528	7.054915794	7.74273188	6.514142569	6.210431037	6.877527544	6.406898778	6.629616394	6.697282573	6.654820121	7.388717138	7.384110229	7.264538684	6.322242857	7.750054407	6.660223024	6.061172459	6.140156677	7.06018363	5.837674973
CDC42SE2	4.549825516	3.302177029	3.605856186	4.933096843	4.528050223	4.714263528	4.049471857	3.514076139	4.978173871	5.226123885	3.505487599	4.283607122	4.522806818	3.381892514	3.672526624	5.195723035	5.151671483	4.098218153	4.296525515	3.715623534	4.495230182	3.584704751	2.704123953	4.732026422	5.352820378	2.878940659	3.260024702	3.473506407	4.17278957	3.517828436	3.967293442	4.188477948	3.87143723	2.981713689	3.37014115	3.582336231	3.447136374	3.915607532	3.709852704	5.110634375	5.657600335	5.468167284	3.596071871	4.566673703	4.266211739	4.238192707	2.189012039	4.050196311	3.772252795
ACACB	8.672619229	8.242398507	8.061581177	8.346569335	6.885804901	8.365942249	8.103483953	8.314789137	8.305240435	8.260133459	8.927243583	8.819089795	7.689231804	8.4178942	8.477178404	7.353253677	7.527429885	9.118213973	8.945242645	8.06129915	8.089785495	8.823633909	8.706016407	6.992701787	7.754861502	9.481831639	8.175344946	7.873905653	8.79362464	9.504049908	8.836463291	8.103483953	9.468579999	10.22853758	9.654180119	8.908411192	9.265861589	8.784331147	9.22728872	6.643700147	7.16847985	6.8999431	8.412812733	7.550949338	8.604745659	9.279460349	9.265861589	9.012789189	8.67985466
COP1	4.763904843	4.600074992	4.810057428	5.271744089	5.634670462	5.029570588	4.773713997	4.238192707	5.008948774	4.780654689	4.310518788	4.105232723	5.012169432	4.447987438	3.654045872	4.886290291	5.473609411	3.818192689	4.733409014	4.729505462	4.538241562	3.837807241	4.46011991	5.517323882	5.490843842	5.569227298	4.632341992	5.005440811	4.586978256	4.614119455	4.644234807	4.984148108	4.301290023	4.014682555	4.325311519	4.133235251	4.344877284	4.654342954	4.637879267	4.789584735	4.93100219	4.662674229	4.354255782	5.462633651	3.946413426	4.930057232	3.767936194	4.581397635	4.567133766
STX6	5.822229086	5.897006543	6.303773184	6.228970722	6.088132321	5.864110942	6.356489529	5.519991648	5.723551677	5.79856058	5.385973729	5.365012506	6.270897265	5.768341695	4.279152166	5.851167093	5.765085388	5.32294341	5.808104154	5.837374836	5.656351004	5.727063491	6.261007539	5.988606476	5.349769286	6.849005981	6.21081755	6.152411844	5.43588277	5.884042016	5.926703009	6.123811813	5.745703777	5.25052872	5.381552713	5.209233263	5.45313611	5.613317381	5.488393364	5.755230069	5.43371382	5.334418994	5.292594881	6.322242857	5.951459726	4.308153549	5.591668769	5.807685452	5.100501274
ANLN	1.9052504	1.717658046	1.976318253	1.839077765	1.784921218	1.973461035	2.334700458	1.920895366	1.758668385	1.805262046	1.967649552	1.819166436	2.022563812	2.397872897	2.691669165	1.621166664	1.990170732	1.878753076	2.647801164	2.031301399	2.014296434	1.752780435	1.613281224	1.341118731	1.907923949	3.173742066	2.097650289	1.805779064	2.007331122	1.804117395	1.898858482	1.368185073	2.06608155	1.985010556	1.94686645	2.00370746	1.745311951	1.659365871	2.180185128	1.461503973	1.605714212	1.870163129	1.824959673	2.491585861	1.884095687	2.13873498	2.598246428	1.909139241	1.772235547
SPRR4	4.676952609	6.022827831	6.231300276	5.648534682	5.041610777	5.550518779	5.342018384	4.543929433	4.449920029	4.416158101	5.264088237	4.832791558	5.431887007	5.486820061	5.519502945	5.032696557	5.498626332	4.468984473	6.710519593	5.000328057	5.002160945	4.376430907	5.275140997	5.828018592	5.785333985	9.183928511	4.770499139	5.665163222	4.715386042	4.708474751	4.417411199	5.60369853	4.739111777	4.922145427	4.841416576	4.982204814	4.919229566	4.901714995	5.109958226	5.199687624	4.762569418	5.338187764	5.271468878	5.138133358	5.332935041	5.122577159	6.069201348	4.671959484	4.958760815
HSH2D	3.842159603	3.645071011	3.759350331	3.852103496	3.326113929	3.179557259	3.571440168	3.884142329	3.393793527	3.408239101	3.68193519	3.926998052	3.623229089	4.363423407	4.216023873	3.424765063	3.372014353	3.61844713	3.592422674	3.821973677	4.373855847	4.183462008	3.32995423	3.475493208	3.36248835	4.05972261	3.416138277	3.541492253	4.695805958	4.046810109	4.041630502	3.933735367	4.159761453	3.999121152	4.314287048	3.999853899	4.254150838	3.610203559	4.381894923	3.902664024	3.247694182	3.970472229	3.965742864	3.42701957	3.606173704	4.532264019	4.697071456	4.117554574	4.599018985
TRNT1	3.394628531	3.282741946	3.266964402	3.576746072	3.690697861	3.29779848	3.279712885	2.715992059	3.460813008	3.129363914	3.23937213	2.843667601	3.154540546	2.352426274	2.77070719	3.177170263	3.605469478	2.707950077	3.502402426	2.917910086	2.863933133	2.749024092	3.521052851	3.35551488	3.288886958	3.743978116	3.724975166	3.922399917	3.183956359	3.219748832	3.431475719	3.264298335	3.232438381	2.80596146	3.256625851	2.804040686	2.99893636	2.819792321	2.987184228	3.805714313	3.134908845	2.852570769	2.809951466	3.117331831	3.514858872	2.673941146	2.787319968	3.255731755	2.692536163
TMEM163	2.523119598	1.929153147	1.633357476	1.688301141	1.826677143	1.925776399	1.774403549	2.394551081	1.964991302	2.434326906	2.401724761	2.580346438	1.857969192	2.271470312	1.999761716	2.206003447	2.038491186	2.514638183	1.318856422	1.668081606	1.826581837	1.775711753	1.702435216	1.449108072	2.167098629	2.116245665	1.678403858	1.863426021	2.069932408	2.461251175	2.258803292	2.001171715	2.338243199	2.4345522	2.494275174	2.107055882	2.127989536	2.177095742	2.867129349	1.61303741	1.746108605	1.874146019	1.756444264	3.007078842	1.855390329	1.599591412	1.688247416	2.120952088	1.821747711
ARHGAP5	5.484662132	5.074516699	5.528836531	5.921814598	6.13298943	5.948163428	5.961698066	4.580489115	4.941660864	5.000123534	4.313959897	4.569639312	5.511394848	5.109021937	4.572372994	5.210693215	5.834238908	5.1287166	5.050572416	6.166876985	5.055956994	4.435771494	4.961119856	5.702410943	5.641062769	3.242010291	5.666814701	5.161156986	4.823444065	4.648259503	4.943073842	5.404289834	4.846685344	3.963578159	4.504953822	4.538042987	4.758766186	4.884125954	4.518559193	4.879968385	5.249405622	4.761110727	4.911791211	6.243359022	4.915014699	4.98402759	4.501193087	4.847726462	4.311593418
HERPUD2	3.051234955	3.312841985	3.436370883	2.77942251	3.752641356	3.518255689	3.323429169	2.562440844	3.234544786	3.044742326	2.781754385	2.745928253	3.759653293	3.7572442	3.812306768	3.992656951	4.367114525	3.270071024	2.506860392	3.60815857	3.140882786	4.553270151	3.547656966	4.607773307	3.274740407	2.813845225	3.442478778	3.002905638	2.679862452	2.714036927	2.698757829	3.664099993	2.702061352	2.590411496	2.56364267	2.955712387	2.477355049	2.907737012	2.428343599	3.471211532	3.944592355	3.083844233	3.113569452	3.713021512	3.421946619	3.095175292	3.624466189	2.853849635	3.724608286
JMJD6	3.611183174	3.525388087	3.832658907	4.092558839	4.285869403	3.212187742	4.297122319	3.483996314	3.175942948	3.182881244	3.648975286	4.090017917	3.374042723	3.908560529	4.343132245	3.363585505	3.978420953	3.92763872	3.811948457	3.549848815	3.727435115	3.45541306	3.23890307	2.946008729	4.036185559	4.678463001	3.870971881	4.201759462	3.832220595	3.424246195	3.94769126	3.300424994	3.645170418	3.61038996	3.619141226	3.384120303	3.89497389	3.575098818	3.483797233	3.671109686	3.388614799	3.769523498	3.965742864	2.837172717	3.475555927	2.844330382	3.306421458	3.593290382	3.807140843
SRCAP	5.585441307	4.980695808	4.849125974	4.891902452	3.841006971	5.406833299	5.010786541	5.690957631	5.59567974	5.542997781	5.627125865	5.524509772	4.967202019	5.509562112	4.874431437	5.064222286	4.70768798	5.529187304	6.049522901	5.559112183	5.605204073	5.074913617	5.065857847	3.804415776	5.058537198	6.082942155	4.650694811	5.237201735	5.480791153	5.810080299	5.81630084	4.141604529	5.834361028	5.859377942	5.725880988	5.779809525	5.884207697	5.714598774	6.110096005	4.866012932	4.34928506	4.58679769	5.82951625	4.729253441	6.025731942	5.095667672	5.268783229	5.741572175	5.465265393
MAP3K6	5.380046871	5.666957043	5.427581732	5.624485232	4.565009871	5.238635518	5.231945933	5.686041313	5.43969318	5.637213224	5.974793369	5.750773663	5.296356646	6.252786516	6.439835987	5.373505403	4.516592428	5.85664087	5.924282189	6.110719563	5.732223632	6.174645623	5.438870609	5.388437252	5.101435705	6.474793687	5.194302249	5.345580149	6.085568672	5.856064454	5.827194231	5.439937649	6.240288172	6.371177185	6.326543572	5.718938245	5.766363798	5.574025238	5.953468467	5.307522144	5.021410529	6.073536113	6.703397696	4.997640239	5.8260813	5.73860105	5.711889384	5.733194655	6.36106376
ARSG	4.755120553	4.483685917	4.170170641	5.071377428	3.812224085	4.598912227	5.300537148	4.245869394	4.773147575	4.913369491	4.146386849	4.249659064	4.36255943	3.654886658	4.93949858	4.591117243	5.192222333	4.042388936	3.945858796	4.594984358	4.958857447	3.509812175	4.763814801	5.576970195	4.8007945	5.143242343	3.885888867	4.165628345	4.157586491	4.603122318	4.659546212	5.147881618	4.004808253	3.694789755	3.98885248	4.23609518	4.1893833	4.351722835	4.179718581	5.685922179	5.435103621	4.79405137	5.471526049	4.367014909	3.820567885	4.208583949	4.554496751	4.105921649	3.66676209
ZNF101	5.67924095	5.547998516	5.840488493	5.167275644	4.902473564	5.163739834	5.181342898	6.164164512	5.626622965	5.191199222	6.097753243	5.795092417	5.593961664	5.607346183	5.926447539	5.176179047	4.817255107	6.006493147	5.864370987	5.724150408	5.360203231	5.967439036	5.557605138	4.912843386	4.71148439	6.040839897	5.739219562	5.738001635	5.482958243	6.26286182	5.836175086	4.888664469	5.842903847	6.345917092	5.884636841	5.719272754	5.898328112	5.690581631	5.812477435	5.282272527	5.208190227	5.540873093	6.000712925	5.398410432	5.614553738	6.730059279	6.455720224	5.54426161	6.229692176
PTPN11	2.751306755	2.921149038	2.756152789	3.452133644	2.783024689	2.645080514	3.260706045	2.116245665	2.582628952	2.793515102	2.828431972	2.616907551	2.368187154	2.044697484	3.324859602	2.554197639	2.48338546	1.986777676	2.331026958	2.549957032	2.583322742	2.762876523	2.17183603	2.769633115	2.748857439	3.445234457	2.724348284	2.847488322	2.788476747	3.022069529	3.1033432	3.989754776	2.915574064	2.713756914	2.891809584	2.659352259	2.562531104	2.350868699	2.879376923	2.988069539	2.732920203	2.33358525	2.309922232	2.988412575	2.176931355	1.917209063	1.695426062	2.96898418	2.644059615
KLHDC7B	3.431681289	3.18059475	3.208591705	3.189299248	2.992115659	3.948083017	2.891046741	4.422539054	3.65996206	3.702996397	4.011578625	3.672001244	2.983572745	4.105064042	4.273778185	3.302454581	2.781754385	3.523254523	3.33762513	4.337271656	4.165628345	3.353990447	3.579849252	3.493915138	2.666395026	4.558822507	3.206953327	3.388196107	3.656155015	4.003935397	3.81538371	2.540997084	4.40687986	4.187663823	4.264412807	3.749290133	4.288159353	3.780161457	4.148125768	3.782712615	3.510054054	3.787224588	3.862989455	3.438700862	3.577227748	3.747689544	3.527370577	4.44734653	3.818192689
ZNF626	4.973628372	4.761954698	5.706328098	5.721369301	5.556636781	5.577335173	5.330899196	4.575598832	5.177753806	4.968645736	4.682266408	4.805118464	5.487967492	5.038621603	4.741413716	4.901610588	5.277339944	4.824580843	5.423232914	5.728398901	4.897862777	4.23749498	5.039488305	4.808490856	5.750868353	4.060834853	4.848940653	5.101887203	4.524213283	4.833968108	5.010335072	5.755521651	4.782231804	4.328715857	4.758324905	4.735162232	4.482894895	4.610859132	4.38381322	4.914686476	5.222633292	5.332480672	4.615205395	6.153698127	5.468295714	5.233098426	5.267841259	4.970022771	4.84595501
PHC3	5.389745953	4.912312926	6.206082467	6.077236419	6.278568332	5.946915296	6.298465343	3.920604507	5.072374075	4.798497341	4.444826064	4.4388147	5.388562066	4.566875396	3.604009764	5.546473755	6.209549712	4.97838706	4.528669705	4.592390657	4.672804731	3.908090419	3.983760447	6.454300795	5.295903274	4.101453774	5.538681976	5.099754764	4.895249965	4.72382075	4.947454242	6.384942558	4.684774119	4.433724508	4.74328838	4.773331129	4.644017361	4.585024969	4.934323948	5.581341967	5.157813861	5.221086124	4.044679146	6.246933407	4.508504952	3.699072625	4.474988059	4.724388485	3.771320288
IL11RA	7.499577163	7.58451628	7.467789142	7.182621543	6.2973791	7.752757348	7.602701234	6.431893797	7.182876709	7.12819775	6.873405157	6.996354122	7.73711915	6.911122932	6.625753291	6.808982276	7.520792403	6.655416903	7.353253677	6.612751251	7.059857409	8.212928685	8.135021066	8.103483953	7.883541535	7.371511761	8.33263092	8.069156357	6.957289147	6.534310472	7.005231327	7.249855566	6.255891125	6.63560556	7.043073158	6.890525765	6.222756453	6.714586334	6.598831404	7.02812784	7.517948646	8.118178897	7.128510014	6.552790079	6.960019132	6.217521207	7.019763284	7.240272083	7.726747552
TNFRSF10A	3.919016618	3.549227003	2.473595904	4.639482716	3.589648652	4.049389213	4.272693741	3.744665436	3.778930385	3.428830622	4.091777498	3.957276726	4.09099833	5.029776177	4.381106652	3.989372753	4.358922383	4.520193131	4.100250816	4.079771624	4.485370781	4.95303409	4.484679842	3.318061109	3.86882773	4.019576704	4.350091847	4.14234029	4.037873244	4.459170832	4.336660798	3.752738309	4.201018308	5.01934819	4.265580449	4.101453774	4.222848008	3.901589151	4.569374696	4.244925747	4.126128964	4.353539739	5.158215468	4.191097202	4.867964241	5.377707474	5.061161013	4.061871975	5.130093701
HPS4	4.127783081	4.801354157	5.50702706	4.611069371	3.635839409	4.442716305	3.906503287	4.331474448	4.295982857	4.411600983	3.930851578	4.537963317	4.728729409	4.697491674	4.887903742	4.382282259	4.939119757	4.705088599	4.523215722	3.896262288	4.424627629	4.465107312	5.06949996	4.466581089	4.25725716	4.79835884	4.655215757	4.604502141	4.436246056	4.303728656	4.352308288	4.277530975	4.43910259	4.438477073	4.563267203	4.551335591	4.444367146	3.973740752	3.855679796	3.800890872	4.21789488	3.958756685	5.206824115	4.453138073	4.798996023	5.11403048	4.831409312	4.155755394	4.785538656
UHMK1	6.198010011	6.293070336	6.706887971	6.98069535	6.722941224	6.52848076	6.499447477	5.755672192	5.887991874	5.837796708	5.501143001	5.647511397	6.538122889	6.33935674	5.705771231	6.231300276	6.265208279	5.899166136	6.42838376	6.281280993	5.827490403	5.298463391	6.207380034	6.174794543	5.851705158	5.2071766	5.970856596	5.909488451	5.686396102	6.085416362	5.768701401	6.467842544	6.06793731	5.682181861	5.499280883	5.396002051	5.965888377	5.505469587	5.819973185	5.892794696	5.865946042	5.316887155	5.586580995	6.872952828	6.311804166	5.644631972	5.007446149	6.005383243	5.055421509
TXNDC2	3.221291026	3.554437072	4.141687439	3.578366751	3.474912485	3.363116192	3.171281615	4.476610443	3.883499922	3.381892514	4.514939415	4.152719662	4.077790373	4.001197307	4.313530246	3.321230177	3.422088678	4.026162141	4.603233788	3.556619673	3.621592956	4.681415144	3.945955339	3.224446362	3.75068139	4.064376966	4.029205325	3.541316402	4.205082237	3.91677546	3.883399493	3.031941085	3.821544883	4.463432614	4.212164765	3.805279958	3.91152525	3.990799307	3.569882268	2.944181786	3.350633966	3.982741198	4.188975977	3.2965653	4.351375352	5.096801268	4.564038295	3.939525081	3.808984807
NAV3	4.069402103	3.990991044	4.757016092	5.846520581	5.925314097	4.36984637	5.763076691	3.940685111	4.069111359	4.272693741	3.640100217	4.218746711	5.664406535	3.699945944	3.715704137	4.783542806	5.92978328	4.368824525	3.838743968	4.080958682	4.073454567	3.736688237	4.786501401	4.491624153	5.195348375	3.421617194	5.557122273	4.46618346	3.992738448	4.23488223	4.416158101	4.567075887	3.528863292	3.179848799	3.678610088	3.29704856	3.815735156	3.437707093	3.711048036	3.827237963	5.156205302	3.886417081	3.306421458	5.352648389	4.317399513	3.302223736	3.367613768	4.060732701	3.620294396
C5orf22	4.379468981	3.731609409	4.238192707	5.176777153	5.112634487	4.608784925	5.017184921	3.313428383	4.208334806	3.810009184	3.111465722	3.62591056	4.871849558	3.694067608	3.595296244	4.497188802	5.078416501	4.190907218	3.63375349	4.559013755	3.995878226	3.733899455	3.344357284	4.534372849	4.537623728	2.728751501	4.338611628	3.889576521	3.499822379	3.382693823	3.641743634	4.587272884	3.501710712	2.697971726	3.359348247	3.030336601	3.806277738	3.227772636	3.274740407	4.638928035	5.09752942	4.654776199	2.766703485	5.0069138	3.584119123	1.982780279	3.359053807	3.63745953	3.389131744
PCDHGB7	1.591277729	1.813130779	1.925678682	1.335208453	2.432259777	1.654501744	1.535280157	1.239891305	1.690004515	1.603285925	1.185414538	1.225980078	1.287004023	1.473834062	2.065881589	1.473094471	2.078059928	1.751830435	1.517682068	1.741296807	2.191457401	1.555922109	1.522928554	1.502612699	1.538650102	1.329931122	1.867638729	1.58348814	1.39024929	1.294869409	1.630651159	1.982132814	1.434373341	1.098330106	1.431996892	1.428410486	1.187622701	1.494379173	1.431567548	2.174371217	1.962459976	1.703242702	1.381809554	1.456171435	1.326934999	1.188020015	1.762907572	1.380343633	1.487039966
ERC1	6.516522127	6.73391351	6.764757016	6.890819665	6.935741914	6.934768025	6.52927969	5.575440479	6.331522126	6.14172321	5.69368938	5.806466694	7.181351523	5.841067487	5.515245054	7.083557433	6.720145495	6.268617229	6.714586334	6.5790328	6.068308051	6.319597447	6.760304633	6.638936914	7.119946835	6.10058937	7.432128071	7.088985514	6.033004491	5.830444465	5.983108192	6.997170914	5.773203775	5.351968357	5.924773345	5.355390801	5.637316704	5.67924095	5.662633965	6.907075089	6.758258976	6.766956874	6.950033973	6.477180836	5.957203655	5.361388483	6.095798097	6.101268373	5.561657412
FLCN	5.11965502	5.623490068	6.488469072	5.995669177	6.325056038	5.96226059	5.177648549	4.398075122	5.018451769	5.313337373	5.125245855	5.127655197	6.825384565	4.997530652	5.782369032	6.454467411	6.188452445	4.646110816	4.988178148	5.920214215	6.098511675	5.193746187	5.848759719	6.777419748	6.157324065	3.853128917	6.587424298	5.119304568	4.940021075	5.234297491	4.93957689	5.659361349	4.751195303	4.447266858	4.182663178	4.711366207	4.532806577	4.726461633	4.759427899	6.604350571	6.261161625	5.991301306	5.286486827	5.45034576	5.137230799	3.42007863	4.667580449	5.119213634	5.353865748
JMJD1C-AS1	4.303335043	4.739920124	3.989704263	4.37108022	4.280014162	4.680428108	4.356555535	4.980819319	4.08472798	4.389125337	4.409447964	4.597294197	3.939724792	3.969735559	4.976063572	4.068395415	4.079638933	4.386044635	4.990991823	4.808051999	4.268597145	4.347105188	4.559484292	3.791761619	4.337659148	4.889103791	4.226292288	4.630258996	4.710556815	4.591749586	4.45221389	4.170504239	4.607471025	4.887206863	4.306063999	4.143623072	4.633521647	4.657919246	4.751728094	4.570107868	4.255565703	4.182951077	4.460000741	4.056726289	4.838337781	4.615477072	4.708191606	4.179899441	5.170624224
LRRC7	1.60991301	1.707992674	1.417982374	1.636317336	1.420558243	1.629643783	1.946788348	1.691385995	1.516729785	1.662610239	2.056108047	1.936063995	1.708323123	1.62105688	1.585444458	2.059029782	1.330631592	1.795164603	1.910492597	1.732220643	1.644335404	1.618190146	1.321714975	2.349790381	1.43074228	1.771636069	1.42713983	1.644516801	1.830610162	1.948208899	1.438373864	1.248546008	1.68625978	2.129185372	1.5358622	1.627918195	1.851436659	1.512486462	1.84775028	1.545731024	1.525771897	1.737634016	1.646370932	1.496022905	1.612921946	1.966442734	1.753989427	1.476577209	2.638081157
SH2D3C	5.959120406	5.46012666	5.121692376	5.984250983	4.956465283	5.727650785	6.190045544	6.120612479	6.328817484	5.894367941	6.338824002	6.10883039	5.515373447	6.192097614	6.483049959	5.192557902	5.898850932	5.744649544	6.327901158	5.965712318	5.831885277	5.792632477	6.162243936	5.341543065	5.71374229	6.768912366	5.673297428	6.653457756	6.604746193	6.49292694	6.05029481	5.868718921	6.043063857	6.848775429	6.49344065	6.513712233	6.207032178	6.399663283	6.40180237	5.91213512	5.740306021	5.533557354	6.733351576	5.903709509	6.240713732	6.670143377	6.366702222	6.363599155	6.509154699
PPP1R3B	3.219976743	3.070785732	2.894736346	3.103073544	4.190206749	3.32134665	3.470573487	3.806110703	3.36691649	3.170512687	4.018490456	3.511462552	3.386760489	4.402968022	4.053831589	3.404883492	2.893211317	3.418149808	3.650822067	3.373434629	3.566578018	3.810428459	4.245965712	2.759051089	3.603309383	3.492070097	3.612178489	3.316057331	3.795564498	3.645375296	3.799323011	2.838713031	3.886646867	4.349679369	3.727763959	3.884818532	4.185949118	3.79964817	3.590775945	3.048312871	3.262555467	3.133255612	3.993796485	3.16699485	3.736606108	3.471601171	3.731356679	3.986412149	3.157282329
SLC9A7	4.64928531	4.718820156	4.835953218	5.058034813	4.281761702	4.863753655	4.835086701	4.760392201	4.823949245	4.494297263	5.273606922	4.873671596	4.614741778	5.054719673	4.806600619	4.470362686	4.542476592	5.205882277	5.163114351	5.294172937	4.681649917	5.055868309	4.739702724	4.078715664	4.787768837	6.38919626	4.430070059	5.263660736	4.776020705	5.283363889	4.707175039	4.773228217	5.03212849	5.579170383	5.147349157	4.833115489	5.355930337	4.657816441	5.199581531	4.556838539	4.728629748	4.47440024	4.81450941	5.241560752	4.868057863	4.940980123	4.649118691	5.055211042	4.937771631
IGSF3	4.487814856	4.512580336	4.911144595	4.126853797	4.801152531	4.881398665	4.214891769	4.445319448	4.300482046	4.360385983	4.732720503	4.465593877	4.187773418	4.612063385	5.142440943	4.769144573	4.597294197	4.968386393	4.779143632	4.389125337	4.826395727	4.978934394	4.885631917	4.158294078	4.567922598	5.115020347	4.604950145	5.111085185	4.913267832	4.498953078	4.971704326	3.866626338	4.344877284	4.563726123	4.636648646	4.996792222	5.406035081	4.289129197	4.30526351	4.766920561	4.659656784	4.846064178	5.870573203	4.259270755	4.371919132	4.853212546	4.436348326	4.852270464	4.724281491
RFX6	1.617747844	1.639472458	1.437344995	1.335208453	1.170215087	1.745265625	1.823371257	1.719617258	1.666895347	1.409692458	1.504808603	1.136443404	1.674517736	1.417260675	1.216920756	1.463776517	1.393320381	1.733406771	1.220337009	1.567564932	1.394709098	1.646577769	1.690098896	1.556435618	1.611150067	1.603645817	1.695504701	1.540825569	1.401312932	1.882878829	1.833643178	1.850801842	1.299313529	1.465867225	1.603758897	1.604128565	1.732802462	1.647843057	1.506384579	1.459920287	1.410826285	1.438514	1.622066936	1.402466398	1.400349422	2.81580213	1.873440955	1.671816462	1.631036687
DIRC1	1.252395818	2.224691259	1.228215455	1.453100248	1.608358727	1.530623985	1.796957771	1.089548327	1.269965771	1.491848083	1.331010961	1.341604542	1.492983814	1.54800409	1.392296118	1.241871987	1.215022313	1.393494541	1.673645131	1.601477255	1.436576985	1.388569364	1.451210949	1.492015279	1.846026922	2.883011649	1.477250521	1.654369584	1.211849031	1.103685273	1.413627646	1.424983449	1.24289395	1.381634938	1.281594085	1.213398953	0.974576623	1.57854473	1.265217329	1.725147355	1.418428465	2.044041077	1.38124868	1.56133576	1.371728138	1.346369034	1.585324447	1.174403439	1.962459976
DNAJB7	1.625105687	2.149641405	1.740438243	1.846336593	2.0509516	2.02224079	2.077790627	2.013334995	1.679186927	1.603877267	1.952955999	1.815593516	2.285804793	2.225884594	2.186098389	1.944257221	2.981067928	2.425605	2.736989584	2.006825867	2.125837669	1.537475794	1.802741882	1.784633311	2.145504383	1.594596521	1.987749968	1.966347574	1.817754797	2.042965365	1.539175035	1.980499968	1.692041753	2.255621344	1.900152145	1.803127905	1.7905472	1.699470917	1.962108286	1.684685178	1.737681642	2.007895423	2.836822641	1.812821864	2.083295854	1.856771717	2.59513244	1.718708313	1.998631158
UCN3	4.767732538	5.230802239	4.621940366	4.910895331	4.520193131	5.029322191	4.950480843	5.283363889	4.786867548	4.650927558	5.602109173	5.200889388	5.159480611	5.011525965	5.390786295	4.63113374	4.534806204	5.205144816	5.789651435	5.368647828	5.75342907	4.94982875	5.51123475	4.13127229	4.888586427	5.527693652	5.791415998	5.28233732	5.356670445	5.324049446	5.356763582	4.992949098	5.404966016	6.075678725	5.642308185	5.504719127	5.828463555	5.25503658	5.72729241	4.926218628	5.176452635	5.012598731	5.757712124	4.724742139	5.828723775	5.793030227	5.023396607	5.221478284	6.050135355
DIP2A	4.942773399	5.185897468	5.261609716	4.821862027	4.81325726	4.956866712	5.290340149	3.783027669	4.271548163	4.484217106	4.334195646	4.382470707	5.82537786	4.319687922	3.400196815	5.126032308	5.203312225	4.020941993	4.264607584	4.132657517	4.755812303	4.290327774	5.50439592	5.268657109	4.637474005	3.979939216	5.917163351	5.444755348	4.418709302	4.799135935	4.6376696	5.445119606	4.181073296	3.951114825	4.491624153	3.995713079	4.248079629	4.418826925	4.356151079	5.029225087	5.045948996	4.388281264	4.633775267	4.798645063	4.557223733	4.508121919	4.767001627	4.665259169	4.822840423
USP28	4.731244537	4.282594938	5.585234742	5.063532352	4.913369491	5.02539532	5.024057163	3.144491412	4.283138173	4.305974857	3.401771372	3.937957435	4.903263659	4.178300536	2.802232966	5.364352486	5.068122156	2.795354775	4.776254332	4.418709302	4.252653807	4.350208013	4.158194426	5.186445453	4.68359496	3.167169488	4.743515086	5.330232594	4.077589954	3.871168561	4.414199674	4.515646051	3.188490782	3.221023035	3.785280464	3.861326834	3.510843907	4.044777384	3.595385468	4.642313521	4.924826928	4.162051292	3.810124457	5.065941219	3.630042781	2.81611184	2.569828152	4.152719662	4.107828133
KNL1	3.086182283	2.849312172	2.918804812	2.643572381	2.946963626	2.861482189	2.722202016	3.082247977	2.859571735	2.782148776	3.266683763	3.281266434	2.765892433	2.63487894	2.375867888	2.735354481	2.643162838	2.959187447	3.651198289	3.5229174	3.221997438	3.446740654	3.005008579	3.062251043	2.732721969	3.512510882	2.990801818	3.103759524	3.335553987	2.880736618	3.135033177	2.782487006	3.181741168	3.39948094	3.078856058	3.291854582	3.584583979	3.332205701	2.861583638	2.783210581	3.055923599	2.570495488	2.784237964	2.973930069	2.81486323	3.641258683	3.065963379	3.026396864	2.64931666
SENP8	3.011811566	2.839252101	2.480338454	2.834036872	2.889091756	3.214851951	2.145390508	3.254840712	2.746520739	3.076487347	2.601321315	3.015682953	2.944466417	2.659004122	1.962108286	2.971121857	2.646304963	2.875173718	2.573220629	3.266683763	2.704826165	2.325985704	2.54642755	2.267170828	2.917851143	3.389964236	2.747149607	3.290962651	2.824531646	2.961453105	2.736711375	2.642239796	3.054772407	3.419182045	2.900711813	3.018705066	3.066934583	2.851205504	3.143141545	2.988069539	2.687001955	3.348981703	3.572383966	3.244924206	3.609595135	3.246430925	2.590807946	2.658799583	2.310479161
GRHL1	3.282934896	3.715704137	3.008981256	3.390049291	3.020414097	3.162653819	3.524796238	3.742429494	3.284396407	3.282201335	3.389801964	3.554820015	3.289886249	3.967597998	3.982974301	3.255120408	2.809201964	3.185925481	3.683267173	3.697454327	4.07788568	3.586676576	3.535967827	3.476985463	3.130470687	3.922399917	3.038120344	3.301909185	3.465781556	3.645550388	4.076880688	3.849484178	4.041472271	4.026270235	3.521052851	4.051753395	3.571167053	3.322454224	3.947314009	3.526911642	3.332845595	3.480443355	4.526316304	3.0183148	3.880737805	3.6265597	2.935330763	3.186283011	3.589322076
CNBD2	2.246259469	2.899120331	2.777681627	2.589290105	2.311539463	2.308904664	2.306968546	2.901806817	2.171663826	2.459120128	2.698418642	2.332913876	2.102635389	2.629410488	2.384395179	2.459594106	2.507517333	2.283003439	2.026693291	2.164060196	2.526626359	2.570686112	2.441721375	2.414901783	2.257014969	2.332620308	2.712707357	2.634232882	2.341477909	2.417503086	2.281385506	3.208175109	2.087568249	2.555073168	2.124635015	2.607218629	2.553176372	2.344346299	2.373397398	3.238131836	2.192697088	2.693505628	2.360059287	2.202888545	2.857016041	2.268505709	2.430423481	2.466255518	2.466080241
CASKIN1	4.002178475	4.116436509	3.591293269	4.481414884	3.733481214	4.232575902	4.340743327	4.690230023	4.410157984	4.028195974	4.595094591	4.648313436	4.151099686	4.2828593	4.163594612	3.840266217	3.732334044	4.358922383	4.685317246	4.766920561	4.75097758	5.08973329	4.851647557	3.241367456	4.368903622	5.169136375	4.120998065	3.837907006	4.555400444	4.513998831	4.101744329	4.520091108	4.581730051	4.37171165	4.505640952	4.37366646	4.171792642	4.263371259	4.645380266	3.689622027	4.059991297	4.134727673	4.700713238	4.024762809	4.752223108	5.122577159	4.85700062	4.318534651	4.686489411
CACNA2D4	4.18255739	4.043675989	4.303040692	4.196405504	4.594542646	4.433272264	3.71174389	4.588311512	4.359036714	4.309754241	4.2987189	4.300482046	4.295791785	4.342562912	4.378888212	3.983383877	4.772658319	3.641354995	4.840599274	3.917396718	4.419261989	4.139992919	4.202518278	3.633872314	4.309307279	4.070804219	3.535416303	3.662349248	4.328274249	4.503422485	4.271345813	4.195434359	4.227148423	4.450559034	4.3617396	4.630071058	4.46618346	4.511867841	4.256624561	4.144601361	3.729703649	3.919246284	4.45602007	4.347819084	3.387406111	4.556057792	4.787768837	4.26300834	3.977035279
ARL11	1.286061512	1.560658312	1.685363555	1.3663156	1.400807156	1.350811239	1.88041408	1.31671777	1.725517917	1.569728571	1.582299424	1.291578842	1.605486245	1.492438516	1.856477915	1.44047671	2.167005121	1.524792113	1.431435407	1.365955378	1.428410486	1.100255525	1.408266795	1.354728453	1.453972361	1.480196782	1.525890804	1.160509326	1.415652182	1.513145155	1.418992469	1.840982491	1.465867225	1.552795204	1.320845978	1.392959165	1.426467892	1.353665674	1.594460634	1.320631094	1.695605718	1.366764579	1.505272763	1.376790429	1.911094544	1.312143136	1.359284353	1.584712197	1.297211116
SLC2A13	2.041201043	1.688678695	2.047203616	2.297107993	3.456055594	2.335676248	1.963219512	2.235614137	3.115875512	2.526815547	2.244949993	2.513478247	2.92610311	2.377421739	1.813030411	2.066444885	2.045609337	1.790088289	1.367967205	1.857969192	1.822943917	2.847645754	1.965934695	1.741951482	1.791130878	1.900238919	2.368105444	2.350962337	2.562531104	2.905187011	2.359984619	2.004664019	2.673741189	2.282104428	2.020355521	2.434326906	2.338431474	2.419108425	2.608702855	1.598946347	2.376435699	2.782848017	1.71229238	3.060288909	1.474097816	2.806954111	1.793243076	2.511725102	2.262362137
NIPA1	4.258411376	4.38221389	4.284431133	4.061650624	4.615477072	4.109205615	4.297122319	3.730347945	4.032763473	3.89637425	3.614449171	4.045289198	4.003935397	3.70114061	4.270371406	4.530329866	4.355752488	3.248019685	3.607870212	3.415054323	3.555991841	4.68746837	4.348924388	3.997150685	4.050589286	4.748506734	4.07847379	4.096571325	3.795365572	3.844180325	3.728944389	3.973161721	3.960095403	3.642424496	3.893808768	3.995713079	3.83095189	3.593148749	3.800051847	4.226891491	4.011113279	4.03768149	4.494957778	4.321988243	4.134974904	4.081716041	4.022417835	3.802091037	3.708519016
TUBA3FP	3.053433866	2.292560603	2.439414877	2.50494029	2.381683638	2.42885342	1.676960357	2.839335467	2.812313535	2.839947276	2.653715255	3.110529241	2.66629148	2.761715431	2.908116795	2.820062077	1.808141426	2.37003591	3.195081888	2.900794196	2.346733933	2.595482928	2.708043053	2.16647935	2.716242444	3.732824034	2.743968044	2.679781361	2.823650419	2.655859301	3.004064465	1.734758818	2.842552747	3.055376356	3.241786249	3.016382406	2.948667059	2.757732099	2.788741501	2.032554397	2.230286054	2.710043562	2.353839573	2.829796451	3.106244308	3.334310034	2.531200145	2.874224041	2.37577233
CARD16	4.263860896	3.178720871	3.887043645	5.127300207	4.461605314	4.319225531	4.462149242	3.414662148	3.545092805	4.037873244	3.707110798	4.658610719	4.162477235	4.280914864	4.367945178	5.015657745	4.73614234	3.376079747	4.293335382	4.786501401	4.790211465	2.12606713	3.765206555	5.293488933	4.922829	5.3595463	3.795656473	4.733140117	3.966087329	3.473284402	3.545475449	5.280052884	3.317502287	3.474912485	3.584428027	4.437298146	3.893536344	3.800625149	4.037981564	5.819181167	4.25889397	5.394589889	2.797577086	5.969049372	3.541213944	2.838162216	3.539927181	3.9513453	3.302177029
DUSP19	1.04908673	1.460232975	1.447501942	1.367147401	1.589564521	1.863114831	1.353665674	1.217305424	1.436109465	1.342778882	1.098330106	1.302008089	1.227886622	1.22974329	2.111229831	1.413970304	1.686868072	1.546121154	1.348779816	1.481749514	1.26680496	1.247353865	1.615019387	1.822387044	1.609042868	2.478863848	1.551348603	1.943081065	1.154946031	1.385501559	1.13024464	1.890007189	1.251050819	1.152272212	1.207364176	1.285790283	1.363823487	1.192693915	1.286393469	1.444329643	1.465547217	1.672189707	1.24768417	1.495575767	1.728608467	1.314329471	1.241871987	1.567095527	1.668818808
CYB5D1	3.898158122	3.440351593	3.731853118	3.548641154	4.353359393	3.247241702	3.959385782	3.450937977	3.770579849	3.81965047	4.053201812	3.873125145	3.38006404	3.546589029	4.28901084	3.740898652	3.825568053	3.213888445	3.521121781	4.64883333	3.861679014	4.133919535	3.740811445	4.017651964	4.612157244	3.278587758	3.766495084	3.155283934	3.386760489	3.648197391	3.933060425	3.800890872	3.408656554	3.858185504	3.088303077	3.41730282	3.325035624	4.31706703	3.929227328	3.979108506	4.236003576	4.670169768	3.45434616	3.933735367	3.908375168	4.248180078	3.818760112	3.55400753	4.379383794
NMNAT2	4.152107813	4.757016092	5.110042327	4.659656784	4.679314706	3.861412235	4.447887695	4.007233081	4.994230062	4.391497444	4.475308047	3.93758194	5.474589371	4.272613948	2.73735453	4.067868203	4.882502996	3.786163061	3.65808977	5.175224068	3.967782445	4.742190631	3.529197918	4.565449348	5.573129258	3.950291325	4.037575139	4.177226218	4.285597132	4.50322014	3.919806565	5.224128255	4.02584924	3.851108977	3.772511442	4.461150783	3.946742832	4.079187164	3.884242697	4.796788731	4.960552047	4.458565344	3.339437312	5.020286966	3.903449622	3.920807688	2.834830874	4.96320976	4.107828133
SLC4A1	2.567970745	2.430218676	2.404569995	2.282475073	1.806654648	2.199744113	1.76271002	2.618212408	2.43882789	2.221885202	2.910424922	2.400125983	2.012241297	2.32092927	2.777758686	1.873308812	2.083003883	2.931125381	2.195179396	2.710213912	2.199647817	2.021557643	2.752119787	3.024992417	2.115279158	2.753346443	2.037782418	2.4588691	2.489238016	2.396367376	2.116708774	2.641935191	2.320621883	2.713539452	2.610437552	2.65615422	3.039574284	2.407692311	2.457090658	2.219782437	2.370838349	2.3368161	3.149907579	1.798269976	2.449397905	3.302223736	3.458058903	2.350551881	2.421823723
CREG2	1.336210996	1.775439615	1.139030713	1.348779816	1.78611711	1.093876775	1.711782395	1.339338061	1.326228893	1.50839219	1.851077669	1.744211674	1.552691865	1.550123455	1.951001289	1.225040453	1.372765312	2.022061802	2.017900107	2.470297429	2.081791226	2.815510431	1.794291202	1.664809168	1.494658014	3.204223873	1.616231963	1.477810785	1.587258333	1.665565462	1.732719914	1.760365016	2.017019516	1.938003744	1.925576249	1.703836463	1.931488162	1.938303996	1.907140023	1.689196939	1.325174319	2.099639383	1.259865714	1.75765183	1.258956101	2.613816299	1.456171435	1.528539046	2.349889407
RXFP1	1.372565841	1.612050664	1.66308922	1.850517847	1.804373415	1.629643783	1.82954975	1.609436107	1.519234689	1.440880865	2.135572077	1.965531914	1.241871987	1.46818237	1.716579185	1.439142359	1.414954213	2.098088207	1.565899663	1.488969806	1.45779982	1.914919343	1.644516801	1.611709095	1.530387023	1.811704439	1.993329523	1.168988105	1.784820415	2.005805904	1.629048917	1.912274119	1.52105232	1.742223202	1.739268282	1.996138645	1.725406435	1.473709338	1.880864354	1.895624095	1.589156732	1.428410486	1.826071901	1.783524438	1.614263908	2.105348278	2.073668619	1.509880777	1.631036687
SPEF2	3.197682935	3.086492601	2.908116795	3.180991757	3.121718686	2.884226555	3.412314061	3.394159685	3.391408462	3.279188403	3.113261593	3.094994848	3.242362926	2.278480792	3.301536674	2.925666198	3.221291026	3.523254523	3.323547137	2.903764653	3.523711686	2.795596868	3.745211262	3.190163949	2.416938021	3.78636933	3.523799234	2.986654738	3.120308277	3.059523616	3.273846158	2.568209994	3.128826155	3.033870428	3.351405565	3.061893577	3.161274546	3.017158002	3.358359848	2.977434704	3.247694182	3.767175835	3.158437397	2.356304552	3.449763689	2.980845362	3.200482411	3.451492904	2.060212188
DTD1	3.949443737	5.103322574	4.127425755	4.73048778	3.372226635	3.522092055	3.647249999	3.257728041	3.426349467	3.529588595	3.33865333	3.523026982	3.730347945	3.412314061	4.55757578	3.956243889	3.544808359	3.679589383	3.078856058	3.304141555	3.402401019	4.813771898	4.843941165	4.173829023	4.190082421	3.021251176	4.004324603	3.871769929	3.601138071	3.62410732	3.507529958	4.889699658	3.304937996	3.711255368	3.431033072	3.40982968	3.440799314	3.14288814	3.724112374	4.454374344	3.654955511	3.876121585	3.097441329	4.201677119	3.08275611	3.645741679	3.155283934	3.531085347	3.427228598
GOLM2	3.094793323	3.776359227	2.731863221	3.24711285	2.995099502	3.071115332	3.807053749	3.08962606	3.274193184	3.352218331	3.101304721	3.250278994	3.360792353	2.945413711	2.102048474	2.462739452	3.26223416	3.549578974	3.250007874	3.25554424	4.244970794	3.52701615	2.893824718	3.413235592	2.999053947	2.715484038	2.842462486	3.174985426	3.017252659	2.993695138	3.614449171	3.287265393	3.306546142	3.230581884	3.693201455	3.436466999	2.909710267	2.949915142	2.865506309	2.637309021	2.616427093	2.590652703	3.180908153	3.568760339	2.419751529	2.477944693	3.229521802	3.564674031	3.259267219
FGF1	2.245340317	2.270854994	1.924093654	3.008531247	2.920563234	1.723361265	3.382209206	2.267929935	2.005024209	2.136200162	2.131926271	1.786023618	1.873965519	1.394268417	2.079056348	1.73691311	2.172432128	1.645990511	1.441918545	2.082039366	1.954113031	1.285226482	1.563098655	2.176931355	2.414808488	1.329931122	1.821516862	1.29312739	1.733688102	1.848032013	1.531780009	2.303691542	2.238580066	1.907370914	2.164726417	1.948876439	1.974852026	1.712753544	1.836780311	1.710086921	1.737681642	1.842113297	1.646990541	3.266340899	1.753529084	2.119475235	1.293526629	1.79135024	1.550328433
ARPP21	1.85286917	2.10253645	2.231378747	2.354869147	1.870569828	1.857605554	2.1147446	1.797546171	1.777994982	1.829205331	1.884759656	1.775492297	1.732427043	2.681667197	2.127812942	1.799888929	1.72803699	1.47220402	2.906474278	2.27242284	1.66940578	3.076882001	2.021390517	1.901189695	1.892353414	2.874367287	1.702435216	2.427382796	1.812925038	1.617966586	1.458340185	2.589042957	1.753529084	1.908786178	1.739268282	1.665756848	1.690850118	2.061887157	1.909921523	1.736221277	1.798767917	2.483290336	2.662809963	2.444404789	2.071533965	2.221029075	3.329358181	1.816490255	2.583322742
RHOXF1	3.785481776	3.672091746	4.181169996	4.22408481	2.857390478	4.005552691	3.450581168	3.887137027	3.491183162	3.333922731	3.806954427	3.944592355	2.920780737	3.58628659	4.043630817	3.081485961	3.622636122	3.29562312	3.194308514	3.40163971	3.821413433	2.975059832	3.70800109	2.583845167	2.939362366	2.802146341	3.137337483	2.954843934	3.595181839	3.925869353	3.740811445	2.952203428	3.826200769	3.852223209	3.555098156	4.076482839	3.986812696	3.651632284	4.051341848	3.000676961	2.793428806	2.77951199	3.809053028	2.950508241	2.864828191	3.573924139	3.367698223	3.625241093	3.695220442
ADAMTS17	4.411891608	4.06023288	4.463802101	4.129775743	3.295239889	4.695268848	3.935968165	5.357711439	4.234976152	4.401297216	5.11131539	5.066831961	4.040309937	4.844424534	4.121791081	4.378396979	4.16017819	4.943809068	4.116349172	4.93152675	4.72686083	4.413543238	4.281951454	2.584883439	3.080079662	4.97838706	4.732368389	4.456129266	4.876872142	5.320154837	4.912578673	2.781182316	4.682266408	5.329051357	5.248288523	5.001330244	5.29314375	4.473029187	5.167780904	4.013295459	3.797773466	4.47117783	5.086959338	3.716017647	4.169063873	4.151408682	4.181916451	5.010335072	4.987630895
SNHG7	4.132084789	5.214849196	4.445097526	4.842028923	4.125486205	4.577730168	4.527154627	4.177783513	4.341249361	4.218399161	4.43763665	4.443477184	4.371533727	4.731522247	4.598375554	3.883839367	5.035690274	4.251110582	4.38381322	4.334612028	4.661451388	4.269881956	4.096760391	3.944031054	4.880857143	5.08061522	4.583495416	4.937410591	4.488003271	4.638285591	4.704565669	5.055421509	4.34418054	4.746682727	4.6376696	4.756529452	4.400414337	4.239736665	4.477473441	4.563567247	4.697183188	4.384056841	4.610963185	4.675609559	4.630837558	4.395076699	4.253809388	4.370708348	4.594984358
DHH	4.07739618	4.000455551	4.133507231	4.885631917	3.545092805	4.1052811	3.738524313	4.424538144	4.264122463	4.283233881	4.836065593	4.786113454	4.081593147	4.671653275	4.743613255	3.808529721	3.702942553	5.236423866	5.195260098	4.478320803	4.240246459	4.769948446	4.59400596	3.502621365	4.631031729	5.469480655	4.47105668	5.121377546	4.48727538	4.80913122	4.665391859	3.637026458	4.267917069	5.248607845	4.818758097	5.009627096	4.738611663	4.322638708	4.802935728	4.157013669	3.980287189	4.106441786	5.154107944	3.768050109	4.873241167	5.107970602	4.751417371	4.31046728	5.25041708
ABRA	2.445106418	2.99627066	2.347060719	2.789270135	3.124371074	2.564342004	2.558465909	3.136294894	2.879276883	3.019426395	3.176648507	3.224370664	2.916535346	3.305707339	3.361770754	2.619847833	2.302865187	2.79596236	3.018035533	2.64714995	2.941411424	2.629294116	2.928352305	2.632365218	2.710408493	2.958084109	2.856138435	2.702695821	3.087658498	3.62410732	2.952626389	2.232872446	3.261092762	3.520519756	3.370788577	3.151420847	3.076012842	3.35709322	3.083249127	2.316111821	2.60364131	2.262606094	3.351702174	2.267666506	3.063664795	3.830315149	3.537177307	2.929334697	3.599223544
KLHDC1	3.477950937	3.530902056	4.513998831	4.008522118	4.154934414	4.005552691	4.251295294	2.475800714	3.553358221	3.459288559	3.148369742	3.538255528	3.810507226	3.44687282	2.703044852	4.506102945	4.37171165	3.353581119	3.625137055	3.421827493	3.628884241	3.441756325	2.840977472	4.648742338	4.345084806	3.529501801	3.987686242	3.711175627	3.022718199	2.50210879	2.764383414	4.997211474	2.847193093	2.612164843	2.934148825	2.863089447	2.911648711	2.988707625	2.986983597	3.947615993	4.631447569	4.627033009	2.493643196	4.588209446	2.830271198	3.0737046	4.298894541	2.943242611	2.709880457
RICTOR	2.305023852	2.0447718	1.783607544	2.106334645	2.417951172	1.910020113	2.39239185	2.300179166	2.121979064	2.283904196	2.93729485	2.178859335	1.865416275	2.103343379	2.124581137	1.835932214	2.242793979	2.268409102	1.99761585	2.797221326	1.720503359	2.05275756	2.261514102	1.678019158	2.050499628	1.479635162	2.104539278	2.205467696	2.430123307	2.778160681	2.331546869	2.147950731	2.110957062	2.931219695	2.331588413	2.516470762	2.64867526	2.42615517	2.316369342	2.073952882	2.521264609	2.510758283	2.324477784	1.896022974	2.178256375	2.790920273	2.982784226	2.301412145	1.874430813
PCDHGA4	2.122929957	1.528092487	2.335258523	2.117522109	1.996138645	2.201000856	3.102240105	1.604323804	2.058743286	1.9052504	2.071644177	1.8008478	2.188941179	1.736132052	1.562957794	1.470131813	2.545605552	2.347124197	1.668501285	1.368865484	1.584021016	2.167548184	1.799462825	3.804415776	2.28282411	3.204223873	2.695780955	2.168392303	1.962459976	2.166150039	1.987908609	1.988973357	1.719438987	2.022155069	1.863426021	1.923650901	2.179890072	1.984676313	1.667409395	1.848032013	2.421621081	2.55092037	1.193578348	2.464713932	1.710620175	1.720692678	1.639568154	1.446270657	1.569329455
NETO1	2.328884434	2.564715928	2.551132054	2.313100781	2.942873924	1.752780435	2.14749511	2.345432183	2.203931854	2.461431847	2.747432779	2.399239882	2.81035562	2.485992495	2.925584763	2.450114188	2.417790814	2.874463549	3.304303794	2.277677226	2.253502727	1.958167438	2.457490025	2.548388932	2.605372033	2.993010169	2.452898668	2.487914172	2.297220961	2.939972046	2.386701346	2.013154394	2.427014127	2.294132159	2.647718594	2.35520881	2.61174927	2.765090393	2.207146408	2.352705643	3.089839098	2.674591541	2.604119012	2.231919683	2.416330224	2.345774778	3.592041897	2.237243368	3.094405524
WWP2	5.125245855	4.130220619	4.576329745	5.074243054	4.569425151	4.667314309	5.112385056	4.72636936	4.801870436	4.809961511	4.540505582	5.010335072	3.880036471	4.722901885	4.795084495	4.797813218	4.808842699	4.319609541	4.506102945	4.766049413	4.797493494	3.75025863	4.229248329	4.528878725	4.43791511	4.332303129	4.141297922	4.674838552	4.990991823	5.005668083	5.03384029	4.125859712	4.822090928	4.509369232	4.879265515	4.843863114	4.690103884	4.455348432	4.645566112	5.432488803	5.420159895	4.461941232	5.066952225	4.454262208	3.94041006	4.331395673	4.365297829	4.778317126	4.567133766
ST7L	2.641090317	3.111881074	3.085929118	2.578974099	3.169143932	2.863089447	3.035833628	2.030957016	2.684932479	2.330867388	1.965457343	2.477657003	2.664437493	3.673990297	2.23488563	2.552477089	2.665814515	2.411017976	2.004369409	2.367697957	3.294433265	2.04661343	2.643954484	3.005008579	2.771146104	2.078265754	3.024808279	3.590873604	2.234245619	2.489592071	2.447258204	3.201539258	2.166337713	2.222245286	2.421621081	1.958650022	1.9336704	2.351322544	2.498693906	2.648376305	2.715670775	2.397544002	2.765449415	3.561491393	2.3478016	2.101095601	1.81940628	2.503809996	2.720877538
C2orf15	1.637233612	1.433282003	1.21538979	1.594596521	1.881863558	1.51343258	1.510490754	1.633141836	1.435664922	1.496337062	1.578037658	1.582787771	1.46462436	2.167933328	1.894293675	1.611196795	1.732802462	1.686761426	1.461661663	1.820086573	1.614382721	1.963988746	1.601806168	1.31527315	1.423383951	1.433282003	1.476577209	1.622367048	1.367773165	1.602654535	1.504936042	1.56656314	1.54800409	2.08062013	1.633141836	1.827069734	1.735525365	1.585444458	1.522812002	1.741189091	1.116261489	1.696147139	2.287286407	1.084766531	1.686588979	1.491848083	1.361297364	1.754544879	1.782214449
KCNH8	2.346733933	2.269102155	2.709151421	2.381764787	2.354714498	2.321871655	1.955281248	2.708364229	2.122348121	1.847586424	2.217165913	1.942796749	2.527550883	2.315223519	2.186098389	2.140334238	1.903454545	2.703440748	2.671456521	2.169336383	2.672088583	2.086860396	2.261514102	2.548478632	1.928974056	3.386857144	2.425249416	2.961657449	2.209665284	2.351535945	2.28407935	2.552893099	2.518390424	2.940967599	2.086061133	2.278200807	2.272526538	2.445711552	2.368105444	2.340833578	2.283982677	2.120846118	2.602286911	2.125837669	2.552893099	2.07423373	1.791585325	2.040185986	2.671977823
MCF2L	4.252169294	3.897760709	4.119973908	4.222162952	4.632382294	3.903066427	3.180204899	3.99966912	4.28901084	4.081500836	3.019364701	3.417947276	3.481878003	3.761155385	4.011156669	3.62284128	3.963886161	3.481190187	3.731772779	3.69876836	3.834096723	2.611562787	4.547853527	4.242547238	5.697819945	4.238483827	4.289864326	5.443426052	4.247187362	4.058682005	4.24475618	5.276731096	4.243946853	3.92281178	4.212928516	3.844936525	3.512605626	3.689745343	3.902363233	4.124233621	3.483348659	2.835860411	3.433198427	2.943572539	3.632028972	3.893536344	3.306928732	3.999411313	4.286533208
SLCO6A1	1.57957901	1.952860078	1.386895435	2.148316868	1.776548902	1.776162184	1.852571377	1.990442501	2.148701066	1.786409767	2.079849563	1.760685138	1.606665373	2.024463731	2.594537179	1.739872741	1.447338084	2.127989536	1.644988976	1.945059463	1.699726657	2.484306028	1.86806185	1.666895347	1.985565141	1.648116161	2.127478316	1.823133216	1.948962857	2.062575464	1.828650378	1.92850039	2.488766598	1.927611243	2.26143004	2.420330571	2.491947752	2.26411876	2.106769378	1.376790429	1.533423094	1.700509689	2.616819602	1.430888587	1.702213229	1.957894012	1.84739194	2.339179665	1.996138645
PP2D1	1.697833858	1.827838579	1.602654535	1.901388486	1.563939638	1.659712197	1.496282114	1.971893085	1.619382849	1.626845944	1.82526053	1.684600291	1.575428069	1.329035899	2.027669843	1.800011395	1.757907587	1.749993212	2.196268816	2.091727314	1.577667087	2.16962157	1.598119213	1.998027327	1.607815615	1.881960794	2.058550695	2.192164349	1.930835131	2.24797854	1.934681925	1.593749341	2.042448688	1.824558103	1.819516109	1.752685837	2.077597675	1.676347324	1.924279696	1.666545554	1.694540394	1.47264589	1.754184509	2.079311788	1.911094544	1.507986671	2.746935118	1.744098833	1.684600291
KLC3	4.994405216	6.663952117	5.387055243	5.47886285	5.013408076	5.016089606	5.448541955	5.859377942	4.780049269	5.048546351	6.052627534	5.882087469	5.527485087	5.586208152	6.468677822	5.265945428	4.869252905	6.250640914	5.537505861	4.904712942	5.669145408	6.210431037	6.023144982	4.977399059	5.743937127	6.259049069	5.330341293	5.764234356	5.762443257	4.934106018	5.648896049	4.98010516	5.907401514	6.653935516	6.328817484	6.001377579	6.341809492	4.659701403	5.87325907	4.975967041	5.396686498	5.367003538	6.18659006	4.90971709	6.177129073	6.61529328	6.2374994	5.469930716	6.426847861
CIB3	2.439163919	3.14192754	1.875810454	2.433914064	2.39582212	2.406615419	2.599703468	2.517554807	2.288383723	2.333017261	2.560797207	2.637692188	2.062303719	2.159492976	1.562957794	2.52652925	1.990170732	2.47109042	2.644138038	2.635717964	2.682118743	2.398957239	2.330867388	2.225796714	2.434717791	3.123928504	2.427539258	2.661772315	2.539753706	2.386512136	2.46284458	2.709677304	2.794207729	3.14811802	2.215711064	2.692880518	2.854002019	2.378800541	2.75604017	2.303326764	2.37343807	2.283351478	3.151241212	2.111819125	2.075324133	2.226998171	2.496379024	2.448790626	2.469396354
CADM2	3.028581606	2.669390388	2.508572051	4.34928506	3.188309052	4.378294806	3.052212734	2.457695504	1.9569726	2.501584622	2.680260721	2.534111284	2.271989753	3.44687282	3.861590055	2.168769299	3.357974891	3.395240061	2.726272396	3.029201342	2.497974652	2.908329859	2.459868327	2.317671225	2.578587796	3.343306929	2.368818694	2.578974099	2.217497734	2.337237081	1.86599422	3.091963313	3.306636964	2.517554807	2.683272473	2.19386119	2.700120703	2.72194339	2.85084866	2.67923529	2.438916284	2.545934849	2.30585031	2.871638819	2.328851056	1.967952361	3.287970592	2.381019997	1.686988334
DOCK8-AS1	2.538495511	3.034293947	2.406109817	2.251998315	2.378070851	2.475800714	2.477355049	2.953748397	2.706728147	2.503809996	2.833842186	3.047719228	2.896258857	2.60037767	2.298817924	2.377223072	2.785432806	2.655231962	2.825605258	3.804548815	2.381887414	1.980046971	2.768297747	2.454410023	2.073027876	2.24055078	2.601643175	2.349988385	2.867333641	2.403251629	2.748411377	2.267769749	2.752119787	3.103443669	3.015682953	2.976649301	3.172095866	3.022153948	2.542004581	2.275305876	2.657719013	2.017791484	2.548069798	3.117441722	2.603448492	2.887496753	2.827964374	2.311696713	2.071808694
HDAC9	2.962715545	3.513201194	3.114322103	3.964827241	3.174234834	3.043533977	2.672277143	3.441217846	3.253647167	3.104573665	3.529439849	3.543385458	3.088567042	3.707010809	3.709667931	3.084415281	3.486563669	3.543777973	3.043484857	3.357190874	3.398891228	2.877407318	3.01732886	2.808682786	3.306421458	3.044448975	2.913065524	3.09145706	2.904821864	3.298584374	3.027249224	3.115594666	3.194777646	3.684758122	3.440351593	3.425591946	3.063450233	2.924859291	3.579134547	2.495826954	3.088396408	2.724839449	3.510648082	3.515051159	3.560907843	3.783355767	2.896258857	3.066540709	4.382097752
SLC16A11	5.123588948	5.783487377	4.724503125	5.254563788	4.230735629	5.128942567	5.232411893	5.739449732	4.896275376	5.052756645	5.285006705	5.226960111	4.954215252	5.711526142	5.794534234	4.606424067	4.920080775	6.391161127	5.583864467	5.15424563	4.767178872	5.196516634	6.398280338	4.360873232	5.016733704	6.40133196	5.558240588	5.444396912	5.227226217	5.542070548	5.1433522	4.456519878	5.213515699	5.874203616	5.20836153	5.378320594	5.282402113	5.174175371	5.665766996	5.02427414	5.081974739	5.384883389	6.046838342	4.776363648	5.479739377	6.214122158	6.110582702	5.044598577	5.990223974
TMEM67	2.397662216	2.142101137	1.987650441	2.079542539	2.191284991	1.931697793	2.00965207	2.589230349	2.114906381	2.040634578	2.368515347	2.027669843	2.025204154	2.019504638	2.807679009	1.639093657	2.217165913	1.878753076	3.311865685	2.058743286	1.960067082	3.254543165	2.781140822	1.834745591	2.170385429	2.853763453	1.856265202	2.799028996	2.116384724	2.693753671	1.917386821	1.654631702	2.692880518	2.23393104	3.152780137	2.542435095	2.419938821	1.986777676	2.385984978	2.229556237	2.406615419	2.480008859	2.603358385	2.813845225	2.154073243	1.823248273	2.357057891	2.260202459	2.754533369
HS6ST2	1.894393011	1.768278631	2.274875824	2.03654874	2.039439462	2.139675101	1.920471283	2.322649275	2.225584559	2.421925588	3.054106023	2.110172591	1.61492156	2.085138681	2.250749092	1.876766679	2.070970205	2.396751182	2.454777491	1.522928554	2.300922613	2.685807096	1.650031764	2.132522304	2.000770836	2.793121028	1.901279736	2.344892103	1.977141334	2.436074995	2.016419285	2.24055078	2.198148669	2.48810914	1.965724086	2.143045531	2.764204453	2.913513887	2.521499369	2.709677304	2.819060198	2.289487069	2.498302532	2.388731899	1.769242077	2.784042232	3.130857084	2.117337487	3.076487347
CAMKK1	4.260738056	4.705815283	4.49932654	4.094980377	2.933960214	3.779385431	4.07721944	4.898844851	4.267301096	4.106891527	4.76636525	4.424067589	4.187270043	4.808582781	4.932578858	4.137073955	3.63745953	4.788546621	4.345569152	4.744552249	4.283665064	5.148296881	4.704565669	3.604738694	4.007543311	4.8685825	4.030702376	4.483635476	4.573758846	4.645468007	4.37171165	3.069410731	4.975677304	5.123978696	4.820640853	4.782468453	4.766920561	4.256121113	4.879388279	3.657940348	4.396149445	3.651632284	4.643078075	4.191097202	4.931418242	5.116220136	5.616917489	4.415731989	4.372794501
ZNF625	3.90577033	4.898089199	4.491523479	3.548458241	4.134291415	4.418826925	4.839745069	3.744362358	4.024071437	3.885214837	4.057774082	4.079187164	4.096760391	4.055184541	3.271648739	4.567388292	4.464321974	3.680296326	4.149960125	3.850485481	3.42369793	3.908090419	4.22456656	3.95695528	3.734098411	4.000042076	3.877332077	4.288669026	3.888339733	3.564745224	3.726877144	5.206084299	3.561968028	3.873483641	3.721847502	3.696119996	3.727481609	3.798350326	3.722632723	3.62591056	3.993134724	3.759553023	4.049551804	4.425567366	4.13158066	3.568760339	3.914810397	4.073454567	4.626841615
ZNF563	3.249915516	2.554974022	2.596792918	2.641663965	2.594060904	3.096480178	2.644521874	3.149294878	2.512037453	2.799112134	3.100162697	2.607365616	3.354810515	2.66462946	2.751236871	2.585133586	2.706432232	3.317312858	2.804933594	3.114935464	3.325229949	2.869347212	2.985280612	2.96848647	2.342399694	2.737465879	2.767687133	2.712826029	2.525451596	2.71529814	2.661492274	2.677495528	3.003997214	2.979067332	3.230128348	3.028581606	3.189811972	3.011557471	2.913146654	2.671977823	2.835860411	2.900655879	2.924332801	2.337440122	2.470590742	3.691169687	2.783860508	3.141347745	3.835489863
LIN9	3.378876344	2.684222446	2.241836209	2.79873892	2.670992749	2.990046372	2.949095214	3.894867657	3.406425643	3.35639411	4.097384298	3.548378543	2.967052435	3.255651518	3.491183162	2.931431848	2.543311254	3.981107573	2.234324392	3.064708282	3.190016271	3.05034293	3.611366098	2.292757563	2.309521184	4.044445202	3.1430049	2.747241302	3.716985191	3.713860501	3.402923239	1.686141441	3.814280647	4.04222245	4.022608802	4.031238422	4.086556694	3.278969284	3.951886169	2.682937166	2.677969152	3.682240135	3.004266202	2.639337043	3.520166827	3.607294899	2.668171082	3.421110888	3.313823639
CLEC4D	2.358878868	2.459120128	4.093326865	2.511650682	2.467362653	2.635923285	2.336892061	2.706643176	2.472802367	2.232574365	2.758162889	2.766492718	2.824043765	2.29130931	2.984304428	2.835543071	2.368187154	2.442823276	2.696457868	2.767453436	2.788144641	2.622882943	2.520096488	1.980140895	2.762342197	3.204223873	1.977673117	2.811154262	2.583659871	2.590513162	2.789359622	2.795890762	2.787899948	3.191674198	2.683496404	2.681940311	2.936832443	2.254842813	2.928781829	1.716486901	2.653217716	2.318542838	2.799908061	2.939540909	2.540384741	3.302223736	2.722519102	2.837075256	2.436227921
SLC25A27	4.523019232	3.910567333	4.816287522	4.329157108	4.670169768	4.896391714	4.90806184	3.672746051	4.518253867	4.424446128	4.036468072	3.928229913	4.742970796	3.619776526	3.702285514	3.261767687	4.463432614	4.221955972	4.216632218	3.970597794	3.912340789	3.236110053	4.741004952	5.642308185	4.500723421	2.838430783	4.892736943	4.874747198	3.924425727	3.855679796	4.116868682	4.29589965	4.059033958	4.456129266	4.309473953	3.830114783	4.020696518	3.780161457	3.639216914	4.020598437	4.180571371	4.524918321	3.660417305	3.849695427	3.520317894	4.227788697	3.855882653	4.049551804	3.887665233
GPRC6A	2.120482165	2.421718575	2.391371089	2.132616968	1.532265379	2.208684414	2.52787769	2.164402268	2.319330737	2.571351146	2.629103675	2.490822724	2.727508061	2.633938036	2.462541463	2.354346449	2.136508685	1.787105021	2.331026958	2.439347423	2.035670879	2.565931678	2.604541718	2.653442531	2.577805539	2.85586721	2.780500773	2.60429704	2.408492556	2.499856106	2.403990664	2.424114997	2.775538429	2.958166731	2.501498559	2.451779758	2.671720039	2.381590719	2.413460486	2.148524096	2.130487722	1.993159976	2.167852183	2.593838913	2.543610353	2.249694563	2.35915569	2.569828152	2.674884025
RAET1E	3.629399072	3.110074182	3.251298717	2.725745265	3.089839098	3.221023035	3.23386989	3.885115517	3.474086623	3.466208486	3.806954427	3.466625963	2.801771514	3.263580275	4.834765546	3.133255612	3.187162875	3.281870842	4.018490456	3.451377955	3.423951853	2.922938897	3.248952215	3.331396974	3.50827367	3.805642679	3.137223312	3.09145706	3.572785389	3.853128917	3.542351807	3.09892647	3.955998407	3.886417081	3.757042383	3.726343078	4.08896381	3.617979125	3.790082384	2.883709474	2.843667601	2.992115659	4.028881164	3.425591946	3.718189589	4.257041527	2.880839051	3.688958537	3.385677365
SLC44A5	2.097650289	1.89156796	1.893317346	1.904273543	1.932618947	2.06329844	1.836780311	1.973984362	1.879778174	1.80240788	1.523558173	2.0494974	1.927912104	1.904375708	1.976663274	2.24027838	1.401689757	2.480975655	1.696354327	1.988055684	1.735256401	1.275858087	1.932203664	1.437507467	1.494658014	1.952253754	2.270354964	1.877397495	1.631318107	1.704334866	1.694257442	1.752685837	1.700377831	2.025476969	1.708824996	2.454675196	2.230551895	1.7905472	2.062739844	1.954390498	1.787776677	1.388184246	1.638520804	1.755637264	2.041639942	2.512868633	2.109022875	1.746718168	2.160327953
ZNF417	1.807912966	2.084399673	1.904659927	2.008882376	1.832220118	2.101587294	2.400414315	1.83864597	2.080847017	1.887387706	1.698446966	1.682291539	1.699261481	1.954296929	1.478548409	1.721893746	2.227091102	2.318542838	1.486755573	1.558000571	2.014296434	3.366805723	1.952860078	2.541165115	1.531780009	1.647931841	1.761774236	1.341118731	2.021782852	2.020535651	1.741951482	2.25297322	1.838137061	1.930240224	1.585840007	1.798269976	1.977673117	1.751157499	1.603098489	2.001611059	1.78388779	2.072635556	1.66940578	1.691916506	2.003422487	2.038984618	1.833749785	1.643728804	1.221701802
ZNF781	2.935154532	3.246681036	4.198169453	2.225966036	2.346524692	3.11210272	3.327743139	2.145390508	2.492695821	2.823741765	2.263240148	2.263628764	2.925921283	2.932504588	1.975289547	2.674086796	2.320404212	2.574958953	3.851597571	2.724348284	2.07423373	1.742326285	2.567040791	3.715136694	2.119475235	1.650768149	3.121087848	3.687572667	2.096145137	2.195483768	2.528003613	4.562915622	2.22029631	2.022360814	2.667398892	2.680044246	2.402463283	2.209781525	2.205825514	3.42139999	2.711501753	3.311140803	2.12662954	3.960688271	2.452139038	2.937940713	2.809674013	2.216705075	1.596919384
HELB	3.137589022	2.697549993	2.856138435	3.150108185	2.049026976	3.122342808	3.12199588	3.624849344	2.956696486	3.358558778	3.162448776	3.155993869	2.865506309	2.501839074	3.366589661	2.838430783	2.629024786	3.030336601	3.148206592	3.719620285	2.852387021	2.803430025	3.352218331	3.212984074	3.229194734	3.837604118	2.81015337	2.598717679	3.01103129	2.935233647	3.484317439	3.875005753	3.476615598	3.690083754	3.778607547	3.299808382	2.978974057	3.079980927	3.225911162	2.730531182	3.331216811	3.031160981	3.832407307	2.382990999	3.275779602	3.329571019	3.041142473	3.162763031	3.958756685
SEC62	2.96848647	2.555934255	3.763630495	3.0100543	4.066166498	2.985506876	3.246150004	3.555179802	3.621349837	3.449763689	3.14456983	3.029487711	3.24711285	3.410860152	3.101780085	2.979566932	3.174578972	3.204152929	3.221901388	3.144114688	2.692179362	3.32054716	2.970753757	3.940328202	3.218855201	2.89892677	2.954668372	2.935704428	3.153490902	3.185003773	3.052311931	2.947417714	3.207601673	2.917027689	3.439288468	2.8720369	3.412712288	3.132134666	3.096097608	3.222367933	3.119699544	3.151320458	2.836822641	3.067993963	3.488858131	3.68739354	4.409752279	3.225213577	4.295791785
TRDN	1.662610239	1.310577402	1.388721747	1.628846582	1.416037753	1.321296685	1.352753851	2.702978285	1.434922961	1.518357403	1.323464369	1.366973877	1.192693915	1.395348129	1.451210949	1.352582369	1.398077444	1.23013202	2.331026958	1.601477255	1.586671042	1.462604016	1.095897446	1.522152892	1.218009589	2.387485362	1.368356607	1.03651107	1.428719034	1.833342001	1.49805279	1.519599326	1.733968933	1.489039753	1.825157266	1.564179442	1.665874842	2.110003521	1.646990541	1.14890094	1.228678654	1.485258142	1.588084173	1.265506597	1.681397243	1.985330219	1.577136997	1.470287182	2.400910334
SOCS4	3.777760491	3.743283907	5.368097924	4.942096437	5.359792154	4.005552691	4.730806709	3.574397745	3.570961161	3.494537367	2.986337585	3.464185657	4.247084605	3.316375994	2.846940738	4.39235843	5.06563543	3.821973677	2.633673266	3.967699099	4.282711143	3.960857599	3.850277939	4.604502141	3.741112945	3.552323773	5.185453751	3.973647983	3.231217461	3.238999737	3.645835576	5.017572167	3.524314462	2.590977532	3.353801252	3.09975719	2.81611184	3.085015833	3.095910687	4.575987904	5.372909128	4.188371321	3.000990611	5.575627389	3.408840652	3.213561061	2.974293352	3.453026649	2.961371557
LINC02904	2.678797742	3.015948718	4.424938908	3.126545115	2.506860392	3.539637345	2.850320077	2.317392091	3.179190099	2.822051168	2.630539227	2.818446921	2.621723317	2.144895315	2.666395026	3.559785014	3.186756907	2.684850444	2.614374804	2.442734413	3.207507789	2.99627066	2.635717964	2.909399491	3.849484178	2.42683114	2.861874513	3.889576521	2.788067734	2.841586415	2.002121134	3.307231197	2.505994854	2.85848667	2.689487031	2.67431373	2.988008741	2.593786522	2.307541019	3.192275431	3.325692482	3.08698505	3.014370424	2.717985383	2.358878868	2.004942533	2.690455969	2.780307732	3.226457132
ZNF547	2.079897003	1.582299424	1.908262107	2.020738042	1.67461038	2.108346007	1.688467802	1.848711813	1.82021445	1.954480032	1.614502474	1.821055732	2.068062666	1.764005507	1.832388972	1.991448562	2.569340613	1.574067183	2.377517466	1.743452347	1.78202145	2.01205731	1.626277211	2.170941695	1.883749397	1.679186927	2.282912216	1.859560519	1.958924419	1.893422755	1.796286968	1.892429381	2.248700259	1.597906987	1.866857418	1.764944233	2.108459802	1.824032477	1.789289917	2.414292357	1.920004271	2.024911803	1.884020881	2.468740473	1.995742835	1.798934723	1.899068465	1.768141025	1.943681929
SIM1	2.270473027	2.931602666	3.398294403	2.598717679	2.695126047	2.979919362	2.127105095	2.698953125	2.324216745	2.37653508	2.162207294	2.094545081	2.526626359	2.604801458	2.281933564	2.327968489	2.77620847	2.941372501	2.331026958	2.936901167	2.931521242	2.193687271	2.661696398	2.135747912	2.233143041	2.078265754	2.788667799	2.849312172	2.48062188	2.579395446	2.245631308	2.681314062	2.627995745	2.834551123	2.179797483	2.270963219	2.74497113	2.342030987	2.584014412	2.534836183	2.487725822	2.927690559	2.699419508	2.637999636	2.583659871	2.368379124	2.039153661	2.390135428	2.256274513
PROM2	1.959200675	2.156755455	1.869405757	2.140102227	1.983693352	1.753989427	1.850607829	2.185104608	2.147285417	2.017687852	2.001611059	1.944257221	2.075324133	2.784643657	2.462066744	1.673976229	1.645718561	1.955720923	2.652862956	2.204472796	2.740094249	2.277092583	2.169142975	2.072855022	1.601806168	2.300003061	2.065037011	1.972545258	1.9714246	2.31682758	2.011887764	1.959100542	2.093998335	2.296722347	1.951096788	2.070294441	1.996045749	1.996796267	2.326081266	2.23451734	2.167098629	2.23488563	2.09216432	2.56393187	1.995658697	2.732847675	1.679291166	2.113396808	2.941333577
TLR4	4.806076732	3.540209162	5.207667831	4.956207034	5.170839026	4.719469203	5.18904136	5.128833287	5.400458583	5.342117725	4.781523735	4.970487694	5.545648496	5.268657109	5.231335583	5.563939335	5.240374972	4.799675137	4.793902391	5.51477023	5.147543027	4.551420835	3.88630861	4.014791157	4.716523357	4.058682005	3.876620987	4.683648358	4.938820577	4.785640678	4.471420225	4.639032369	4.841330164	4.9209654	4.582454245	4.722731985	4.562073527	5.050132202	4.537150787	4.115939108	3.407601202	4.649826509	4.294104068	4.776861828	4.534263161	4.823949245	4.409752279	5.184114829	3.872832492
TSNARE1	3.412529158	3.366382621	2.208928917	2.989511337	2.623338479	3.084700526	2.763643311	3.388894316	3.307703341	4.081500836	3.267651634	3.649932245	2.344517983	3.276964988	3.828038565	2.780905107	2.789864805	2.729757728	3.000197025	3.366382621	3.127804869	2.546244035	2.539161477	2.943242611	3.182059191	2.578644867	2.619244192	3.215184734	3.20012589	3.199488348	3.493915138	2.187886961	3.218125384	3.253271055	3.383289001	3.041421964	3.658882358	2.695126047	3.845293777	2.50459338	2.637414436	2.887262948	3.282741946	2.455642514	3.071918003	3.469567094	2.601944217	3.294353883	2.723999297
CAPN13	1.770448295	1.607031432	1.870347908	1.583266921	1.872964193	1.585109652	1.680396447	2.715992059	1.750111721	2.107609457	2.276955058	1.877507206	1.671367186	1.825336168	2.672277143	1.575428069	1.434207676	2.068602062	1.690536799	2.258881896	2.153133149	1.869569343	1.774985178	1.169624058	1.685363555	1.832602328	1.632657182	1.762418942	1.968814079	2.325463487	1.865416275	1.132681869	2.17927438	2.370227703	2.349399495	2.314653935	2.278594808	2.088211823	2.423236161	1.35529168	1.673057162	1.374260296	2.344892103	1.499262619	2.184921909	1.835195969	2.375601373	1.887801785	1.77891578
STMN1	2.104353335	2.329398403	2.449849761	2.219245607	2.092872228	2.226720817	2.091128038	2.734968661	2.252093436	2.36526027	2.369573719	2.373696859	2.217689149	2.184652136	1.562957794	2.471566362	2.28572908	2.572916266	2.227551103	2.357184564	2.209417058	2.738126465	2.40869694	2.168296695	2.347476008	3.228168505	2.197976701	2.22254078	2.393097901	2.440917209	2.19433625	1.822562717	2.503618976	3.067874436	2.687615436	2.743022289	2.730931293	2.353745962	2.523119598	1.945704837	2.240989133	2.491153365	2.693322455	2.022563812	2.704584172	2.497030678	2.386512136	2.328917811	2.23184222
SIGLEC10	4.95677069	4.723263537	4.073454567	4.466581089	3.414863557	4.420979333	4.275322037	5.285229346	4.07731512	4.507152277	4.937726275	4.765057959	3.988563995	4.763270033	5.494725232	4.155937791	3.935879467	4.468383212	4.964874077	5.067432047	4.901486729	4.634652604	4.598375554	3.934461185	4.735162232	5.161579966	4.334967086	5.292024133	5.410314883	5.064692614	5.389047914	4.809765215	4.863125682	5.509217963	5.200889388	5.166834562	5.558647392	4.878098791	4.930910908	5.355154243	4.696309141	5.495713553	5.413188928	4.088773093	4.434329438	5.28197655	5.781455353	4.683097834	5.467423225
RFX4	2.03484012	2.624612872	2.093915415	2.444225929	2.050176523	2.402002307	2.123078625	2.321619826	2.002722484	2.269402998	2.16240108	2.034003362	2.419751529	2.613816299	2.540289673	2.081877318	2.259394507	1.971334876	2.065116767	2.320324249	2.130397962	2.026301453	1.756214332	2.63207679	2.230470051	2.604908179	2.188516995	2.328128267	2.281026068	2.374188519	2.093724173	1.956315042	2.302249038	2.610339207	2.348930708	2.085681953	2.247866214	2.077419724	2.414092016	2.087295786	2.059233702	2.046424617	3.207898125	2.18213452	2.012913994	1.759092944	2.734968661	2.007524465	2.701068581
WFIKKN1	4.709530503	5.739042761	4.579974262	5.114790984	4.867092648	5.104559264	4.562440285	5.511759431	4.870116025	4.736360074	6.023981586	5.272045319	4.728947689	5.468034044	5.531971146	4.666735222	5.063754821	5.456924459	5.370966168	5.146698565	5.177868483	5.380768601	5.767123339	4.549309516	4.700064	6.045277555	5.166331556	4.854004067	5.197200995	5.477232786	5.291424665	4.715198143	5.695014219	5.797041326	6.076471628	5.169930055	5.335399547	5.144990901	5.400203514	4.058774171	4.860444632	5.289725875	5.683958292	4.54873978	5.458695611	5.139032951	5.077414881	5.225441917	5.725670179
SENP1	4.830026522	4.417682033	5.127163977	4.122330523	5.412818612	4.843218668	4.944800929	4.638718736	4.580614844	4.591963237	4.192206932	4.542431101	4.292126846	4.608106072	3.941037867	4.277140562	5.234621383	4.073028559	4.538347875	4.779261198	4.243019446	4.414096813	4.322415317	4.735664556	4.577817718	4.315152943	4.173727523	4.600882986	4.471751449	4.483315395	4.746467825	4.84429735	4.427264799	4.480918693	4.392813018	4.140845609	4.440313884	4.503822295	4.561107806	4.718820156	4.09077897	4.651596554	3.664477078	4.903650578	4.46646447	4.292970375	4.409752279	4.788645336	3.685052222
KLF14	2.347697547	2.584795159	2.788845373	2.891602872	2.736374001	3.247241702	2.942781332	2.775831603	2.400035098	2.617172876	2.255621344	2.938699667	1.881384768	2.698418642	2.109818383	2.513035999	2.477148637	2.174955976	2.931602666	2.062903934	1.991201461	1.884939573	2.14094527	2.262970899	2.168861932	3.041212235	2.208583017	2.704501544	2.398300861	2.681718418	2.237068572	2.300641663	2.381019997	2.804552058	2.671977823	2.214606877	2.823194853	2.442633806	2.758581316	1.864161436	2.326208724	2.762258696	2.998051653	2.351797561	3.923848951	2.030855273	2.672655253	2.624015163	1.966204676
NXNL2	1.502750899	2.329977353	1.055266353	1.294548489	1.466404246	1.736699191	1.509880777	1.837718438	1.445538976	1.349429753	1.167326435	1.420256902	1.787228326	1.168045234	1.12251497	1.611196795	1.23527177	1.984904332	1.611243522	1.214326171	1.490002347	1.825336168	1.490233865	1.375144554	1.535047505	1.546614496	1.570850293	1.601806168	1.550123455	1.419637625	1.397941139	1.626960208	1.528539046	2.043328434	1.751830435	1.539034766	1.80707968	1.604128565	1.664179957	1.332220487	1.650768149	1.494658014	1.898180395	1.241270845	2.331937345	2.428031555	2.751236871	1.524132477	1.455479114
BRS3	2.241685408	1.766456316	1.655722366	1.748362203	2.432432056	1.705398985	1.901476407	2.167548184	1.70078623	2.064374385	2.313302725	2.457323051	1.949315158	2.275305876	1.356608091	1.715322806	1.576907977	2.827223018	2.041118482	1.753097081	1.89363823	1.977349567	2.173925535	2.289605179	1.888588333	2.312329668	2.078966687	1.855010767	2.121752834	1.875984549	2.175063508	1.722559868	1.980226072	2.513580017	2.581020094	2.390214301	2.310180105	1.92629911	2.282295254	1.343148407	1.784343971	1.803570474	1.943287279	2.118840699	1.901388486	2.50989547	2.322367873	1.891130186	1.853626015
TMX3	1.844722783	2.003422487	2.25535561	1.568533216	2.625748674	1.629643783	1.888898543	1.685911929	1.831404109	2.07432318	1.866661365	1.508723917	2.421621081	1.329035899	1.717337102	1.638148119	2.299482156	1.474570137	1.570211097	1.310577402	1.654101416	2.043632571	1.458579449	1.625445775	2.063656761	1.650369865	2.114188194	1.558218814	1.659911838	1.681641532	1.52819585	2.110502922	1.471433321	1.396092797	1.919564397	1.925470971	1.793907921	1.534786876	1.59386474	1.780586012	1.948274838	1.720894363	1.71229238	1.610292128	1.57957901	2.096544233	1.989889878	1.832602328	2.547153311
ZNF396	1.526523351	1.715750107	1.984240637	1.370176033	2.054618628	1.615019387	1.336585223	2.026391347	2.249449942	1.843860005	1.399582224	1.674692676	1.831977021	1.801311813	1.69626822	1.386393766	1.919082365	1.830810658	2.251912731	1.715431165	1.829205331	1.597394873	2.318148999	1.606783436	1.955991385	1.421756321	1.740332149	1.538059798	1.882964897	1.777059932	1.627264739	1.295113367	1.810128851	1.908593685	2.163410136	1.978913167	1.820086573	2.496339428	1.761277784	1.283847083	1.71776298	1.761075275	1.727753474	1.423561422	1.976578007	2.272217073	2.892189369	1.90634082	1.395646125
SLC26A7	1.510014813	1.429655054	2.131478738	1.462604016	1.731745912	2.038043047	1.574570006	1.250463169	1.352753851	1.295113367	1.4018571	1.172555628	1.730314575	1.46895533	2.248605403	1.258956101	1.678403858	1.216920756	1.332817187	2.038491186	1.192693915	1.283029736	1.318568671	1.411275179	1.375484787	1.538474808	1.191883359	1.180661668	1.132681869	1.59421511	1.379784803	1.443730649	1.571833437	1.526523351	1.353881265	1.225694418	1.069176273	1.727172375	1.296958866	1.502278727	1.308872983	1.399836134	1.204366707	1.561804102	1.275274136	1.985895429	1.853626015	1.502141985	1.250463169
SNX18	5.151857065	4.930606347	5.506148138	5.109157324	4.814096252	5.316994562	4.951894292	4.9209654	4.964240346	4.840312613	4.660822138	4.768192057	4.888878306	4.440806067	4.74328838	4.930714433	4.94449524	4.22667233	5.100761724	4.719558309	4.708191606	3.417100221	5.131904581	4.750330077	3.9130899	4.865488668	4.940021075	5.268232125	5.055211042	5.363673747	5.066455286	5.377489839	4.941660864	4.90547359	5.418894386	4.630071058	4.878098791	5.12326063	5.045565098	4.40279774	4.115824244	3.942176932	4.552709802	6.029813134	4.890157177	4.839032179	5.583060651	5.391916692	4.54873978
FBXO39	3.204988429	2.726095375	2.476887985	3.255651518	3.519624246	3.096480178	2.800612455	3.326199359	2.828926988	3.054106023	3.394545474	3.464380391	2.563066579	3.288981768	2.775898133	3.162563992	2.670209592	3.402079772	3.268410442	3.565542551	3.57874979	3.333139805	3.159551643	2.816411745	2.710137817	3.346155329	2.920048257	2.712616051	3.169787417	3.380800292	2.996488703	1.850063422	3.417839549	3.165242867	3.447784609	3.33334359	3.443651551	2.897991534	3.429421943	2.43133179	2.516039226	2.636664335	3.735164335	2.89443141	4.046550346	3.59709879	2.814939876	3.199947817	3.287078499
B3GNT6	5.914272752	6.177129073	5.150557047	5.842216054	5.4668701	6.065314559	5.717687503	6.328817484	5.680621771	5.276311535	6.605586161	6.206851818	5.861764582	7.096690197	7.55604104	6.117751147	5.281581583	7.028386567	6.27578284	6.371562395	6.653744214	7.636773884	7.031448797	5.216436446	5.413327825	7.489564186	6.127968878	6.216453408	6.22028506	6.333997904	6.01658805	5.254292777	6.679375014	7.325137814	6.667378826	6.401982479	7.064071066	6.409064968	7.039528239	5.105990835	6.259444635	6.796049256	7.627293866	5.806919055	6.564985812	7.961189164	6.489037451	6.24805138	8.018658796
DENND1B	1.462449704	1.92292594	1.180661668	1.620817172	1.631545109	1.74433409	1.235656638	1.449596673	1.359669015	1.667952584	1.572401022	1.602565273	1.684685178	1.777393485	2.539161477	1.66940578	1.447788319	2.019736309	1.744995792	2.845809614	1.511223688	1.36246672	1.356383805	1.687554564	1.935792094	1.742223202	1.593031509	1.009066057	1.420558243	1.372069845	1.499159511	1.512486462	1.275274136	1.528291923	1.616333116	1.685753948	1.598438052	1.776282754	1.454121064	1.742326285	1.8136401	1.110446215	1.531232873	1.679812258	1.541938905	1.237027555	1.285790283	1.639745447	2.370428747
ZNF619	5.20974517	5.61008451	5.528836531	5.496052871	5.181664043	5.654413466	5.462873231	4.909247782	5.460005892	5.147450532	4.746383794	4.782817849	5.882335935	5.052178116	4.544811937	5.772060422	5.662472382	5.0029569	4.995166457	5.902301261	5.296466372	5.087735793	5.79743779	5.999240362	5.816402805	4.914360048	6.231441795	5.994716502	5.045516218	4.525133706	4.433272264	5.592170331	4.76903369	4.890704355	4.695647849	4.633624955	4.65852813	5.088279133	4.76085561	5.730314122	5.723139884	5.338801261	4.935787821	5.598425138	5.115648749	5.376974495	5.573830852	4.984265566	5.431037345
CILK1	1.441918545	1.523293328	1.869655392	1.822127025	2.704826165	1.783426546	1.750371255	1.479794319	1.550706012	1.216279751	1.495692754	1.550969352	1.599043097	2.051962304	1.818918093	1.510132713	2.534298896	1.519599326	1.817965794	1.675057742	1.543292905	1.910753678	1.916433478	2.465887368	1.807912966	2.338243199	1.66141759	1.668407875	1.522928554	1.398219718	1.239891305	1.502378632	1.309888889	1.137730146	1.252395818	1.376608664	1.433282003	1.200696338	1.444164606	1.78611711	1.350811239	1.783838277	1.83072462	1.574067183	1.646068127	2.088296911	2.21170985	1.226767264	1.7905472
GARIN2	1.923826903	2.028762622	2.98042748	2.801116893	1.447420013	1.298130083	2.485346602	1.722179201	1.726376081	1.698446966	2.405386603	1.987210725	1.444164606	2.151028231	2.282394853	1.936165934	1.890792394	1.774985178	2.573031069	1.841678852	2.108346007	2.453545965	2.252093436	1.858854692	2.712707357	2.192606234	2.675865226	1.866204685	2.206970217	1.704334866	1.57957901	1.741296807	1.617485577	2.030667411	1.947387692	1.370793087	2.448329057	1.341988353	1.922477375	2.129668888	2.190164671	2.166402149	1.859750784	1.865591481	1.691084284	2.206970217	2.05844785	1.732886943	2.111819125
BCL2L14	1.929427558	1.94012259	1.64122606	1.934062645	2.590219961	2.016217622	2.335910972	1.775585586	1.931045847	1.805892256	1.916756282	1.8008478	1.781751932	2.196180333	1.973461035	1.986968477	1.953742441	1.719521648	1.347611549	2.358049706	1.529574399	2.313817498	1.832602328	1.812346211	1.494658014	1.791693007	2.176737691	1.915744032	2.077419724	2.119678491	1.977232756	2.189484896	2.173530486	2.057162796	2.118560728	2.19897297	2.330258588	2.041950808	1.586149855	2.256908997	2.084446358	1.807248522	1.91185464	1.811087373	1.938617239	2.424851748	1.921891044	2.127395461	2.330258588
HS6ST3	4.350984663	4.214697673	3.832488999	4.107350061	3.561680514	4.623351221	3.891761731	5.082873478	4.32273334	4.421417551	5.014889373	4.279917449	4.052252399	4.462462364	4.310570296	4.29618414	4.103676016	4.633775267	5.053934627	4.97838706	4.762105771	5.157715537	4.760002528	3.628967664	5.0476033	4.930606347	5.017071359	3.852305653	4.834978091	4.590224152	5.36536547	3.9130899	5.102832719	5.248607845	4.950813835	5.018764755	5.179142494	4.759855562	4.979737283	4.132614176	4.269881956	4.008522118	4.963836497	4.546290033	4.463230944	5.238122765	5.328027585	5.035472468	5.390019698
SLC26A1	3.951710451	3.993975514	2.874775813	4.052707535	2.864654363	3.31052932	3.132229888	4.179801572	3.6265597	4.172452161	4.549448955	4.223538722	3.119699544	3.767175835	4.184979754	3.60193308	3.385184158	4.520193131	4.015668019	4.115211284	3.902861415	4.970022771	4.053201812	3.22872666	3.237568166	4.643397223	3.670681544	4.083979911	4.148466584	4.441095696	4.136561322	3.541661332	4.356948891	5.244405898	4.635964101	4.767892074	4.821979383	4.161348738	4.465107312	4.072557614	3.518015587	3.470160722	4.616358832	3.608841298	4.299417321	5.061161013	4.521373944	4.062728136	4.987541558
CLDN15	3.827027208	4.048566813	3.11865011	3.287265393	3.131315001	3.348549049	3.724295787	4.397883195	4.218870332	4.025099115	4.832381473	4.26480198	3.939879743	4.50322014	2.956637465	3.305947086	3.049424528	3.271055482	3.120054197	4.399302123	4.702384526	3.373319491	3.715217677	2.597156215	3.352305964	3.111881074	4.026676673	3.836562444	4.285597132	4.621056292	4.526710438	3.206695618	4.433073746	5.34748956	4.796368817	4.578151557	5.084506029	4.339832205	4.754627805	3.957177834	3.007182567	4.131099728	4.053401837	3.246681036	3.928587357	5.243713656	2.956124879	4.306149197	4.811753596
RAB42	4.47450537	4.408549058	3.538171633	4.519892725	3.454035092	4.431648845	4.504175007	4.883447275	4.573678699	4.399462002	4.700957372	4.691321999	4.479299401	5.152265366	4.446263616	4.06921667	4.180199482	5.081230869	5.251937467	5.090778362	4.647666737	4.447732967	4.349796482	3.639993289	3.975166645	5.140220535	4.798996023	4.212164765	4.563726123	4.931721003	4.59872544	3.160307628	4.965098588	5.315076081	5.144166007	4.935150987	4.943441229	5.02888344	4.768291085	3.676770917	4.264553164	3.408239101	4.806358219	4.761493003	4.825557651	4.805948593	5.412924923	4.67082775	5.49839581
PTCHD1	2.089231863	2.003619951	2.403326058	2.269970845	2.177196125	2.256736927	2.683703016	2.531859888	1.95858213	1.927709868	2.103019799	1.756563359	2.690181079	2.081124994	2.139769082	2.430524489	2.572046664	2.012913994	2.633045258	2.868095924	2.014296434	2.549576212	2.366571779	1.894499412	2.404658117	2.646952032	2.387913657	2.279981912	1.766978455	2.298817924	2.006599419	2.057435318	1.983099567	2.048528968	1.994026717	2.069740598	1.789506659	2.127812942	1.860026715	1.938201713	2.102839469	2.443590992	2.446095147	2.24027838	2.32020235	3.233580849	3.455754356	2.048336826	2.732042047
M1AP	1.269313221	1.187622701	1.391024443	1.352933484	1.276677222	1.355079747	1.920471283	1.816905072	1.407455157	1.916970927	1.544713679	1.213969451	1.627501538	0.819734269	1.819296019	1.295860622	2.145928788	1.713037186	1.558657957	1.770549718	1.360371416	1.427407031	1.168988105	1.537738071	1.745458586	1.35529168	1.563728822	1.319313813	1.970736935	1.777994982	1.726208965	1.448521776	1.425954558	1.932829599	1.782325307	1.851877043	1.880243772	1.416602394	2.082357964	1.07778981	1.549099798	1.438864239	1.651720187	1.916250717	1.556330395	2.062177278	1.07900617	1.651920403	1.285465836
ZSCAN4	1.40204253	1.418992469	1.582184801	1.420685878	2.437665277	1.197024799	1.047107682	1.500707121	1.587161202	1.70120254	1.562136436	1.753002772	1.165642207	1.244275347	2.487021018	1.498565999	1.499569691	1.492303117	1.437202186	1.554602103	1.087872385	1.204804839	0.891082127	1.444760503	1.494658014	1.171282758	1.305019409	1.369670843	1.397629924	1.704334866	1.647650588	1.389292782	1.833235673	1.855803148	1.868423366	1.543840461	1.880823948	1.868722782	1.571435732	1.406293997	1.125876462	1.188514153	1.18121258	1.074420968	1.482323793	1.665292956	1.408850045	1.581905787	1.488653776
VWA5B1	4.290153971	4.122691964	3.794831576	3.675222994	3.591090049	3.780607823	3.243193649	5.419547238	4.412637784	4.520193131	5.046448751	4.831308976	3.352403788	4.576909739	4.14583627	4.305553055	3.544716334	4.10337769	3.701592274	4.121376278	4.201055963	4.420222361	4.1751857	3.771002377	3.464093047	5.164201594	3.982741198	4.009950284	5.029322191	4.889103791	4.787637858	3.762679706	5.322991903	5.667549239	5.339223919	5.194302249	5.56740068	4.997993085	5.156855852	2.925734865	3.560803273	3.940762779	4.64362594	3.502621365	4.837001545	4.912843386	4.068172792	4.734091293	4.715567254
LINC00311	3.511462552	3.225799424	2.267929935	2.718103515	2.341716197	2.922432013	1.76218949	3.095839041	3.000676961	3.165242867	3.520317894	2.913806844	2.690075271	3.127106944	3.04743307	2.44808335	2.417790814	3.640461807	3.223704652	2.948501769	2.554974022	3.163154958	2.491506301	2.23400862	2.719438118	2.10527069	3.152540317	3.292695612	3.989963871	3.863581709	3.46344142	3.127067944	2.926914592	3.606474162	3.521559302	3.005787779	3.166304937	3.265664542	3.560392863	2.627918777	2.294817032	2.390214301	3.180908153	2.2104922	2.729757728	3.534140831	2.286381642	3.424966431	3.465781556
HTR6	3.948444809	3.930454617	4.00682092	4.351375352	3.845384382	3.798243519	4.006473553	4.129099008	3.893536344	4.065291652	4.541236275	4.361021512	3.974624565	4.444450728	4.036863433	3.967976774	3.348192948	4.70799663	4.290327774	3.711544355	4.013295459	4.08575542	3.624609576	3.819263114	4.309307279	4.617510249	4.241449734	3.610312031	4.143028847	3.963386404	4.262687421	4.447608718	4.59542782	4.96047998	4.795084495	4.41849991	4.773713997	3.996419123	4.886856134	4.04411063	4.114564924	3.553729774	4.378061111	4.138535469	4.81839536	4.543532482	4.281465668	4.320415622	4.787304232
MAGEB6	1.488538417	1.241270845	1.9560737	1.75993185	1.516900347	1.346369034	1.491352947	1.25202542	1.262655589	1.264575943	1.150929155	1.158389425	1.263679788	1.512733477	1.662610239	1.746914293	1.423867777	1.9673942	1.732886943	1.125083618	1.155577176	1.68177573	1.601909285	1.626960208	1.584306405	1.594083179	0.974576623	1.306870733	1.320390737	1.249181312	1.147122927	1.594460634	1.332017515	1.281594085	1.142690325	1.255414397	1.050561286	1.171282758	1.058668334	1.390847746	1.341367278	1.24289395	1.550328433	1.323672274	1.501399175	1.026915981	1.719964548	1.133449719	1.81128763
RUSC1-AS1	2.942000053	3.444022804	3.953078839	2.622454046	3.42549506	4.384534989	3.396441444	2.670910136	3.11210272	3.497414299	2.284816125	2.434662371	2.887665589	2.761715431	1.642730232	3.347313889	3.280029712	1.948366735	2.970638819	2.952708534	2.968579447	1.970339815	2.829112128	3.263845115	2.913243547	2.379794615	3.128564465	3.222574169	2.906758176	2.847645754	3.171179728	3.683677685	2.529093862	2.369491286	2.643572381	2.894126046	2.230098816	2.86518471	2.805333747	2.837075256	3.099269852	2.330754081	2.421621081	3.20676755	2.778850021	1.894293675	2.58609916	2.637414436	1.899658837
CACNG6	5.239019787	6.785269988	6.767794837	6.580384711	6.470839892	5.856064454	6.527434935	4.231392234	5.395407343	5.021535591	5.835535827	5.540442164	6.070647527	5.249091809	6.047655502	5.332716017	5.912411363	5.443614589	7.261112183	5.448101366	5.558240588	6.089462784	6.068698143	6.589141394	6.60256071	8.173400479	6.399373615	6.505113748	5.053839141	5.303132922	5.378838419	7.095559013	5.086959338	5.534092938	6.072295261	5.425307471	6.082006245	5.073995438	5.644631972	6.392381823	6.066300318	5.824819995	6.00522792	5.932972715	5.988987891	6.96229891	6.585286605	5.321222958	6.521437365
LMNTD1	4.135983644	3.365329711	3.256107268	3.19888493	4.844177454	3.197850451	2.692445017	3.114935464	2.891403617	3.000990611	3.540478024	3.667207339	3.256528181	3.127106944	4.449236763	3.832488999	2.587534053	3.713972799	3.867827982	3.974624565	3.642424496	2.786583394	2.529383767	4.808313091	3.171179728	2.795433929	3.019975503	2.904536335	3.048469562	3.189664611	2.466633498	2.748028017	3.255198739	4.08859873	4.096159571	2.930486794	3.111362304	3.417408147	3.35551488	3.308927196	2.599336724	3.138138795	2.485629192	3.09770832	3.649302025	3.130072874	2.460438337	3.560803273	2.417687627
CIRBP-AS1	5.034542435	5.903709509	4.867753915	5.379723317	4.465900698	4.64949873	5.229527083	6.080136334	5.053738743	5.046268518	6.095152762	5.631537956	5.758112001	5.558240588	6.150730928	4.703453546	4.944301661	5.599851428	6.169771384	5.530952148	5.796499882	5.256457455	6.043848074	3.964647552	4.871484234	6.493270244	4.603869613	4.942773399	5.466148595	5.470306488	5.401972858	4.65229951	5.774836199	6.084767641	5.731619383	5.505107528	5.867641848	5.501622712	5.417727744	4.197605486	4.946938029	5.340148692	5.698738213	4.582374776	5.43588277	6.500043341	6.413459836	5.682961983	6.286092024
AXDND1	1.217305424	1.533681263	1.752037609	1.318326312	1.226349037	1.429971085	2.234998015	1.132413429	1.332220487	1.288793062	1.307855322	1.356383805	1.668081606	1.467909737	1.415588802	1.480819869	1.190691431	1.368621623	1.635168922	1.442963501	1.5673254	2.104539278	1.485894846	1.46462436	1.467218433	1.313832579	1.250725067	1.421920576	1.420395364	1.435514828	1.139750049	1.418283415	1.40348327	1.283263912	1.201972226	1.345412314	1.420395364	1.174403439	1.20284133	1.683579364	1.297396088	1.926874157	1.413627646	1.531556521	1.250463169	1.601477255	1.942316069	1.167326435	1.385064038
ASMTL-AS1	4.9959919	4.902646901	4.251295294	5.581464311	4.622865637	5.127761402	4.743964693	5.873667825	5.13168936	5.112874671	5.835535827	5.089045276	4.692713911	5.121891618	5.654141219	4.689198135	4.436423134	5.628712399	5.66334398	5.22762759	5.330056829	5.201126286	5.282982425	4.32124885	5.193490171	5.901482428	5.240640341	4.833115489	5.127761402	5.158716495	5.092715896	4.38157513	5.687958309	5.81891551	5.464350318	5.641618934	5.492306283	5.201821707	5.240064405	4.830678979	4.95433088	4.720828297	5.870573203	5.088067271	5.263773808	5.360394769	5.661384918	5.291071707	5.91213512
CD200R1	2.674183683	2.215711064	2.391796177	2.566028612	3.411401118	2.05386148	2.21111979	2.44067846	2.861583638	2.869875096	2.518585049	2.356599482	3.053066343	3.243002658	2.699669057	2.899762154	2.815128346	2.3446078	3.234055506	3.227054145	3.41368589	2.150480488	2.21890162	2.10769233	2.734968661	2.202098095	2.007895423	2.171924496	2.321782606	2.263147279	2.356524355	2.236647388	2.012833644	2.183699615	2.102243963	2.198893778	2.391560895	2.415266487	2.076318317	2.416128811	2.197976701	2.175476206	2.628303915	3.148913229	2.213041191	2.469781351	2.653145245	2.795890762	1.788098605
LINC00334	2.177842435	1.901978961	2.200194779	2.048732994	2.629939991	2.123391256	2.880956538	2.111731712	2.119147972	2.298038814	2.052048008	2.081124994	2.07623162	2.080128974	1.865771874	2.401092128	1.867845958	1.912882081	2.081439866	2.148820355	2.002722484	2.107549825	2.149729243	2.589784324	1.812133495	2.809593705	2.132139284	2.105793475	2.156422588	2.342226347	2.18007623	2.470297429	2.329237855	2.270071912	2.218370057	2.19934641	2.185020018	2.108726232	2.018519047	2.435395684	1.974345862	2.208425061	2.509995225	2.299016201	2.078265754	2.159654164	1.62647684	2.190392866	2.062575464
ATOH7	1.830013714	1.580322235	2.35953024	1.822743024	2.22123001	2.03654874	2.699303501	2.246899935	1.936777366	1.842113297	2.259096199	2.051147817	2.297964045	2.260381455	2.245911868	2.039602138	1.976961921	2.715670775	2.134371282	2.323344006	1.986578431	3.604101382	2.158292065	1.495692754	1.773656177	2.023839424	1.921804846	2.183387731	2.029712787	2.091923464	2.191284991	1.441161602	2.391034973	2.582718555	2.195893044	2.201060863	2.273536595	1.947279243	2.030768063	1.57117632	1.984589192	2.443408611	2.284657274	1.402466398	2.634990276	2.034741352	2.051577858	2.190251368	1.653553784
SEC16B	3.848418437	3.918068351	3.215627759	3.665723458	4.001115508	3.812748074	3.661696181	4.205312168	3.926060136	3.862605906	4.206641692	3.609475688	4.109027393	4.159861114	3.523799234	3.637733408	3.906721431	2.974712332	3.342581303	3.886523631	3.722632723	3.399826111	4.140161122	3.429737377	3.581595779	3.560725506	3.782411641	3.818288575	3.920807688	4.425131466	3.907554124	3.199768544	4.283347536	4.379383794	4.277644175	3.96456509	4.178375888	4.231168923	4.0113737	3.188963219	3.221723421	3.43121668	4.040812404	3.964647552	3.911139924	3.522092055	4.634068634	4.124063397	4.084908902
AMER1	4.641578402	4.345569152	3.502025443	3.16838557	3.524986226	3.263429451	3.871057605	5.412269796	4.347643254	4.406596446	4.867964241	4.895503855	4.067756549	4.037575139	4.222848008	3.929129019	3.791477023	4.582166107	3.118174539	4.231439455	3.634559566	4.81214139	4.464740244	3.754947088	4.148667712	4.396340348	3.804187867	4.048117253	4.88261827	4.917706893	4.78461576	3.294857258	4.666735222	4.89436861	5.006777883	5.166443639	5.241686579	4.373916692	5.0029569	3.567270636	4.19779659	3.231323164	4.806358219	3.304062975	4.328918755	5.063651211	4.010881894	4.566102463	4.842401826
NKX6-3	3.90967351	3.921301346	2.602286911	3.282379673	2.62040401	2.906858372	3.234733084	4.8887664	3.521763759	3.938856651	4.664628581	4.316743188	2.884489685	3.545855583	4.055703631	4.085423976	2.869130686	2.979677016	3.270235992	3.31834219	3.10916132	4.071559971	3.05182396	3.569973259	2.850554772	4.181720484	3.316251597	4.196246664	4.309473953	4.140772682	3.88630861	3.154332353	4.673702749	4.517836265	4.718820156	4.750795923	4.94841219	4.082371778	4.122510367	3.475651318	3.264886657	3.88332937	3.644078697	3.09770832	4.052820418	4.696309141	3.574643529	3.632884584	4.490945028
TBATA	3.609115867	3.809546233	3.764432201	4.633775267	4.204133855	3.63012101	3.84764186	4.070804219	3.653759975	3.630333785	3.935600335	3.928134931	3.511894232	4.072135369	3.851863227	3.681501655	3.529909819	4.147010918	3.403158781	3.662619205	4.103080919	3.593411769	3.821186078	3.899449176	3.987002174	4.314868367	3.810124457	3.765772871	3.984335612	3.970472229	3.81849189	4.505992698	3.867964826	4.522691179	3.587749421	4.209671992	4.084247805	3.838912448	3.860061727	4.030513115	3.806888355	3.738524313	3.59213214	3.850571441	3.851211236	3.701473858	3.560061712	3.803200962	3.995657205
EXOC3L2	5.610736935	5.867760831	4.872643427	5.443426052	5.208707672	5.238635518	5.889179276	5.987380053	6.062400018	5.683259842	5.934035016	6.125478893	5.55365214	6.040494917	6.393397465	5.434093009	5.204688228	6.37249633	6.086395784	5.934996775	5.562671119	5.770806456	5.65302798	5.406348012	6.27292921	5.986036888	5.271744089	5.404064932	6.195773149	5.89476352	6.106449737	5.997567193	6.331522126	6.578615844	6.264843156	6.228628563	6.39976602	6.370413819	6.163645588	6.251676111	5.78185113	5.410383588	6.742134472	5.006687577	5.920711004	6.470658957	6.653066996	5.851857138	7.157638145
CABP4	5.033149892	4.156092936	4.12787464	4.454262208	3.834549054	4.633702015	4.447887695	5.674863395	4.741808993	5.156090342	5.609068802	5.331221262	4.56573543	4.968645736	5.590712011	4.28354918	3.749787417	5.004786975	5.214581756	4.767178872	4.323973236	4.324330365	4.788737275	4.549309516	4.23094087	5.537881549	4.38258048	4.917041279	5.483488618	5.477860106	5.566596143	4.006473553	6.053909013	6.092550679	6.092417308	5.382660184	5.890459671	5.645466027	5.804256025	4.253299592	3.899599584	4.206546186	5.15843407	3.773784218	5.164590002	5.944409772	5.048595774	5.223843022	5.651447809
TNFRSF13C	4.190435996	4.424363201	5.320636984	4.423503698	4.761493003	4.229723367	4.202128545	4.368150442	4.216755779	4.186647538	4.859256256	4.627033009	4.398946308	4.82242392	5.474825126	4.476188072	3.67189507	5.045236832	4.856636822	5.318168522	5.033024714	5.027092403	5.217254918	4.216541705	5.226598687	5.98720632	4.64317693	4.155026082	4.21551615	3.894587559	4.026841601	4.021568916	4.099287383	4.980562541	4.339832205	4.622576743	5.095878941	4.192166596	5.202675452	4.513714084	4.39520448	4.767820465	5.584687903	4.456519878	5.086530067	5.47603026	5.369741583	5.236899289	5.857663913
CAMK2N2	4.491624153	5.316994562	4.311212115	4.404507035	3.894587559	4.532417436	4.937410591	5.090443139	4.533940558	4.429474964	5.383622774	5.352303208	4.35445153	5.357460266	6.040897118	4.451035772	4.501008852	5.456059632	5.512741251	5.119397429	5.100974033	4.828268324	5.048057483	3.790082384	4.68359496	5.747148983	4.120904701	5.056149795	5.142876054	5.067477166	4.913182738	4.253989001	5.529282577	6.171101863	5.733482439	5.285911528	5.63745533	5.241501213	5.773981083	4.139107013	4.2828593	4.680005692	5.929126954	4.38381322	5.055868309	5.530318831	5.178779256	5.062893609	5.719564128
ANKRD30BP2	1.668963802	1.907513173	2.459428038	2.342500418	1.587041792	1.782723532	2.0509516	1.932920902	1.900511594	1.877801198	1.887673125	1.8008478	2.17528644	2.778953199	2.263801728	1.877893058	2.079802123	2.199842786	2.844220635	2.063560282	2.108919495	2.265541304	1.958364532	1.657996665	1.727172375	2.258641412	1.847097851	1.845284429	1.685363555	1.772358417	1.834850198	1.960330966	1.618660509	1.931891401	1.538915145	1.617374173	1.915744032	1.736525219	1.551087707	1.896022974	1.679601011	1.70985894	2.750961315	1.776076579	2.321782606	2.113396808	2.029106007	1.8517901	3.299246093
KCNG3	1.574803126	1.651002418	1.912975122	1.574067183	1.396549581	1.849951831	1.427560262	1.623073511	1.634871759	1.667952584	1.871201655	1.795453888	1.60644295	1.987047818	1.779073512	1.493264488	1.633141836	1.669889693	2.521499369	1.960330966	1.814622625	1.935348795	1.329035899	1.522152892	1.468062161	2.949095214	1.717658046	1.704164301	1.776832472	1.596437566	1.523445114	2.752322418	1.805667715	1.63548324	1.739268282	1.746718168	1.601259192	1.594351834	1.530455236	1.523293328	1.411705627	1.484140178	1.322127507	1.859384707	2.219999634	2.706728147	1.657996665	1.823481143	1.506120993
LINC01312	4.408362125	4.730027226	5.655576431	5.956475707	7.031448797	4.959514845	5.320269119	4.03500844	4.622153894	3.885115517	4.608596895	4.328274249	4.480488606	4.390975427	4.463697522	5.1546922	5.963535378	4.719558309	5.74230746	3.78636933	4.465298146	4.447732967	4.676952609	6.290491982	5.358348781	6.351964757	4.719246375	5.935826406	4.320519541	4.336191123	4.284431133	5.322832277	3.95404599	4.46873442	4.493155751	4.366014501	4.404921344	4.201055963	4.519118453	6.234146822	4.699974188	4.36312727	4.500577057	5.367225477	4.551518692	4.739812458	4.779143632	4.421721327	4.107828133
FOXP2	3.984704276	4.959386405	4.820016058	5.260428499	4.937509301	4.548324161	5.2287941	3.614561072	4.950344588	4.434329438	4.08472798	4.490847075	3.70927555	4.471926402	3.584780263	5.112509629	4.800482854	4.640956057	4.272653845	4.197605486	4.034409502	4.962527711	5.333049564	5.096399042	4.890791966	2.949669074	4.58770247	4.342125289	4.14234029	4.238095078	4.864050861	5.245310992	3.974795905	3.994054716	3.983074636	3.653396327	4.062067708	4.668644538	4.071559971	4.606733351	3.660698591	4.79658239	4.226413128	4.619531366	4.563267203	4.1751857	4.457276555	4.639131908	3.620461762
B4GALNT2	3.266683763	3.548378543	4.141529818	3.214851951	3.237762619	3.47755135	3.26146392	4.211869271	3.467907091	3.676214114	3.880036471	4.181073296	3.24459488	4.112113558	3.610966323	3.113057662	2.204085548	3.648564751	3.473086409	3.364398504	3.543959155	4.057264467	3.709007611	2.885119295	3.449565588	4.521555236	3.323188531	2.867708407	4.137588146	4.441325669	3.492847411	2.721591741	3.933431566	4.397992699	3.934819317	4.126853797	4.324330365	3.7757605	4.009102766	3.20012589	3.321442316	3.360016753	3.833501587	2.870821308	3.756521479	4.198884147	3.906503287	3.680486737	4.107828133
FMR1NB	1.691786387	1.626277211	1.395732362	1.290060931	1.329416352	1.532025095	1.275858087	2.510843953	1.545344849	2.023552158	2.262071708	1.931384337	1.800602287	1.856942642	2.468234291	1.566118215	1.494070685	1.947498344	2.163603275	1.580322235	2.044325036	1.828071245	2.117744636	1.789880074	1.29278024	2.588603589	1.439518973	1.689353206	1.816905072	2.000693434	1.836379438	1.317300568	2.099560975	2.073561435	2.201817846	1.914583246	2.621893132	2.19735015	2.304685905	1.371102331	1.498405258	1.141978777	1.693591475	1.342964731	2.049268868	1.642302939	2.125414258	2.008569766	2.346923765
GCSAML	2.156200976	2.123831363	2.907581027	2.633422336	1.939352243	2.291702714	1.778809696	2.453718775	2.347986627	2.38683763	2.262879994	2.194906664	2.180909031	2.435893099	3.916611258	2.273931652	2.486855727	2.914399799	2.623623315	2.334875061	3.041279941	1.831404109	2.38014729	2.102839469	2.411589362	2.308724036	2.140667828	2.208583017	2.686216302	2.447169981	2.151314299	2.976896259	2.239140482	2.483853848	2.529915156	1.95582019	2.518911198	3.031634352	2.295014832	2.129668888	2.251240435	2.857293015	2.770416337	2.638307812	2.39951883	2.64175199	1.681895278	2.484570137	3.497133635
SIGLEC11	2.661492274	2.858785603	2.429566548	3.255854093	1.447420013	2.375601373	2.743514187	2.804354994	2.634182308	3.053155158	2.685530436	2.446598396	2.343195005	2.64968618	2.490491657	3.2050983	2.433119123	2.54371032	2.744185221	2.706024272	2.668783132	2.155344534	2.744185221	2.328702295	2.139396896	2.545309339	2.333498721	2.27978784	2.336097782	2.529800056	2.604119012	2.119364446	2.556592629	2.841058615	2.706024272	2.447524464	2.35829424	2.639535336	2.559139907	2.106769378	2.742644076	2.768910357	2.043048308	3.424765063	2.732543209	3.136386986	3.658681213	2.747432779	3.043353784
IL23R	2.155146581	1.752467462	1.158389425	2.077150511	2.130901694	2.124700884	1.816905072	2.374495769	2.169538054	1.931975763	1.924279696	2.322215163	1.921189139	1.808340092	2.537933259	2.156200976	2.040813945	2.077597675	2.133003759	2.215815519	1.860535512	1.929917951	1.931697793	1.548777296	2.050499628	2.278200807	2.573416918	1.933427527	2.166150039	2.356524355	1.91205943	1.742326285	2.042181175	2.730009481	2.592782667	2.129185372	2.469396354	2.071808694	2.779704687	1.861437884	2.362864273	1.691385995	2.990801818	2.337440122	1.834320109	1.752564668	1.930545471	2.089646803	2.728098327
MAGEB18	1.542485922	1.371102331	1.487985073	1.257944858	1.484824862	1.73905569	1.419978708	1.310369374	1.235656638	1.271159153	1.523558173	1.346582388	1.719857932	1.352582369	2.186098389	1.383934136	1.343579144	1.329416352	1.398274315	2.017506161	1.559385095	1.429655054	1.719233653	1.317300568	1.494658014	1.888484806	1.339138237	1.798440113	1.130656733	1.581781014	1.297396088	1.711473505	1.14953526	1.319846438	1.739268282	1.278596047	1.553194029	1.313832579	1.487854629	1.309230723	1.345412314	1.51910643	1.488969806	1.711232148	1.856942642	1.185026666	1.851877043	1.386895435	1.317583483
CD276	6.868457332	6.0642704	6.371919208	6.846871377	5.945566036	6.335264603	6.423653253	6.903690416	7.117201936	7.165918179	6.798244339	6.609798361	6.486288903	6.698146947	6.691845169	6.566484813	6.300948501	6.651752166	6.864409271	6.578615844	6.935982382	6.088132321	6.475547886	6.050764837	5.879421765	6.969323705	6.155955291	6.242607455	6.985119465	7.025552997	6.845632303	6.066940205	6.566959106	7.213330701	6.809209902	6.591977293	6.642410232	6.924975951	6.558100222	6.408633319	6.104382267	6.530161731	7.20779617	6.098196019	6.284139291	6.257821315	6.047516876	7.287744733	6.781026841
IFNL2	2.388435334	2.480721558	2.440917209	2.252267095	2.363605508	1.947580176	2.528076077	2.547430977	2.145282617	2.216226003	2.669052916	2.540997084	1.998281783	2.429375076	3.108478247	2.254988422	2.058835272	2.869592247	1.967244719	2.110957062	2.178735441	2.451863556	2.081523015	2.513990102	2.112986604	2.37074072	2.466728091	2.332371867	2.495497167	2.516574381	2.339741433	2.593786522	2.446388853	2.585758159	2.53099104	2.490822724	2.385800352	2.061704047	2.539893517	2.743022289	1.968814079	1.942316069	2.75765023	2.516994035	2.080847017	2.556592629	1.938413939	2.46071032	2.782674513
IFNL1	4.267917069	4.547237894	4.046644909	4.155380143	3.581595779	4.219179008	3.92773326	5.056149795	4.495624978	4.501944701	5.230232069	4.969704476	4.334108732	4.993665893	5.222863626	4.019732308	4.192652158	4.520193131	5.401582397	4.429975194	4.641371883	5.010580441	4.236286966	3.636105889	4.093509561	4.701792741	4.330545295	4.348614572	4.735040538	4.645380266	4.680005692	4.27864198	5.057370167	5.484444791	4.823387856	5.189339916	5.518876065	4.928439874	4.979390988	4.645120077	4.017054369	3.979770104	5.050021654	4.13637035	4.621225787	5.525063042	5.257039347	4.778857985	5.080344285
C4orf36	2.581055376	1.980499968	2.666395026	2.210205427	2.446776248	2.608702855	3.789839704	3.005008579	2.631599882	2.714965362	2.880333724	2.600116252	2.761877665	2.660871285	2.642033817	2.627228319	3.277548699	2.286567657	2.61492889	2.070899505	2.158130503	2.211306318	2.047472975	2.6043904	2.550226444	2.165122978	2.52787769	2.372625461	2.590513162	2.815897756	2.795433929	2.071325682	2.700498846	2.716998439	3.067508648	2.81015337	2.829112128	2.741945981	2.822353382	2.740007761	2.506497456	2.961863832	2.43813044	2.206315978	2.548976201	2.007524465	2.474909025	2.738321781	2.429472447
FIGNL1	3.649527007	3.60131473	3.744080502	3.734884618	4.54667981	3.925156591	5.131797487	3.546329468	3.755527621	3.647716955	3.496388943	3.329886485	3.963973433	3.874145632	2.624992539	4.207102054	4.740484175	3.912883574	4.17603336	4.094677205	3.314033742	3.695034671	3.587378455	5.12218659	3.352403788	3.569330048	3.775865908	3.889576521	2.849022759	3.547439529	3.235206136	4.279917449	3.278385253	3.171798458	2.98913856	3.430152685	2.9161681	3.327987695	3.462888593	3.983459299	3.851863227	3.790825103	2.627814508	4.675740197	4.293425969	3.302223736	4.155380143	3.503459383	2.795433929
RIMS1	1.985999471	1.394938618	1.554250521	1.619159582	1.434373341	1.629643783	2.458160755	2.243294109	2.153741835	2.086061133	2.436412061	2.00965207	1.899451528	2.428577274	3.276165527	1.89352503	1.792939838	1.511969738	2.960781781	2.42615517	2.411589362	1.323230091	2.071126891	1.97052695	1.633974374	2.000539272	2.045769466	2.192164349	1.867153614	2.562040544	2.17927438	1.519866907	2.110081533	1.96526298	1.8831289	2.190982921	2.05505695	2.328291111	2.224782452	1.856677391	1.765951268	2.2186615	2.558306825	2.079311788	2.260202459	3.142102393	1.789289917	2.360347912	1.770271471
PITPNM2	5.737760265	5.663454525	6.412006352	5.625480169	5.606680163	5.993689921	5.942146686	5.017572167	6.146061316	5.873538502	5.068748069	5.598808553	5.769085846	5.535887109	4.503822295	6.52326202	6.241631751	5.220985951	5.022406757	5.351143053	6.036000215	5.406655167	5.980764513	5.992162679	5.847108147	2.509201823	6.075191389	5.745329819	5.674162342	5.146195568	6.152825101	5.193140834	4.797911331	4.515646051	4.912489332	5.381752504	4.508227302	4.886396125	4.876677863	6.253515887	6.102460018	6.468677822	5.153765943	5.58062829	4.634374525	3.722212312	3.943801511	5.551783314	4.51150454
PCDH10	2.927690559	2.77620847	2.513035999	3.406103096	2.870059083	3.109368716	2.650515639	2.643500387	2.548976201	2.176326433	3.011393798	2.459428038	2.470789798	2.942176768	2.811229021	1.509880777	1.91205943	2.406740716	2.808860504	2.721852397	2.837802659	2.442315877	3.727528103	3.478709139	3.620578497	3.042264281	2.671456521	2.571396989	2.639624552	2.8041452	3.259053542	3.130984052	3.07172818	3.001416464	2.832372991	3.018508477	2.349321489	2.99816512	2.935975764	3.383289001	3.072964667	3.04903084	3.000291185	1.86488961	2.637503651	2.887496753	2.792910593	2.85065497	2.754533369
TAB3	3.173162513	3.459903461	3.621349837	3.638768877	3.980371802	3.44196592	4.086388697	3.563105564	3.611052777	3.462888593	3.512068832	3.451492904	3.958576895	3.631396918	3.935497842	3.582506656	4.000130664	3.032421617	3.97276907	3.404001284	3.608628724	3.131275165	3.530730603	3.441217846	3.5302457	3.062426949	3.856301421	3.280966554	3.393969082	3.50713966	3.521487025	4.009473883	2.959379204	3.29176143	3.503988607	3.291943481	3.669576394	3.209074779	3.443329588	3.822304767	3.520317894	2.722819474	3.814967861	2.97762339	3.85242183	3.459903461	4.122604016	3.535967827	3.646252401
GRK7	2.209329529	2.052797975	2.320848741	2.440108723	1.765257245	2.288482065	1.988298075	2.269102155	2.002591741	2.188037636	2.302602979	2.241929926	2.22057179	2.091412534	1.790659321	2.047162417	2.270854994	1.878753076	2.2963261	2.217074035	2.143408076	1.019882759	2.325324632	2.292276914	2.125052899	2.262462456	2.428262625	2.236723464	2.269220063	2.523801388	2.339997954	1.936311279	2.38025829	2.427382796	1.961209533	2.23626828	2.400414315	2.003422487	2.490491657	2.049780186	2.316642171	2.046702856	1.71229238	2.337440122	2.165426466	1.934457726	2.66069421	2.185310325	2.570686112
MMEL1	4.379551884	5.067267306	4.040987626	4.543532482	4.696309141	4.118309982	4.456436816	4.588311512	4.474988059	4.684891774	4.752996964	4.872341186	4.104332738	4.987430679	4.338369495	4.335385539	4.841504688	4.885631917	4.596883423	5.303996671	4.549069694	4.957958454	4.781700015	4.487710947	4.678655865	4.808415109	4.332732215	4.413340423	4.841504688	4.884191056	4.249560989	3.692534959	4.917256763	5.278700598	4.839530588	5.021331098	5.127894199	4.713919997	4.982099077	4.301481357	3.980685569	4.93975689	5.362819375	4.524416848	5.463947775	4.649034817	4.52290924	4.24849379	4.364962266
PDE8A	6.46575063	6.949271142	7.210852247	7.126167436	6.698146947	6.878369847	7.54938178	6.05029481	6.309729077	6.082147306	5.648534682	5.918231871	6.548972437	6.113151032	6.893500819	6.851649849	6.814131081	6.955174796	6.366515681	6.689318446	6.570226995	5.445543435	6.631057576	7.107679421	6.519103603	6.186733657	6.650425798	6.926060224	6.245132464	6.122596208	6.109631123	7.090464895	6.11102794	6.29984897	6.290660408	5.868979182	6.069660924	5.824717765	5.934724017	6.591525122	6.216273353	6.034624544	6.163174258	6.931864389	6.16967666	6.349539656	6.025803442	6.30110512	6.22028506
NLRP6	3.921189625	3.788334599	3.049842951	3.814562753	2.488309276	3.46020449	3.556166042	4.479944774	3.853207805	3.779297282	4.901610588	3.824376578	3.386132435	3.781083613	3.92763872	3.520022407	3.557936767	3.401322589	5.310723004	3.790738289	3.798829088	4.214697673	4.260978212	3.289289189	3.299447187	4.851860231	3.405738035	4.279534721	4.633316313	4.212346051	3.943721967	3.517163931	4.374962721	4.795084495	4.596149086	4.413543238	4.381979687	4.35595498	4.457631597	3.993532973	3.18764845	3.928229913	4.40577697	3.73115785	3.235302135	4.100505761	4.741618581	4.037156095	4.724388485
AKNAD1	2.144321137	1.586554291	1.786409767	1.853311066	1.731745912	1.872324281	1.971228413	1.565472185	1.505873582	1.532146	1.57841049	1.795255022	1.940399776	2.611271633	1.690850118	1.677678278	1.808629467	1.445420941	1.356608091	1.908333514	1.869140506	1.586929131	1.636956386	2.562040544	1.706907215	1.633062736	1.799462825	1.807351802	1.64769198	1.808836181	1.621274245	2.493253343	1.694447245	1.733487533	1.759191	1.571583675	1.862812631	1.617045575	1.280201733	1.766863213	1.535759778	1.458050866	1.543840461	1.627397249	1.771074004	1.775066589	2.628751137	1.606665373	1.931384337
RTL3	3.174234834	4.138004003	3.935497842	4.015390172	3.534327198	3.614661913	3.433494197	3.418296006	3.347884516	3.202008392	4.013515096	3.554914879	3.545233939	3.673053073	5.305471381	3.238748115	3.545384864	3.56283095	3.340556774	3.991291341	3.686264867	3.522006066	3.59213214	2.89741509	3.566298832	4.980035607	3.837604118	3.207251467	3.427594568	3.501425754	3.164297184	3.402180063	3.657794215	3.513201194	3.745802631	3.726499071	3.80192519	3.333535287	3.29505354	3.767589054	3.580224837	3.936275214	4.49932654	3.617018552	3.237910515	4.581295581	4.166337742	3.265846877	3.746767404
ATRIP	4.688378025	4.881615084	3.530345312	4.196867672	3.848591334	3.932775056	3.939981968	5.074615783	4.878401803	4.633521647	5.407098256	4.891290443	4.138172506	4.602996989	3.777323786	4.151209083	4.173297495	4.799675137	5.161156986	4.712514413	4.442904517	4.823331646	4.8381804	4.496216221	3.628265456	5.414500557	3.867501323	5.357557534	4.72708922	4.635964101	4.92084275	3.416305013	4.834460724	5.513743107	5.396686498	5.135414616	5.434436195	4.85375625	5.080716678	4.665877015	4.020770926	4.065469674	5.249197234	4.581295581	4.409447964	5.299727725	4.660923119	4.754627805	4.761394404
ZIC5	3.225404666	3.435525953	3.219111134	3.623943482	3.56867829	2.871638819	3.430065791	4.015776644	3.468655886	4.213313047	4.023973355	3.875849456	4.329275431	4.620478227	3.950181806	3.131143566	4.03470204	3.405361391	4.05757413	4.080035649	4.006058026	3.008981256	2.942514947	2.740407141	3.100661941	3.58746354	2.850392507	2.702274616	3.670681544	3.112304862	3.797402869	2.695780955	3.667965405	3.804100637	3.687295959	3.753499724	3.947441562	3.657444635	3.640100217	2.639690194	3.078339205	3.014195704	3.980371802	3.384541412	3.74695315	3.340461744	3.397484743	3.173463351	3.029100648
ANGPT1	1.425599618	1.820951084	1.73254207	1.557861527	1.902830331	1.729918342	1.791693007	1.936680562	1.662610239	1.499818506	1.563319223	1.846632357	1.725406435	1.974508472	1.876766679	1.77843646	1.752564668	1.635930001	1.689552214	2.390555525	1.358700046	2.528003613	1.276121841	1.657547622	1.783008622	2.35283363	1.758541582	2.079802123	1.570723695	1.676960357	1.748362203	2.726169668	1.831066751	1.728407889	1.755914494	1.520080865	1.861747255	1.78202145	1.707699588	2.1523711	1.302325105	1.276677222	1.819166436	1.832920675	1.526092503	2.339377564	1.813342751	1.573931593	1.698879244
TEDDM1	3.046906118	3.780010046	3.580863219	3.272177518	2.97806549	3.238022731	2.719240284	3.233580849	3.257923022	3.277591721	3.916241728	3.418344322	3.001789519	3.068267442	3.43093057	3.177170263	3.068079665	2.85586721	3.57874979	2.906936303	3.304846803	3.893910217	3.076333701	3.413235592	3.312060235	4.164620676	2.931890296	3.889576521	3.251791104	3.715816006	3.271866154	3.005008579	3.360792353	3.718023421	3.32216052	3.747139174	3.332760433	3.139092843	3.370788577	3.367534282	3.217154218	2.924465048	3.569882268	3.289580615	3.600630305	3.49036763	3.350832071	3.292212973	3.678261123
TRIM67-AS1	3.75360568	3.599055995	4.564539572	3.676863491	3.732243868	3.539637345	3.27648522	4.148047175	3.484794165	3.414147777	3.806954427	3.622636122	3.336376446	3.29572485	3.554319954	3.484197817	3.519973549	3.70743963	4.272653845	3.676587983	3.50015839	3.43790036	4.05407041	2.708735816	3.641258683	5.800231797	3.46020449	3.575469359	3.524591001	3.181656948	3.202437531	3.890248368	3.933060425	4.284279549	4.016488618	3.951392978	3.833975103	3.350155244	3.486194379	3.735704082	3.299959135	3.075020441	3.81115712	4.008321907	3.166714496	3.715623534	4.002057711	3.153208786	3.835489863
GABRG1	1.281826323	1.282382129	1.793713142	1.500766459	1.92606754	1.297396088	1.127848706	1.206427137	1.228678654	1.086487596	1.237409194	1.12932426	1.384518383	1.268703977	1.638425313	1.339417041	1.668706708	1.422469434	1.504678879	1.720692678	2.081956824	1.387814527	1.251050819	1.255966136	2.058637325	1.420986553	1.385064038	1.527523265	1.168533115	1.76301111	1.268990968	1.521602884	1.375977753	1.445705994	1.58348814	1.207773341	1.233045295	1.383786461	1.127848706	1.422643415	1.295376594	1.017340505	1.273109357	1.672441541	1.646068127	1.200291964	1.099365163	1.096949724	1.651269415
PANX2	5.351771727	6.119608773	5.839623163	5.766363798	5.16286947	5.895775644	5.693963685	6.14183682	5.503717829	5.517184924	6.454614145	5.99142146	6.143174135	6.065060714	6.675084265	5.55365214	5.302232704	6.568046854	6.57671776	5.873667825	6.202645488	6.44802695	6.759184551	5.50439592	5.673174235	7.911374854	5.624431217	5.751516398	5.925792239	5.862186578	5.821575766	5.266646079	6.289058574	7.068431587	6.225013853	6.394357219	6.52059125	5.927369987	6.381905565	5.724831061	5.737879427	5.876631736	6.778123019	5.515922624	6.444511933	6.813841038	6.908105157	6.204600731	6.83081879
ZNF114	1.724327728	1.862587206	1.254528487	1.483667878	1.532265379	1.613281224	1.664057553	1.986578431	1.824869746	1.834131958	1.363594133	2.021782852	1.780431456	1.602868668	1.63452583	1.776832472	1.531424687	1.656727406	1.225980078	1.737453551	1.405703363	1.780358934	1.830512207	1.606925921	1.516729785	1.554006119	1.300462071	1.378334917	1.823481143	2.074494682	1.691203507	1.147714684	2.187969181	2.233143041	1.895004568	2.251027254	1.763893349	1.370067132	2.026981729	1.24768417	1.096949724	1.375655965	2.102635389	1.429369672	1.447501942	1.964819059	1.321460131	1.900511594	1.872229164
CCDC27	5.06475294	4.583495416	4.40687986	4.599109795	3.30420899	4.36984637	5.177868483	5.475396747	4.953532491	4.941851704	5.753910142	5.085925271	4.288066758	5.244715663	5.610516971	4.629696584	4.65335871	5.662950786	5.241729949	5.167065211	4.921151973	5.65302798	5.668055418	3.039911539	4.079679111	5.263773808	4.635043972	4.70935729	5.176115493	4.922145427	5.451612337	3.642424496	5.842060469	6.156603123	5.828570346	5.939048014	5.873005717	5.10236541	5.520380063	4.604415346	5.060249757	4.761110727	5.318683339	4.48190153	4.991666529	4.84429735	5.340442784	5.143686653	6.227121989
CFAP161	1.754094654	2.013244873	2.091513772	1.580803899	2.040400517	2.069201361	1.936856286	2.301199762	1.656145053	1.95858213	1.779073512	2.079972977	1.929917951	1.634871759	1.301435803	1.993329523	1.434207676	1.786023618	1.424016595	1.568980904	1.888806981	1.851967303	2.309013347	1.56985848	1.863546728	2.241836209	1.888986319	1.829772085	1.931285761	2.591733256	2.250646099	2.091023164	1.99223609	1.875060063	1.808559401	2.039153661	2.629939991	2.258532693	2.013528673	1.446613872	1.163663797	1.538793649	1.920603946	1.610292128	1.557066872	1.492303117	2.257801124	1.784252508	1.905620066
RBMY2FP	1.637233612	1.414300493	1.447216324	1.663453986	2.057304907	1.478888493	1.372565841	1.441918545	1.591067791	1.407285935	1.89551115	1.712518451	1.552691865	1.122102757	2.585284285	1.579473615	1.526410752	1.668818808	1.899828336	1.205614061	1.903651444	2.2359223	2.122612539	1.4018571	2.066250826	2.195993939	1.390847746	1.625679406	1.824315862	1.666406517	1.587958381	1.867051841	1.669760253	1.489039753	1.810446607	1.812925038	1.575675428	1.444938426	1.400987144	1.963573103	1.127258696	1.48397231	1.769016032	1.539794292	1.809815404	1.664437398	1.795999431	1.671219435	2.704387516
NEUROD2	4.663500763	4.63320474	4.470948396	4.575135406	4.280817703	4.881290225	4.764484495	4.756443631	4.369996895	4.601220239	5.360931531	5.070321342	4.317161818	4.472258978	5.273690788	4.673521627	4.490945028	5.088934759	3.893739518	4.21789488	4.762105771	4.907861561	5.07719752	4.383976118	4.59634635	5.0163995	4.668216873	4.957058488	4.853212546	5.176571662	4.64031911	4.170979837	4.738517036	5.72815828	5.286035305	5.563632881	5.03145753	4.901849499	5.368002906	4.41654806	4.376330754	3.856034454	5.810671339	4.155124302	4.338474933	4.108674537	4.350008751	4.897335011	5.656351004
LINC02899	2.883191489	3.185003773	2.889932693	3.436370883	2.913243547	3.346967942	2.681940311	3.294169539	2.783024689	3.013688041	3.044643229	3.343691687	2.751150457	3.151719414	3.56283095	3.346049935	3.122611233	3.342946732	2.681769639	3.921189625	3.389516358	3.312670672	3.24782178	2.248700259	3.39045639	4.607283547	2.951253891	3.104288329	3.012735795	2.761426709	2.839947276	2.245340317	3.314946676	3.139007245	3.328956619	3.272260601	3.912340789	3.337812351	3.199947817	3.008531247	2.87950139	3.280231693	3.136868342	2.801294712	3.424966431	3.440917126	3.791761619	3.012220879	2.935330763
LINC00208	4.3368321	4.161789589	4.371533727	3.987858612	3.697157698	4.48727538	4.184659496	4.737677361	4.342562912	4.085837737	4.530224145	4.465298146	4.111075354	4.413543238	3.715535282	4.099077951	4.035292821	4.854004067	5.312994332	4.556967967	4.032669494	3.936080805	4.651411341	3.773784218	4.330647828	4.838274273	4.117858567	4.535461552	4.302745881	4.343437292	4.526622218	3.829099049	4.766171305	5.210485035	5.248209187	4.409875382	4.956207034	4.959938693	4.625682651	4.327934403	3.899012151	3.99882993	4.76121112	4.215684071	5.033517607	4.790670614	4.212844005	4.446165333	4.193318621
DNAH6	2.47271556	2.993425228	1.824869746	2.331629957	2.242104493	2.637901825	2.708445816	2.939788075	2.728098327	2.423049276	2.401634425	2.503618976	2.27978784	2.941136797	2.258333393	2.938770182	2.181102345	2.587620566	2.758875603	2.756777443	2.541165115	2.213041191	2.581590921	2.976472046	2.360873675	2.775334066	2.814273518	3.139092843	2.511357978	3.016797359	2.555741812	2.212234291	2.907664331	2.951630362	2.873354018	2.675543949	2.899609774	2.265753051	2.490081613	2.361615514	2.191206516	2.473311626	2.938415744	2.533216959	2.9513594	2.581590921	2.765541304	2.793224696	2.848919607
LRRC15	2.667615588	2.911320745	2.291208596	3.921405603	2.516369525	2.445980716	3.034703951	3.278969284	2.58520689	2.727987992	2.880956538	3.401059156	2.757338672	3.202844427	2.956637465	2.72683564	2.660264099	3.484493198	3.477950937	3.513384411	3.395634309	3.294169539	3.004843019	2.16858997	2.007524465	4.502832909	2.579545445	3.084908157	3.218637253	2.861874513	2.648376305	2.772195372	3.199768544	3.771998103	3.00634653	3.172193844	3.282294089	3.114226797	3.083526474	4.433169901	4.503714582	4.865199736	4.508227302	2.648013283	3.744271182	3.078425505	4.268893871	2.879785458	3.263347644
CFAP46	3.114641461	3.591182205	2.83218694	3.289188444	2.903072527	2.753073686	3.236504033	3.292414889	2.847029479	3.106336397	3.140807839	2.975793763	3.362952779	3.688958537	2.746630868	3.403903439	2.711996423	3.133721776	2.344432814	3.453108532	3.04876297	3.322783521	3.513384411	3.015088498	3.149008416	3.321139911	2.909128766	3.430152685	3.162448776	2.906170701	3.106125583	3.121342136	3.175464862	3.23386989	3.184898302	3.169143932	3.367698223	2.75963195	3.452328457	2.826424211	3.193385216	2.634232882	2.685311733	2.642806498	3.195716112	2.97806549	2.623163319	2.951710558	3.621981133
B3GNT7	4.959843562	4.546477207	4.470948396	4.863125682	4.21738988	4.950235542	5.125360004	6.209093683	5.537881549	5.310614517	5.668055418	5.563273949	4.643833428	6.147782448	4.832658396	5.289786427	5.332935041	5.823257213	5.879796013	5.743383679	5.815114393	5.8552869	4.977640538	4.168874547	4.914403767	5.979702306	4.725874685	5.223843022	5.092051341	5.688056546	5.067995558	5.085018606	5.87380185	6.20287842	5.782744178	5.480668979	5.809471616	5.710450015	5.470194368	4.637474005	5.004573343	4.412818955	5.456924459	4.744132214	5.705217248	6.121394003	5.281692841	5.542467105	4.843676854
CBLL2	1.93326425	2.197146664	2.31549409	2.576531101	1.880603053	1.999852073	2.082590378	2.30842697	1.988973357	2.156422588	2.134108584	2.290197106	2.165628528	1.782104119	1.893317346	1.664179957	1.957453247	2.661236466	2.228003347	1.739872741	2.347986627	2.782848017	2.045131083	2.98421897	1.866661365	2.763137501	1.876926216	2.131112929	2.054270994	2.082910393	1.895074479	2.912490634	2.512443909	2.170093029	2.37074072	1.970085938	2.682559208	2.104265703	2.251473614	2.311333814	2.088928633	2.497793618	2.43216008	2.579649475	2.485299033	3.531895665	3.591796948	2.260487245	1.959200675
ZMYM6	2.081439866	2.378800541	2.239222021	2.205564741	2.631894322	2.066444885	3.445889425	1.931891401	2.176466033	2.099914227	2.065680021	2.000045023	2.865931062	2.294917848	2.677776346	2.550140484	2.496598968	2.582996796	2.316732996	2.133827537	2.371192873	2.690555533	2.178652843	3.14969493	2.891046741	1.793633272	2.12621175	1.853978096	2.024373674	2.103865395	2.219245607	2.710408493	2.085138681	2.006504512	1.989064422	2.113743016	2.148701066	1.997281711	1.772235547	2.516994035	2.116340943	2.456613028	2.757338672	2.167933328	2.546958629	2.244704396	1.908866582	2.081877318	2.59268762
SGCZ	2.377697185	2.685420528	1.747110716	3.179728874	3.267547469	1.887917636	2.30585031	1.979401169	2.070899505	2.784605163	2.500156754	2.323829598	1.96706407	3.006188768	3.136079224	2.378611233	3.078778394	2.556463667	2.297673624	1.75822024	2.485103502	2.595224566	1.82284071	2.150947378	2.304193556	1.868722782	2.420741439	2.389404495	2.299197857	2.851556981	2.573612931	1.753207557	2.320848741	2.75975509	2.272217073	2.442543704	1.891221175	1.812650326	2.348073139	2.89780197	2.49437268	2.590652703	2.860126147	1.745702238	2.102147932	2.27322167	2.099639383	1.964437851	2.15258001
LINC02551	1.200696338	1.18121258	1.449981245	1.335208453	1.222400387	1.130656733	1.360605731	1.132413429	1.256606459	1.014513339	1.019882759	1.414130354	1.263679788	1.247081538	1.276860199	1.370344181	1.495851973	1.365784956	1.174403439	1.264575943	1.796778937	1.631036687	1.683470617	1.275550844	1.667692206	2.122057665	1.117901094	1.531556521	1.12005514	1.14890094	1.222400387	1.415834115	1.24388152	0.949667734	1.106036802	1.136443404	1.185414538	1.392091425	1.419978708	1.372942229	1.350631632	1.141978777	1.332640469	1.692903379	1.193578348	1.189682823	1.835575886	1.246836875	1.903901808
WNT9B	3.47717267	3.349784312	3.380242582	3.199662639	3.032786616	3.283123741	3.975166645	3.720595241	3.381601404	3.645278627	3.71340252	3.744461675	3.186204645	3.090230479	2.815239753	3.015518496	2.997092954	3.537646502	4.493370571	4.146492599	3.196694512	4.030971231	3.596450168	2.811732626	3.42271472	4.289561657	3.613730577	2.895160091	3.508987935	3.545233939	3.601471426	3.761982972	3.351702174	4.290587528	3.70622727	3.754305394	4.318360408	3.972491765	3.970597794	3.106125583	3.183694478	3.731523647	4.369793087	3.261954714	3.609391649	4.054870633	3.995077101	3.870334604	3.559457268
DNAJB13	3.146563355	3.332586541	3.951975039	3.210085735	2.803430025	3.294273168	3.287777189	3.481878003	3.383104191	3.163250163	3.875948919	3.237658283	3.343787728	3.29176143	2.956637465	3.269412005	3.665256371	3.124961865	3.285331835	3.287172037	3.427972102	3.908090419	3.484317439	2.955032092	3.524986226	3.751014546	3.150646808	3.159441732	3.265664542	3.154642852	3.555800366	5.031896062	3.410195331	3.671288249	3.361595596	3.699825779	3.760539528	3.805387006	3.578466728	2.942781332	3.057010075	2.865843713	3.263347644	3.56838742	3.733984061	3.976435078	3.569599409	3.199947817	3.728772872
CNPY3	5.696813377	5.435563501	5.35037326	6.106599445	5.211190461	5.638812506	5.755091927	5.496730175	5.684808242	5.987380053	5.575119493	5.648055116	5.686290809	5.859532968	6.162609733	5.971470939	6.040052883	5.453805426	5.695603193	5.797845597	5.891616138	5.127761402	5.105599586	5.824562324	5.318455581	6.057012116	5.151760935	6.107144147	5.364352486	5.276096238	5.465785872	5.496052871	5.040642998	5.055211042	4.901849499	5.652246824	5.190911529	5.291579145	5.279406513	6.14717664	5.655283466	5.398735859	5.382069917	5.695489396	5.57608609	4.716283027	5.443831106	5.368703235	4.7089629
SCAMP1	5.108182064	5.355930337	6.248196451	6.240889597	6.636229745	5.839465127	6.844174022	4.303220846	4.878614798	4.863320806	4.46403384	4.27905049	6.380294305	5.269445833	3.905089694	6.208431693	6.255160609	5.222863626	4.669857137	5.822038655	5.457428891	5.138353177	5.44044947	6.329716444	5.94680692	4.181073296	6.40926056	5.118825795	4.706668116	4.468506051	4.964030672	6.477415485	4.737787661	3.608071991	4.209755187	4.019890806	4.317399513	4.38005812	4.105921649	6.350732146	6.707155325	5.747616851	4.992279316	6.302171499	4.624071913	4.472159677	4.757844418	4.676847927	5.656804061
LINC00471	1.287004023	1.588738157	1.846072618	1.246836875	2.071533965	1.591067791	1.920471283	1.855010767	1.440145096	1.441161602	1.383786461	1.462028153	1.722297762	1.443465641	1.880158689	1.867153614	1.640344977	1.359497685	1.50151637	2.30110909	1.608263853	1.36246672	1.412330265	1.822127025	1.611709095	1.536000002	1.563728822	1.982780279	1.326934999	1.24768417	1.673976229	1.501172225	1.374069826	1.385230668	1.672579827	1.82062514	1.353665674	1.401312932	1.634160888	1.836991666	1.435514828	1.694540394	1.849602209	1.546508712	1.646068127	1.224310356	1.347402717	1.655291989	1.54929974
HAS3	2.344086599	2.192266825	2.481895155	2.835933248	2.442823276	1.694257442	2.428147618	2.834298823	2.315995929	2.554271523	2.457323051	2.363793344	2.49360679	2.166150039	1.657648264	2.218122653	2.771831399	2.738817807	2.682852792	2.702570291	2.300922613	2.85129258	1.972350147	2.01299596	2.268505709	3.144379665	2.047669015	2.250749092	2.434111467	2.412220922	2.388543366	2.533634069	2.415266487	2.463201762	2.622171244	2.431836518	2.389922907	2.666832619	2.410336703	2.828926988	2.022360814	2.122348121	2.342226347	1.918249349	1.911094544	2.851924124	2.819435957	2.348930708	1.3663156
FGF4	2.510201048	2.590694899	2.270963219	2.659004122	3.043435737	2.227091102	2.406332565	3.244924206	2.489148757	2.552576476	3.111147429	3.038292074	2.37003591	2.685530436	1.872964193	1.960595145	2.24777069	2.941372501	2.902244261	2.625267967	2.797411486	2.693505628	2.640464813	2.344794323	2.059306764	3.434124424	2.754450306	2.54473391	3.080262258	2.739449401	2.673441826	2.621418527	2.890070156	3.044448975	2.897612021	2.724937889	3.200788837	3.032102232	2.994323541	2.272526538	2.341306811	2.494691218	3.026821433	2.742736161	2.459594106	2.740793782	2.148617721	2.802679432	2.297029005
SLC30A8	3.65366796	3.977797771	2.887543435	3.528275829	2.984882792	3.345295787	3.298334699	3.353008623	3.021699048	3.435732756	3.526270806	3.587065906	3.915105886	2.949095214	3.322254632	3.404698882	3.963886161	3.939618442	2.876730349	2.973862958	3.547838006	3.211370941	3.539502993	3.369277957	2.968294609	3.450770035	3.306150808	3.29176143	2.9513594	3.472574744	3.350596941	2.824841473	3.120390977	3.636436664	3.071347532	3.492152725	4.042266977	3.129793406	3.572295812	3.124856742	3.530152705	3.344653692	4.2106796	3.082355536	4.031557123	2.710916441	4.22466901	3.097990971	4.28743589
LOC439933	1.102749324	1.394938618	1.602225071	1.759393523	1.301435803	1.38431753	1.487284783	1.609246217	1.336784596	0.877786134	1.322127507	1.464774275	1.487284783	1.934963477	1.159430416	1.463312534	1.674422592	1.629505913	1.413970304	1.416728315	1.950432358	1.950822439	1.524132477	1.589564521	2.050499628	1.837122524	1.145347776	1.693225759	1.480883683	1.520385697	1.206906615	1.399063856	1.13833173	1.384146291	1.098330106	1.429806815	1.412646907	1.310577402	1.370704928	1.604323804	1.372410885	1.421291511	1.754753516	1.863114831	1.378883809	1.523445114	1.617485577	1.627176697	2.308219574
C11orf65	1.862320613	1.761981327	2.058348351	1.545235943	1.515810877	1.712518451	2.016715012	1.43169799	1.814950209	1.997525879	1.738096627	1.61384293	1.998281783	2.14749511	1.970736935	2.124414154	1.850801842	1.909921523	1.435064379	1.831066751	2.262970899	2.204373274	1.782823819	1.609666768	1.752780435	2.471727278	1.817008924	2.11447936	2.150842741	1.910307144	1.786800544	2.654262178	2.058944259	2.098352533	1.614679651	1.692991835	1.924188817	2.241513459	1.935059844	2.11447936	1.86488961	2.230286054	1.671099729	2.611562787	1.688043636	2.044325036	1.92347492	2.161056124	1.870467676
GARIN5B	4.435232416	3.6341571	3.725962747	3.807569137	3.213791752	3.935818618	3.866542549	4.821096575	3.995439859	3.950378558	4.704356243	4.898679275	3.564068059	4.201159078	4.758554889	4.025656006	3.994882321	4.50322014	3.551315698	4.961420236	4.102971211	4.110042375	4.238284514	3.968333025	3.839717195	3.856905222	3.737548693	3.882997854	4.677942651	4.751728094	4.238799843	3.104858881	4.719749499	5.169136375	4.784719854	4.891386986	4.818047957	4.533523887	4.830076349	3.41700807	3.800051847	3.849993111	4.629592692	3.296637358	4.242547238	4.208583949	3.976590909	4.284431133	4.926321397
OR5P2	1.734953482	1.80707968	2.810607981	2.695974149	3.648349806	2.097812615	2.816669018	1.564768617	1.89352503	1.416602394	2.469281568	2.386239969	2.976549103	2.01299596	2.467362653	2.187320207	2.296245215	2.276595425	3.361907397	1.988055684	1.947498344	2.960045975	2.081439866	2.373175111	2.247866214	2.188360024	2.186220708	2.351140209	1.937633751	1.711129816	1.990993895	2.132908137	1.938770392	1.990442501	2.027283162	1.723874647	1.78253283	1.714177327	2.050753778	3.302732364	1.961837666	2.202533959	1.981466257	2.577890511	2.163603275	2.152153597	2.16675859	1.934275467	2.486300473
DYDC1	1.388076575	1.94022177	1.179907789	1.18593336	1.511597435	1.387475524	2.606226872	2.446598396	1.596919384	1.722107378	2.009057027	1.764124093	1.64065317	1.685137874	1.354280526	1.276121841	1.064626438	1.657343979	1.452824544	2.463114826	1.620114743	1.640150693	1.563772997	1.487854629	1.003908929	2.395314707	1.653209761	1.106036802	2.091727314	2.24478297	1.870876069	1.336210996	2.110877973	1.839770404	1.949755933	2.208264537	1.713674362	1.907370914	1.855010767	1.07058892	1.649946642	1.733314893	2.341635198	1.114332597	1.380152188	1.979938018	1.284408722	1.570468885	2.330258588
IL27	5.355930337	5.29670171	4.892516099	4.53902637	4.653176306	5.34570879	4.6241746	6.37249633	5.536786936	5.31806731	6.253391613	5.800231797	5.119213634	5.801327945	6.287874739	5.153564024	4.753839941	5.602062067	5.862093874	5.524443422	5.342018384	5.683412648	4.916952724	5.04173398	4.989136575	5.090778362	5.196822345	4.89436861	6.016715521	6.008019109	5.658878878	4.864270151	6.322664641	6.705134051	6.223079593	6.326398129	6.690881383	5.954304466	6.516867737	4.641487913	4.867208188	5.65342944	5.860406091	4.891196573	5.613459464	6.541651459	5.884840403	5.787303963	6.022556288
IQCF1	5.062592191	4.899444074	4.470948396	4.718820156	3.908044696	5.12661594	5.401835092	5.916512648	5.183416932	5.093903957	5.600711468	5.381353151	5.252859736	5.377352249	3.905682692	5.201228462	4.402626393	5.361388483	6.113151032	5.548401795	5.269225233	5.676125248	4.895153662	4.779563482	4.09041221	5.126676175	4.624387143	4.716523357	5.407308654	5.929472322	5.314692153	3.740321725	5.907686778	6.332390191	5.860833132	5.77101294	6.202729702	6.092417308	5.742848896	3.860061727	4.921339658	4.817504749	6.028251789	3.957177834	5.622081808	6.835851285	6.140156677	5.809632452	6.311375127
DEFB125	2.132021847	2.776622754	2.260307789	2.48516608	1.911443054	2.145725486	2.24802871	2.705177313	2.350446864	2.169538054	2.847279282	2.379794615	1.836379438	2.042259219	2.256349455	2.194906664	2.117744636	2.353745962	2.787227495	3.165242867	2.226141312	2.12606713	2.436152181	2.077419724	2.297964045	2.501396074	2.033177241	2.235990028	2.063560282	2.343659204	2.201060863	2.132021847	2.962622979	2.704584172	2.525964284	2.515947001	2.567686102	2.656599318	2.67923529	2.095272033	2.037526745	2.081956824	2.489420798	2.100490962	2.522385572	3.092724031	2.114379752	2.127897601	2.936419039
WFDC10B	2.961957649	2.567040791	2.194031236	2.70978205	2.992411278	2.552893099	2.428654098	3.374892146	2.993520125	3.081396944	3.289688036	3.399394458	2.618212408	3.036117652	2.379318364	2.46150901	2.960940376	2.434012305	2.035927642	2.883883173	2.392572753	3.459382477	2.574270248	3.178914376	2.548686969	3.708101551	3.1430049	2.925023456	2.93865955	3.035318236	3.025315878	2.648013283	3.000392361	3.391706834	2.808410536	3.29562312	3.315364777	3.015428522	2.872360081	2.244949993	3.021891571	2.801199663	2.345432183	2.496339428	3.054184135	3.716501709	2.496379024	3.222459502	3.431852963
PKHD1	1.714177327	2.488309276	2.864156552	2.224872465	2.900959118	2.186098389	1.920471283	1.836464389	1.528539046	1.496337062	1.999597089	1.707037918	2.22123001	1.841762602	2.216789863	1.989406824	2.086860396	2.609652991	2.721683194	1.792365122	2.37430154	2.617087141	2.105429456	2.443797502	1.779538769	2.905450921	1.763630272	2.277835194	1.815375102	1.983294198	1.727473126	2.476928016	1.6086025	2.021782852	1.965724086	2.116817185	1.841595746	1.731323416	1.689466582	2.861759963	1.626218566	2.037432198	1.67851887	2.015385238	1.832090111	2.054975324	1.725335406	1.773353464	2.457255103
PKD1L1	3.149008416	3.340556774	2.944551871	3.154823248	3.489434964	2.933397964	3.327243905	4.186797305	3.477273125	3.752641356	3.892111146	3.474295132	2.908436386	3.071830372	4.070006621	3.054820708	2.762446016	3.452424262	3.272177518	3.481506931	3.151241212	3.364914047	3.359660164	3.817128192	3.096016726	4.321037239	2.973930069	3.388196107	3.624948265	3.342371964	3.519109252	3.067707539	3.412314061	3.654279292	3.705416602	3.75996549	4.108749698	3.426654907	3.421723393	3.133644626	3.008353626	3.22835322	3.895136862	2.882856871	3.641354995	3.358558778	3.85770626	3.745897383	4.168684775
ADGRG4	2.391208859	2.67431373	1.464915471	2.206101286	2.987281051	2.166058467	2.455727833	2.540706841	2.017418707	2.337440122	2.839947276	2.649234595	1.863758108	2.460337663	2.13070464	2.286464578	2.506591171	2.521171401	2.441232214	2.065881589	2.324004245	2.12606713	2.672959423	1.414300493	1.865591481	2.11258595	1.671219435	2.432346972	2.355050056	2.681718418	2.295114024	1.782578033	2.59355584	2.337237081	2.738010255	2.406906971	2.126816624	2.292187786	2.564529634	2.629294116	2.126460363	2.701068581	2.467362653	2.121493035	1.837971162	3.191504445	2.670291761	2.432705664	2.71109746
TENM1	4.128319364	3.646560571	4.423503698	3.753287257	3.54975011	4.36984637	4.174133142	5.047206425	4.1893833	4.672851258	4.159260485	4.767628007	3.948652812	3.717418746	4.007897613	3.785481776	4.270862178	4.299720452	3.564832026	4.095912523	4.012251418	4.140161122	3.881387322	3.618603005	3.169888998	3.538607943	3.621039112	3.762679706	4.618041538	4.417725789	4.424067589	3.617018552	4.433073746	4.42821978	4.836580757	4.671553645	4.770389347	4.619252831	4.240336955	3.70114061	3.39948094	3.456588637	3.898935794	3.616424256	4.323205566	4.062838589	4.068172792	4.573758846	4.691238132
REXO1L1P	3.248707749	6.709382311	3.940762779	4.061650624	3.723647593	4.249659064	4.152719662	4.073798176	3.772795565	3.715908344	4.645921703	4.584685409	4.780734715	4.133818075	3.75996549	3.659785752	3.72374504	4.436612304	4.171096885	4.44561695	3.714094041	4.348718203	4.084247805	3.199488348	3.965563266	4.630518416	4.016085179	3.706631056	4.265293056	4.24741065	4.493800076	2.909320901	4.520764382	4.999418466	4.231288115	4.445829252	4.717498494	4.519780698	4.284003576	3.441146984	3.703484916	4.187500699	4.779143632	2.387913657	4.363319234	4.359917421	4.771992022	3.709007611	3.888815293
CNTNAP5	2.113928448	2.405500741	2.064733345	2.599336724	1.738762447	1.808403939	2.972376615	2.43882789	2.185973444	2.473117669	3.075125926	2.818800586	2.585758159	2.391034973	3.109474476	2.341547216	1.722107378	2.785826429	3.275052218	2.26411876	2.497118551	2.367697957	2.793019197	1.961837666	2.380357507	2.582628952	2.88945119	2.530891184	2.531384196	2.713539452	2.641559728	1.65275835	2.426414864	3.07089323	2.626301002	2.758419832	2.93944266	2.538205187	2.745052938	1.829772085	2.202745405	2.329885129	3.105295292	2.055906299	2.357367422	3.460536708	2.676508428	2.128798353	3.861233731
RECQL4	4.472743604	4.819906205	4.134188723	4.697277779	4.706140908	4.34588247	4.351083296	4.981447829	4.66869327	4.681751176	5.156925376	4.862396557	4.318439747	5.423867909	5.805812853	4.02367007	3.897863237	4.893185936	5.016619272	4.918462794	4.771183741	4.859398872	4.832297764	4.524720108	4.731610051	5.992712315	5.271346134	4.939849442	4.849940873	5.058268451	4.848667154	3.272754549	5.095995067	5.282616335	5.148666097	5.150617617	5.185207478	4.896791496	5.153892559	4.113971687	4.439296471	4.246423016	5.560147774	3.909382699	4.85700062	4.756729945	4.673608945	4.883657013	5.389745953
ADGRF3	2.491153365	2.205609428	1.973358334	2.439936524	1.985236625	2.650982425	1.771074004	3.095839041	2.40021037	2.431224941	2.714750309	2.198148669	2.127105095	2.261322796	1.897990286	2.141903198	1.884095687	2.107055882	1.797836668	2.375170136	2.397544002	1.917958358	1.906681074	1.988715488	1.989215258	3.037878293	2.264666188	2.121111447	2.545688419	1.98837234	2.297107993	2.377024058	2.478667418	2.851717398	2.624992539	2.827857975	2.974375377	2.941241181	2.736015162	2.250060975	2.005805904	1.890210525	2.995688415	2.317392091	2.581147054	2.710043562	2.265429314	2.556287056	2.686111374
TMC2	4.730604217	3.94769126	3.731945591	5.112634487	4.074401335	4.433570637	4.055703631	5.095878941	4.392813018	4.250923822	4.856524751	4.353070936	3.794321468	4.530915571	3.632818488	3.566667657	3.032147029	4.233167539	5.057111975	3.982333239	4.778620067	4.367861877	4.452031247	4.746904028	4.429149642	5.109872536	3.597016033	4.71096203	4.22466901	4.851647557	4.310934807	4.073112789	4.38120736	4.62858181	5.074192881	4.252875096	4.911452944	4.887504191	4.716283027	3.968829367	3.448980625	3.770191124	4.607471025	4.201759462	4.973035855	5.384213597	5.453483022	4.869620578	4.098669808
SMCR5	3.808712859	3.256009458	3.350738587	3.533009595	3.383850701	3.563468669	3.4575536	3.915497753	3.815307976	3.461203849	3.656339873	4.065370095	3.369198261	3.70288871	4.138535469	2.766980601	3.363378177	3.42841459	4.310934807	3.980762349	3.648870453	4.011855758	3.764523306	3.532081271	3.740161708	3.990991044	3.273568014	3.557421388	3.59653898	3.914101549	3.536144062	2.852791912	4.148899535	3.979108506	3.806110703	3.690035363	4.046715582	3.860267099	4.270371406	3.121266722	2.964536128	3.758243138	3.893536344	2.98042748	3.351891474	4.208583949	3.588390917	3.697309884	4.201677119
BICD2	4.473127472	4.599892492	4.431742445	5.003777721	4.049020627	4.379746308	4.81653214	4.708286869	4.580118316	4.606534143	4.637293134	4.666624589	4.067868203	4.829254392	4.840312613	4.10444676	4.144359513	4.178839703	5.186653299	5.168308757	4.636055605	4.020106449	4.895249965	4.574149368	4.827141877	6.25814873	4.228959244	4.911351598	4.785640678	4.294606331	4.600659084	4.360693309	4.453217335	4.583040623	4.06586804	4.536965786	4.419870427	4.411600983	4.720234344	4.529784589	4.104858885	4.66955703	5.028392936	4.91632885	4.477125362	4.803966735	4.068172792	4.739589238	5.26142671
ZIM3	1.513664086	1.263069397	2.423609345	1.793803266	2.148233474	1.519866907	1.23892864	1.374983542	1.373250949	1.548507379	1.46895533	1.348979847	1.699261481	1.663574856	2.281311	1.777887009	1.603702357	1.517264733	2.594537179	1.718245165	1.295113367	1.714177327	1.578671455	1.454121064	1.400349422	1.633062736	1.239891305	1.355961308	1.595126089	1.519495853	1.297396088	1.751157499	1.483534718	1.336784596	1.536243311	1.504182728	1.564064488	1.371888608	1.447087294	1.634341381	1.460092612	1.464200501	1.456171435	1.51910643	2.108726232	1.272879213	2.383085278	1.326228893	1.274202226
NOX5	2.690933185	3.585686794	2.914515382	3.376817185	2.764108401	3.045774707	2.778379481	3.115116501	2.706900566	2.707638049	2.898725036	2.863849585	2.560797207	3.237474222	3.173842706	2.61596822	2.311603728	2.682118743	2.562825417	3.979563886	3.181741168	3.64451338	2.924859291	2.254562526	3.302650726	2.361345073	3.002165744	3.141204408	2.741745432	2.911500345	2.733526483	2.219169738	2.925734865	3.115304666	2.893536247	3.076791139	3.157151747	2.774536751	2.866212487	2.809764717	2.909785769	3.31052932	3.699444923	3.063093417	2.741618225	2.972579842	2.97303225	3.353496284	3.157282329
DAOA-AS1	1.197024799	1.435216264	1.367147401	1.758541582	1.584021016	1.142196099	1.129832548	1.438514	1.65182735	1.303969842	1.512617189	1.24631208	1.372942229	1.589156732	2.92802779	1.235656638	1.376376427	1.315707431	1.967244719	1.674795186	1.347217783	1.36246672	1.402695672	1.354728453	1.435789242	1.803754978	1.07058892	1.183521911	1.63889106	1.560140321	1.505272763	1.389292782	1.597266741	1.777603404	1.207364176	1.383604684	1.745311951	1.445092938	1.365359599	1.59421511	1.729206267	1.730829935	2.073027876	1.009066057	1.40149097	1.490410572	1.532849348	1.123112068	1.250099723
ADGRG6	2.679691259	3.508368239	3.359157587	3.784864305	3.452328457	3.139634561	3.78423101	3.263671722	2.914901891	2.938521051	3.250460451	3.35608751	3.092175308	3.368959099	4.043902742	3.191427169	3.488858131	3.591293269	3.700647601	3.131143566	3.628164722	3.394247272	2.950178791	2.842797648	3.133829248	3.356302227	3.041352292	3.271170949	3.130715096	3.237474222	3.086382188	3.308927196	3.05325504	3.577988984	3.60627949	2.988521172	3.015518496	3.2050983	3.184898302	3.173668406	3.125857814	3.084415281	3.397827768	3.56979674	3.179645164	2.707368733	3.015330306	3.044643229	3.403002325
KLHL4	2.780817114	3.33565072	3.040982439	3.449849411	3.528863292	3.881826159	3.344777792	3.631937653	3.106562474	3.086877037	3.137503657	3.142200779	3.81161488	3.349383127	3.145458427	3.156477072	3.664372663	4.336732762	3.681823329	4.387405681	3.56838742	3.934819317	3.486877451	2.869027057	3.275952449	2.700408727	3.630850803	3.410735878	3.172301584	3.615136537	3.48708439	3.884640622	3.086014629	3.700253465	3.491984849	3.037015213	3.142359525	3.22006501	3.272177518	2.83009808	3.656339873	3.608388118	4.311593418	3.949856213	3.917217079	5.116444884	4.500098708	3.234423049	4.154565286
GPR156	3.204910173	3.285935868	3.172301584	3.324283054	3.25493705	3.145958533	3.022332286	3.161462289	3.153871561	3.143218898	3.384034013	3.229310033	2.869027057	3.11087356	3.540478024	3.331486677	3.142489193	3.002456357	3.728772872	3.462416868	3.601471426	3.317983541	3.134221311	2.84039499	3.266683763	3.269083506	2.59432727	2.900873805	3.080480777	3.468204129	3.352075142	2.58785991	3.082646938	3.738802015	3.713710691	3.557890731	3.622354608	3.369693319	3.169299228	2.96898418	2.994544258	3.190646553	3.587926065	3.263132187	3.943511703	3.03540491	3.980465624	3.371266697	3.266340899
SUOX	6.073722868	5.845098194	5.622606742	5.285552913	5.187243532	6.080707357	5.824411366	6.206697038	6.293461582	6.160208028	6.360161282	6.160873337	5.765608184	5.509797575	6.040897118	5.301663966	5.565945659	5.418403518	5.96971294	5.747204155	5.705031128	6.075358554	5.492630519	5.106836912	5.283263856	5.060840793	4.921557796	5.365249326	6.263522063	6.282204366	6.301837786	5.122638177	6.253984039	6.083229804	6.01133728	6.365517117	6.158907758	6.310921895	6.459992644	5.209362299	4.661961724	5.373571707	5.870573203	5.025831021	5.796088632	5.531337711	5.573005793	6.072443577	5.867886021
ADGRF4	2.570295685	2.256736927	2.288383723	2.274314396	3.067418992	2.753073686	2.953214312	2.851642424	2.595482928	2.366020419	2.851924124	2.592782667	2.184459371	2.396367376	2.27978784	2.538866241	2.294817032	2.988412575	2.942514947	3.17901581	2.344086599	2.954009559	2.86030939	2.735057945	3.070785732	4.065291652	2.059576011	2.501663273	2.773681711	2.864243728	2.963255951	2.074664027	2.630037599	3.439288468	3.108478247	2.693243512	2.84338164	2.970106593	2.525649044	2.340833578	2.66222607	2.427814304	2.573705363	2.317277171	2.422013197	3.008010743	3.524219096	2.732138744	2.465981767
IL31RA	3.022802162	3.588125764	2.89265889	3.464185657	3.669998971	3.309845439	4.239849593	3.604540999	2.80052251	3.296805841	3.917765712	3.30207834	3.132134666	3.79140233	3.605469478	3.191588876	3.276576359	3.598144826	3.885823634	3.474385866	3.135779836	3.723455484	3.280966554	3.302548393	3.139448817	4.12603801	3.725241744	3.120308277	3.48759325	3.307231197	3.222367933	3.492070097	3.276068747	3.760835598	3.810578394	3.330254896	3.904154273	3.459776106	3.321547911	3.386650848	3.101586758	3.964091806	3.69572428	3.442853419	3.332205701	3.605360554	3.681161531	3.224000723	3.898704941
SYTL5	2.636741034	2.594633938	1.733182385	3.181227153	2.92943326	2.423137062	2.824093992	3.248475429	2.637778669	2.6027146	3.108401691	2.697971726	2.566296745	2.504495138	3.742524306	2.931431848	2.774444011	2.941372501	3.189945259	2.779704687	2.714750309	1.99761585	2.439347423	2.540906028	3.009143712	3.129279103	2.461251175	2.361874461	2.971942814	2.945783358	2.963255951	2.397662216	2.857484295	3.559862032	2.988008741	3.089723965	3.268410442	3.115684119	3.15491918	2.184248145	2.457958478	2.584883439	3.371266697	1.862138175	2.793121028	2.83835529	2.273931652	2.937207948	3.48314828
SDCCAG8	4.841929442	5.819040278	5.311905294	5.430893804	5.8393274	5.505377108	5.662751972	4.558916367	5.103646911	4.469303616	4.367861877	4.837113854	5.609215108	5.342018384	4.613999699	5.129907906	5.795386273	5.124599674	5.130801533	5.266038355	4.439024703	4.408092973	5.817089885	6.223410897	5.816133731	5.997485414	5.807685452	5.192557902	4.81653214	4.354500971	4.406104774	6.275596612	4.193508882	4.519780698	4.473618996	4.578893467	4.569965641	4.619352091	5.069958478	5.380144948	5.483878397	5.763076691	4.363028524	5.38403214	4.366618723	5.48399059	4.771842643	4.481583047	3.991057582
ADGRF2	2.471181211	2.676808029	1.936607387	2.799997926	2.253334587	2.287994859	2.465493292	2.816321614	2.354007539	2.342030987	2.835860411	2.568617094	2.599703468	2.352426274	1.931384337	2.113838344	1.859931528	2.855786091	2.961371557	2.894956014	1.635776254	2.436891215	2.546876984	2.269881799	2.410515564	3.435626371	2.174549833	2.26143004	2.461756324	2.590120399	2.577376536	1.607815615	2.180357691	2.863978791	2.71181596	2.761667736	2.240416089	2.373356726	2.406419728	2.254767216	2.410591759	2.613510903	2.610876955	1.431435407	2.154191277	2.801486273	1.92850039	2.658799583	3.299867938
SYN2	4.051135538	4.376330754	2.706900566	4.408011053	4.74967069	4.36984637	4.348718203	4.277239338	3.877631485	4.190907218	4.821096575	4.147188414	3.897676491	4.253399091	4.205722985	3.379329519	3.12063359	3.882532553	3.579928563	4.203914521	4.060073179	2.805760832	3.249486393	3.546589029	3.348402546	4.504876299	3.354200199	4.10261586	4.196049531	4.313530246	4.395076699	4.102277151	4.468636848	4.758125393	4.509696387	3.877412052	4.568120304	4.299918489	4.234702447	3.456168566	3.770088965	4.620954341	3.840112978	4.179327856	4.694379779	4.43763665	3.964827241	3.504827548	5.0163995
ASB10	6.639607911	7.243748811	6.770360818	7.008922478	6.087389371	7.004667759	7.302099867	7.700912716	6.962057728	6.629383527	7.791369839	7.113407991	6.934506092	7.467372423	7.901010948	6.79992318	6.556815567	7.831953575	7.928827355	7.425574913	7.16319712	7.629490972	7.63206299	6.910625865	6.938485535	8.66137364	7.183149035	7.435803472	7.3213284	7.744794732	7.240016208	6.924589095	7.653376824	7.891904582	8.089785495	7.328498762	7.828845905	7.419875513	7.445326855	6.933981663	6.645642848	6.78400691	7.789252957	6.746771513	7.457279982	8.456085748	8.612896494	7.631531111	8.27480215
HTR3C	3.240061538	3.830315149	3.656870126	4.106802353	2.9746329	2.974980623	3.819453254	3.437265121	2.898281106	3.129434534	3.785176346	3.20162245	3.165733329	3.601471426	3.997070024	3.155776737	3.195287031	3.491005509	3.609684277	3.288075465	2.847958021	3.269298808	3.436029309	3.129543489	3.817991944	3.454035092	3.139340703	3.48591077	3.515051159	3.308171582	3.252429953	2.801953818	3.332403911	3.694067608	3.568497675	3.594898082	3.613543919	3.242724214	3.356698675	3.600330949	3.236110053	2.961657449	3.760835598	3.253561214	3.121833665	2.887496753	4.125390572	3.184047641	4.026841601
NFKBID	3.981522098	3.498374554	3.593024244	4.202953953	4.230735629	3.876856983	4.021568916	4.111075354	4.313959897	4.021669705	4.506196639	4.155380143	3.42841459	3.954475975	3.973368227	3.063280764	3.935968165	4.271548163	2.410246816	4.435876193	3.893050616	3.678261123	3.400380552	2.866033595	3.397187901	4.582068898	2.90299324	4.156092936	5.191199222	4.939199043	4.709452656	4.007785338	4.793301497	4.697760327	4.742678278	4.200729833	4.416891867	3.906968705	4.524107922	2.888637478	3.667207339	4.169685866	4.239451508	3.500474607	3.893739518	3.974543864	3.677427919	4.46646447	3.053906387
CD300LF	2.573416918	2.966707172	1.950738808	2.506092932	1.809620772	2.714750309	2.868947837	2.24582773	2.338623715	2.752322418	2.588834964	2.648288652	2.839683892	2.87769878	3.168546581	2.306482278	3.151622879	2.625090775	2.229556237	3.206214527	2.437758144	1.987908609	2.280778357	2.75925251	2.334700458	3.230958017	2.38683763	2.85065497	2.995609419	2.442734413	2.768093968	2.932350503	2.471272472	2.722519102	2.484139192	2.816572402	2.701805925	2.511357978	3.343306929	2.988069539	2.738909065	2.929991011	3.277548699	2.750091972	2.896258857	2.413791316	3.052653558	2.458057133	2.503261229
GJA10	2.46444267	2.323656095	2.202788978	2.859928604	2.528573494	2.667199469	2.564820925	2.945097238	2.26065916	2.41470865	2.376715827	2.535615964	2.715484038	2.508796494	3.651911394	2.313734831	2.440022314	3.342279206	2.573790726	2.742136473	3.084415281	2.777006295	2.694244494	2.328851056	2.607833661	4.233167539	3.277457921	2.305332688	2.773511395	2.600653825	2.48226238	2.43133179	2.55375021	2.694481064	2.679163984	3.069527154	2.536410936	2.505917392	2.690181079	2.874965631	3.022432164	3.148480025	3.638485962	2.770143747	3.308257072	3.00958308	2.39045757	2.677872531	3.056010063
WNT9A	3.253271055	3.687665712	3.116527542	3.369693319	3.259719833	3.121718686	3.422254565	4.571966777	3.677639618	3.197426216	4.004054891	4.016899619	3.12545784	3.847939039	3.723455484	3.275052218	3.353990447	4.093141899	3.447784609	3.583567573	3.722892892	2.451698343	3.723257325	3.093198754	3.469669409	3.903155558	3.395395842	3.202437531	4.000635011	3.894587559	3.829685661	3.254638275	3.908293657	4.539705261	4.169259219	3.943721967	4.258944761	4.13637035	4.102085246	3.23483367	3.098183925	3.451377955	3.780607823	3.544157485	3.824563644	3.274561359	4.282594938	4.055074671	4.107828133
GAL3ST2	4.849036881	4.025099115	2.91092044	4.788096126	4.287065069	4.317708696	4.404813363	5.831754773	4.650462963	4.950813835	5.689003615	5.48636805	4.659859649	5.060840793	4.699974188	4.576824672	3.132572251	5.268657109	4.885968334	5.349485579	4.905015005	5.404487617	4.813771898	4.448917662	4.548324161	4.859907922	4.338095268	4.827141877	5.362578617	5.172047462	4.906250725	3.577113075	5.50899562	6.095287208	5.355390801	5.532958075	5.720538686	5.454873483	5.570106132	4.173829023	4.246895982	4.996412596	5.127894199	4.017398459	5.164341956	5.65055954	5.402097841	5.275607839	5.67510217
PIP4K2B	5.907401514	5.548755226	5.780478401	4.902646901	4.830219684	5.749486982	5.569805619	7.577008583	6.448995203	5.870503119	6.997789754	6.214122158	6.396938357	6.456310434	7.024037943	5.509977379	3.911139924	7.636773884	7.605447331	6.454134061	6.387144321	7.26029445	6.943189657	4.298806492	6.181012755	7.15031538	5.690581631	6.380695261	6.311243283	7.089895914	6.21049354	5.340442784	7.21198299	7.039231719	7.130102657	6.77418256	7.226529868	6.611180857	7.010802474	5.39939267	5.80923713	6.067624176	7.483671864	5.299124177	7.17285451	8.088047772	7.165781912	7.130102657	7.73711915
ODF3	5.122284312	5.412339007	3.989704263	5.058967482	4.554606837	4.511581764	4.277530975	5.87992482	5.119974799	5.215134614	5.896063027	5.561329137	4.810771426	5.421821118	5.571748163	4.985801443	4.498351135	5.268657109	5.394946776	5.318790194	5.251517312	5.282402113	5.14276844	4.334840139	4.869252905	5.962518174	4.56573543	4.658926689	5.779899644	5.785524113	5.200333955	3.917974463	5.80247581	6.349348064	6.168339244	6.126918086	6.210556042	5.576356519	5.901194958	4.799365132	4.788645336	5.046909276	5.928496888	4.521458093	5.468443359	6.166499231	5.129064541	5.502082356	6.059824721
WFDC13	2.259625373	2.481635268	2.325132382	2.243916099	2.116131722	1.808403939	3.140455848	2.169725585	2.294222852	2.422456164	2.506970195	2.594749673	2.164060196	2.864742643	2.483110845	2.450623435	2.23200749	3.347061668	2.736331906	2.885483462	2.485346602	1.925357877	2.901215571	1.650031764	2.811396994	2.172344947	2.259785298	2.345885491	2.620326256	2.354770307	2.46150901	2.131478738	2.472501833	2.448619382	2.530201843	2.160972956	2.702387549	2.169725585	2.365006768	2.39364986	2.224603667	2.640265032	2.752119787	2.094715976	2.419008733	2.747723763	2.207896902	2.402990602	2.289605179
CCDC197	3.057559759	3.481101617	2.379014171	3.053433866	2.783750615	3.02566996	2.964536128	3.501425754	3.025315878	3.233481826	3.549050636	3.200482411	2.449663481	2.847279282	3.686172852	2.976822026	2.983939211	2.972014647	3.148676728	3.074919509	3.497133635	2.780905107	2.846660291	3.16602571	2.944717683	2.513580017	3.081780044	2.571396989	3.424572408	3.341410142	3.231519456	2.01395382	3.834635538	4.147399502	3.340925962	3.510542662	3.549578974	3.320366254	3.307703341	2.415450385	2.621980398	2.985394206	3.326504751	2.740611898	2.92233453	3.325229949	2.523801388	3.016797359	3.516005623
SLFN5	5.492414214	5.242594658	5.61829941	5.571748163	5.61959993	5.662291549	6.215456413	4.498028384	5.238546921	5.680465498	4.572460586	4.741334606	6.057468214	5.073059087	4.012680891	5.316326891	6.30293706	4.200640845	4.637570019	5.850754084	5.239215875	3.992656951	5.327635527	5.820472859	5.494472531	3.784864305	5.674162342	5.88041007	4.681517796	4.733996702	5.01559694	6.000102184	4.854154678	4.478193254	4.723263537	4.365408536	4.434678977	5.120810327	4.513714084	5.251662603	5.267841259	5.151134258	4.249659064	6.344762018	4.767732538	4.093624829	2.395314707	5.437376066	3.802021322
SERPINB12	3.944955752	3.6498329	2.842631796	3.357291821	3.116463268	3.442280571	3.778216958	4.671429168	3.93519484	3.931066089	4.235074373	4.073197924	3.559250051	4.495666407	4.264704071	3.203597787	3.032147029	3.712013636	4.350984663	3.367987032	3.020613475	4.447732967	3.70743963	3.230416188	4.270955618	6.522628376	3.605268783	3.617501683	4.319101551	4.204213584	4.095079949	2.663276157	4.414096813	4.814304929	4.589821755	4.555189055	3.918109374	4.533747887	3.902042131	2.586282241	2.963142792	3.339629497	4.635519675	3.09770832	3.695571797	3.819263114	4.608784925	3.93145722	3.527840593
GIPC3	4.393984704	5.041490774	5.352648389	4.766269636	4.825466435	5.171292907	4.861340096	5.425081281	4.839745069	4.887039475	5.430783565	5.585234742	5.273928002	5.201963588	5.760307393	4.552219886	4.092285226	5.976955232	5.607346183	5.665279608	5.316036427	5.579610616	5.897873131	4.562339102	5.34570879	5.747148983	5.226123885	5.48596652	5.074516699	4.499037726	4.852270464	4.640717723	5.349623501	5.670466591	5.432362248	4.980613969	5.487727874	5.226123885	5.340551059	4.059811712	4.97484217	5.177523536	5.789325006	4.843863114	5.769370817	5.557822	5.145756706	5.236124608	5.177183944
PGLYRP3	1.837820862	2.052797975	1.769344816	2.062497256	1.872416913	2.224321191	2.143735427	2.528003613	1.740141674	1.864053875	1.727942244	1.991534725	1.424849543	2.122519927	1.814950209	1.85286917	1.990170732	1.76775923	1.156759364	1.805667715	1.893232194	1.68177573	2.116245665	1.771852122	1.431022731	4.93975689	1.828650378	1.798440113	1.986777676	1.845790874	1.795453888	2.016915304	2.224053822	2.058348351	2.306386289	1.951096788	2.251527609	1.820739979	1.959665986	1.629505913	1.670259851	2.041838009	2.208183066	2.54785619	2.418535416	1.765746869	1.966276561	1.544713679	1.82284071
PSKH2	3.411529431	3.600839542	3.31866557	3.473693088	3.727160853	3.294433265	4.406989364	4.345997032	3.690436355	3.617141572	3.867964826	3.917974463	3.431766714	3.967293442	4.063351232	3.199394087	3.071115332	3.62786313	3.800890872	3.435003903	3.805387006	4.137407233	3.639860197	2.990977315	3.009058935	3.808322702	3.435003903	3.670876222	3.80070711	3.88862931	3.881612312	3.44654872	3.905186115	4.463697522	4.201576117	3.936275214	4.558916367	3.727892017	4.080502757	4.106349794	3.448980625	3.835884285	3.664589103	3.084103618	4.066042615	3.893808768	3.639619972	3.854605982	4.28901084
OR6W1P	2.70852177	3.426654907	2.010821389	3.065406596	2.08062013	2.961191237	2.24802871	3.627205564	2.645080514	2.981261258	3.332932985	3.234055506	2.59442868	2.93018189	3.786265346	3.141583475	2.131014369	3.862318917	3.269597414	3.14969493	3.061683234	3.049842951	3.216991508	2.396091665	2.61492889	2.646952032	2.825495572	2.690364349	3.045876817	3.475493208	3.372129119	2.558179192	3.400089919	3.650910286	3.694396396	3.58628659	3.750476118	3.154540546	3.439195723	2.503157016	3.050618329	2.78894432	3.506264324	2.797801947	2.69748345	3.96443764	3.238131836	3.333922731	3.138022215
MOGAT1	3.22006501	3.538865375	3.117722133	3.11929633	2.847772948	3.454189541	2.972196929	3.394976173	3.225799424	3.277591721	3.731116018	3.142200779	3.880036471	3.077011181	3.061999713	2.668091555	2.70488431	2.83805933	3.81617172	3.445152259	2.976141888	3.04903084	3.711651648	2.85221887	2.796278665	2.828285765	2.650691024	3.365537141	3.343787728	3.226833763	2.80596146	2.725137476	3.152339391	3.275779602	3.640461807	3.450484407	3.326611434	3.708299285	3.307703341	2.716242444	2.760804229	2.771351369	2.836822641	3.380800292	3.558824124	3.001789519	3.921301346	3.187848194	2.656745637
GPR78	4.176616673	4.483685917	3.247555304	4.441595479	3.86408896	4.578893467	3.954631527	4.962019626	3.899781583	4.198085014	4.427371419	4.33394287	3.968181426	4.747415435	5.053561941	4.129099008	3.865723363	4.799675137	4.06023288	5.089045276	4.466099667	4.536965786	4.572551795	4.308459106	3.694946053	4.068085069	4.010974662	4.089920894	4.26001878	4.341156041	4.379087112	3.667965405	4.783856322	4.985999358	4.553892546	4.502785602	4.666926003	4.311106928	4.502207684	4.244925747	3.95833702	4.009102766	5.07719752	4.147188414	4.676061073	4.873241167	5.008851398	4.121791081	4.300680403
H1-8	5.696946726	6.506807631	4.922643454	5.526788176	5.18026292	5.623697931	5.558123046	6.685572843	5.367287332	5.748860091	6.731185466	6.260636983	5.837796708	5.556754766	6.016715521	5.387784174	5.404064932	6.224701616	5.99142146	6.056058741	5.810343146	6.203069484	6.122763456	5.209117797	5.743383679	5.988112781	5.24580253	4.765963034	6.152270334	5.822723909	5.933732989	4.773927532	6.541313934	6.71340379	6.380386562	6.33132303	6.729151994	5.678517077	6.235392223	5.430546769	5.529187304	5.638557534	6.323609993	5.496559066	5.772817757	6.465583557	6.349348064	6.040954338	6.282393925
TAAR9	1.714177327	1.623570745	1.427689176	1.634160888	1.631545109	1.497345574	2.190021142	1.713858946	1.772358417	1.999356632	2.1523711	1.969390734	1.699261481	1.58094789	1.361666363	1.569208944	1.975119566	1.614039063	1.896022974	1.388184246	2.184375281	2.594249719	1.405568712	1.881175785	1.913290749	2.268505709	1.556241317	1.705398985	1.699261481	2.021782852	1.989798014	1.831305538	1.772602199	1.849033448	1.507802722	1.845193269	1.790879556	1.855803148	1.656145053	1.442824041	1.452101869	1.851349837	1.845790874	2.061419691	2.082910393	1.651500938	1.853428797	1.794105125	1.619880436
GNRHR2	3.361100237	3.380800292	2.780307732	2.758419832	3.070087733	3.205860818	2.587147128	3.846501124	3.287777189	3.233122213	3.64313609	3.302732364	2.932504588	3.057010075	3.447422381	2.988707625	2.905010921	3.631396918	4.020490156	3.374999022	3.359157587	3.22835322	3.46985908	3.238238371	3.412627926	3.251995056	3.217771645	2.984136951	3.402180063	3.134451599	3.396600049	2.993223724	3.460096049	3.867196251	3.402793674	3.339629497	3.6150469	3.529352432	3.342279206	3.476226146	2.978591082	2.721186995	3.469000742	3.145272204	3.568247017	3.764032387	3.868412963	3.658837982	3.597538512
MYOZ3	5.704904212	4.524107922	5.156626307	4.981045598	5.007544046	4.913369491	4.504953822	6.637201778	5.473065521	5.568493317	6.454300795	6.018676702	5.283664637	5.737557855	6.092722015	4.962192148	4.979615979	5.729546108	5.781077519	5.70898998	5.698208061	5.528295025	5.72719235	3.792849144	5.659301763	7.970082073	4.711143929	5.00433641	6.134307101	6.145912754	5.894367941	4.123949295	6.346005648	6.853016969	6.524085077	6.498237446	6.798460215	6.330042023	5.998674547	5.939660777	5.941767716	6.143350334	6.934239613	4.696043773	5.429462559	6.218668998	6.418812127	5.83816207	6.330358635
BNIPL	2.882205861	2.934052676	2.35953024	2.656970888	3.074571084	2.578587796	2.463677134	3.387027825	3.009143712	2.944675188	3.719400419	3.442280571	2.377332334	2.928702825	2.987546262	2.317003862	2.57192866	3.127320075	3.074014068	2.513035999	2.613739071	3.225911162	2.839539563	2.194629237	2.499582082	4.702384526	2.479203412	2.822268698	3.376385428	3.044742326	3.242010291	1.649715248	3.400089919	3.474912485	3.310742526	2.787067474	3.578466728	3.094574292	3.661410101	2.818712952	2.229840002	2.747051837	3.098402061	1.940768687	2.527339111	2.732233484	2.439414877	3.441037866	2.900873805
ASB11	3.751929824	3.940893405	4.039989099	3.92554954	3.871659935	3.653088792	3.320093998	3.709767832	3.520615171	3.583181563	4.34286958	3.943511703	3.349954664	4.530010379	5.50899562	4.152324009	3.868190436	5.088149007	4.230289505	4.410419191	4.197316247	4.744341193	4.241667136	3.48915327	4.024995309	5.909749064	4.012251418	4.408158553	3.805191149	4.157103344	3.695300311	3.719926854	3.910455578	4.387487781	4.181815489	4.032460873	4.038176881	4.020344377	4.403838804	3.92763872	3.530457944	4.335593618	4.444994694	3.913883259	4.489882069	4.925758215	4.068172792	3.816043598	5.168655494
OFCC1	1.309143646	1.09144176	1.102749324	1.512865977	1.801913819	1.540927786	1.879315637	1.311906858	1.320631094	1.299764946	1.365784956	1.380519426	1.292033986	2.036012827	2.186098389	1.211223223	1.360605731	1.931045847	1.87201416	2.162113559	1.439518973	2.158025087	1.684411005	2.165521612	1.494658014	1.837484888	1.329741158	1.208155588	1.394415655	1.425134913	1.373603594	1.892245184	1.418992469	1.528671024	1.257944858	1.453643144	1.467332283	1.378721686	1.375144554	1.406293997	1.453812369	1.412811335	1.512991312	1.491352947	1.462028153	1.816033146	1.873440955	1.347611549	1.231635356
SDR9C7	2.733183983	3.202521985	2.524957575	2.646782887	2.118655761	2.369226735	2.634504063	3.790441652	3.277268946	2.931794957	3.353581119	3.148480025	2.455829996	3.040268129	2.777294369	2.501584622	2.382328301	2.954744492	3.40163971	2.578861341	3.367132435	2.520681539	3.119699544	2.5083879	2.284657274	5.760147023	2.663925723	2.618212408	3.234733084	3.518928517	3.252429953	2.141437476	3.862502299	3.794321468	3.617867953	3.144635006	3.654886658	3.55753628	3.404001284	2.101945147	2.545058772	3.237118764	3.234157573	2.509412857	2.861135382	4.175361904	2.71128323	3.30420899	3.798457638
OR5P3	2.45520849	2.573790726	2.191996959	2.275077743	1.985999471	2.080410586	2.155899888	2.811396994	2.231081478	2.114989653	2.651718814	2.747432779	1.94128764	2.844142413	2.398144232	1.738549193	2.281863425	2.541350569	2.14402589	3.002821485	2.202975998	2.296722347	1.767670205	1.49384252	2.484476072	2.222324924	2.021459825	1.945704837	2.380643575	2.560080909	2.422715156	1.791585325	2.616235531	3.317983541	2.50543248	2.764482381	2.407606212	2.382814368	2.750961315	1.739427047	1.878699311	2.565658605	2.432799144	1.558888153	2.10374274	2.563153088	2.337545335	2.658799583	2.311539463
TRIM40	3.464327454	3.570246476	3.396600049	3.583304638	3.411621001	3.832220595	3.950181806	4.071113459	3.320170915	3.416138277	3.836911461	3.765980918	3.516800057	4.462636075	3.253810963	3.336973663	3.548458241	3.342082799	3.736130633	4.171295155	2.935330763	3.045876817	3.945858796	3.594249652	3.799192598	4.484875894	3.81894762	3.492847411	3.727330522	3.829395382	3.730824172	2.582827074	4.105064042	4.401236782	4.0291087	3.998644042	4.134188723	3.519874219	3.947314009	2.913806844	3.970263489	3.479578394	3.842159603	3.410860152	3.406425643	4.35384184	4.147010918	3.719827645	4.789251033
CSN1S2AP	1.273967881	1.631697692	1.650768149	1.961133755	1.577805382	1.263309507	1.969778868	1.470690562	1.123816354	1.234048574	1.241871987	1.282382129	1.662481925	1.329035899	2.251634657	1.254344048	1.652555574	1.122102757	1.505525999	1.646275874	1.507865726	1.730314575	1.502681799	1.831841008	1.896330002	1.738133852	1.240227784	1.588345571	1.428031466	1.12692196	1.197589032	2.329484285	1.22974329	1.321105182	1.247957716	1.226767264	1.354280526	1.17753669	1.375977753	1.545731024	1.729918342	1.364843642	2.771040736	1.701610698	1.299540204	1.661287396	1.258956101	1.275858087	0.925780763
WFDC12	3.162231123	3.700033377	2.331546869	2.974375377	2.895160091	2.367404511	3.288798775	3.422357961	2.790728307	3.232117238	3.616634099	3.162448776	2.832101444	3.682421499	2.722119336	2.974980623	2.247159467	3.145958533	3.134108486	3.804548815	3.089500256	3.283744672	2.487725822	2.33883454	3.21363922	5.848759719	2.886787105	2.4731953	3.383850701	3.638578767	2.969716659	2.369674021	3.744567612	3.91152525	3.28115538	3.540582033	3.384999531	2.948082927	3.552508857	3.151992086	2.850233315	3.385867575	3.611679798	2.854377214	3.367441111	4.074924462	3.903968275	3.331396974	2.654842878
CRYGN	4.47105668	4.716614818	4.749573154	4.507463245	3.136614932	4.863952704	4.745814973	4.819906205	4.348811592	4.675158169	4.683766704	4.740591881	4.460416974	5.064632288	5.559870579	4.546290033	4.344551188	4.566469191	4.845283864	4.594779641	5.008039644	4.783856322	5.202446499	4.047319926	4.961900086	5.223205409	4.426326909	4.529784589	4.471273561	4.571075925	4.74328838	4.340120767	4.486163503	5.29325297	4.910020402	5.2277299	5.066952225	4.695268848	4.998849499	4.171391472	4.471926402	4.004720019	5.048496927	4.746467825	4.773927532	5.161429118	4.458565344	4.845593751	5.503591974
STARD6	1.720894363	1.502034159	2.476631602	1.28211584	1.645896917	1.40999448	1.237787147	1.583897041	1.720012928	1.609246217	1.625860154	1.693850963	1.799888929	1.973358334	2.446095147	1.45662778	2.096731943	1.412330265	1.81441456	1.82887243	2.062575464	2.164915625	1.478253702	1.836168826	1.530862494	2.998560482	1.988638953	2.065768145	1.463623438	1.718324055	1.491848083	1.624690078	1.4917232	1.879859187	1.713374058	1.619382849	1.643728804	1.468341839	1.297396088	1.703044595	1.619880436	1.558888153	1.304628856	1.740903059	1.662856047	1.859931528	2.578798814	1.577805382	2.441514452
C11orf40	1.544203418	1.301909985	1.978041956	1.765556996	1.393664717	1.251369387	1.08117109	1.705287874	1.411705627	1.739643292	1.978132244	1.471433321	1.723649304	2.02375645	2.437303715	1.417454203	1.304628856	1.364217496	1.471241465	1.191415185	1.955720923	1.36246672	1.585324447	1.031571561	1.127848706	1.703836463	1.391559557	1.323672274	1.569329455	1.579333978	1.496022905	1.341118731	1.550221888	2.057229562	1.762907572	1.881384768	1.897233545	1.572703716	1.854822882	0.961054134	1.39591962	1.581220599	1.460856524	1.548507379	1.178049514	1.49492102	1.572139605	1.63889106	1.5810779
ZBTB7C-AS2	3.558263129	3.801257228	3.853307705	4.154663688	4.645921703	3.955703309	3.826691066	3.529197918	3.550656538	3.561782776	3.754002929	3.434361563	3.209780578	3.65269856	3.216610391	3.745709294	3.810756666	3.981107573	4.14583627	3.610657691	3.468556435	4.437194774	3.913174017	3.796137535	3.632884584	4.574469051	4.322415317	3.67465443	3.50015839	4.011674131	3.532256362	3.684461872	3.368397789	3.922595231	3.802974967	3.713021512	3.833612095	3.40255967	3.648270081	3.362396135	3.548964849	3.747233402	4.478320803	3.544157485	3.641354995	3.524428442	3.745211262	3.312500223	3.912990983
BCL2L11	5.641273878	6.141535276	6.547828039	5.941298318	6.587823034	6.632271713	6.351383813	4.907754692	5.302232704	5.739890285	5.168655494	5.617816909	6.011721846	6.062400018	5.335704434	5.977866336	6.278027178	4.745503761	5.823579034	6.015496999	5.977455397	4.738300783	5.324888253	6.107313379	6.423825339	6.7065236	5.573567046	6.169581936	5.716701452	5.660434531	6.004670211	6.469594604	5.445747512	5.16241037	5.565089361	5.135055721	5.522927886	5.300062676	5.561144441	6.736925965	6.014158688	5.604569133	6.208046531	5.342250503	5.316760361	5.657720123	4.513246896	5.106496246	5.326381725
DEFB119	2.001094049	2.714036927	2.540614267	2.285131021	1.930336924	2.660614371	2.194110646	2.962715545	2.541733219	2.358470895	2.637901825	2.674884025	2.323908478	2.403609429	2.085059654	2.641800056	2.202975998	2.887990687	2.635532999	2.607730262	2.101945147	3.188963219	2.735665686	1.896733507	2.082039366	1.853428797	2.351912736	1.87470197	2.411883563	2.393187658	2.394416595	2.388731899	2.330962932	3.207045316	2.508572051	2.675969289	3.179728874	2.614274275	2.545309339	2.727987992	2.485992495	2.788845373	3.546456295	2.213537207	3.079550865	3.275568839	2.815510431	2.322294574	3.545569111
TAC4	4.519367335	5.104072535	3.794831576	4.794559874	3.537255321	4.691431668	4.819800221	5.134830407	4.634652604	4.458863194	5.035980804	4.683766704	4.893418879	5.403367425	5.501880534	4.784431052	4.80502706	5.841941673	5.7676474	4.913471026	4.967096903	5.676125248	5.342988335	4.505828087	4.994318767	5.546337962	5.041099411	5.476985546	4.575135406	4.834872675	4.859052374	4.073454567	4.621545059	5.368347136	4.607182987	4.813674391	4.911064154	4.430791008	4.977399059	4.367196169	4.362924975	4.732720503	5.627125865	4.434424907	5.455259779	5.791561443	5.276944037	4.630148708	5.971608129
TIGD1	4.163451394	4.543816523	3.661328443	3.817428617	3.965984759	4.709530503	3.593197514	3.486298591	3.875198248	4.021669705	3.492934544	3.77301257	4.769469794	3.999411313	2.478420231	3.405077126	4.853510904	2.941372501	3.273664807	3.227279485	4.532806577	3.848683653	3.035216517	5.29800731	3.89294407	3.112751773	4.042716405	3.866422225	3.569882268	3.612007844	3.631196012	3.925262803	3.289580615	3.501032794	3.168033462	3.233022516	2.93960863	3.248300445	3.386760489	4.132614176	3.934281543	3.629399072	4.402626393	4.569102055	3.389334637	2.444520772	2.773511395	3.726877144	2.95996344
ALKBH5	6.437063236	6.559842829	7.036343389	6.760304633	6.878953551	6.988315317	7.082837232	6.51842055	6.78746002	6.548197199	5.903417552	6.310575524	6.387937791	6.031139654	6.309246018	7.224712234	6.783562971	5.496426015	5.426209593	6.474699186	6.548069317	6.279625417	6.099941552	6.437451245	6.815412436	5.997485414	6.494671335	6.743730609	6.288863285	6.06473775	6.676019411	6.472086865	5.967156551	5.902984335	6.110249035	5.673768881	6.596698927	6.545920026	5.981569104	6.780534669	7.12819775	6.633836112	6.06518512	6.663952117	6.338359388	5.079637791	6.260636983	6.567647219	5.709934993
CCDC69	6.762255015	7.90357898	7.492696552	7.12199697	7.372644915	7.512818525	7.671247248	5.73441734	7.660807686	6.915791177	6.082712223	6.847142892	7.109993196	6.704706049	6.220949518	6.491178586	7.387310785	5.96624978	6.35570523	6.921922528	7.16470628	5.094208582	5.32941406	6.472774631	6.548069317	2.946525614	6.022556288	5.581341967	6.178107726	6.63397375	7.026131959	7.300005222	5.278326645	5.695839588	6.13298943	6.486478753	5.340915314	6.58006929	6.433923069	6.060569532	5.833670164	5.489848694	3.722978955	7.352918326	7.181912982	5.847671669	5.719897991	6.33935674	4.853000183
NFX1	4.300886851	5.905358114	5.077098478	4.08798572	5.956475707	5.534862623	5.069606827	4.165369727	4.552272484	4.664524426	3.893739518	4.580995758	4.93152675	5.059437274	4.082734034	4.609849133	5.379433805	3.928229913	3.798567411	4.967042522	4.443296402	4.197199472	4.590705129	6.019449194	6.363001724	2.380546529	5.089812434	4.659546212	3.795753741	3.674358231	4.431258046	4.839634	3.797860214	3.495177755	3.593509306	4.534919334	3.272959686	4.589021572	3.822681819	5.914322714	6.109791654	6.242607455	3.899012151	5.070653607	4.476501244	4.356555535	2.707263949	4.178035418	3.76492274
DSG2	4.930714433	5.25874302	5.45034576	6.17124808	5.662291549	5.551544327	5.807809186	3.72335933	4.94759214	4.537344137	4.627033009	3.857793623	4.763227261	4.357408918	4.554287173	3.982333239	5.046057986	4.56129911	4.69336728	4.63113374	3.769873795	4.17709683	4.225185791	5.61008451	5.295903274	3.151420847	4.789456089	5.209022414	4.616901208	4.720951884	4.094362268	5.630947942	3.959181412	3.903850928	4.3617396	3.925156591	4.644116212	4.323973236	4.407890075	4.883702976	4.782334568	4.157013669	3.898602499	5.483374678	4.714029631	3.396912084	3.852538912	3.548458241	3.893621528
C5orf24	2.045052076	2.640901798	2.427382796	2.82571081	3.833901171	2.578587796	2.438560279	1.645155148	2.821126196	2.503157016	1.375655965	1.758148336	2.824043765	1.553746742	1.290060931	3.398970442	4.264991025	1.445837353	1.304197681	1.764320153	1.866100363	2.760026132	2.241300027	3.313823639	1.786800544	1.614039063	2.283150915	1.408850045	1.983693352	1.826469995	2.072382871	4.169573515	1.407455157	1.233199298	1.470690562	1.604128565	1.502612699	1.9399441	1.751830435	3.30350825	3.996291647	1.616698585	1.779073512	3.332205701	1.511808995	2.19643711	2.336351805	1.980499968	2.420330571
KBTBD6	1.415715561	1.249496431	1.579040853	1.77769243	1.532265379	1.419139092	1.207364176	1.637516805	1.521856036	1.52535312	1.21762653	1.682633011	1.368185073	2.076858562	2.310775637	1.480819869	1.990170732	1.453643144	0.940937513	1.508496019	1.54699002	2.03278886	1.825685306	1.738762447	1.376608664	2.357896787	1.747332819	1.635736742	1.601806168	1.652325788	1.21102782	1.946011475	1.57289395	1.583959029	1.23527177	1.504678879	1.233045295	1.990093216	1.617864202	1.431996892	1.825450447	1.449691887	1.3663156	1.345836548	1.415774838	1.31472822	1.730587767	1.665990489	1.720400067
CDK8	5.16332396	5.927750964	5.514873192	5.769085846	5.582265287	5.798421828	5.856371326	5.084369432	5.083709491	5.124509786	4.824149316	5.220271039	4.970260808	5.579717303	5.236255635	5.707853661	5.586881266	4.705723548	4.52833565	5.378740896	5.561548356	5.295133644	3.835196956	4.944084173	5.615284579	5.029776177	5.449257939	5.226960111	5.157496618	5.31243679	5.096801268	5.620861278	4.612988964	4.676195727	4.412863217	4.929929376	5.039488305	4.8381804	4.858707881	5.971470939	5.510150616	6.457339862	5.039591107	5.763256556	5.64323525	4.394451535	3.287690438	4.857997588	5.551544327
PTK6	1.676295252	2.366571779	1.472937547	1.674517736	1.805373533	2.544858697	2.24802871	2.119915126	1.90580958	2.009763257	2.110081533	1.851436659	1.803967493	1.682633011	1.736525219	2.215595742	2.308501665	1.73254207	2.032903652	2.307351179	2.263351916	2.212713176	1.877722812	2.67181195	2.208004869	2.624887083	2.061194944	2.068794797	2.091023164	2.23488563	1.950822439	1.708994195	2.198315274	1.875166564	2.02847592	1.951514173	2.137846316	1.947813655	2.17528644	2.129668888	1.967739018	1.676509295	2.0333855	2.180185128	1.991201461	2.419108425	2.144321137	2.033094279	2.366097905
NKD1	6.23321949	6.255891125	5.775700125	6.339629225	5.702548653	6.170410175	6.077236419	6.581252844	5.945825896	5.965650244	6.661036722	6.187904353	5.697461791	6.193266913	6.261882369	6.226131041	5.93713731	6.028704767	5.934996775	5.81263751	6.452597331	7.020475152	6.619953003	6.003753954	6.447457274	6.775967677	6.683739805	6.157782168	6.741874953	6.121717959	7.329534243	5.913799363	6.598831404	6.816933328	6.768716948	6.531308742	6.925247577	6.488257426	6.477832316	6.594930691	6.637415618	7.218557782	7.668482583	5.825944207	6.106037651	6.370622868	5.911831772	6.328417386	7.315411513
STK38	5.410876154	5.914113151	5.682665758	5.003076616	6.098855702	5.63298649	5.488718551	5.349279294	5.773563002	5.66253127	4.811013655	4.9939619	6.271861051	4.775487481	4.939029273	6.137580975	6.253515887	4.627458255	5.044726573	5.645572619	5.763955465	4.744235424	4.405632419	5.253546685	5.054129307	2.464336826	5.680093361	5.594575733	5.182019219	5.201569042	5.398410432	6.201479189	4.658926689	4.135323473	4.636055605	4.813577072	4.673425832	4.390745901	4.082816843	5.926703009	5.866863233	5.226704546	4.814411588	5.961698066	5.577678871	4.787084185	4.240336955	5.158035714	4.138535469
THEM4	6.564891326	6.914240355	6.700228928	6.534629631	6.783562971	7.119246472	6.487274981	5.568140712	6.379024594	6.491830236	5.555346607	6.252932426	6.129149107	6.139562405	5.300767171	6.112102681	6.649965381	5.4809038	6.208431693	5.997567193	6.434761753	5.756561296	7.086020308	6.72453065	6.29984897	4.643397223	6.815904735	6.197831746	5.873005717	5.779899644	5.911324536	6.200574306	5.773563002	5.331676733	5.158716495	5.378838419	5.346927596	5.511759431	5.544107674	6.080557636	5.989942103	6.17989986	5.891732772	6.777654552	5.469480655	5.932320673	5.570106132	5.930872265	6.059591326
CLSPN	2.131014369	3.207045316	3.26813411	3.498002375	3.113999074	3.103674645	3.441756325	3.118092688	2.953959345	2.914196644	2.836822641	2.947840055	3.14192754	3.36186785	4.004414551	3.310868902	3.68646047	3.377551796	3.231732217	3.302650726	3.243193649	3.397392317	2.850554772	3.413235592	3.060970014	4.571849543	3.295239889	3.227772636	3.218217541	2.949357692	3.000091603	2.673741189	3.162763031	3.502621365	3.139448817	3.203298606	3.08962606	2.931313718	3.133829248	3.235101015	2.999871221	3.106990916	4.109307214	3.568247017	3.377815105	2.727901418	3.373523249	2.839096793	3.360314298
RBAK	1.579193345	1.618190146	1.91856367	1.910562092	3.43964299	2.017506161	3.407704561	2.317764076	2.296936936	1.812821864	1.543725725	1.555042315	2.151227907	1.954296929	1.329202263	2.787273731	3.10895166	2.254842813	1.670465049	2.017687852	1.789506659	1.29325302	1.502681799	2.51999929	2.511230219	1.942407443	2.295938119	2.075604809	1.861542247	1.655398921	1.996956842	2.18146253	1.332017515	2.089738441	1.771852122	1.9569726	2.070566988	2.085681953	1.702083197	1.591981291	2.958594636	1.861542247	1.736699191	2.337440122	1.731601125	1.572139605	1.514320213	2.185201745	1.518998352
WDR62	3.803200962	4.429474964	3.945604308	4.857633645	3.179557259	3.403714372	4.104130513	4.974458768	4.091134089	3.886216158	4.086027639	3.978314613	3.829685661	4.680005692	4.746188581	4.038079562	4.522691179	4.547237894	4.63113374	4.627033009	3.95757157	4.166727124	4.640529919	4.250646891	3.694946053	4.892991477	4.087904682	4.294606331	4.172452161	4.555400444	4.275594024	3.590253503	4.670880482	5.048955984	4.721645671	4.543026602	4.340928387	4.342744241	4.41646645	4.653221315	3.679921543	3.148206592	5.033570646	3.885888867	3.792268169	4.763312804	4.18255739	4.241846826	4.732824883
SLC39A12	1.704055995	1.385230668	2.189079696	1.608263853	1.731745912	1.768501417	1.875519073	1.730487056	1.528539046	1.793332351	1.704712577	1.793907921	1.485894846	2.184079166	1.477098081	1.807422609	1.906130572	1.776759125	1.673765345	1.585444458	1.515677584	1.97017495	1.904754731	1.753207557	1.723649304	2.12329583	1.515067751	1.567907587	1.338717008	1.07900617	1.566984016	1.566336895	1.531894224	1.795453888	1.444164606	1.825975713	1.626845944	1.683387135	1.862911217	1.604753815	1.482774852	1.933342686	1.926229577	1.844821001	1.821647987	1.888306183	2.28710337	1.734280404	1.585214432
RNF168	5.172624248	6.57254385	6.404736495	6.664361352	6.651752166	6.600625376	6.589333722	4.697812751	5.434816546	4.727897335	4.550204413	4.852709874	5.708564197	6.226131041	5.79912683	5.8740928	6.46575063	5.218038285	6.146378161	5.7963652	5.733980793	6.118062041	5.636538361	6.323010095	6.19120749	6.112303	6.566109944	6.462076647	5.309989083	5.186021554	5.277766421	6.550841403	5.173946502	4.314868367	4.58021292	4.748628888	4.974548334	4.509267725	4.263247587	6.288863285	6.309729077	6.025283893	5.782261127	6.371348763	6.027467537	5.571348543	6.161204737	5.148413615	4.526216679
SVEP1	2.619405958	2.121207761	3.228458005	3.598355423	3.468010783	2.933397964	3.237658283	1.973627079	2.740981278	2.458282298	2.115758441	1.89363823	3.149586308	2.472213675	3.295434787	1.623073511	2.826215659	1.517124127	1.412158522	2.383085278	2.788845373	1.41298211	3.247555304	3.084788369	2.839539563	1.619501616	2.14255886	1.635736742	1.919082365	3.19932	1.909537564	4.161348738	2.260307789	2.07123025	2.275724248	1.967476863	1.822387044	1.901738651	1.91306783	1.811944294	1.752685837	2.001997921	2.073027876	3.447974577	2.53383885	2.086499659	1.611036223	1.737542898	1.395646125
LOC652276	5.581589493	5.194006139	5.538524763	5.658315778	5.154952967	6.19589674	5.917050567	5.654638231	5.118108756	5.457162834	5.312753957	5.074293227	5.183416932	4.938021393	5.027560779	5.003076616	5.525063042	4.417976141	5.353562155	4.898282435	5.347815643	5.070321342	5.127059588	5.411411163	5.430252235	5.756813665	5.109157324	6.078591345	5.077414881	5.073863704	5.191199222	5.264088237	5.638097652	5.694616002	5.227078889	5.528295025	5.047838888	5.165620681	5.431473656	5.136651024	5.32827657	4.292205784	5.249740947	5.389745953	5.265070283	5.154015346	6.354238867	5.416799239	5.716093107
GATA4	3.570961161	3.32216052	2.742210337	2.987834967	2.918170877	3.069308315	3.204549526	3.937458102	3.039682699	3.129986565	3.700153157	3.433302328	2.771831399	3.067788909	4.227571277	2.820363854	3.060970014	3.40255967	3.688048599	2.940764048	3.388514992	3.45434616	2.80900774	3.324579466	2.917253163	3.266059656	2.991445835	3.222738023	3.309198065	3.52190248	3.503988607	2.759360899	3.641258683	4.221955972	3.696640406	3.546235022	3.970750708	3.237024143	3.774695619	3.044917269	3.012118587	3.348549049	3.981347062	2.615193971	3.042590776	2.797488658	3.437364277	3.422159648	2.45125655
TC2N	2.479022783	3.243285731	3.240237905	3.186108828	4.56129911	3.27550219	3.266139333	2.347697547	2.888361058	2.778850021	2.386512136	2.85333459	3.010772289	2.71653762	2.677590058	3.155585632	4.661037347	3.367819701	2.846198048	2.587700951	2.935598701	2.608702855	3.547964789	3.344545819	2.701970955	3.115392897	3.790627317	2.693753671	2.281026068	2.456701784	2.594633938	3.003195973	2.877484813	1.844821001	2.466826679	2.777212963	2.637414436	2.2664017	2.550647893	3.584119123	5.375647292	2.863849585	3.778032232	3.384217723	2.195137663	2.658534521	2.945340155	2.712102128	2.645351683
C9orf72	1.682414543	1.439979819	1.973809906	1.803860171	1.854454461	1.697408486	1.45149468	1.633570982	1.840906467	1.667952584	1.378334917	1.672064123	1.902724751	1.88041408	2.768664389	2.017687852	1.312143136	1.663453986	1.302106193	1.42587276	1.125876462	1.68177573	2.394335465	1.804948675	1.722904934	1.943959417	1.706562998	1.719857932	1.64769198	1.523293328	1.453643144	2.203221378	1.45447769	1.304628856	1.611841604	1.432263884	1.899068465	1.64023668	1.504430539	1.527870057	1.965356566	1.615144284	1.962572158	1.671593219	1.794291202	1.793803266	1.619288436	1.666286653	2.330258588
KCTD18	3.930065588	4.454749052	4.368213152	4.201759462	4.414972358	4.131099728	4.137772532	4.220496979	4.055863726	3.92763872	4.208152484	4.367661544	4.341249361	4.437568641	4.279534721	4.116035958	3.908375168	4.27627945	4.26300834	4.073696511	4.535461552	4.666857555	4.494098989	4.373855847	4.750330077	4.808172293	4.449134272	4.408245981	3.957739237	4.055863726	4.419441628	4.451751419	4.327339992	4.561614631	4.408646016	3.940762779	4.154565286	4.045766967	4.25159314	3.686264867	4.073028559	4.38614979	5.09229695	4.172452161	4.276749801	5.059686461	4.481186692	4.163548858	4.853701613
KLF11	6.309246018	6.134641328	5.986955066	6.140595213	6.457157382	6.395991389	6.118871776	5.917581419	6.088925115	6.326264329	5.786231935	5.732399632	5.842341636	6.312509872	5.04989949	6.157324065	6.407611955	5.413023716	6.247964051	6.545920026	5.552187002	4.801152531	5.873953377	5.488459835	5.761706429	5.536401079	5.149943849	5.89451442	6.566484813	6.186336109	6.557190142	6.104056469	6.176284188	5.860953394	6.104056469	5.535887109	5.617676148	5.720778971	5.752412378	5.683412648	5.790193045	5.481764173	5.704609348	6.119608773	5.769512457	4.828170363	5.662997345	5.987556576	5.817220852
ANKLE1	3.346437608	3.311336793	2.690613935	2.664886106	3.449102046	3.033979786	2.9746329	4.441176592	3.42998889	3.715450117	3.546672532	3.659017389	2.956987386	3.224092812	2.552353399	2.705468822	3.043051379	2.838257094	3.118827118	3.030640915	3.7757605	2.538117872	2.488955141	2.89197937	4.22226329	3.639216914	2.838821039	3.161668957	3.642605693	3.513384411	3.651632284	2.37623118	4.07827426	4.160659236	3.660617163	3.888057801	3.993975514	3.534240938	3.822761301	3.234638424	2.873731422	2.427814304	3.908852344	3.204065871	3.54854251	4.074515403	3.677534416	3.624849344	3.137850925
PLXNA3	4.910601699	4.34404598	3.491005509	4.896275376	3.336783107	4.803188847	4.066973592	4.396945019	4.678750912	4.657816441	4.347819084	4.653610117	4.040480195	3.298397308	2.800105692	4.350895094	4.273252011	3.164489777	3.771684787	3.300146595	4.465987838	4.59762146	3.738524313	4.775487481	3.965563266	3.204223873	4.426112934	4.410560438	4.704966143	4.804705061	4.968386393	4.850661401	4.348429332	4.916547859	4.81617927	4.236003576	4.661230186	4.527562528	4.498953078	4.44561695	3.896766785	3.639814949	4.354255782	4.394739027	4.106717265	2.507234716	3.98885248	4.422889039	3.278481991
PELO	2.695034845	3.347884516	3.278173158	2.331629957	2.532974593	3.068468964	2.94382691	2.5063036	3.008697639	2.699775002	2.561842834	2.742284096	2.685724959	2.429566548	2.441132733	2.451531845	3.504081669	2.446290976	3.505892933	2.615038601	2.863933133	3.512415145	3.432963801	5.416492986	2.458409418	2.536808116	3.61392015	3.60556105	2.81800209	2.523988652	3.144114688	3.867302635	2.920437327	2.604908179	2.643162838	3.15055702	2.188431827	3.005544289	2.634990276	2.834123595	2.730009481	2.35210609	2.867129349	3.830732529	2.928117307	2.213242566	3.49011344	2.981174128	2.388227572
LACC1	4.34191194	3.936739909	5.239608925	5.406883383	5.209233263	4.878928101	4.489406803	4.072135369	4.44656034	4.177616778	4.11141747	4.171295155	5.195170427	4.083883708	4.119361707	4.435876193	5.198673023	4.33394287	5.272045319	5.026868641	4.690545472	4.649926036	3.92070889	4.725985065	4.661563127	3.261767687	5.408859176	3.515489388	3.845553623	4.185949118	4.11485487	3.877243494	3.796819314	3.879372788	3.344545819	3.386132435	3.754660581	3.999890304	4.118203453	4.536439667	4.513998831	4.374855421	3.38482371	5.74934784	4.958187966	3.450153108	3.658681213	4.567609854	4.781523735
TAPT1-AS1	3.703588755	4.354114473	5.102282968	3.85596268	3.576032661	4.096473329	4.152107813	4.460523487	4.21224281	4.155708943	4.140568963	4.094362268	4.433926342	4.72708922	5.146968433	3.627548968	4.051242839	4.109519949	5.082750197	4.15640807	4.219442443	4.409447964	4.917831431	4.129365246	3.665687076	5.179576614	4.44300322	4.450559034	4.255686345	4.152107813	4.096571325	4.055074671	4.110150963	4.233050279	4.143723521	4.255686345	4.183773685	3.921905131	4.121376278	3.96443764	3.612377611	4.573678699	4.171894741	3.953836047	4.370634627	4.385108481	3.786853705	4.248079629	4.320315714
TEX55	1.991448562	2.235087921	2.087470896	2.150577236	1.947177929	1.747110716	2.525726765	1.778538769	1.796881235	1.989889878	2.09586317	2.143525106	1.633253042	1.954296929	2.030667411	1.65423034	2.027980639	2.409861181	2.524370132	2.046909671	1.96696411	1.984393315	2.529383767	2.02576141	1.865294667	3.204223873	1.965132413	1.880988638	1.958924419	1.912160779	1.831621907	1.996045749	1.804563584	2.108131054	2.052377428	1.628247608	2.25380921	1.587679703	2.263801728	1.930929324	1.974345862	2.501839074	2.955522606	1.945704837	1.886185812	2.424385672	3.093599124	1.865294667	2.09362783
RANBP3L	2.399145401	3.314239817	3.41377362	3.598754692	3.876044844	3.124371074	3.136662701	2.509201823	2.163202348	2.735013303	2.55761485	2.620610355	2.183387731	2.635176324	2.486855727	2.515122612	2.960541005	2.825826167	3.348192948	3.858185504	1.999664181	2.411965831	2.361345073	2.923590673	3.340242874	2.030034827	2.155246696	2.322215163	2.285545322	2.503157016	2.438742238	2.741945981	2.818639817	2.337608299	2.637580765	2.659352259	2.864983466	2.263147279	2.43866007	1.985999471	2.451953184	2.243201409	2.124142115	2.854377214	2.742366603	1.855099085	3.047839386	2.212234291	2.101387407
SNX13	3.456055594	3.674358231	4.285693015	3.281266434	4.307877654	3.744756085	4.214603102	2.999395499	3.320170915	3.038449729	2.786675285	3.184409198	4.418956843	3.54267354	3.38395338	4.4598395	4.400706772	3.585188054	3.096996615	3.038978277	3.213561061	3.952429849	3.44604632	4.055509098	3.924718711	2.297029005	4.485959993	3.141431772	3.181741168	3.160610174	2.976472046	4.228783356	2.976095727	3.124465523	3.118827118	2.926700826	2.670601161	3.004064465	3.460536708	4.000635011	4.153469755	3.951520532	2.580435869	3.251172071	3.58527526	3.795365572	3.658681213	3.186360351	3.095594512
KDM1B	3.980200523	4.528050223	5.246690308	4.532069109	5.078030614	4.005552691	5.348607078	4.066973592	3.937672433	3.891046921	3.035934117	3.478463305	4.410075426	3.671464498	3.067508648	4.850442154	4.896438323	3.411711736	4.289561657	3.69953511	3.515909568	3.865935001	3.751518768	4.615386239	4.843456293	3.627761193	5.184838549	4.030336664	3.803979301	3.518015587	3.410632384	5.335108719	3.197426216	2.863978791	3.365329711	3.031279016	3.436665597	3.338265987	3.175853818	4.818157494	4.994664654	4.010423158	3.090107653	5.888597944	3.660617163	3.438099772	3.632309928	3.360992132	3.754582813
ATP6V0D2	1.676960357	1.658422975	1.726464941	1.833924926	1.854454461	2.364263164	2.353412884	1.815903711	1.690172031	1.704712577	1.842724592	1.789111147	2.221321182	2.105624265	1.379612798	1.801913819	1.802311995	1.435326002	1.706907215	2.065296332	2.662150928	1.908333514	1.473094471	1.983599716	1.370067132	1.99761585	1.673441437	1.512240178	1.958924419	1.722107378	1.792056417	2.171232293	2.088050947	2.164060196	1.919648523	1.962678356	1.766362831	1.771852122	1.975206992	2.050458292	1.981550093	1.775386933	1.864053875	2.055295162	2.615794809	2.345335392	1.672441541	1.615659407	1.739643292
LHX4	4.269984404	4.214256605	3.87782238	4.557984934	3.947075074	4.709268692	4.122330523	4.53074001	4.13127229	4.074609078	4.562651357	4.561822326	4.105921649	4.790770119	5.166893929	4.137073955	3.681501655	5.553304615	4.990492752	4.943900678	4.541507972	4.721369218	5.315916672	3.320170915	4.024460358	5.785239093	4.141297922	4.566673703	4.528977935	4.250470177	4.316178123	3.766397602	4.379665146	5.014336547	4.847726462	4.453623301	4.775487481	4.367417472	5.021206689	3.844733716	4.046884449	4.571249596	4.721724428	3.84001568	4.990158578	5.394386998	5.197635372	4.436246056	5.035573035
CEP19	3.121718686	2.356383908	3.121266722	2.685724959	3.876981852	2.158379704	2.677590058	3.222657348	2.998264602	3.094010985	3.727634645	3.564576951	2.863459895	3.058961906	2.568330904	2.821235533	2.417790814	3.212187742	2.876153198	3.104288329	2.633045258	2.556803754	2.441316314	3.10558369	2.631674923	3.237397023	3.076882001	2.84978499	3.012930405	3.510233498	3.05562507	2.422544288	3.18757823	3.474912485	3.390639684	3.508701669	3.915848007	3.300058441	3.212283384	2.672358102	2.878727077	3.952517592	3.50713966	2.704123953	3.122983375	2.294817032	2.966789816	3.209390829	1.902830331
DNAH11	2.885119295	2.89741509	3.275568839	2.887665589	1.954296929	3.138836389	2.609855933	3.270468031	3.163552122	3.369083428	2.892908641	3.413014896	2.743675881	2.776703822	2.418729353	2.419426488	2.592338308	2.776622754	3.109578903	2.857675417	2.967592077	3.316251597	2.960123632	2.685530436	2.021884569	3.475168484	3.282491333	2.815239753	3.225596257	2.988707625	3.452178928	3.474637651	3.307231197	3.512510882	3.407601202	3.451675697	3.631473442	3.341603261	3.287078499	2.575462246	2.849962774	2.48338546	3.210085735	2.556803754	2.931890296	2.666187655	3.025215845	2.947840055	3.560484995
PROSER3	5.642308185	6.026287246	6.11273304	5.450455078	5.682961983	6.135974045	5.448311614	5.230001758	5.193886746	5.271090898	5.092715896	5.125113508	6.078972748	5.500006087	5.125468463	6.158763969	5.370067891	5.207051945	5.684257368	6.235592565	5.82347819	4.760315885	6.551470889	5.770901174	5.832022424	5.898850932	6.352814166	5.458370462	5.390663333	5.144362639	5.275022879	6.145563039	5.793982206	4.958857447	5.499549964	5.387784174	5.275496509	5.323040396	4.767091553	6.059109615	6.41428637	6.024136174	5.976027868	5.86449702	6.332611406	6.121065854	5.851705158	5.274042124	4.800482854
ADPRHL1	4.661230186	4.790535603	4.950480843	4.68746837	4.627567513	4.895153662	4.68679299	5.349279294	5.005760932	5.303227231	5.401215537	5.137135772	5.495764738	4.973129774	4.09077897	5.072257706	4.531109379	4.424268521	5.51123475	4.738611663	4.777451402	4.328100133	5.305143474	4.855009326	5.121596768	6.309805759	5.174072361	5.022406757	5.11131539	4.982099077	5.129422394	4.927127361	4.978843992	5.521680791	5.830891394	5.310206686	4.95569352	5.055956994	5.051130554	4.965423938	4.715079765	5.467423225	5.139994843	4.527962991	5.209548417	4.516401175	5.416085758	4.904470702	5.397946737
SYNRG	2.829112128	3.012735795	2.204196324	2.98421897	2.541918753	2.305515776	3.457877492	2.853646149	2.695254362	2.685807096	2.531947554	2.636284538	2.824043765	2.409957718	2.186098389	2.488358099	2.861683934	3.475275196	1.923567243	3.222738023	2.49904986	2.490250794	2.476457787	2.352930626	2.509000682	3.553557351	3.17089647	3.288235904	2.612528347	2.655737639	2.802146341	2.629939991	2.884226555	2.695696036	2.745928253	2.443673465	2.803622451	2.765892433	2.797577086	2.034741352	1.894221742	2.358693355	3.588514209	2.684439807	2.863751201	3.287483545	2.418931422	2.83056094	2.958814376
CDH24	2.809369532	3.382693823	2.41683469	3.065024051	3.046248122	3.090107653	3.091641469	3.13353504	2.894956014	3.211544849	3.453108532	3.357402387	2.790389727	3.079421784	3.330832271	3.275231898	3.162448776	3.087551441	3.534327198	3.12963906	3.347567362	3.455290198	3.23890307	4.360310711	3.405451377	3.573129685	3.24543905	3.438403359	2.950851618	3.167841013	2.968780767	3.275231898	3.322254632	3.591453689	3.09770832	3.162448776	3.339578513	3.116690549	3.490755165	3.077413456	2.878835009	2.991171836	2.991665512	3.038887695	3.233481826	3.615136537	3.401131889	3.141347745	3.01103129
SEPSECS	2.335258523	1.958272769	2.481983333	2.70488431	2.22123001	2.499399442	1.867051841	2.333280602	2.347273561	2.470590742	1.733578194	1.796408237	1.899371673	2.056794888	1.77386275	2.086860396	3.003453792	2.042259219	1.628032908	1.935059844	1.943788775	1.68177573	2.371011136	2.616988028	2.340536663	2.646952032	2.057607662	2.13928101	2.036862929	2.156000822	1.753895752	2.084966991	1.826071901	2.046424617	1.979401169	1.972712196	1.817008924	2.092082302	1.851436659	1.987473925	2.24582773	1.949145275	2.244949993	3.544157485	1.426036356	1.605174325	2.634029808	1.959393359	2.511561503
GRIK5	3.199488348	3.394708763	3.978913323	3.985245284	2.856753583	3.570635508	4.517633591	4.202953953	3.723051879	3.479218654	3.785962119	3.751129467	3.396912084	3.070278474	2.82047328	3.069976823	3.519874219	3.941834957	4.34191194	3.470367335	3.676664512	3.8165227	4.042640559	3.523328986	3.633872314	3.924534241	3.747233402	3.790825103	3.934281543	3.566972432	4.106349794	4.056779322	3.924933914	4.140568963	3.982158578	3.957375727	3.596926322	3.639814949	4.180794443	4.025099115	3.782514142	3.959858353	4.346925362	2.713539452	3.920303984	4.187417916	3.715623534	3.736130633	3.792656534
LRRN4	3.013022421	2.520965068	2.43720307	2.321004317	1.720692678	2.129946458	2.504848133	3.891425642	2.827129323	2.856659027	3.430466703	2.974033129	1.986862874	3.44687282	3.250367821	2.610876955	1.765951268	3.207428089	2.631501608	2.610437552	2.765892433	2.301580421	2.771351369	2.325893509	2.611271633	2.848147321	2.297429264	2.313904387	3.314069842	3.475168484	3.331396974	2.154875429	3.280966554	3.999121152	3.680674047	3.417756448	3.733128456	3.387027825	3.647173759	1.860770193	2.564438677	2.419237412	3.279824128	1.762418942	3.435219987	3.499917782	4.649034817	3.180804169	2.992411278
ZNF777	4.746037034	4.865892476	4.961544347	4.854334373	4.3955109	4.393669116	4.933398674	5.196059027	4.532264019	4.624387143	4.731135909	4.940415025	4.324535823	4.825269536	6.342254691	4.812849912	4.459465376	5.527940419	5.497088582	4.828441285	4.514853819	5.295332594	5.240593361	4.876408456	4.639362782	5.69003542	4.460327305	4.161789589	4.468636848	4.753955738	4.794559874	4.59344441	4.618706065	5.065737287	4.928015114	4.714029631	4.799449459	4.925155586	4.849402401	5.040028193	4.637570019	4.090703645	5.39130685	4.296525515	4.159058991	5.491806283	5.867641848	4.455043376	5.595570406
JPH2	5.991001645	6.671640205	5.507401636	6.182034078	5.29927508	6.022383342	6.469037645	7.361281165	6.039164726	6.040052883	7.12574873	6.607716994	6.614038118	6.791570044	7.024638876	6.079375657	5.818791663	7.119946835	6.596854172	6.748017934	6.906553252	7.366344755	7.005458251	5.351269705	5.840918087	8.333695091	6.254152874	6.872181514	6.730059279	6.783295726	6.981764029	6.221435794	7.034805499	7.63206299	7.175488433	6.871671383	7.014803441	6.786925338	6.834972598	5.721275897	6.187400382	6.508755882	7.74778804	5.971608129	7.052894555	7.274808317	7.153495932	6.78668064	7.555103845
PDE5A	5.922144842	4.898884576	6.031571921	7.0006036	6.098511675	7.322102302	6.978624863	4.234702447	5.21547381	4.788298695	5.251254474	5.040863103	6.033136558	4.594199859	4.417101802	6.269283934	6.703942301	5.545648496	5.17867352	4.921785048	5.188157028	4.999518326	6.394739012	6.997444128	7.336563872	4.309869844	7.24122142	6.65973521	5.64323525	4.597721333	7.625345625	7.414311595	5.623490068	4.355858272	4.98842265	4.910020402	5.661384918	4.957349497	5.146968433	6.820026289	6.951170552	6.489233886	6.094645168	6.622953147	5.676056392	5.368002906	5.328027585	5.554725262	5.296466372
SH2D1B	2.623423924	2.625389866	2.482811064	2.462231069	2.392475823	2.5063036	3.126360651	3.253373543	2.332913876	2.545403422	2.341957207	2.622651699	2.392063726	2.618464362	2.31972265	2.246355929	2.629024786	2.659557142	2.665908144	3.35048318	2.529706651	2.217689149	2.447435261	3.967976774	2.325726022	4.373281342	2.700589651	3.186756907	3.068839471	2.710299862	2.720495273	3.100054517	2.505917392	3.297464317	2.808410536	3.389131744	2.603448492	2.676397656	2.842797648	2.75533597	2.279415859	2.873959823	2.374064712	2.288482065	2.411488628	2.34062225	1.938303996	2.798183048	2.682248486
SSTR3	4.928015114	4.773713997	5.380442055	4.35049193	4.796152105	5.251001277	5.080473756	5.049163332	4.758714853	4.874954416	5.630265785	5.016284903	4.41750687	5.271852697	4.933603104	4.251016374	4.467990015	4.550919016	5.219498334	5.368647828	5.189877429	4.950042373	5.166077147	3.804415776	4.643918824	5.253468373	4.989255635	4.529194337	5.080473756	5.037349226	4.863125682	4.527562528	5.056149795	5.589399698	5.156395525	5.371209788	5.13676811	5.090778362	5.312874396	4.102178141	4.688788427	4.589742399	5.148765394	4.401462497	5.251001277	5.515373447	4.910978216	5.118927953	4.954432353
ADAMTS19	2.912965565	2.961453105	2.66966561	3.070087733	3.149586308	2.732233484	2.78676312	3.61286889	2.942691665	3.096996615	3.427594568	3.340758953	2.501297312	3.503644243	3.700755988	2.759542994	2.845025969	3.792552895	4.092666493	2.911899772	3.29105529	3.339437312	3.286974729	3.26802535	3.134108486	3.483996314	2.742136473	3.509711946	3.20292913	2.744539839	3.432558331	2.476928016	3.214851951	3.477454084	3.655573154	3.371266697	3.126797964	3.251386674	3.139726832	2.89857404	2.540906028	3.177797462	3.517068516	2.676508428	3.327059659	4.176906988	4.141899039	3.045951596	3.934054245
DDX31	2.92247647	2.965097358	2.318148999	2.486555698	2.405926362	2.531780364	2.872562032	3.125367538	2.422960382	2.806204893	3.15491918	2.783210581	2.37577233	2.629618081	2.362684525	2.565566182	2.288771977	2.021216202	2.484395197	2.789637886	2.505038208	2.817042032	2.972674912	2.73662603	2.717985383	2.223598674	2.600534689	2.653348475	2.850320077	2.723205253	2.770062522	2.619682173	3.160610174	3.012477692	2.895873147	3.069527154	2.804642425	2.442394092	3.118728855	2.531384196	2.268409102	2.869347212	2.851472635	2.198538282	2.806653921	2.448247458	3.636105889	2.637237301	2.452979442
UMODL1	2.934052676	2.754333531	2.842247846	3.073271562	2.645448208	3.143141545	3.107084191	3.514653204	2.819338114	2.684550888	3.436125082	3.675919492	3.078491404	2.898656024	3.424667573	2.847488322	2.908526566	2.91715783	3.596450168	2.774639944	2.852462589	3.131275165	2.679606994	2.877011126	2.736015162	3.246960295	2.971121857	3.002070695	2.93865955	3.037812791	3.072885955	3.169036614	3.195081888	3.983727232	3.402793674	2.96491905	3.613830017	2.953909131	3.068468964	3.060970014	2.361532974	2.627814508	2.88153086	3.15375592	2.842462486	3.136567163	4.159608189	2.84039499	4.084058513
RASEF	8.80675463	10.16494032	8.992428817	8.236675359	7.776760162	8.902771468	8.740735418	7.807629452	8.330033486	8.358893344	8.773959798	8.627643691	9.304541003	7.808631542	7.709656555	7.690004728	8.318632613	8.67702032	8.803829079	8.160296048	8.378099672	9.532349054	9.433165439	9.304541003	9.261582917	9.118213973	9.175694401	9.442620288	8.636497492	8.898025814	8.920667661	9.45407006	8.586716476	9.353484352	9.033317923	8.525263105	8.322406061	8.138806167	8.140911135	7.862833209	7.924458966	8.673823955	9.137940612	8.054705007	7.882933952	8.193839152	8.401101165	8.731429711	9.547061399
PARD3B	6.679909554	6.593658896	5.955621156	7.079509243	6.671812323	6.802185856	6.322936875	6.256617168	5.735251832	5.968404614	6.438224201	6.003298601	5.429555819	5.964842888	5.955171335	6.648148161	6.402525258	6.675084265	6.951170552	5.798273893	6.535770372	6.456777476	6.569489147	6.767602551	6.017551498	5.829664923	6.033375143	6.36958345	6.047193576	6.13789706	6.406109174	6.619448609	6.144725117	5.952022099	5.941013428	6.160873337	6.389647525	6.132508124	6.197831746	6.094096818	5.750184948	5.976477513	5.837796708	6.168207609	5.869387156	5.267626547	5.781455353	6.243296153	6.499028867
DST	4.138626608	4.578997578	4.884379709	4.891386986	5.051948596	4.442716305	4.501120286	3.552234113	5.03145753	3.947353506	3.254840712	3.408239101	5.972147618	3.257618896	3.335940295	4.925355464	5.834648227	3.046986683	3.416043351	4.011855758	4.066458056	3.083136146	4.042139148	5.169051456	5.247609749	2.222044116	5.283263856	4.48528834	3.369376555	3.429421943	4.15222889	5.734535115	3.358184316	2.821459813	3.205772588	3.432663533	2.769372627	3.144943608	2.995799076	5.213818121	5.295461786	5.097200072	3.753024171	4.443477184	4.022988296	1.726889443	2.841774288	3.62386837	2.127897601
ZNF441	1.609790459	1.513839955	1.216581412	1.9516019	2.273138084	1.537140528	1.674297479	1.518357403	1.606783436	1.67578262	1.204366707	1.486333146	2.146084666	1.672441541	2.186098389	1.890290202	2.273611024	2.011216122	1.278009813	1.65212602	1.564286262	2.278401277	2.301675537	1.278342674	1.730102435	1.267799513	1.901978961	1.29312739	1.425292763	1.924499376	1.66950557	1.412330265	1.332017515	1.504678879	1.854626195	1.353482213	1.913521113	1.262036132	1.378334917	1.610917228	1.962678356	1.933342686	1.289624568	1.96526298	1.504307032	1.21005766	1.434290508	1.527632643	1.457958437
NEGR1	5.31323349	6.057468214	7.367967959	7.340431448	7.888928884	6.895205172	6.845124416	6.002196888	6.280708509	5.740038444	5.224510913	5.56683025	8.011804092	6.277109047	5.40625807	5.929472322	6.972133968	5.740038444	5.354757906	5.48191282	5.347712002	5.12617807	5.686762802	6.649590719	6.394897178	3.682842474	7.038454805	5.820182493	5.661384918	5.634985702	5.007922994	7.319261641	5.084232047	4.521156603	5.407144674	4.616428424	4.659546212	4.789908415	4.246317213	6.153169966	6.333460998	5.450984733	4.636733752	7.681060913	5.990865312	6.47691513	5.98253769	5.885438057	4.160090469
FCRL3	3.779297282	2.899322718	2.884839463	3.807569137	3.335742777	3.565611926	3.69786826	3.626368673	3.043615414	3.449482741	4.000292546	3.971272683	3.931248822	3.818880624	4.137772532	3.485168611	3.607752732	3.670357683	3.204595565	3.224646736	4.090603259	3.382777987	3.41930687	3.618603005	4.000635011	3.826102349	3.116980402	3.453865052	3.796433752	3.507711719	3.358965949	3.882899988	3.909956534	3.812947002	3.538079132	3.995713079	4.338706059	3.62361211	3.604217983	3.608841298	2.977176041	4.516816824	3.620461762	3.449482741	3.698684038	3.021623606	4.022988296	4.622048773	4.35506282
DCAF4L2	2.473311626	2.782578273	2.223881776	2.331629957	2.295839014	2.305226466	2.702978285	2.880121265	2.325132382	2.503518444	2.441182473	2.370320085	2.227840167	3.032297101	2.664437493	2.22880011	1.990170732	2.370320085	2.462330727	3.138921658	2.150028161	3.038789775	1.959665986	2.203931854	1.936311279	3.081932769	2.48500622	2.50210879	2.600116252	2.788741501	2.415734713	1.843246964	2.579349449	2.422226882	3.214076698	2.7498655	2.735354481	2.800799064	2.736015162	2.716641175	2.158660969	2.590652703	2.776622754	2.360520273	2.375339657	2.35455143	2.327828651	2.470695986	1.845104886
STOX1	1.92801004	2.063909682	1.926229577	2.30800033	2.10918055	1.657774339	2.613979952	2.21500892	2.049697804	1.967476863	2.21600549	1.935059844	1.639362704	2.562825417	1.891870071	1.836273843	2.188293869	1.825450447	1.967244719	1.929825269	2.248605403	1.924093654	2.171576161	2.271185081	2.026391347	1.786918106	2.391560895	2.158292065	1.910943664	1.94477628	2.15066653	1.77213018	1.846538124	1.998334459	2.088567463	2.430423481	2.424186044	2.140667828	2.048421882	1.701319281	1.947580176	1.816905072	2.205915716	2.079311788	2.13873498	1.837820862	1.780586012	2.267769749	2.661974557
CRMA	2.746214475	3.547964789	2.49437268	2.471377032	2.448423249	2.810516212	3.075510415	2.715992059	2.839539563	2.67154634	3.008981256	3.109779189	2.618544423	2.866309451	3.188026963	2.610230285	3.090484181	1.752467462	2.298725481	2.898281106	2.592129771	2.79596236	3.055722652	2.794278379	3.130405859	2.554704643	3.569259867	3.264298335	2.741745432	2.762689278	4.631494101	3.011811566	2.438047527	2.983837794	2.581020094	3.139535222	2.93486168	2.254319076	2.773880827	2.365537928	2.647076238	3.77616907	3.404081002	2.526448043	3.300610742	2.509795135	2.971215498	2.976049565	2.308109981
ARL10	5.172826684	6.333590806	6.395573514	5.681530653	5.460601656	6.256427244	6.19652418	5.290718101	5.282982425	5.294574635	4.809047881	4.992748594	6.289802162	5.801327945	5.582197953	5.61715002	6.384761003	4.481414884	5.056696595	4.909247782	5.623357917	5.324650832	5.28376693	6.297499367	5.910263339	4.714138692	6.042024926	6.562628271	5.331569342	5.158341679	5.081596602	6.351383813	5.276096238	4.945838031	5.090502581	4.897214835	5.319151982	4.932999063	5.146195568	6.126918086	5.944093857	5.550957065	5.789046186	5.875108821	5.596959386	5.746814819	4.577930171	5.45814701	5.678021475
RNFT2	4.17118577	4.079439324	3.20349769	4.055863726	3.470272366	3.973472538	3.535786192	4.513531765	4.060732701	4.336089462	4.788298695	4.395719096	3.489843518	4.351083296	4.90136246	3.953484598	3.129086969	4.284767174	4.265387146	3.647986382	3.470669139	4.28296127	4.143848667	3.38769528	3.934728973	4.19322942	3.845716057	3.54113415	4.376807547	4.321838194	4.041630502	3.906134194	4.595665193	4.514757019	4.472917939	4.308236271	5.023294201	4.272303415	5.049557298	3.589322076	3.609994098	3.776454473	4.415553037	3.306636964	3.881387322	4.488970873	2.713756914	4.160290796	4.479399201
ANKFN1	2.292858361	1.755637264	1.419139092	2.006599419	1.878699311	1.91152897	2.076962118	2.682118743	2.31549409	2.127192069	2.397393142	2.701805925	2.684850444	3.233959396	3.199488348	1.902830331	2.488670363	2.427014127	1.967244719	2.308294361	2.10769233	2.238110214	1.882071627	1.783976591	2.096232286	3.051482562	2.471566362	2.023839424	2.3664104	2.379695448	2.44333954	1.872229164	2.650037325	2.489659786	3.045587747	2.754450306	2.812948917	2.335809795	2.356599482	2.148820355	2.160602138	2.078883892	1.988973357	2.179711263	3.157509822	1.88669337	3.391408462	2.491506301	2.194415887
KRT78	3.629081445	3.726598193	4.376807547	4.118309982	3.57752444	3.743978116	3.987520572	4.102668625	3.483052529	3.678868404	4.010881894	3.866422225	3.740715924	4.512316256	4.163594612	4.048297065	3.663027869	4.290153971	4.120998065	3.879762545	3.764140999	3.637200286	4.265812051	3.903355397	3.824466052	7.121399189	3.881943678	3.974795905	3.742331026	4.292305027	3.477852591	4.428533898	3.530902056	4.114240466	3.822681819	3.713860501	4.089550883	3.72012912	4.286234057	4.048832804	3.731945591	3.479488796	3.944955752	3.414436511	3.79206596	3.671288249	4.627458255	3.481790002	4.761394404
CCDC7	3.097990971	3.637825598	3.70764036	3.007182567	4.535461552	2.427454073	3.356606273	2.175694183	2.72289807	2.809451173	2.006996868	2.853228439	3.018508477	3.174234834	1.609246217	3.430152685	4.446055309	2.438916284	1.34817527	2.4502047	2.510274738	2.956489551	2.245911868	4.906596293	4.292513987	1.430451624	3.392178543	3.589742408	2.305332688	1.634160888	2.56393187	4.231671132	2.057162796	1.722013028	1.846205739	2.686323672	2.713951692	2.530673764	2.123729704	4.06115069	4.071192134	4.731716875	1.23013202	3.945424889	3.77322799	2.323908478	1.697304539	1.780168895	1.780358934
ZNF41	4.098322407	3.334546519	4.942399897	5.189963812	5.033934297	4.390525039	3.780964891	3.982459069	4.09099833	3.922091966	4.009271935	4.096473329	4.758209084	3.858185504	4.078715664	4.032669494	4.712101754	4.193045122	3.867827982	3.804548815	3.010673181	4.137668442	3.99762874	4.917831431	3.926613161	2.673546549	4.146386849	4.121103955	3.670179268	4.087737251	3.894514101	4.790949828	3.33734522	3.542263832	4.281761702	3.980113046	3.857593589	3.743590295	3.935879467	3.393745838	3.655573154	3.345295787	3.501803735	5.064539171	4.557893017	3.391226601	4.158294078	3.891761731	3.955294353
ZNF512	6.595509028	7.302436166	7.421020929	6.958748856	7.06999121	7.183149035	7.18933271	5.545648496	6.502646385	6.542649664	5.368481705	6.371348763	7.356280565	6.560966294	4.886856134	7.284439753	7.352185635	5.815716355	6.316606842	6.410247798	6.923317657	6.315771672	7.228449497	7.519868836	7.238341356	4.397506902	7.676192459	7.050191688	5.804997282	5.058833633	5.801971951	7.168994234	5.259012836	4.162378533	5.381113413	5.531848597	5.170062751	5.842216054	5.095878941	7.618865121	7.57463756	7.5058303	5.980553452	7.012015869	5.799539693	4.329018905	5.2922618	5.804555775	6.579188068
AMMECR1	2.736989584	2.726528329	2.378697977	2.421621081	3.231055621	3.274652283	2.536688682	2.554360763	2.491947752	2.627918777	2.543512368	2.716040495	2.263543989	2.872993415	2.606358038	3.309282006	3.644078697	2.62099537	2.501396074	2.880736618	2.66561527	3.164371992	3.328531706	2.907934793	2.312687417	2.829228253	2.639071192	2.694407649	2.431482345	2.692285697	2.679606994	2.601748876	2.871203093	2.84475468	2.419751529	2.54081437	2.408205664	2.516832187	2.321386459	2.668242641	2.746835279	2.523988652	2.344002086	3.157915144	2.820552608	3.221023035	3.388440324	2.295750359	3.08812312
FAM117B	3.771998103	3.695892652	4.745034832	4.484018184	5.151332736	4.082459278	4.313753863	2.372939304	3.632485824	3.731285193	2.760656044	3.465185961	4.98842265	3.625523315	2.956637465	5.409206865	4.760183858	3.870441257	3.581071958	3.659450895	4.063904782	3.325330696	4.279248241	5.041855454	4.529576826	3.69189586	5.253809935	3.957645694	3.635092415	3.583181563	3.26813411	4.409346829	3.28087445	3.059150831	3.134221311	3.237118764	3.275568839	3.360528699	3.569103573	4.142758311	4.312376662	3.628771664	3.799737953	4.240966099	3.722406651	4.194747992	3.385245724	3.57752444	3.132229888
ZNF583	4.026570137	4.369088834	3.721477998	4.835358002	4.298299534	4.0645663	3.770689011	3.628573095	3.967006432	3.609595135	3.537447863	4.200368704	3.983161041	4.705723548	3.677961401	4.587272884	4.230735629	3.432963801	4.380906045	3.649416648	3.388247683	3.425079543	3.743396977	4.573678699	4.042640559	4.40439192	4.973333429	3.589021982	3.63130451	3.528645528	3.799323011	4.334026734	3.47574834	4.1080812	3.477744327	3.602583502	3.767175835	3.509359905	3.802717636	4.204213584	4.593640205	4.002581316	3.764234352	4.906250725	4.128137456	3.714614145	3.433494197	3.66768171	3.467907091
OXER1	5.233859048	5.677759151	5.45632106	5.608948641	4.839032179	5.691446106	5.73291869	5.727451684	5.045724995	5.029322191	5.694394863	5.499877552	5.136185684	5.772817757	5.303437462	5.330788752	5.043981972	5.969049372	6.416671071	5.96007274	5.350679586	5.785454288	6.052627534	6.040052883	5.712634874	6.846111605	6.079046811	5.82765255	5.545035931	5.347576977	5.543975586	5.383128173	5.672931479	5.98667395	5.887659004	5.42784207	5.692964546	5.322621124	5.850479927	5.366711151	5.52807717	6.184034826	6.892909003	5.182903488	5.981428153	6.096094043	6.277496519	5.553915989	6.190844706
LUZP1	2.225134887	2.370838349	2.59513244	1.831404109	2.122800528	2.339478709	2.045609337	1.554983417	1.777059932	2.353573715	2.049607128	1.859384707	2.49360679	1.376608664	1.780940773	1.927125426	2.139769082	1.894293675	2.696457868	1.792137181	1.953175438	1.68177573	1.847097851	2.321199226	3.097990971	2.004054151	2.24478297	2.472894924	2.370131503	2.412315359	2.07623162	2.405805059	2.111307601	2.204571683	1.918154927	1.975206992	1.704834496	1.829772085	2.03244096	2.477355049	2.051147817	1.885821287	1.617275422	2.100857219	1.730829935	1.415588802	1.409563644	1.987551897	3.392023758
ZNF75D	3.767816128	3.250760011	2.644902851	3.16838557	4.492979128	4.487710947	4.071267374	4.144064256	4.197693335	3.865723363	2.958814376	3.645071011	3.973932223	3.461823603	2.700120703	3.666874614	4.40010151	3.237845988	3.419968621	3.326788198	3.477744327	3.082557775	3.01732886	4.549309516	3.390728999	3.752431143	3.739484858	3.740811445	3.905490622	3.565944001	3.663863037	4.94982875	3.839225608	3.780892101	3.75683298	3.548641154	3.491609441	3.213561061	3.307703341	4.873570962	5.273322915	3.508159663	2.935883218	4.342562912	3.712013636	3.175942948	3.07570156	3.450257976	3.62786313
LINC00052	2.191457401	2.198828894	2.241513459	2.358124025	2.266997157	1.94703589	2.113928448	2.370320085	1.928708613	2.204373274	2.197187487	2.507904066	1.812240185	2.402002307	1.79903956	2.717692783	1.810627667	2.005805904	2.449592328	2.406987316	1.937633751	2.965545066	2.395041417	1.811489637	2.193773295	2.951140911	2.306880236	1.767992291	2.046702856	1.946491054	2.503518444	1.884843194	2.093370482	2.15581316	2.23077196	1.974762721	2.163494333	2.542699732	2.285545322	2.462161943	1.93178142	2.676292161	2.073027876	2.026109399	2.407606212	1.485416882	2.419553996	2.234165911	2.684439807
BRWD1	3.626368673	4.965098588	4.961544347	4.549689002	3.962123193	4.337757501	4.874535355	3.522676134	3.705416602	3.841399196	3.455754356	3.344166861	4.686273507	3.754002929	2.956637465	3.949443737	4.698536039	3.959100856	3.19581084	3.580314504	3.731116018	4.21809179	4.490309472	4.716831035	3.749290133	2.189154902	3.722632723	3.734537542	3.545751015	4.0067371	3.855593816	3.746060532	3.868412963	3.809964261	3.999011549	4.123583506	4.093223024	3.664675211	3.779201126	4.855009326	4.326653592	3.514957995	4.3617396	4.989035868	3.673053073	4.056779322	3.888158012	4.207058261	4.245399454
CCDC89	1.633141836	1.659911838	1.467332283	1.44205201	1.968042908	1.588208727	1.61313751	2.241099227	1.648880111	1.647367521	2.104958455	1.473094471	2.097734584	2.229556237	2.073128823	1.784820415	1.885365692	1.848926268	1.70265018	1.880048141	1.541676817	1.193578348	1.446437105	1.646068127	2.095034072	1.575945672	1.704834496	1.581397406	1.487571231	1.41882671	1.908670792	2.179613377	1.925776399	2.076858562	2.278480792	1.807351802	1.902281946	1.866204685	2.142874194	2.018157817	2.074400456	1.31527315	1.25627069	2.163162074	1.635833551	1.542629628	2.603741202	1.68501366	1.718121377
ZNF572	2.432542731	2.379794615	3.61808719	2.910661926	3.613875084	2.224503358	3.470573487	2.368992452	2.159135737	2.238110214	2.831620031	2.591187835	2.768379556	3.101304721	3.534240938	3.010842465	2.547600581	2.695524496	3.043484857	2.826175006	2.635176324	3.040700131	3.372014353	3.045587747	2.881624551	4.214357396	2.65022729	3.265776474	2.644902851	2.695696036	2.009057027	2.570686112	2.508086141	2.4438362	2.494959148	2.589784324	2.933516334	2.733893264	2.826134353	2.578974099	2.451953184	2.504093135	2.869875096	2.66222607	2.298635466	4.129099008	3.624059227	2.474909025	2.504848133
RMDN2	3.059056874	3.346518316	2.848239889	3.616327665	2.893736806	3.173260331	3.113453446	3.710055974	3.330449657	3.398498721	3.301909185	3.080890732	3.408722601	3.954475975	3.829197688	2.931431848	2.899120331	3.612575716	3.711460458	3.563723366	3.61192213	3.790269613	3.934461185	3.007182567	3.656003164	4.46955401	3.171693982	3.481685035	3.117331831	3.518598459	3.450055245	2.788741501	3.445065038	3.41368589	3.561311101	3.405077126	3.943225768	3.606173704	3.805489014	3.250460451	3.320643041	3.956364196	3.639216914	2.528573494	4.170314517	3.906046311	3.312294481	3.356606273	4.285512605
ADAMTS18	3.392857793	3.490250113	2.194993474	3.437364277	2.431003708	3.551570999	3.14330768	3.641045116	3.370507696	3.114226797	3.188224275	3.455971074	3.494023956	2.804354994	2.742284096	2.537558048	2.028850206	3.489560582	3.617141572	3.852940846	3.660238317	3.57752444	3.485168611	2.610970892	2.953214312	3.773122701	2.867399048	2.656442951	3.94446156	3.489941715	3.432369309	3.451031403	3.989848545	3.727528103	3.431973064	3.42998889	3.788435927	3.511158515	3.611836213	2.159654164	2.809278101	2.931794957	3.541033395	3.737055992	4.270162915	4.146194678	2.971035455	3.469079397	3.220934709
PCDHAC1	3.763825418	4.831184218	3.923336201	4.590118433	3.963386404	3.155176948	4.032460873	3.957177834	4.133919535	3.728380392	4.273467318	3.866626338	3.439019232	4.117244249	4.402407086	3.569330048	3.963886161	4.358922383	3.705231229	3.560283625	3.886417081	3.463687627	4.306255315	3.741740312	3.753499724	4.353446534	3.858667443	3.74706073	3.848321924	3.880737805	3.651539292	4.00320756	3.875110563	4.249560989	3.762679706	3.922003143	3.963136078	3.841105927	3.842059714	3.065206327	3.113453446	3.649203833	4.286415596	3.584057808	4.143274008	3.855288554	3.893739518	4.219179008	3.586371365
HIPK4	4.819580392	6.009608433	4.584811416	5.537647834	4.66955703	4.885423778	4.780734715	5.288974238	5.161579966	4.908173242	5.388083743	5.334188821	4.837183557	5.499155276	5.510994508	4.596063523	5.008387921	5.901674659	5.775344887	5.124414339	5.407676255	5.266038355	5.174175371	3.982809064	5.687333702	5.771841572	5.285338061	5.370853957	5.461421983	5.548254947	5.157415651	4.768919744	5.537135985	6.039428682	5.747204155	5.499651869	5.709934993	4.721819217	5.714020778	4.784172382	5.058268451	5.020642597	5.88020743	4.814411588	5.475269833	5.325768981	5.464868306	5.211323022	5.013017612
FAM124A	4.494524008	4.371441003	4.400517332	3.467210521	3.724783396	4.814204725	3.728521575	4.756808927	4.941938508	5.070841633	5.422173422	5.082966693	4.034235666	4.673702749	4.979511187	3.912670387	4.740804933	5.13892747	4.513424175	4.208730614	4.78271446	4.703765674	4.811674565	4.19158582	4.240246459	4.446864755	4.042640559	4.47522327	5.25622607	4.954215252	4.96651746	4.309555866	5.284773942	5.34882736	5.216091413	5.040979135	5.073618143	5.229527083	4.963574122	4.748506734	4.308539091	4.685317246	4.922429127	4.248662539	4.629800782	5.560032723	4.637474005	4.872643427	5.306359334
NKAIN3	2.284909899	1.828547845	1.657996665	2.977262945	2.070294441	2.186098389	1.836379438	2.406615419	2.005127353	2.085852094	2.726272396	2.575760368	2.052949571	1.916433478	1.818582183	1.84238364	1.845284429	2.681581391	2.66519125	2.406987316	2.609358123	2.015959599	1.757809035	1.539034766	2.263147279	2.15066653	1.713674362	1.728608467	2.329729339	2.470695986	2.341635198	1.465867225	2.500445728	2.597062803	2.834463152	2.289317323	2.394504657	2.257901039	2.513677487	1.459367574	2.336540181	2.621418527	2.530417375	1.462737872	1.963825474	2.54473391	2.29777071	2.037432198	2.005540894
ITIH5	4.726461633	4.551223506	4.315152943	4.337659148	4.125859712	4.510836649	3.656619701	4.318633634	4.52380652	4.235594703	4.105232723	4.210381259	4.715386042	3.649302025	3.508368239	3.790269613	3.838150433	3.540367121	2.986241977	3.921301346	3.492512178	3.334131241	3.876856983	5.112634487	3.965563266	3.616949224	3.535879956	4.132570835	4.413645463	4.925355464	3.75360568	4.144601361	3.81849189	3.367132435	4.027460274	3.975702536	4.195871512	3.809785311	3.751724577	3.621469646	3.117174233	3.420935471	3.164489777	5.051130554	3.508044909	3.542749387	1.873440955	4.206116355	2.94480363
FANCB	1.38124868	1.499438058	1.50504456	1.923650901	1.861633294	1.7519304	1.638425313	1.50625062	1.570611395	1.603417627	1.354728453	1.415109228	1.36984672	1.63647771	1.796408237	1.471241465	2.21539753	1.787704513	1.306395034	2.136013567	1.971023574	2.063838638	2.563528202	1.774158058	1.878418209	1.887801785	1.680140222	1.453643144	1.598009138	1.627732911	1.492163488	2.027980639	1.527332821	1.691537323	1.739268282	1.621933493	1.698879244	1.577914848	1.518502686	1.560140321	1.491352947	1.585972685	1.240582096	1.857694813	1.527755542	1.845193269	2.302705262	1.678268034	1.482482236
POMK	4.845840037	4.696309141	5.178984224	5.197093567	5.33664297	4.979615979	4.891196573	4.923474648	4.739920124	4.804397191	5.286381644	4.838539369	5.35046713	4.909158854	5.400993491	5.254922925	5.558365165	5.443948269	5.298250071	4.913091559	5.303437462	5.519106566	5.320269119	4.911259221	4.543532482	5.723405224	5.118636418	5.150857573	4.711049528	4.916176004	4.510468963	5.679118833	5.41271879	4.876597201	4.777884636	4.714802562	4.959322865	4.697928848	4.596149086	5.126280254	5.210379155	5.286166592	5.374339381	4.174309522	5.354244668	5.967156551	5.921083809	4.954517934	5.397113479
ZNF709	1.702213229	1.705814376	2.463853273	2.477460492	2.584714362	1.910845819	1.860318201	1.589011066	1.992596428	1.76132831	1.494510938	1.693850963	2.157622358	2.061704047	1.916970927	1.786800544	2.124788421	1.989064422	1.382161881	1.442824041	2.686111374	1.899569947	2.550039988	1.465547217	1.837718438	1.729833463	2.292475955	2.218370057	1.539399584	1.602654535	1.698327884	2.810607981	1.338314904	1.774403549	1.514167083	1.674297479	1.845583163	1.783008622	2.112678697	2.054270994	2.60138928	2.190325616	1.501650412	3.057644867	1.802643583	1.622643872	1.635266735	1.827069734	1.538351996
CCDC57	4.668541186	4.710872202	4.159417204	5.011004902	4.054280476	5.564164252	5.079864519	5.305471381	4.900063833	4.672658378	5.023746253	5.274042124	4.343642649	5.251254474	4.185949118	4.137073955	4.49105601	5.397845588	4.838539369	4.87091549	4.214256605	5.018716538	4.587912944	4.317399513	4.302053907	5.18579944	4.507463245	4.392013276	4.996412596	5.139735122	5.099754764	4.61054663	5.159542818	5.791415998	5.408859176	5.261609716	5.32294341	5.486820061	5.156855852	4.692053711	4.566469191	3.952621555	5.638407078	4.712610222	5.090340575	5.947727991	5.822624678	5.130093701	5.306462364
SMC1B	3.464327454	4.169685866	3.726984416	4.061650624	3.453562587	3.729332399	3.834635538	4.164967601	3.943338941	3.794068905	4.854664844	3.975080529	3.727330522	4.320126808	4.327437687	3.454434357	3.637026458	4.584272512	3.849695427	4.15034852	4.403632855	4.508413408	3.719400419	3.630933019	3.832407307	4.709162908	3.900161541	4.216309933	4.28901084	3.765693774	4.506277293	3.908375168	4.433073746	5.319387873	4.502738295	4.838920457	4.445721724	4.500098708	4.440215245	3.393745838	3.739806328	4.889982646	4.397420803	4.103178778	4.517328665	5.214128602	3.901423264	4.280914864	4.402210192
BRWD3	4.902307217	5.339101929	5.885008783	5.861104914	6.07876884	6.393474646	5.688056546	4.617795017	4.855304024	4.628382415	4.622385627	4.280014162	5.493415842	5.1433522	4.302745881	5.330291265	5.860554621	4.628382415	5.473523343	4.816977117	5.124509786	4.828625119	5.843300168	6.208907869	5.535887109	4.747415435	5.415325767	5.473226078	4.854887966	4.626349944	4.965740953	6.353722432	4.549309516	4.435428381	4.31706703	4.159608189	4.445521354	4.259180963	4.504638579	5.649551234	5.088406824	5.667184387	3.976435078	5.571748163	4.674417297	4.446864755	5.352773659	4.539789663	4.650804897
ASB16	5.011384568	5.882868685	4.836872408	5.6813958	5.44487684	4.773228217	5.177305074	5.579309957	4.772658319	4.771615166	5.59295135	5.445860801	5.272428543	5.254563788	4.992858603	4.84595501	5.664664575	5.140424801	5.635389612	5.230802239	5.1287166	5.037349226	5.590302845	4.806185092	5.134930879	5.988266528	5.249300925	5.690581631	5.395626724	4.68679299	5.573241781	4.409711976	5.495713553	6.008393378	5.433585017	5.570487054	5.252859736	4.689794591	5.448677492	4.970142266	4.774258116	5.377215277	6.298465343	4.891081998	5.112056212	5.233859048	4.670463225	5.201126286	5.034636649
MAGEE2	1.40255229	2.187103588	1.582047681	1.961463893	2.004942533	1.574466248	2.273718629	1.751157499	1.720012928	1.737453551	1.652988067	2.014642372	1.214326171	1.975037402	2.062575464	1.771464017	1.274337511	1.580322235	1.988198562	1.654369584	1.447338084	2.020355521	1.64746852	1.861633294	1.440880865	2.108090925	1.851686847	1.848561176	1.818582183	1.81940628	1.742223202	2.837615886	1.794923189	1.776832472	1.836168826	1.46040642	2.069005325	1.470844261	1.775711753	2.331026958	1.881073283	2.142435815	1.22136182	2.060102038	1.667544811	1.354527428	2.897028368	1.64023668	1.061860432
ERVV-1	1.781347223	2.052797975	2.000145309	1.92781747	1.672189707	2.431400676	1.687444915	1.900785482	1.586801578	1.710620175	1.621596311	2.046992255	1.765153514	2.338340134	1.562957794	2.215210336	2.157715202	1.966675968	2.056794888	2.264512064	1.821647987	1.438672878	1.719233653	1.988013231	2.497317162	2.818446921	1.835066227	1.851591701	1.643239593	1.771074004	1.934747854	3.1049543	1.813828466	1.85286917	2.007213657	1.985999471	1.806895537	1.860535512	2.018710759	2.564220858	1.714641671	1.63677473	1.71229238	2.288905608	1.860859394	1.483063066	1.847200035	1.768141025	1.631036687
GAL3ST3	3.906134194	4.089736036	3.590566047	3.896937723	3.289391683	3.387322545	4.032669494	4.143623072	3.830315149	3.791197577	4.209413214	4.096760391	3.383289001	4.104966867	3.990225276	3.755223993	3.529811154	3.833975103	4.313423654	3.761155385	4.216023873	4.462462364	3.929733879	3.733641506	3.521611762	4.487710947	3.520071265	3.668780849	3.946265136	4.332028479	3.818288575	3.837604118	4.122784612	4.553368582	3.956070494	4.201759462	4.433475448	3.805642679	4.190270837	3.806699483	3.315034531	4.146285911	4.473822482	3.554914879	4.168973496	4.042388936	4.202614719	3.986412149	3.939236019
FLJ30679	3.404656721	3.48360517	3.534240938	3.505892933	3.406613462	3.066151178	4.065677528	4.322902737	3.630333785	3.548378543	3.887861249	3.709767832	3.797494478	3.615606207	4.235785251	3.782785965	3.138836389	4.544904041	3.687295959	3.865723363	3.847486763	4.389459562	3.821186078	2.96402173	3.091741514	4.445097526	3.423330127	3.423054484	4.157586491	3.769103775	3.625718669	3.171798458	3.735454902	4.447779918	3.695034671	4.282711143	4.361220258	3.738142818	4.350208013	3.221815251	3.473891176	4.106441786	4.000130664	3.929045967	3.897760709	4.026751744	3.353990447	3.796513465	3.997150685
C2CD6	2.153446858	2.180706144	1.929744696	2.022563812	2.256101238	2.327161246	1.890597122	1.792365122	2.314823147	2.2877334	1.738096627	2.043048308	2.242437587	2.066634339	2.296245215	2.012555632	3.032147029	2.028976668	1.827263047	1.988055684	1.827649632	2.236647388	1.918154927	3.268503907	2.518000361	1.965457343	2.4345522	2.418623965	1.970911409	1.839180186	2.016129009	2.564715928	1.840338412	1.756444264	1.884182072	2.170746555	1.907476284	1.843860005	2.058944259	2.233846487	1.994750622	2.573031069	2.120205449	1.958745146	1.743548247	1.764124093	3.386232382	1.9336704	2.959379204
UTS2R	6.861432589	6.670337673	6.745208292	6.73447191	5.479945418	6.642667635	6.829025347	7.918518361	6.791570044	6.781544396	7.777125239	7.384976	6.759676638	7.08382882	7.549829888	6.219183828	5.821396874	7.493477667	7.55703623	7.302436166	7.154755819	7.545685306	7.637003222	6.534465666	6.416415713	8.297292716	6.910039324	6.667190454	7.50678141	7.596446375	7.31890677	6.199768121	7.958977725	8.249472991	7.8683473	7.37535981	8.126343539	7.64406817	7.859949683	6.885315049	6.969879562	8.034001978	8.920667661	6.14104942	7.179713536	8.025492187	8.143495346	7.436603354	8.409948804
USH1G	4.385750782	5.400458583	5.02300839	4.845840037	4.551223506	4.688788427	4.571656864	5.268534756	4.568777274	4.730941141	5.159008307	4.846919362	5.094914206	5.179142494	5.582197953	4.948035145	4.981666654	5.115159933	5.295956903	5.321337244	4.937816986	5.337148071	5.393432878	5.349948928	5.273020194	6.323609993	4.970487694	5.198399279	4.782937773	4.952320986	4.544035353	4.873963843	4.796368817	5.716219812	5.161579966	5.097301947	5.216662376	4.712834282	5.32694986	5.185897468	4.868814439	4.589437312	4.935787821	4.859398872	5.477344772	5.363891774	5.398931037	4.899215572	5.316127692
SYN1	5.328385169	5.719677874	4.553892546	5.375647292	4.288832727	4.996190182	5.175224068	5.93417208	4.94769068	5.244950995	6.054205002	5.8740928	4.955575353	5.557367464	5.263976058	4.744836329	4.765963034	4.897335011	5.443515617	5.706579331	5.874816814	4.90295862	5.764234356	4.829350698	5.13676811	5.330649758	5.187480252	5.16332396	6.006493147	5.344228612	5.417031761	4.401176348	5.590302845	6.483697196	6.067119429	5.851030669	6.336952575	5.321222958	5.99142146	4.860715837	5.176452635	5.025717532	6.379536543	4.611974387	5.449257939	5.480991316	4.941527327	5.51690737	6.121885943
SLC23A3	3.119890103	3.398498721	3.426654907	3.37364717	2.839861196	2.933397964	2.563066579	2.775334066	2.9249619	3.191674198	3.936654031	3.516417337	3.139899652	3.160120673	3.428730225	2.877210324	2.629024786	3.894155519	3.131743912	2.772283944	3.606173704	3.340758953	3.001605949	2.181541677	3.130857084	3.692823092	2.604212954	3.486877451	3.215627759	3.272653146	3.428928901	2.758518689	3.234251428	3.391131388	3.382693823	3.648102468	3.505786268	2.99679648	3.514610915	2.531109898	2.540498395	3.38776307	3.038641356	3.297292553	3.544347379	3.571524648	3.827550195	3.287893964	3.190646553
CNOT6L	1.816163323	1.665292956	2.047203616	1.915483713	2.727987992	2.084885946	1.982223808	1.601806168	1.810543154	1.722013028	1.724428254	1.49492102	1.804171279	1.932508444	2.560664549	2.047162417	2.271185081	1.422814515	1.562267046	1.929917951	1.58348814	2.12606713	1.73122689	2.333280602	2.614374804	1.936165934	1.973984362	1.716579185	1.817965794	1.804117395	1.662131003	2.981446478	1.590386557	1.435064379	1.965724086	1.460712342	1.745311951	1.862812631	1.77451421	2.225884594	2.193773295	2.63878325	1.80474813	2.742644076	1.95858213	1.542629628	1.545616946	1.584142727	1.648991565
RHBDL3	3.454189541	3.958576895	2.966005444	3.295132939	3.550054945	3.629320868	3.342756056	3.732243868	3.342371964	3.80070711	3.97929363	3.588390917	3.958756685	3.186693121	3.173463351	3.15375592	3.315763153	4.003567348	3.014474371	3.782411641	3.91026676	3.809390809	4.023368153	3.253373543	3.017513107	4.574622586	3.643774708	3.634363926	3.896010363	3.86270716	3.636571225	2.646906457	4.165465304	4.354500971	4.133129152	3.776754451	4.065101915	3.609115867	4.032261326	3.266340899	3.267928028	3.529736056	4.427179431	2.718630888	3.01406127	3.557797451	3.109779189	3.646473409	4.35506282
ZNF718	2.054788709	1.394938618	2.203853793	1.578037658	1.695733521	1.90940594	2.24802871	2.791778885	1.88669337	1.867439548	2.382814368	1.924279696	1.998281783	1.522264223	1.562957794	2.429068848	1.529574399	1.917064977	1.998543827	1.96988111	1.704164301	1.811819749	1.688043636	1.592910856	1.636956386	2.547960606	2.234324392	1.729759417	1.785233544	1.753761335	1.929579744	1.705041449	2.375421707	1.691537323	2.231756945	2.044415428	1.996045749	2.089141253	1.792460351	1.745358277	1.775492297	2.397222204	1.633787046	1.940317706	2.340435871	1.829205331	1.655722366	1.882964897	1.631036687
DIP2B	1.541055568	1.491352947	1.769344816	1.488653776	1.532265379	1.617169091	1.882477735	1.40465438	1.648578979	1.602978182	1.853103118	1.586671042	1.935059844	2.352426274	1.938303996	1.611196795	1.94544219	1.356184542	1.967244719	1.310577402	1.716979581	1.651002418	1.684016857	1.67899243	1.378883809	1.787516146	1.372765312	1.482624257	1.587041792	1.393320381	1.798597121	1.870758685	1.425954558	1.542988239	1.541676817	1.397252217	1.578819188	1.8453937	1.581781014	1.725147355	1.335117969	1.659712197	2.155724323	1.443730649	1.564405849	1.348779816	1.654501744	1.634259471	1.477810785
SLC36A1	5.884042016	6.335089183	6.393758485	5.215243962	5.095995067	6.03972843	5.833277083	6.203966781	6.032713223	6.001680481	6.040954338	6.018827759	6.072107496	6.413962769	5.828876405	5.886576506	5.425182386	5.768061756	5.840488493	6.278182497	6.173704644	6.47632106	5.6778906	5.480477832	5.863396952	6.557922271	6.325241544	5.501622712	5.735748474	5.965429914	5.442688596	5.387414346	5.833211189	6.053350842	5.47603026	5.840610472	5.428944512	5.489741377	5.713867185	6.043705104	5.871533332	5.857370911	5.902474002	5.883867012	5.879421765	5.542201178	5.835594345	6.266177227	5.443426052
SNRNP48	4.481982475	4.947945154	5.252859736	3.605856186	5.410876154	5.165961186	4.551822486	3.620229009	4.34938025	4.190435996	3.637388475	4.071938623	4.983297143	4.106349794	3.710386309	5.072374075	5.678800778	3.63745953	4.302053907	4.410419191	4.648641473	4.856861077	5.721369301	6.015948138	5.170175863	4.484775766	5.6148345	5.380263198	4.435321667	4.10558247	4.22456656	5.013779928	3.645550388	3.594898082	3.95656854	4.10337769	3.446634491	4.172452161	3.681276843	5.030234112	5.463828483	4.483315395	4.078802824	4.884285756	4.011578625	3.917595319	3.234423049	4.334705719	3.767393845
ANKRD52	2.393187658	2.267341322	3.089042075	3.056086866	4.09531359	3.42841459	2.381974268	1.574067183	2.897612021	2.536902805	1.783701112	2.276436851	3.90959244	1.367315444	1.106036802	3.116690549	2.59672187	1.981235829	2.742736161	2.707950077	2.002298244	2.877210324	2.581055376	3.844265473	3.6307587	1.824032477	3.03135953	2.23400862	3.130715096	2.842247846	3.891988641	5.124089719	2.794126411	2.052949571	2.230098816	1.828071245	1.388440451	2.224960442	1.813539854	3.705795017	3.076333701	2.867399048	1.76655508	2.940673972	2.382230537	2.161681258	2.522491081	2.551466404	2.644902851
ZNF560	1.552795204	1.56345406	1.66227082	1.704834496	1.562587334	1.642809676	1.545500491	1.637358336	1.404519655	1.425448913	1.706804196	1.548637207	1.648578979	1.296958866	2.058835272	1.650874576	1.616812722	1.41298211	2.156988767	1.414627489	1.619288436	2.864243728	1.545616946	2.523887367	1.494658014	2.621066875	1.844234748	1.664179957	1.427872125	1.556957074	1.531232873	1.825058447	1.605174325	1.330125534	1.645896917	1.753895752	1.506532767	1.572703716	1.502490612	2.129668888	1.638024894	1.809495506	2.038308641	1.579193345	1.271798733	2.355404192	1.698879244	1.306099113	1.841393271
RTTN	1.599043097	2.075043233	1.688569971	2.106334645	2.233041231	1.950598994	2.587147128	2.061243677	1.734758818	1.728800894	1.619047492	1.33851238	1.773656177	1.859931528	1.537475794	1.602978182	1.805373533	1.579830425	2.016715012	1.779840442	1.914293672	2.266915155	1.719233653	1.729609846	2.088495365	1.901279736	1.876269871	2.105429456	1.438864239	1.602654535	1.571973093	2.055992041	1.721339157	1.794171868	1.446090924	1.486061026	1.692041753	1.408744617	1.611150067	2.083960375	1.826175092	1.311709971	1.71229238	1.791130878	1.545344849	1.808836181	1.836887152	1.540927786	2.700408727
BTNL9	5.548892369	5.083334735	5.016498784	5.126676175	5.33664297	5.347156971	5.137230799	3.819565324	4.432190353	4.764780379	4.427673556	4.400326909	5.354406272	4.111172697	4.141529818	4.298894541	5.037588212	4.783542806	4.929612163	4.93401989	4.433272264	3.680024498	4.354114473	4.52290924	6.303773184	5.227332936	5.183160246	6.072107496	4.829254392	4.925246825	4.172993402	5.845753037	4.641371883	4.828355721	4.861340096	4.554287173	4.139433116	5.125926694	4.386044635	2.931794957	3.572295812	3.670986305	4.496764775	5.154571299	3.923439484	3.916428372	4.024762809	4.644305613	4.269500717
PUS10	2.286381642	2.000632478	1.700708043	2.106334645	2.012743062	2.753073686	2.447790553	2.792612311	2.630144853	2.417349078	2.21250769	2.45787302	2.864243728	1.872883459	1.936063995	2.018247942	2.10485423	2.626743954	2.36369752	2.358221324	2.36369752	1.922657254	2.596891092	2.698337168	2.098531677	3.219171527	1.979698243	2.62151783	2.391710731	2.708043053	2.604119012	2.683272473	2.202436317	2.692354469	2.494469498	2.503618976	2.342588121	2.489901193	2.356784116	2.085681953	2.314162337	2.262606094	3.509711946	2.299892769	1.719438987	2.474793637	2.786296186	2.264851571	1.809155858
PLCXD2	3.557098477	3.469765235	3.644985857	3.878225917	3.08848717	2.976141888	3.488669805	3.752431143	3.138836389	3.296637358	4.126383899	3.566298832	3.724391839	3.069670693	3.733551569	3.215003902	3.063450233	4.064718178	4.137127022	3.092284625	3.226546178	4.355470457	3.68921896	3.759747887	3.311744475	3.732243868	3.1430049	3.645835576	3.437707093	3.730147098	3.414060229	3.612575716	3.735595607	3.91026676	3.923113438	3.277401832	3.761064676	3.459776106	3.590370611	3.275779602	3.247694182	2.7563885	4.581083172	4.125789436	3.932775056	4.27465829	4.177305607	3.480126434	3.545968339
UMODL1-AS1	2.401470141	2.670698705	2.819338114	2.777870556	2.828431972	2.611271633	3.428830622	2.953824253	2.692810513	2.667750916	2.399145401	2.621808737	2.609243725	2.59355584	2.486101403	2.522385572	2.75576592	2.514297067	2.899679531	2.546791366	2.447613909	2.099355311	2.284657274	2.832904533	2.678501693	2.790389727	2.593984156	2.905187011	2.509795135	3.266059656	2.722819474	2.437758144	2.73851792	3.46020449	3.103073544	3.078491404	3.112304862	2.549675829	3.049318308	2.654456628	2.686004929	2.82255885	1.939352243	2.491065914	2.752415132	3.127691536	2.880333724	2.922071317	2.754533369
LMLN	3.630933019	2.856138435	2.791673861	3.310868902	2.935054578	3.432663533	3.155993869	3.289886249	3.498653357	3.502809782	3.621161222	3.239492497	3.431344583	3.834462835	3.530986967	3.068079665	3.019802437	3.210085735	3.294273168	2.967694592	3.232438381	2.347986627	3.409634409	3.187257212	2.924465048	4.465298146	3.024808279	3.629320868	3.542749387	4.130825189	3.79714796	3.706392084	3.815132113	3.283744672	3.672001244	3.636939339	3.774012966	3.406103096	3.560983698	2.51942922	3.159261219	3.42998889	2.86518471	2.668419035	2.894956014	3.243878913	2.940571273	3.779599465	2.60356161
RAD9B	1.338717008	1.109323116	2.047203616	1.624131916	1.669889693	1.591169263	1.30023379	1.807161528	1.67672773	1.631226808	1.406447742	1.40089715	1.352369206	1.712852115	1.562957794	1.096949724	1.520230999	1.284738466	1.277382257	1.601477255	1.214326171	1.44676784	1.456769819	1.354728453	1.21538979	1.445705994	1.236662613	1.29312739	1.727219115	1.849602209	1.912160779	1.119321562	1.506778064	1.783426546	2.170280978	1.533681263	2.009966342	1.433162846	1.7905472	1.07900617	1.422814515	1.667952584	1.666895347	1.518776321	1.646068127	1.668296584	2.439251964	1.641555374	2.096898788
ZNF555	2.683703016	2.66561527	3.065103905	4.172452161	3.613875084	3.430065791	3.494956885	3.167933161	3.08698505	2.883454636	2.813926949	2.831712234	3.798457638	2.794278379	3.268236364	3.555002534	3.780404468	2.730531182	2.678376605	2.202274194	2.92033561	2.238400203	2.987462165	3.067874436	2.907209404	1.677864518	3.367230075	2.77942251	2.807631551	2.941588162	2.383862246	3.414662148	3.101780085	3.055722652	2.704288346	3.042093304	2.353745962	3.26137056	2.761318032	2.825395702	3.709186164	3.235386242	2.950935687	2.720982983	3.105046042	2.041376375	1.980298272	2.814350492	3.247661118
NYAP1	4.108003057	4.06160874	4.413874974	4.312025474	4.98640688	3.985936069	3.867789286	4.251765484	4.312376662	4.291075144	4.197493391	4.105425772	4.433272264	4.19274754	4.622955882	3.926060136	4.368903622	3.981107573	4.493155751	4.103676016	3.840837011	4.260839947	3.902140443	5.07729288	4.500723421	5.454155441	4.27465829	4.806358219	4.073028559	4.044445202	4.051415621	4.246522625	4.282594938	4.611429203	4.082643152	4.161053772	4.538042987	4.233550859	4.38258048	5.111960253	4.288159353	3.972491765	4.001269893	4.493370571	3.945319684	4.130825189	4.286533208	4.237308504	4.305847643
RSKR	1.714177327	2.005540894	1.850182039	2.106334645	2.300003061	2.384119693	2.101186183	1.896418724	1.89595147	2.029394441	1.787228326	2.295839014	2.792494311	2.008249703	2.424548462	2.194906664	1.915125312	1.628365503	1.670005412	1.682113986	2.388435334	1.526010607	2.336097782	2.121111447	2.171746973	1.503273288	2.068704985	2.151028231	1.795826066	1.775173439	1.939437914	2.227182029	1.766152281	1.959011095	1.402466398	1.777788498	1.657774339	1.964991302	2.184829819	1.911241338	3.471816581	2.187677007	1.638085883	2.30708397	1.805892256	2.311049383	2.06063702	2.147235207	2.496976194
MRGPRX3	2.077419724	1.996303397	1.976872629	2.083865216	1.532265379	2.019915132	1.793527483	2.300974079	1.68625978	1.812240185	1.985999471	2.469707173	1.752882335	2.387014619	2.34623795	2.183387731	1.839251191	2.531384196	1.644988976	1.849319266	1.908169202	2.739702933	2.651918294	2.124700884	1.73905569	2.919208625	2.06455082	1.881073283	1.943287279	1.897130038	1.629408504	1.591169263	1.770179095	2.229002726	1.805978362	2.01244297	2.227091102	1.654501744	2.236192591	2.240989133	1.411086878	2.054064076	2.646693345	1.704400339	1.887801785	1.697069016	1.832090111	1.869140506	2.012743062
ABCA13	1.552795204	1.600468887	1.464445305	1.428234243	1.437507467	1.719857932	1.264293971	1.216920756	1.174403439	1.242624912	1.337070702	1.644335404	1.640423678	1.122102757	2.304193556	1.179907789	1.274337511	1.182063158	1.736525219	1.310577402	1.460712342	1.237409194	1.769950665	1.447087294	1.209090062	1.329931122	1.533057625	1.558414077	1.415652182	1.258332189	1.318326312	1.359839602	1.455479114	1.327302101	1.374983542	1.341604542	1.242624912	1.110446215	1.190140351	1.691786387	1.364217496	1.621933493	1.51910643	1.502612699	1.229937655	1.489420318	1.660674932	1.403989555	2.204085548
ADGRG7	2.030667411	2.13022303	1.757187699	1.537738071	2.013680005	2.069005325	2.447613909	1.554983417	1.788906553	1.856859528	1.881175785	1.985236625	2.037619897	1.530623985	1.661816582	2.011555296	2.317277171	1.525228242	1.598216895	2.157439915	1.446959728	1.420685878	2.165199167	1.946011475	1.517526855	2.166570354	1.77899269	1.449108072	1.727219115	2.038308641	1.719233653	2.238772896	1.944257221	2.503157016	1.817879035	2.458594908	2.03654874	1.716486901	1.730487056	1.253719111	1.853428797	1.933342686	1.802024169	2.256673865	1.793332351	2.008371697	1.296517859	1.975366167	1.349885868
CSF3R	5.506908557	4.05291394	3.600157567	4.924826928	3.590873604	4.739111777	4.074609078	5.022969046	4.234300474	4.559698069	4.725874685	4.91244527	5.32237911	5.593700191	5.821279579	4.398219654	3.135387348	4.539878556	4.815831056	5.880053346	5.033701721	4.880657084	4.566875396	4.222550154	5.011097682	3.936739909	3.87330455	5.285110602	7.524151074	5.280369854	6.873630985	5.869387156	4.971979087	5.47142333	6.11869007	4.92673562	5.151023703	4.900324982	4.756623132	6.195773149	4.892400457	8.02216586	5.830891394	3.748618019	5.082105594	5.237419132	5.529748163	5.103322574	3.264021111
CD300LD-AS1	1.776951695	1.865591481	1.680742016	1.786322999	2.164501836	2.111126767	1.743359275	2.282345053	1.895392755	1.887483107	1.672064123	1.661816582	1.798269976	1.821747711	1.562957794	1.618394535	1.914509022	1.742781021	1.880988638	1.988055684	2.025204154	2.906281593	2.237998429	1.758326003	1.539511586	2.646952032	1.910562092	2.183878017	1.966038218	2.261972903	2.357522773	1.755313555	1.919082365	1.787380177	1.933875182	1.972800118	2.082439565	1.835308788	2.012743062	1.725147355	1.853428797	1.901388486	2.422456164	2.143525106	1.848032013	1.79312598	1.625781343	1.69376448	2.150947378
DUSP5P1	1.464774275	1.343340205	1.397629924	1.576436546	1.447420013	1.535654334	1.055266353	1.502750899	1.248287344	1.198668202	1.433580319	1.435064379	1.623073511	1.198668202	1.278596047	1.555922109	1.434207676	1.229412579	1.248546008	1.393320381	1.034010319	1.243218614	1.260210203	2.493355023	1.301154845	1.389064898	1.458907664	1.375655965	1.502034159	1.646577769	1.781641911	1.400349422	1.477956224	1.532025095	1.372410885	1.650874576	1.492585287	1.073249814	1.552479125	1.623570745	1.296758561	1.087317772	1.31472822	0.920405561	1.459535917	1.61351363	1.959100542	1.206031177	1.101505042
DGKH	2.953106565	3.677328318	4.170170641	3.112841466	3.69198137	3.127320075	3.304303794	2.736331906	3.553919647	3.158620316	3.109474476	2.766492718	3.32134665	2.89892677	3.577816189	3.383850701	4.134399335	2.716040495	2.632788491	3.026272185	3.132674975	4.162477235	3.02566996	3.296637358	3.975524132	3.429811581	3.556354388	3.692433826	3.14456983	3.646744111	3.990588848	3.418859603	3.241861468	3.252077862	2.882473053	2.763224748	2.956262639	3.013943791	3.545911961	3.767393845	3.37058073	3.023317606	3.323645272	3.544157485	3.258214413	2.708613225	2.633273323	3.085314297	3.463235115
TMEM182	2.217242325	2.052797975	1.908100097	2.683365225	2.624887083	2.081523015	2.173925535	2.003947246	2.163202348	2.058550695	2.410336703	2.180276685	2.186533459	2.301199762	1.804948675	2.236792587	2.001795656	2.237302463	2.549957032	2.253037655	1.735256401	1.68177573	1.898560235	2.266173909	2.561164698	2.44808335	1.988298075	2.177550832	2.084054033	1.941023573	2.253132567	2.01244297	2.250554247	1.777994982	2.362684525	2.011555296	1.984794641	2.079359493	2.223800154	2.103465784	2.289000235	2.304499977	2.073027876	2.367508827	2.262362137	2.344892103	1.711129816	2.27603003	1.697984694
C16orf46	3.843820493	4.822933485	5.09294289	4.749145579	5.108182064	4.332888644	4.350895094	4.047629835	3.837161263	4.177783513	4.072466574	4.264991025	4.64106728	4.253068483	4.251195913	3.732243868	4.47522327	4.34578466	4.86190826	3.573524975	4.605039482	2.892189369	4.313655672	4.59625066	3.973740752	5.655430774	4.333348949	4.258216286	4.163006622	3.609115867	3.738609055	4.900430392	3.722892892	4.589633662	4.105504066	3.834838838	3.918109374	4.432097095	4.255268706	3.340461744	3.866798427	4.384153392	4.045070545	5.097835394	4.130426244	3.599595676	3.901697163	3.697309884	4.606205265
LSM14B	5.985267118	5.846950143	6.710831486	6.17187187	5.937366515	6.002196888	6.699373621	5.965429914	6.184175641	6.024477367	6.163350991	6.046262079	6.193869553	5.904303248	6.22028506	5.824411366	5.946076487	5.67192937	6.184793666	5.913265706	5.796499882	5.018716538	6.498568175	6.363776816	6.062562632	6.305947477	5.743791176	6.352276523	6.142496873	6.164164512	6.194165798	5.980823118	6.365517117	6.54717275	5.900884468	6.099623242	6.068234929	5.965147188	6.289058574	5.575033462	5.653834639	5.445119606	5.851309189	5.749127693	5.951328259	6.250862617	6.161541431	6.143877262	4.48079943
CASP8	2.94732964	4.287803319	2.638378647	2.911734475	2.453816236	2.949558056	3.501710712	3.956243889	3.222101558	3.437707093	3.780892101	3.292037762	3.580034107	3.640373272	3.682542727	2.907283773	2.886457423	4.031854116	2.798183048	2.92886385	3.474560341	3.308632757	4.725740075	2.136118344	3.161838111	3.092795993	3.686555169	3.555529097	3.433198427	3.603390502	3.286232941	2.806204893	3.764234352	4.271083708	3.755527621	3.696119996	4.10857651	3.438609564	3.956364196	3.124201887	2.919208625	3.759166662	3.759350331	2.960863714	3.76898447	3.911938419	4.218870332	3.745600231	3.847138168
PLB1	3.026493589	3.286680342	2.549491085	3.750149692	2.788067734	2.777006295	3.225596257	3.599223544	3.176312684	3.078688121	4.143566764	3.404517141	2.84338164	3.534437261	2.829874251	3.006265788	2.16647935	3.523254523	2.852988633	3.22934779	3.227279485	2.496664396	3.056173345	2.194629237	2.759542994	3.591796948	2.906858372	2.759452296	3.294169539	3.157509822	3.650822067	3.0893937	3.326113929	3.909760899	3.64203993	3.195926522	4.001854711	3.163059544	3.514165229	2.953106565	3.003541114	3.082152807	2.700120703	3.292414889	2.991340688	2.518792058	3.56779357	3.407513685	2.902135217
LINC02910	1.066260108	1.889288874	1.27266482	1.611709095	1.524792113	1.188514153	1.659593127	1.225384872	1.21538979	1.496337062	1.094570354	1.263309507	1.552691865	1.563939638	2.997482175	1.535654334	1.389543138	1.585324447	1.420685878	1.54699002	1.828071245	1.606783436	1.89837086	2.001250058	1.263947986	1.65869278	1.695504701	1.641555374	1.216920756	1.025706739	1.297396088	1.711874143	1.058668334	1.096949724	1.307483904	1.426873873	1.426467892	1.234450787	1.323828827	1.603758897	1.59421511	1.293806765	1.331472126	2.067310133	1.895624095	1.995742835	1.194411759	1.230774345	1.631036687
SLC5A3	6.115706715	4.89168303	5.980431471	5.834504847	5.750868353	5.80289528	6.553905442	5.913673477	5.842341636	5.768948496	5.505107528	4.896172458	5.429205431	5.030008798	5.216324558	4.945965209	6.333091235	5.831206429	5.768341695	5.518876065	4.723603994	5.780700594	5.637977827	6.356843051	5.589740396	5.435563501	6.247876722	6.200735252	4.938402464	5.537248059	5.663802124	5.883920269	5.678425477	5.329051357	5.723607248	4.966255992	5.344117166	5.405796342	5.22929388	4.585144747	4.40687986	4.669370539	4.95113542	6.295997663	5.682561306	5.79743779	5.49193743	5.978680529	4.614741778
KIF19	3.478258975	3.484197817	2.973630413	3.568927054	2.790143061	3.475168484	3.951179927	3.501032794	3.617018552	3.489843518	4.047934639	3.517236695	3.132229888	3.829685661	3.512068832	3.490218907	3.35925988	3.99202371	4.163364389	3.651911394	3.694544614	3.333612952	3.75360568	3.404883492	3.98674347	3.630933019	3.315265201	3.68739354	3.855679796	3.905378961	3.64433744	3.706392084	3.846501124	3.935968165	3.872331507	3.523415848	3.841482579	3.586371365	3.545911961	3.465274556	3.594589893	3.308003031	4.036767888	3.421520575	3.368759575	3.582506656	4.283044583	3.646252401	3.057280829
SLFNL1	1.837971162	1.480639909	1.390569717	1.452376771	1.387684355	1.579040853	1.402854045	1.946491054	1.73691311	1.559772862	1.890694679	1.985565141	1.09144176	1.752467462	1.48577609	1.339417041	1.303318536	2.120552699	1.87064884	1.661816582	1.685911929	1.76079343	1.502681799	1.03651107	1.52367578	1.431154175	1.720503359	1.423561422	1.637516805	2.048626314	2.037050035	1.575428069	2.273138084	2.578239299	1.731492451	2.212916664	2.131306719	2.005906355	2.154627879	1.406293997	1.189682823	1.171837411	1.238649589	1.352201987	2.024647419	1.75822024	1.988472065	2.01682297	1.908262107
GPR82	3.161561873	3.141204408	3.309007728	3.457243281	3.380156279	3.488938778	3.518255689	3.525388087	3.40196188	3.664477078	3.278173158	3.142200779	2.898480832	3.127106944	3.128920254	3.121266722	3.304384363	2.97879306	3.309930149	3.918439774	3.217241068	4.102178141	3.205860818	3.451492904	3.447612162	4.270579966	3.392661157	3.474729166	3.45556642	3.177693868	3.283037854	3.964279847	3.435404971	3.60193308	3.396441444	3.57431135	3.811078944	3.330731689	3.523965578	3.135539513	3.771584346	3.481586502	3.992119791	3.455110174	4.105746047	3.736326907	4.657479051	3.544716334	3.938856651
RIBC1	2.482068585	2.681314062	3.590030015	2.632569694	1.649604503	2.946419116	2.797317509	2.012913994	2.266997157	2.330079578	2.716753744	2.590610506	3.335447395	2.002507481	2.229352934	2.374226189	2.705737123	2.294704244	2.578798814	2.39364986	2.634420124	2.179353912	2.508888737	2.740793782	2.570295685	1.933495712	2.966060572	2.713951692	2.4749904	2.440757494	2.146786364	3.59847918	2.388127593	2.367912865	2.245631308	2.078168494	2.518680933	2.546244035	2.321619826	2.669052916	2.664958154	2.695331945	3.266763086	2.382066992	2.735917073	1.956772065	1.512617189	2.561653532	1.66308922
OXGR1	2.41047701	2.593891305	3.191674198	3.001605949	2.577376536	2.401092128	3.30207834	2.220765407	2.623241355	2.411589362	2.732543209	2.567251012	2.913332974	3.411891543	2.708264573	3.823244792	3.678790838	3.125567451	3.42139999	2.933445878	3.069777186	2.505133733	2.672560294	3.351891474	2.636370047	3.716985191	2.809764717	3.09145706	2.821754	2.448329057	2.659088793	3.879325443	2.385086113	2.958166731	2.824531646	2.440288652	2.487914172	2.573416918	2.793515102	2.855145891	2.596622188	2.625389866	3.38944496	2.727424577	3.001169773	3.442478778	3.449849411	2.417024495	3.202219946
CDC14C	1.21005766	1.137730146	1.405568712	1.103685273	1.271798733	1.409859338	1.296127403	1.330780854	1.257944858	1.353665674	1.187179597	1.284408722	1.286743955	1.329035899	1.658328852	1.168533115	1.840052763	1.903901808	1.667136733	1.818918093	1.109323116	1.7109338	1.216279751	1.354728453	1.321925312	1.329931122	1.360753542	1.268990968	1.319057693	1.223539444	1.394866861	1.416602394	1.534459771	1.182653513	1.188020015	1.346025226	1.191883359	1.214326171	1.256927159	1.123816354	1.218009589	1.157730297	1.125876462	1.241270845	1.437344995	1.462604016	1.873440955	1.284142243	1.283263912
SULT1C4	2.520442298	2.789435273	3.947176921	3.254543165	3.128564465	3.883936264	3.969551057	1.758541582	2.905187011	2.35495178	2.406615419	2.629294116	2.831082899	2.01425704	2.186098389	3.054820708	3.747689544	1.848372219	3.116157657	3.5229174	1.606349201	3.75578345	4.370364788	3.821544883	3.845465663	2.21170985	4.066643082	3.821661859	3.005315238	2.143735427	2.080410586	3.887767386	2.886523116	2.009057027	2.290096597	2.013154394	2.964228417	2.969066698	2.676966705	2.129668888	2.54858474	2.574670752	1.984070377	3.647461493	2.014460281	2.861409291	1.930835131	2.224872465	2.195264218
TEAD1	6.155401749	6.71579367	7.097329704	6.841149319	7.043358197	6.94739653	6.935269993	5.124599674	6.266575592	5.707091524	5.212874798	5.480170542	6.518841192	5.544935882	4.58679769	5.979045549	6.715435099	6.129729935	6.079046811	6.138263598	5.664274141	4.804825765	6.631834594	7.100503856	6.57730862	3.322966714	7.058646507	5.990085048	5.156925376	5.655576431	5.789162512	6.870564371	5.870573203	4.747611257	5.558886086	5.151857065	5.155063355	5.053379401	5.527216652	5.420823288	5.548709015	5.289725875	4.171894741	6.775967677	5.50101255	4.863844515	5.291919281	5.342515493	4.621746182
CATSPER2	2.772726317	2.296044667	3.08571293	2.791284224	3.48360517	2.833074189	2.622651699	2.265429314	2.412315359	2.484885631	2.152259341	2.445886637	2.486395695	2.534677798	2.826615602	2.752051775	2.668696149	2.315223519	2.409751576	2.241836209	2.494150414	2.461087903	3.01732886	4.006658926	2.702387549	4.044445202	2.462433672	2.884152722	2.677969152	2.600883166	2.498394494	2.508475355	2.24055078	2.481286048	2.529800056	2.794728521	2.645652627	2.127812942	2.46358833	3.095839041	2.079456213	2.356383908	3.414957005	2.613590899	2.402182442	2.58498141	2.688680975	2.324216745	2.644138038
POU5F2	4.249431551	3.6380577	3.766107879	3.585378485	3.903449622	3.94259626	4.122330523	4.657816441	4.202315566	4.338796851	4.405632419	4.455854416	3.991127701	4.214357396	4.340234142	3.854605982	3.850192833	4.756729945	5.104884219	4.885188788	3.767936194	3.875110563	4.00615031	3.956470727	3.710386309	4.952320986	3.521052851	4.247496387	4.499230508	5.07671407	4.691856996	4.065961431	4.875167455	5.175991489	4.749237777	4.523019232	4.751417371	4.563267203	4.48528834	3.542263832	3.660519983	3.928332354	4.638617177	3.643415848	4.418609863	5.304808892	4.851441601	4.447087703	4.368450704
RXFP2	1.894393011	2.011035706	1.523233595	1.621510766	1.649806888	1.759832115	1.360935174	1.98300968	1.482482236	1.653109206	1.966347574	1.855010767	1.740810343	2.452241796	2.886058968	2.166240849	1.94477628	2.028377333	2.448329057	1.909921523	1.685482085	2.419938821	1.994986581	1.987383408	2.002591741	1.547756249	2.188840805	1.994319142	1.611709095	1.852063768	1.951814725	2.139769082	1.850182039	1.824032477	2.039070184	1.518998352	1.93525104	1.927912104	1.761277784	1.734843455	1.830512207	1.834850198	2.252093436	1.737369444	1.929241692	2.468234291	3.178017804	1.661169644	1.892056296
BEND7	2.289317323	2.576021305	2.01586136	2.331629957	1.671367186	2.251807225	1.844625389	2.990143617	2.323552841	2.22029631	2.597249299	2.389404495	1.987827643	2.134491688	2.013427149	2.004752706	2.398957239	2.278807872	2.138226977	2.221505161	2.416628073	2.283686666	2.25114262	1.847661377	2.131213739	3.247198378	2.078059928	2.30316201	2.332266352	2.173817394	2.57182849	2.146568593	2.767902994	3.546589029	2.019276602	2.834463152	2.695126047	2.508888737	2.69133212	1.931891401	2.050176523	2.169240151	2.675339718	1.925357877	2.575939546	2.7124293	4.232948018	2.243765846	1.747864928
SLC18A2	3.964827241	4.726553598	4.435981662	3.904154273	4.414494497	3.41757341	2.614755508	4.207237581	3.813251495	4.334108732	4.184363953	4.163822294	5.580487811	3.831623695	4.29438775	3.916516387	3.62386837	4.103766774	5.23588879	4.7394223	4.467040191	4.517547902	4.010974662	3.845716057	3.446281819	4.337468028	3.821029166	3.752738309	4.288159353	4.313753863	4.222067316	4.040908157	3.782916809	3.794068905	3.914996597	4.054870633	4.07739618	3.245190534	3.91677546	4.485579776	4.369996895	4.382282259	4.19652514	4.910360034	3.861412235	4.066349363	3.771002377	4.533840991	3.305312486
SSMEM1	2.537320202	2.897312318	2.531478723	2.814077468	2.69825045	2.367131051	2.637692188	2.979067332	2.402744352	2.55970621	2.780905107	2.636107284	2.627695123	2.614849529	2.29302519	2.697717557	2.475638105	2.490081613	2.731941854	3.088017841	2.411299422	3.847234807	2.767631613	2.443797502	2.742833577	2.726272396	2.697325677	2.395738463	2.643388334	2.528166438	2.526925155	2.141540454	2.709151421	3.337936037	3.104384073	2.857095585	2.855958361	2.772985127	2.658898626	2.340833578	2.530300233	2.707950077	2.639795887	2.901038443	2.463114826	3.487874473	2.631799223	2.68046655	3.701592274
MAB21L3	1.835842983	2.262970899	2.163327893	1.787776677	1.23013202	1.574067183	2.093081621	2.089141253	2.113743016	2.014815134	2.313302725	1.779324468	1.841500183	1.732719914	3.002821485	1.518502686	1.603702357	1.920430902	2.13487497	1.561686172	1.72142443	1.726376081	1.82370256	1.332451526	1.628567386	2.264323751	1.706654527	1.918977228	1.586929131	2.427382796	1.938303996	1.446613872	2.293536277	2.252526377	2.101587294	2.05573894	2.093370482	1.811599431	2.20029426	1.225980078	1.501781592	1.494658014	1.849517968	1.50839219	1.923211126	1.716088258	2.363151559	2.322783681	2.267596443
BASP1-AS1	2.110003521	2.773440116	2.675969289	2.255736204	2.200756791	2.244275067	3.027439765	2.367912865	2.13487497	2.062739844	2.381683638	2.537767481	2.568728202	2.20165276	2.467716491	2.542435095	2.38588558	2.265046389	2.620610355	2.430524489	2.510758283	2.89560245	2.249239209	3.05362856	2.425148554	2.544858697	2.6623138	2.422226882	2.152948741	2.414192427	2.422715156	1.957894012	2.12671032	2.73151804	2.541165115	2.37653508	2.410515564	2.19788904	2.362143578	2.039531922	2.412136097	2.590652703	2.929334697	2.527031338	2.829522787	3.109050157	1.564910186	2.234245619	2.222617256
MIER3	5.138353177	4.917937156	4.376028897	4.508699382	4.815940597	5.127655197	4.447887695	4.292970375	4.933170751	4.844815464	4.443796162	4.47256615	4.695078243	5.004903541	4.644116212	5.560032723	5.271744089	4.984148108	4.663912497	5.091837249	4.972071238	4.519672143	4.009861577	4.745131901	4.429474964	3.948444809	4.518851019	4.170785714	4.762760788	4.355752488	4.538241562	4.820983095	4.354500971	4.327339992	4.110868834	4.374775073	4.132980713	4.569173638	4.274983458	5.019455009	5.298593526	4.952680125	5.217484715	5.050021654	5.007633028	4.596149086	4.731610051	4.365062	4.842690802
SDE2	4.680784395	4.912312926	5.489510228	5.916256544	6.164856776	5.305602963	5.417371076	4.285940864	4.694470741	4.719671553	4.506498582	4.419355191	4.894826895	4.668108274	3.915607532	5.4793708	5.696070501	5.061915223	4.691321999	5.549712657	4.511238833	4.46873442	5.075354954	5.693073348	5.642569147	5.175573418	5.353865748	5.551200754	4.992178511	4.986524907	5.474257608	6.253662808	4.76121112	4.117353155	4.641247598	4.287530562	4.217767352	4.267103375	4.695547882	5.591668769	5.317872672	4.786000095	4.941057506	5.209840566	5.516042711	3.603723921	3.242635211	4.447429522	4.121899568
UROC1	3.264298335	3.258017752	2.895690831	3.296466735	2.440022314	2.828926988	3.166113276	4.152627116	3.40196188	3.456267062	3.903743192	3.702597237	3.163349777	3.277072617	3.445704918	3.244924206	2.595574736	3.495644969	4.009175167	3.697702503	3.495551711	4.286533208	3.811078944	3.466097554	2.897136666	4.277140562	3.428071083	3.185925481	3.767268697	3.809465722	3.700153157	3.025315878	3.920112241	4.17525705	4.11141747	3.887665233	3.997787388	3.97619268	3.978314613	2.93468577	2.98913856	3.470669139	3.617758212	2.74611895	3.766397602	3.897863237	4.168420179	4.004909761	3.888158012
PCDH15	1.455763798	1.058668334	1.462913666	1.304853639	1.631545109	1.489250976	1.327302101	1.554983417	1.31809303	1.485894846	1.48004783	1.419139092	1.092656599	1.198989072	1.533291359	1.428410486	1.206427137	1.215853111	1.549646047	1.811599431	1.123816354	1.516729785	1.66330502	1.246607838	1.787228326	2.044697484	1.147122927	1.575428069	1.674692676	1.058668334	1.385364471	1.267629989	1.12005514	1.367315444	1.465393753	1.40149097	1.493128893	1.136443404	1.272058439	1.439979819	1.320390737	1.336030243	1.204366707	1.241270845	1.674933318	1.225040453	1.989064422	1.125083618	1.269965771
TNRC6A	7.264538684	7.568204336	6.695000455	6.962057728	5.971737698	7.593291285	7.059857409	6.421508538	7.25680307	6.981070367	6.853851947	6.90437939	6.894044656	6.717100315	6.066237836	6.662244218	7.08382882	6.931864389	6.936259883	6.685859845	7.101350409	6.174994333	7.120235459	6.723383713	6.905476056	5.990679472	7.077464291	7.479407122	6.844869436	7.211588645	7.130102657	6.835513617	6.671812323	6.863075062	7.024638876	6.88685928	6.76072368	6.703397696	6.84228324	6.602966538	6.668273569	6.789563206	7.263861307	6.877527544	6.48144487	6.460328468	6.773958717	7.144826221	6.316825846
ARID2	2.897136666	2.636009598	3.008981256	3.402652157	3.039159345	3.08885072	3.003941456	1.67947183	2.734267136	2.834551123	2.37486393	2.358470895	3.78746494	2.167743657	2.394416595	2.263908126	3.512699139	2.518911198	3.380340568	2.48338546	3.217771645	2.354770307	3.252650895	2.407267296	3.300332696	1.712617666	3.037696326	3.168136631	2.956987386	2.477657003	2.370428747	3.540582033	2.589042957	2.376635182	2.420521313	2.199412492	2.223408477	2.350787613	2.341957207	2.356085989	2.695440279	3.130758248	1.734561315	2.593838913	2.856659027	1.511969738	3.130857084	2.444062969	1.986101018
AMER3	3.511685389	3.365912363	3.632028972	3.411401118	3.698967013	3.604217983	3.107784158	4.328715857	3.652009718	3.515386786	3.726267447	3.647538335	3.722212312	3.831512966	4.163594612	3.304062975	3.489434964	4.126485914	4.351294645	3.745988005	3.252077862	3.684089251	3.855679796	3.462242777	3.838646419	4.07698165	3.492512178	3.646084797	3.809133795	4.015302911	3.79140233	3.824280727	3.836911461	3.902962339	3.87566086	4.068696952	3.684638465	3.736940607	3.651024208	2.886523116	3.437707093	3.305119795	4.6155753	3.664099993	3.714773305	4.115139885	4.498647074	3.810507226	3.527840593
OTUD7A	3.858667443	3.587926065	4.481699728	3.862886896	3.019802437	4.298989248	4.259721214	4.408362125	3.995552834	4.411600983	4.438129559	4.522691179	4.341576351	3.717418746	4.35506282	4.016303063	3.761821886	4.178839703	5.106727409	4.410419191	3.881022828	4.511238833	3.800133716	4.06497265	4.288159353	4.643397223	3.923848951	3.849238285	4.508413408	4.14748406	4.336732762	4.334026734	4.641371883	4.632819087	4.379746308	4.521250415	4.778400123	4.523990065	4.653081555	3.699072625	3.870249542	3.864265329	4.61054663	4.28375093	4.254150838	5.425890441	4.941527327	4.301082712	4.35506282
ERVW-1	4.258473821	5.938365393	4.393669116	4.145283831	4.366618723	4.513900299	4.523895847	4.401564173	3.861134098	4.078643084	4.098780486	4.134109283	5.155685654	3.820567885	2.70946811	4.478874326	4.61945088	4.059341744	4.056370984	3.785481776	3.854605982	3.819058857	4.260978212	5.410543614	4.668108274	3.377815105	4.443388456	4.248079629	4.120951383	4.657816441	4.370434744	4.81603691	4.044679146	4.526824338	4.3277233	3.987788059	3.78313769	3.520071265	3.839548337	4.665031048	4.258411376	4.119061779	4.874048969	4.011674131	4.182450422	4.255929099	4.295210723	3.879946597	4.535998035
FGF13	1.69158529	1.513839955	1.769344816	1.943372799	2.021968879	1.629643783	2.276125281	1.951747856	1.64746852	1.676050138	1.766863213	1.817471379	1.936165934	1.954296929	1.617864202	2.158379704	1.847097851	1.50151637	2.067855225	1.954639341	1.436253272	2.143934687	1.305508022	1.675394356	1.623690337	2.12889553	1.91363402	1.831066751	1.69694553	1.795537977	1.553099215	1.533291359	1.605486245	1.535154484	1.725732293	1.604128565	1.759191	1.862911217	1.732319873	2.063182064	1.834545041	1.967739018	1.652430747	1.756322983	2.172116875	1.648354442	1.721785163	1.888588333	1.684330631
FBXL18	5.039314357	6.27355988	5.068748069	5.27527237	5.20826192	5.687551776	5.485237089	5.720538686	5.229343319	5.18214985	5.845884452	5.400746973	5.71238673	5.763556284	5.825610987	4.783138188	5.479015405	5.244950995	5.953201176	5.681038727	5.316326891	5.916893107	5.446896104	4.611856609	5.716546729	7.044244531	5.372909128	5.719067033	5.787896824	5.196128289	5.616327307	4.729505462	6.154997102	6.259629016	5.903417552	6.058077696	5.68577811	5.323514657	5.631842527	4.831409312	5.102282968	5.705771231	6.519547948	4.803032	5.132712167	5.756813665	6.2374994	5.549288407	6.009290119
LINC01600	2.234120822	2.226049048	2.167457587	2.055295162	1.981948803	1.510640214	2.075043233	2.689208645	2.442543704	2.499132541	2.680260721	2.598825229	2.143525106	2.23184222	3.557982803	1.695504701	2.005224468	3.085216197	2.01395382	1.682633011	2.098618706	2.924779741	2.294704244	2.107905342	1.911443054	2.382066992	1.940481423	2.457090658	2.651718814	2.295662269	2.766106032	1.350461683	2.622454046	2.676397656	2.639795887	2.490822724	2.59442868	2.439660926	3.123072873	2.50531133	1.897775791	2.455901426	1.998989566	2.512949017	2.324864946	2.250749092	2.768745188	2.401724761	2.432346972
PNPLA1	1.40149097	1.608045606	1.367542956	1.459920287	1.398077444	1.42576312	1.421291511	1.427560262	1.638520804	1.77386275	1.692991835	1.655832118	1.297396088	2.011780624	2.005732672	1.678019158	1.207773341	1.611150067	1.747864928	1.732642975	1.992513893	1.60933308	1.426194706	1.797061749	1.4176096	2.032715002	1.468062161	1.259222439	1.575553247	1.63677473	1.396397616	2.236894684	1.936311279	1.989698364	1.859061921	1.807607571	1.674297479	1.676347324	1.896733507	1.680626336	1.643354102	1.531894224	1.342778882	1.307483904	1.213969451	1.664668752	2.669576897	1.435216264	2.108637419
DEPDC4	1.560799748	1.718324055	1.294069792	1.926584063	1.757538928	1.512104242	2.022773217	1.636664291	1.636317336	1.784162812	2.132139284	1.836672438	1.727753474	1.79401872	2.685901509	1.870758685	2.241193721	1.362792166	1.290060931	1.91113713	1.714177327	1.327975666	1.854937443	1.766362831	1.422993579	1.416602394	1.58094789	2.307351179	1.926491663	1.585109652	1.454309261	1.679951855	1.703542422	1.738133852	1.94544219	1.80240788	1.886608263	1.526410752	1.752360504	1.585324447	2.022683673	1.332451526	2.467362653	2.079311788	1.339884461	1.41298211	1.117901094	1.823020526	1.295860622
COX6B2	4.665259169	4.840599274	4.181720484	4.671959484	4.565821762	4.65515741	4.688519332	5.540873093	4.590705129	4.808667769	5.467794786	5.158035714	4.914908652	5.312505062	5.685223279	4.684460348	4.681517796	5.549566095	5.104559264	5.053934627	5.196516634	5.200227702	5.387674695	4.875416718	4.803381928	5.190467733	5.13064573	5.248490534	5.132048241	5.170624224	4.996190182	4.395811644	5.689514461	5.684552616	5.573129258	5.639243736	5.05493479	5.193305418	5.150278572	3.919016618	4.762154553	4.731522247	5.594937359	4.674736382	5.206824115	6.138698731	5.528422107	4.885043673	5.843023659
NIBAN3	3.654279292	3.257618896	1.992335943	3.133060101	2.160894475	2.578587796	3.268236364	3.677427919	3.318466133	2.829315406	3.907554124	3.322783521	2.892189369	3.028889241	3.230958017	3.207045316	2.38014729	3.435732756	3.152710306	2.507349708	3.617667415	4.102861366	3.516615554	2.596530479	2.770627148	3.082957977	2.518390424	3.123830385	3.54531982	3.182405636	3.04376798	3.560855558	3.642424496	4.311593418	3.637026458	3.932775056	4.268804421	3.563883705	3.965467278	4.043818416	2.790636272	3.441607729	3.076217865	2.184737384	3.946648816	2.865931062	3.700848291	3.666600899	4.638395446
EPHA10	2.234120822	2.027980639	1.746839809	2.00281618	1.927912104	1.496630523	2.615116144	2.602752364	2.13830274	2.343370403	2.855303434	2.590807946	1.998281783	1.860859394	2.023552158	2.431836518	2.087383996	2.716242444	2.931313718	2.52514174	2.338939283	1.571310601	1.948594957	2.471566362	1.902073867	2.487277208	2.33730945	2.446388853	2.692880518	2.267929935	2.23236416	2.07971237	2.301412145	2.767099401	2.595975665	2.789359622	2.728656985	2.268590302	2.515750159	2.084054033	2.028668728	2.168494344	2.648876907	2.370542057	2.156507258	2.427814304	1.915015816	2.451698343	2.582243881
WDR64	2.228605215	1.790879556	2.081232998	2.159312547	2.053583686	1.846632357	1.987551897	3.188386878	2.380071066	2.281152495	1.916878702	2.680569346	2.202788978	2.262557489	1.942704762	1.611196795	1.544203418	2.430524489	2.139769082	2.459775446	2.084493044	2.613590899	2.435785626	1.923721612	1.937903825	1.646674391	2.225061239	1.955720923	2.417349078	2.755412565	2.525566398	1.818662403	2.670795781	2.983359151	2.661492274	2.229002726	2.888900714	2.348258637	2.508572051	2.386701346	1.92606754	2.356011451	2.714837251	1.760031549	2.457323051	2.261613761	2.996573226	2.233768898	2.3459712
BTBD9	3.661038365	2.673546549	3.345203443	3.670357683	3.197944259	2.978416743	3.683267173	3.567406123	3.801525942	3.669322051	3.577346537	3.312097324	3.020162038	3.090373891	3.988563995	3.42271472	3.07172818	2.702486262	3.127691536	3.501334868	3.314033742	2.694845923	3.094689515	3.699250425	3.514762536	1.669077086	3.180102669	3.128920254	3.506177014	3.938856651	4.046810109	3.07217075	3.970472229	3.839472471	3.603101652	3.299514208	3.533174459	3.752229289	3.7803039	2.651619548	3.25947447	2.493570384	3.85909854	3.210692011	3.459776106	3.230301797	2.566677971	3.558544586	2.775152482
HEATR9	2.024127783	1.527632643	2.45520849	2.138975315	1.606586847	1.818343963	1.893124168	2.192266825	1.766643827	1.671593219	1.738096627	1.872324281	1.779423307	1.722179201	1.789880074	1.777994982	1.203868197	1.656240127	1.938110333	1.842287098	1.896330002	1.733859954	2.367404511	1.782325307	1.667692206	1.606061188	1.721670242	1.824631553	1.870467676	1.97751987	2.11258595	1.536243311	1.982132814	1.767670205	2.008057836	2.14749511	2.154627879	1.91136237	1.996045749	2.317764076	1.950822439	1.702083197	1.823020526	1.502278727	1.53354917	1.40614843	2.176132459	1.580803899	1.924499376
PARP15	2.55636055	2.142759838	2.911899772	2.877210324	2.579441443	2.739765404	3.100855274	2.853416868	2.592439865	2.720032382	2.548184363	2.597448548	3.025897852	2.547153311	2.818952088	2.839252101	2.59785031	2.624312204	2.430001072	2.913692956	2.543311254	1.70561364	2.28017968	1.976069882	2.718974688	2.553176372	2.367697957	2.78348443	2.460246278	2.216975361	2.326033485	2.386408247	2.538396203	2.403990664	2.265976078	2.518484805	2.490004605	2.448170855	2.295209618	2.582056557	2.657203325	3.073063655	2.399434761	2.684075159	2.28572908	2.811229021	2.397872897	2.561748296	2.346524692
ARHGAP42	2.866490208	2.997359264	3.310196764	2.889749778	3.254283679	3.241786249	3.361308614	3.292880479	2.88935416	2.965721512	2.898370905	2.952626389	3.410959344	2.747432779	2.928702825	2.668316537	2.989020027	3.237215475	3.524591001	3.107784158	3.107224768	3.709453828	2.819975909	2.910753933	2.743022289	2.784971987	2.558682875	3.229110017	3.008274984	3.6321252	2.914399799	2.944907843	2.969404891	3.652354227	3.139340703	2.741181633	3.154037239	2.890563837	3.133829248	2.50294511	2.462066744	3.372946931	2.514748713	2.616531035	2.908116795	2.939972046	4.593028975	3.081932769	2.662909333
LINC01101	3.854203654	3.495813803	3.754199013	4.62858181	3.58755872	3.848963703	3.275147879	4.925854769	3.844265473	4.081500836	4.571350241	4.598586226	3.756616275	4.423503698	5.087735793	3.904825048	4.070134118	5.002528493	3.819453254	4.559902728	3.464490471	4.447732967	4.511757826	2.854427187	3.668037397	4.153008253	3.915410767	3.813627022	4.273058922	4.572291357	4.36255943	3.036931315	4.827392764	5.226362275	5.039314357	5.012055978	4.823751893	4.471657805	4.769144573	3.663027869	3.829685661	3.983283887	4.526316304	3.996028487	4.029318829	4.859591651	4.477359223	4.528157749	4.136467667
MFSD2A	3.203203925	3.470783155	3.135612897	3.154037239	3.216414699	3.637125332	3.06000625	3.660238317	3.004064465	3.097548026	3.777561935	3.217952117	3.379787994	3.364195294	4.192395866	3.690630373	3.092643173	3.841399196	4.100978011	3.157631073	3.382977727	3.713289869	4.571656864	3.662702806	3.465185961	3.861500775	3.296346367	3.637294293	3.65269856	3.734948269	3.587065906	3.219543878	3.677144308	3.690083754	3.844180325	3.746060532	3.938593311	3.809619245	3.715036591	3.217241068	3.166907765	3.876772882	3.623229089	3.332205701	3.666450932	3.742036251	3.802416039	3.571087264	3.639341551
ATM	2.572433921	3.080567571	3.335742777	3.240320116	2.303870926	2.960293327	3.097900354	2.584457779	2.730106369	2.956218384	2.700779658	2.686649151	2.881042924	2.99551965	1.711696736	3.001169773	3.272177518	2.49229628	2.696457868	3.077310843	2.802882962	2.80596146	3.166232322	3.164567662	3.053155158	1.675686439	3.125857814	3.61038996	2.595528832	2.731792306	2.616729474	3.28115538	2.503809996	2.73455674	3.148676728	2.543311254	2.822051168	2.604541718	2.741181633	3.29755371	2.689102309	2.590652703	2.858978133	2.86797868	2.574560251	2.672560294	3.011557471	2.870821308	3.653313777
CALHM4	1.890694679	2.119998951	1.47631365	1.875984549	2.017791484	1.573545385	1.955442221	1.969100171	1.471741029	1.857694813	1.733001375	2.080943694	1.391731915	2.532974593	1.837484888	2.147950731	1.66172339	2.711390189	1.690450568	2.048336826	2.028080362	1.68177573	1.771264147	1.879859187	1.505525999	2.922593839	1.629505913	1.474437599	1.962108286	1.737821415	1.633062736	1.741439034	1.726811202	1.636580145	1.560799748	1.892154524	2.126382886	1.697984694	1.646577769	1.667834329	1.783701112	1.299988352	2.311049383	1.574695492	1.841500183	2.101502807	1.591401783	1.585706854	1.661287396
NPHP3	3.108401691	3.442737818	3.749584959	3.103260528	3.006720059	3.391466403	2.494275174	2.936901167	2.517709012	3.270235992	2.78231738	3.261092762	3.089042075	2.819232882	3.260706045	3.488501019	3.486629528	2.26143004	2.357815742	2.484395197	3.652996037	2.711177895	3.189044423	3.663779276	3.313823639	2.961553282	3.910455578	3.728866025	2.951253891	3.247198378	3.04376798	3.605060395	2.722409888	2.577805539	2.903587369	2.90872271	2.894847903	3.018705066	2.668171082	4.186738761	2.56088143	2.717692783	2.718630888	2.755666057	3.847234807	3.210902161	2.215711064	2.804642425	3.311744475
ATG9B	4.340536339	4.556649744	3.53128047	4.575053071	3.545233939	3.62423836	3.392096685	5.209362299	4.097472951	4.411600983	5.268096101	4.759723253	4.463347206	4.258681023	4.689923415	4.277140562	2.733442789	4.844063611	5.123978696	3.718670035	3.760835598	4.243442151	4.275694754	3.557797451	3.603605043	5.622012857	4.050895143	3.775378223	4.763448828	4.674505837	4.660171161	3.197426216	5.102832719	5.303737873	4.954821065	4.846064178	5.548142961	4.862582638	5.045565098	3.150235729	4.096571325	3.588221474	5.048057483	3.631473442	3.850094115	5.279406513	5.473390184	4.837001545	4.876124303
CXorf58	3.063664795	2.611501896	3.038120344	2.78676312	3.038292074	2.911899772	3.016311161	3.385184158	3.129434534	3.150008037	4.097472951	3.182059191	3.010946684	3.278385253	2.767742653	2.500659578	1.603702357	3.213146231	2.53743048	2.636664335	2.91994233	3.410006724	2.934052676	2.415930746	2.322121743	2.763335077	2.373356726	2.496751735	3.525840795	3.556089158	3.501912871	2.588603589	3.783226677	4.278201461	3.669679255	3.447612162	3.620139461	3.883936264	3.646252401	2.956786978	2.537320202	2.24777069	3.29704856	2.133720653	3.403714372	3.60105207	3.432076033	3.631473442	3.331023013
TFAP2B	2.88467235	2.681496656	2.125768019	3.381892514	2.506179627	2.975637979	2.731333965	3.167087085	2.41518446	2.770956584	3.290962651	2.811068682	2.49360679	3.232013907	2.581860617	3.139448817	2.264955828	3.029201342	2.210799119	2.898201988	2.828926988	3.205860818	2.374981517	2.554271523	2.582996796	4.475661913	2.801199663	3.352784174	3.183168894	3.165432437	2.938415744	2.40964747	3.252939129	3.671365078	3.599990847	3.158542715	3.272354353	3.072380572	3.239679323	5.310723004	5.256097891	6.163793592	4.852898911	2.473117669	2.720335176	3.402401019	2.766381797	2.631501608	4.674417297
CCDC13	3.856404923	5.012808815	3.374565204	4.678371023	4.082563444	4.325976143	3.893808768	4.236633108	4.010423158	3.999926708	4.848446646	4.655754118	4.623755474	4.727487927	3.168136631	4.350008751	3.260520426	5.691823011	4.058840525	4.811230656	4.87707673	4.014010092	5.636966526	3.952150304	4.694867819	5.090778362	5.128601877	5.003676306	4.030250137	3.987584387	4.441095696	3.510648082	4.03366686	4.905721841	4.369301085	4.179615169	4.507951342	3.869420763	4.283233881	3.672526624	4.293930597	4.509917125	5.114271299	4.321988243	5.094330075	4.943900678	4.682364382	3.740533835	5.414368143
LINC02210	6.662244218	7.40026955	6.428299109	6.994552968	6.036186857	6.893176737	7.078461645	7.089895914	6.720385583	6.40180237	7.378257538	7.137462581	7.386497772	7.370043995	7.958388529	6.270714413	6.236925689	7.965965338	7.592389116	7.264213602	7.318306458	7.848404882	7.90590093	5.996776652	6.905217742	8.426084204	7.214620466	7.475847778	7.167999093	7.095559013	6.926854596	6.604234696	7.333230987	8.044429568	7.699919392	7.18933271	7.497161947	7.03178525	7.579187117	6.541651459	6.738071162	6.817869529	8.077078992	6.842010461	7.444461532	8.392033438	7.728233052	7.181055534	8.141755728
MRGPRX1	1.872324281	2.1751808	1.75765183	1.659593127	1.860318201	1.954296929	2.24802871	1.928806946	1.720012928	1.939049013	2.007524465	1.744098833	1.979698243	1.954296929	2.693156143	2.082123407	1.769016032	1.849128138	1.911443054	2.370934682	2.085771822	1.994910478	1.874764072	1.892056296	2.232252734	1.791260462	1.95771131	1.875248155	1.847022515	2.136200162	1.843669723	1.968507845	1.837373583	2.093998335	2.100211739	2.005336113	1.92629911	1.979698243	1.711874143	1.696354327	1.949504088	2.534677798	2.168494344	1.886110565	2.308501665	2.017506161	2.299111106	1.968304321	1.430293357
HFE	4.091484581	4.29589965	3.713710691	3.735804573	3.734187646	3.836337111	3.235206136	4.051135538	3.779852109	4.180750238	3.310106501	3.984891687	4.676411767	3.872240699	3.331486677	4.926633466	3.616540325	3.523254523	4.204857534	4.11199424	3.393158542	3.662426423	3.899204111	4.423692004	4.066166498	2.996069042	4.241846826	3.992119791	3.575939523	3.721932568	3.413235592	3.001169773	3.755027704	3.11900482	3.727763959	3.573129685	3.786931385	3.786853705	3.322783521	3.420935471	3.617576676	3.368296301	3.301037422	4.490003826	3.873226165	3.953781011	3.579030605	3.714614145	4.416994933
RLN3	4.572650442	3.500930663	3.42701957	4.051135538	3.908044696	3.822997658	4.166443355	5.53308658	4.462922962	4.495624978	5.174936389	5.026058951	3.898158122	4.276376608	4.458082083	3.785176346	3.58579844	4.646199904	4.848667154	4.179147869	4.642881036	4.419527154	3.952150304	3.21448813	3.601138071	5.173507928	4.014010092	3.662349248	4.793483378	5.282064228	4.622666714	3.764234352	5.16352353	5.463406044	5.646541362	5.423006749	5.524819531	5.02966055	5.215366001	3.33647318	3.237845988	4.34938025	5.069901282	3.486563669	4.655099062	5.097939794	4.263561241	4.875597671	4.648367369
CSMD1	3.849484178	4.65258615	2.964632485	3.996028487	3.804548815	3.971772986	4.174461193	3.991559385	3.883251622	3.864808805	4.155227017	3.945604308	3.439104487	4.553644597	4.279342916	3.80438087	3.60873524	4.064817201	3.663863037	4.712514413	4.033949654	3.317206223	4.745938898	3.862886896	4.036082591	4.340120767	3.872130259	4.01438244	3.777561935	3.59468381	4.059527959	3.472574744	4.103080919	4.265481891	4.241449734	4.383318929	4.505734906	3.979380402	4.032367024	4.269984404	3.995154406	4.093049297	5.027424883	4.078906211	4.599792705	3.536978808	3.78380617	3.968426134	3.718472631
ADAMTS20	1.335298937	2.008569766	1.605486245	2.200475922	2.23626828	2.103992582	1.870347908	1.434922961	1.696742846	1.472058093	1.80340085	1.387684355	1.93544004	1.545977816	2.079542539	1.313832579	1.603702357	1.773157602	1.644988976	1.510490754	1.648789081	2.12606713	1.305508022	1.703943067	1.591169263	2.536009778	1.563728822	1.914677581	1.516340522	1.424016595	1.568533216	1.588888125	1.43598368	1.65275835	1.470987231	1.474437599	1.388184246	1.426709256	1.681057446	1.702435216	1.974345862	1.994026717	1.182653513	1.997208529	1.603645817	1.542629628	1.605486245	1.557861527	1.558778674
SALL3	2.204738927	2.090672248	3.718385173	2.804040686	2.363917363	2.373618825	2.735917073	2.373961546	2.067855225	2.213138892	2.079849563	2.347567187	2.28473678	2.371011136	2.464238316	2.311785072	2.542435095	2.866490208	3.361907397	2.075909652	2.331629957	2.413096861	2.697399421	2.964536128	2.589479759	4.140682077	2.175652047	2.788741501	2.127192069	2.184829819	2.217408857	2.860786637	2.156422588	2.236192591	2.398692286	2.168769299	2.194993474	2.167183414	2.178032257	3.1033432	1.780257518	2.184459371	2.485103502	3.09770832	2.470695986	2.6043904	2.070210509	2.298817924	3.023630892
AGBL4	4.62664826	5.034834022	3.674741789	4.057088013	3.124287564	4.295791785	4.360600141	5.698391397	4.881514719	5.010119643	5.547998516	5.444303258	4.172176955	4.906474976	5.302004182	3.612272513	3.723833661	5.157667165	5.916256544	4.908411417	4.484565343	5.463617666	4.625525381	3.15491918	3.965563266	5.664902121	4.449920029	4.184825803	5.163216585	5.648416806	5.106496246	3.860018565	5.886875124	5.9255295	5.79595538	5.257415121	5.96971294	5.229880095	5.529282577	3.90354609	4.33394287	4.941660864	5.323040396	3.73115785	5.64285655	5.815716355	5.771479406	5.312505062	6.316468915
LCAL1	2.860039587	2.471377032	3.044074525	3.238625387	2.995799076	1.999852073	2.691241013	3.670681544	2.839335467	2.932706512	3.092101778	3.229310033	2.559139907	3.197763782	2.710137817	1.964733423	2.744861079	3.30199716	3.681276843	2.500445728	2.739544773	3.066441673	2.419938821	1.993490957	2.539991418	2.550226444	2.470297429	2.235852014	2.671501431	3.411711736	3.027719617	1.987047818	3.173742066	3.20888693	3.316151311	3.094010985	3.761456938	3.058283491	2.956044187	2.609059698	2.242793979	3.232438381	3.516708761	2.466345897	3.025790945	3.513779997	2.535814795	3.13569418	3.298170367
SLC17A8	2.034942057	1.803127905	1.716396193	1.819166436	2.023376661	2.060934755	1.920471283	1.994374868	2.127989536	1.998713195	1.685818207	1.821282642	1.899940001	1.64746852	2.352463283	1.668081606	2.227182029	2.036012827	2.50080508	1.675925967	1.850607829	1.814213213	1.917739706	1.785127568	2.000539272	2.399724827	1.851175009	2.192164349	1.924013553	1.955918606	1.806785523	2.238484514	2.114561897	1.932391835	2.189484896	1.624330119	1.826756267	2.120083331	1.855099085	2.35972282	2.065986663	2.077315304	1.82887243	1.967325473	1.945059463	1.745993758	1.790088289	1.963573103	2.054618628
LINC02873	2.174122879	2.205609428	1.958167438	2.666187655	2.423236161	2.219999634	2.939362366	2.142101137	2.187677007	2.299403281	2.131213739	2.681667197	2.311603728	2.390214301	2.611271633	2.028762622	2.137946382	2.140667828	3.20162245	2.319330737	2.123831363	2.837524786	2.144790076	1.996224391	2.458282298	4.441095696	2.246355929	2.629024786	2.641176626	2.201401369	2.422715156	2.626743954	2.357090102	2.475905636	2.743514187	2.294132159	2.534298896	2.807494476	2.604908179	2.065488961	2.666395026	2.317671225	2.794207729	2.560369941	3.052311931	2.173145063	2.031064529	2.771831399	2.057229562
SATB2-AS1	2.074933159	2.052797975	1.884182072	2.204085548	2.725434655	1.904459103	1.62217912	2.336540181	2.072478391	1.907724709	2.087568249	1.883829465	1.990643911	2.163494333	1.828650378	2.003322272	1.969390734	1.785504308	1.549782326	1.808467785	2.351709487	2.7124293	1.902373744	1.875435126	2.017124908	2.762781766	1.912274119	1.701108227	1.97017495	2.185684075	2.379695448	1.890210525	2.096232286	2.613893276	2.095034072	2.189858071	2.337163912	2.155146581	2.473503226	2.340833578	2.159492976	2.427814304	2.422308059	2.171381593	1.776548902	2.496896025	1.549197327	2.180357691	1.839943952
RBFOX1	2.234120822	2.909399491	3.60873524	2.688827657	3.174037397	2.469197662	2.78647319	2.883011649	2.322367873	2.440022314	2.637692188	2.653622614	2.642547081	2.748028017	3.41008419	2.808183191	2.224872465	2.882129782	2.642883674	2.752520976	2.813043406	2.461980072	2.700034174	2.778763798	2.681405535	3.613448885	2.63080536	2.994544258	2.6437735	2.554271523	2.648570206	2.184079166	2.480975655	3.052491678	2.881729416	2.777758686	3.037495427	2.617087141	2.695126047	3.147741395	2.695440279	2.718630888	3.208684612	2.412503858	2.671283004	2.953404858	2.592439865	2.576815336	3.029201342
[truncated: 20,187 more rows]
