# Supplementary material for: Identification of optimal feature genes in patients with thyroid associated ophthalmopathy and their relationship with immune infiltration: a bioinformatics analysis
Source: Front Endocrinol (Lausanne). 2023 Oct 13;14:1203120. doi: 10.3389/fendo.2023.1203120 (PMC10611488; doi:10.3389/fendo.2023.1203120)
Supplement: Supplementary file 1 [file DataSheet_1.zip › 1.deg+wgcna/sample.txt]

GSM1407218	C
GSM1407219	C
GSM1407220	C
GSM1407221	C
GSM1407222	C
GSM1407223	C
GSM1407224	C
GSM1407225	C
GSM1407226	C
GSM1407227	C
GSM1407228	C
GSM1407229	C
GSM1407230	C
GSM1407231	C
GSM1407232	C
GSM1407234	C
GSM1407239	C
GSM1407241	C
GSM1407242	C
GSM1407244	C
GSM1407245	C
GSM1407246	C
GSM1407182	P
GSM1407183	P
GSM1407184	P
GSM1407185	P
GSM1407186	P
GSM1407187	P
GSM1407188	P
GSM1407189	P
GSM1407190	P
GSM1407191	P
GSM1407192	P
GSM1407193	P
GSM1407194	P
GSM1407197	P
GSM1407198	P
GSM1407201	P
GSM1407205	P
GSM1407207	P
GSM1407208	P
GSM1407209	P
GSM1407210	P
GSM1407211	P
GSM1407212	P
GSM1407213	P
GSM1407214	P
GSM1407215	P
GSM1407216	P
