# Supplementary material for: Identification of optimal feature genes in patients with thyroid associated ophthalmopathy and their relationship with immune infiltration: a bioinformatics analysis
Source: Front Endocrinol (Lausanne). 2023 Oct 13;14:1203120. doi: 10.3389/fendo.2023.1203120 (PMC10611488; doi:10.3389/fendo.2023.1203120)
Supplement: Supplementary file 2 [file DataSheet_2.zip]

Archive with 16 entries (15 files):
- 2.GO+KEGG+DO/
- 2.GO+KEGG+DO/.Rhistory
- 2.GO+KEGG+DO/3.2.DO富集分析.R
- 2.GO+KEGG+DO/3.2.GO富集分析.R
- 2.GO+KEGG+DO/3.2.KEGG富集分析.R
- 2.GO+KEGG+DO/DEGs.txt
- 2.GO+KEGG+DO/DO.xls
- 2.GO+KEGG+DO/DO_barplot.pdf
- 2.GO+KEGG+DO/DO_bubble.pdf
- 2.GO+KEGG+DO/GO.xls
- 2.GO+KEGG+DO/GO_barplot.pdf
- 2.GO+KEGG+DO/GO_bubble.pdf
- 2.GO+KEGG+DO/WGCNA.txt
- 2.GO+KEGG+DO/key genes.pdf
- 2.GO+KEGG+DO/key genes.txt
- 2.GO+KEGG+DO/venn.R
