# Supplementary material for: Identification of optimal feature genes in patients with thyroid associated ophthalmopathy and their relationship with immune infiltration: a bioinformatics analysis
Source: Front Endocrinol (Lausanne). 2023 Oct 13;14:1203120. doi: 10.3389/fendo.2023.1203120 (PMC10611488; doi:10.3389/fendo.2023.1203120)
Supplement: Supplementary file 2 [file DataSheet_2.zip › 2.GO+KEGG+DO/3.2.GO富集分析.R]

library("org.Hs.eg.db")  
library("clusterProfiler")
library("enrichplot")
library("ggplot2")
library("ggnewscale")
library("enrichplot")
library("DOSE")
library(stringr)

pvalueFilter=0.05         
qvalueFilter=1  
showNum=7

rt=read.table("key genes.txt",sep="\t",check.names=F,header=F)      
genes=as.vector(rt[,1])
entrezIDs <- mget(genes, org.Hs.egSYMBOL2EG, ifnotfound=NA)  
entrezIDs <- as.character(entrezIDs)
rt=cbind(rt,entrezID=entrezIDs)
colnames(rt)=c("symbol","entrezID") 
rt=rt[is.na(rt[,"entrezID"])==F,]                        
gene=rt$entrezID
gene=unique(gene)

colorSel="qvalue"
if(qvalueFilter>0.05){
  colorSel="pvalue"
}


kk=enrichGO(gene = gene,OrgDb = org.Hs.eg.db, pvalueCutoff =1, qvalueCutoff = 1, ont="all", readable =T)
GO=as.data.frame(kk)
GO=GO[(GO$pvalue<pvalueFilter & GO$qvalue<qvalueFilter),]

write.table(GO,file="GO.xls",sep="\t",quote=F,row.names = F)


if(nrow(GO)<30){
  showNum=nrow(GO)
}

pdf(file="GO_barplot.pdf",width = 9,height =7)
bar=barplot(kk, drop = TRUE, showCategory =showNum,split="ONTOLOGY",color = colorSel) + facet_grid(ONTOLOGY~., scale='free')+scale_y_discrete(labels=function(x) stringr::str_wrap(x, width=60))
print(bar)
dev.off()


pdf(file="GO_bubble.pdf",width = 9,height =7)
bub=dotplot(kk,showCategory = showNum, orderBy = "GeneRatio",split="ONTOLOGY", color = colorSel) + facet_grid(ONTOLOGY~., scale='free')+scale_y_discrete(labels=function(x) stringr::str_wrap(x, width=60))
print(bub)
dev.off()
