# Supplementary material for: Identification of optimal feature genes in patients with thyroid associated ophthalmopathy and their relationship with immune infiltration: a bioinformatics analysis
Source: Front Endocrinol (Lausanne). 2023 Oct 13;14:1203120. doi: 10.3389/fendo.2023.1203120 (PMC10611488; doi:10.3389/fendo.2023.1203120)
Supplement: Supplementary file 2 [file DataSheet_2.zip › 2.GO+KEGG+DO/DEGs.txt]

CCL13
F13A1
CYBB
LGMN
ANGPTL2
HPGDS
C1QC
MPEG1
RNASE1
ALX1
PLA2G5
LINC01697
KLB
IL10RA
LILRB5
CD209
SGCG
AP2A2
SIGLEC1
UCP2
MS4A4A
CLEC4GP1
SUSD1
CSRNP1
CMKLR1
CD84
VSIG4
APOL6
CSF1R
FUCA1
C1QA
CFH
CTSC
TNFRSF10C
QDPR
KCNE3
SLC46A3
SCN9A
MS4A6A
TBC1D2B
TRIM14
LINC01140
RAB31
ADAP2
C1QB
FOS
DNM1
MPP1
EGR1
ADA2
DRAM2
LYVE1
BNIP3L
PPL
MCL1
MRC1
EMB
ACO1
FOSB
FGD2
CHI3L1
ERAP1
GALNT12
ZIC2
CLIC5
FRMD6
S100A8
OSBPL3
FAM149A
TMEM37
CD163
TMOD2
FMO3
HNMT
CCDC80
MT2A
MAFB
GXYLT2
TRHDE-AS1
TLN2
FCER1G
S100A9
FAM89A
GDE1
BCAT1
TMEM176B
GADD45B
CTSK
HCAR1
FNTA
MMD
CUTC
BRD3OS
ZFHX4-AS1
SELENOP
AATK
EZR
GPR34
CCDC69
TMEM132C
ALOX5AP
OLFML2A
CRISPLD2
RSPO3
BRINP3
LEPR
MIR23AHG
PLTP
SC5D
FPR3
SRPX
PLPP3
GFPT2
THBS1
PALMD
SNX10
GULP1
MAB21L2
OLFML1
SLC40A1
FCGR2B
CRTAP
C6orf120
ABCA6
GHR
LRRN4CL
PPP1R15A
RAP2B
FBN1
TNC
GUSB
PTGIS
AKR1C3
TRDC
P2RY14
NR4A1
PDGFD
ADAM9
MXRA5
CSTA
MAN1A1
C1S
IER2
NSD3
PGRMC2
CD24
PDE4B
SLC49A4
TRDV3
SRPX2
SNORD114-3
IGDCC4
NCOA4
TPP1
PLPBP
CACHD1
AGTR1
ALDH2
TP53INP1
TNFRSF21
SPOCK1
ANK2
SPATS2L
SH3KBP1
NIPSNAP2
CNN1
GSDME
APOLD1
ZFP36
PCDH18
BMPER
CCR1
MEST
C17orf58
MBNL3
FCGR3B
C11orf96
SMIM19
COL11A2
TMEM176A
MGST1
PHYH
EPB41L3
SLC24A3
MYO5A
S100A12
RDH5
MAFF
TREM1
ANGPTL7
ALG14
TFAP2B
NRIP1
PCYOX1
YWHAG
WWP1
ENPP2
CD164
LINC02381
TSPYL5
VMA21
CAT
ALDH1A1
CAV2
ME1
NOVA1
CCL19
SFRP4
IDH1
HIBADH
CREG1
JUNB
TENT5B
PAM
ASPA
TMEM50A
NID2
LASP1
CPA3
RNASE6
CCN1
CMBL
MYC
LPAR1
ECM1
TENM3
LY96
SLPI
SSR3
ADAMTS1
GABRE
COL6A3
IRX1
EFEMP1
PPP1R1A
IL6
AP3S1
PSMD5
BASP1
BTG2
METTL7A
DERA
LVRN
CHAD
MS4A7
PCOLCE2
MRAP
TMED2
TPM2
PPT1
DES
SLC19A3
RBPJ
HBEGF
PLIN1
SCRG1
TMEM106A
DPP4
STS
AKR1C2
MAP1A
SMIM3
DCLK1
MUC3A
MRPL9
UBE2E3
PIK3R1
GPHA2
GALC
EEF2K
NDFIP1
TCP11L2
RAP1B
NDNF
PDGFC
SLC25A46
ASAP2
CTSO
NPR3
PRKAR2B
ATP1B1
SP3
ADIPOQ
LSP1P4
NNT
TWF1
NUS1
GPAM
NTAN1
BOK
CHRDL1
CEBPA
EN1
C15orf61
CLMP
RHOV
MAGI2-AS3
XG
KLHDC2
MAOA
DUSP1
RBM3
CD36
COLEC12
EPDR1
TGFBR3
UGDH
NR4A3
RGS2
TIMP4
DMKN
PPARG
STAT1
CCNG1
PRNP
EGR3
LNPEP
LIPT1
IGF1
CCN2
SBF2
F8
TOMM20
YPEL5
GJA1
SELENOF
NECAB1
CYTIP
GLYAT
TFPI
GYG2
COL5A2
TMEM30B
HBA2
FRZB
IARS1
ANXA7
MAMDC2
ANGEL2
NEGR1
FABP4
CIDEC
TRAM1
LHB
CD300LG
COL1A1
ADAMTS10
NR4A2
ADH1B
FGFBP2
SPRED3
SLC39A8
COPB1
ADD3
CXCR4
ZFPM2
CCL18
SELL
FBXL3
MIR100HG
ITM2B
ITGB2-AS1
LINC02352
TUBB2A
KERA
JCHAIN
