# Supplementary material for: Identification of optimal feature genes in patients with thyroid associated ophthalmopathy and their relationship with immune infiltration: a bioinformatics analysis
Source: Front Endocrinol (Lausanne). 2023 Oct 13;14:1203120. doi: 10.3389/fendo.2023.1203120 (PMC10611488; doi:10.3389/fendo.2023.1203120)
Supplement: Supplementary file 2 [file DataSheet_2.zip › 2.GO+KEGG+DO/DO.xls]

ID	Description	GeneRatio	BgRatio	pvalue	p.adjust	qvalue	geneID	Count
DOID:13809	familial combined hyperlipidemia	4/38	26/8007	5.9831273527364e-06	0.00201033079051943	0.00172565988910502	ADIPOQ/CD36/PPARG/FABP4	4
DOID:1168	familial hyperlipidemia	5/38	82/8007	3.83539219122752e-05	0.00644345888126224	0.0055310392652439	ADIPOQ/CEBPA/CD36/PPARG/FABP4	5
DOID:3146	lipid metabolism disorder	5/38	92/8007	6.67863137371605e-05	0.00748006713856197	0.0064208596364849	ADIPOQ/CEBPA/CD36/PPARG/FABP4	5
DOID:11612	polycystic ovary syndrome	6/38	166/8007	0.000115532991447402	0.00970477128158178	0.00833053675173374	PLIN1/PRKAR2B/ADIPOQ/CD36/PPARG/FABP4	6
DOID:3393	coronary artery disease	8/38	348/8007	0.000182720479965104	0.0106444334485714	0.00913713898780879	ALDH2/TFAP2B/ADIPOQ/CD36/PPARG/FABP4/ADH1B/SELL	8
DOID:37	skin disease	8/38	350/8007	0.000190079168724489	0.0106444334485714	0.00913713898780879	HNMT/GHR/CSTA/CAT/PLIN1/ADIPOQ/PPARG/SELL	8
DOID:16	integumentary system disease	8/38	394/8007	0.000425559781575173	0.0204268695156083	0.0175343428799394	HNMT/GHR/CSTA/CAT/PLIN1/ADIPOQ/PPARG/SELL	8
DOID:811	lipodystrophy	3/38	34/8007	0.000533196509651904	0.02239425340538	0.0192231373216607	PLIN1/ADIPOQ/PPARG	3
DOID:655	inherited metabolic disorder	7/38	331/8007	0.000807284318011903	0.030138614539111	0.0258708658637733	ACO1/PLIN1/ADIPOQ/CEBPA/CD36/PPARG/FABP4	7
DOID:374	nutrition disease	7/38	338/8007	0.000913551648948867	0.0306953354046819	0.0263487528223147	ACO1/PLIN1/ADIPOQ/CEBPA/MAOA/PPARG/FABP4	7
DOID:9452	fatty liver disease	4/38	95/8007	0.00100791455302113	0.0307872081650091	0.0264276160313675	PLIN1/ADIPOQ/PPARG/FABP4	4
DOID:10603	glucose intolerance	3/38	44/8007	0.00114211845786489	0.0319793168202169	0.0274509173206122	ADIPOQ/CD36/PPARG	3
DOID:10591	pre-eclampsia	6/38	278/8007	0.0017960062616915	0.0464198541483341	0.0398466166561514	CAT/ADIPOQ/BOK/PPARG/FABP4/SELL	6
DOID:10825	essential hypertension	4/38	122/8007	0.00253774048853281	0.0609057717247874	0.0522812702148865	ALDH2/CAT/ADIPOQ/PPARG	4
DOID:11714	gestational diabetes	3/38	60/8007	0.0028008166960678	0.0627382939919187	0.0538542999805318	ADIPOQ/CEBPA/PPARG	3
DOID:9455	lipid storage disease	4/38	130/8007	0.00319419273583871	0.0644525562470677	0.0553258158261171	PLIN1/ADIPOQ/PPARG/FABP4	4
DOID:9970	obesity	6/38	313/8007	0.00326099242916712	0.0644525562470677	0.0553258158261171	PLIN1/ADIPOQ/CEBPA/MAOA/PPARG/FABP4	6
DOID:750	peptic ulcer disease	3/38	66/8007	0.00367278489076576	0.0663530674811629	0.0569572070483666	HNMT/PPARG/SELL	3
DOID:654	overnutrition	6/38	322/8007	0.00375210798256576	0.0663530674811629	0.0569572070483666	PLIN1/ADIPOQ/CEBPA/MAOA/PPARG/FABP4	6
DOID:6000	congestive heart failure	5/38	229/8007	0.00425611667713657	0.0715027601758944	0.0613776826071274	PPP1R1A/ADIPOQ/CEBPA/TIMP4/PPARG	5
DOID:14221	metabolic syndrome X	2/38	22/8007	0.00477201711708888	0.0745223016675396	0.0639696449151186	ADIPOQ/PPARG	2
DOID:6364	migraine	3/38	73/8007	0.00487943641870795	0.0745223016675396	0.0639696449151186	HNMT/ALDH2/GABRE	3
DOID:3211	lysosomal storage disease	4/38	150/8007	0.00532472481170105	0.0777872842057196	0.0667722928332305	PLIN1/ADIPOQ/PPARG/FABP4	4
DOID:5679	retinal disease	6/38	358/8007	0.00628567468181083	0.0879994455453517	0.0755383711761477	RDH5/ANGPTL7/PLIN1/ADIPOQ/CD36/SELL	6
DOID:10159	osteonecrosis	2/38	27/8007	0.00714361646509174	0.0923175050873394	0.079244976171463	ADIPOQ/PPARG	2
DOID:1724	duodenal ulcer	2/38	27/8007	0.00714361646509174	0.0923175050873394	0.079244976171463	HNMT/SELL	2
DOID:8670	eating disorder	2/38	28/8007	0.00767022585890395	0.0954516995774713	0.0819353561535938	ADIPOQ/MAOA	2
DOID:26	pancreas disease	4/38	171/8007	0.0084193621922732	0.101032346307278	0.0867257609279269	ALDH2/ADIPOQ/PPARG/ADH1B	4
DOID:5844	myocardial infarction	5/38	279/8007	0.0096970835341516	0.112352416119825	0.0964428634612537	ALDH2/ADIPOQ/CD36/PPARG/ADH1B	5
DOID:28	endocrine system disease	6/38	399/8007	0.0104977307989541	0.117574584948286	0.100925552242576	GHR/ALDH2/ADIPOQ/PPARG/ADH1B/SELL	6
DOID:11981	morbid obesity	2/38	34/8007	0.0111819943363075	0.12015231501035	0.10313826539109	ADIPOQ/PPARG	2
DOID:8398	osteoarthritis	4/38	187/8007	0.0114430776200333	0.12015231501035	0.10313826539109	GHR/ADIPOQ/TIMP4/PPARG	4
DOID:2723	dermatitis	4/38	189/8007	0.0118643745779838	0.120800904794017	0.103695012260528	HNMT/CSTA/PPARG/SELL	4
DOID:4989	pancreatitis	3/38	117/8007	0.0176921196232166	0.168871625330866	0.144958726004566	ALDH2/ADIPOQ/ADH1B	3
DOID:9352	type 2 diabetes mellitus	4/38	215/8007	0.0182730759927199	0.168871625330866	0.144958726004566	PLIN1/ADIPOQ/CD36/SELL	4
DOID:1555	urticaria	2/38	44/8007	0.0183039601815137	0.168871625330866	0.144958726004566	HNMT/CAT	2
DOID:936	brain disease	6/38	454/8007	0.0189158024691602	0.168871625330866	0.144958726004566	HNMT/TLN2/ALDH2/ASPA/GABRE/ADH1B	6
DOID:0080008	ischemic bone disease	2/38	45/8007	0.0190985766743242	0.168871625330866	0.144958726004566	ADIPOQ/PPARG	2
DOID:3083	chronic obstructive pulmonary disease	4/38	220/8007	0.0197116335336154	0.16982330428961	0.145775643406495	CSTA/CAT/ADIPOQ/PPARG	4
DOID:1936	atherosclerosis	5/38	344/8007	0.022257074148902	0.180056471640493	0.154559753225235	ALDH2/CAT/ADIPOQ/CD36/PPARG	5
DOID:7693	abdominal aortic aneurysm	2/38	49/8007	0.0224194293925276	0.180056471640493	0.154559753225235	ADIPOQ/PPARG	2
DOID:2348	arteriosclerotic cardiovascular disease	5/38	345/8007	0.0225070589550616	0.180056471640493	0.154559753225235	ALDH2/CAT/ADIPOQ/CD36/PPARG	5
DOID:2349	arteriosclerosis	5/38	356/8007	0.0253795791461613	0.196499233036346	0.16867415367155	ALDH2/CAT/ADIPOQ/CD36/PPARG	5
DOID:0080014	chromosomal disease	3/38	135/8007	0.0257320424214262	0.196499233036346	0.16867415367155	MEST/ADIPOQ/MAOA	3
DOID:2018	hyperinsulinism	2/38	54/8007	0.0268800426612666	0.200704318537457	0.172283782203206	ADIPOQ/PPARG	2
DOID:4195	hyperglycemia	3/38	139/8007	0.0277457236498247	0.202664416224807	0.173966322197986	ADIPOQ/CD36/PPARG	3
DOID:2462	retinal vascular disease	2/38	58/8007	0.0306851834944804	0.212954383234538	0.182799188616114	PLIN1/SELL	2
DOID:8947	diabetic retinopathy	2/38	58/8007	0.0306851834944804	0.212954383234538	0.182799188616114	PLIN1/SELL	2
DOID:1428	endocrine pancreas disease	2/38	59/8007	0.0316681910317107	0.212954383234538	0.182799188616114	ADIPOQ/PPARG	2
DOID:3627	aortic aneurysm	2/38	60/8007	0.0326636177329397	0.212954383234538	0.182799188616114	ADIPOQ/PPARG	2
DOID:520	aortic disease	2/38	61/8007	0.0336713303502271	0.212954383234538	0.182799188616114	ADIPOQ/PPARG	2
DOID:8466	retinal degeneration	4/38	261/8007	0.0341732672485223	0.212954383234538	0.182799188616114	RDH5/ANGPTL7/CD36/SELL	4
DOID:10124	corneal disease	2/38	62/8007	0.0346911965616697	0.212954383234538	0.182799188616114	CAT/ADH1B	2
DOID:3454	brain infarction	2/38	62/8007	0.0346911965616697	0.212954383234538	0.182799188616114	ADIPOQ/ADH1B	2
DOID:3310	atopic dermatitis	3/38	152/8007	0.0348586043985107	0.212954383234538	0.182799188616114	HNMT/CSTA/PPARG	3
DOID:10871	age related macular degeneration	2/38	72/8007	0.045529846898696	0.243435502125804	0.208964058842326	CD36/SELL	2
DOID:2007	degeneration of macula and posterior pole	2/38	72/8007	0.045529846898696	0.243435502125804	0.208964058842326	CD36/SELL	2
DOID:3082	interstitial lung disease	3/38	170/8007	0.046124254512502	0.243435502125804	0.208964058842326	CAT/CD36/PPARG	3
DOID:2113	coccidiosis	1/38	10/8007	0.0464832309462516	0.243435502125804	0.208964058842326	ACO1	1
DOID:2738	pseudoxanthoma elasticum	1/38	10/8007	0.0464832309462516	0.243435502125804	0.208964058842326	SELL	1
DOID:3179	inverted papilloma	1/38	10/8007	0.0464832309462516	0.243435502125804	0.208964058842326	CSTA	1
DOID:4448	macular degeneration	2/38	74/8007	0.0478306468891568	0.243435502125804	0.208964058842326	CD36/SELL	2
