# Supplementary material for: Identification of optimal feature genes in patients with thyroid associated ophthalmopathy and their relationship with immune infiltration: a bioinformatics analysis
Source: Front Endocrinol (Lausanne). 2023 Oct 13;14:1203120. doi: 10.3389/fendo.2023.1203120 (PMC10611488; doi:10.3389/fendo.2023.1203120)
Supplement: Supplementary file 2 [file DataSheet_2.zip › 2.GO+KEGG+DO/GO.xls]

ONTOLOGY	ID	Description	GeneRatio	BgRatio	pvalue	p.adjust	qvalue	geneID	Count
BP	GO:0050872	white fat cell differentiation	3/58	16/18800	1.51662797712626e-05	0.021308623078624	0.0177684940899109	CEBPA/PPARG/FABP4	3
BP	GO:0070542	response to fatty acid	4/58	63/18800	4.24125028204579e-05	0.0297947832313717	0.0248447977048261	CAT/AKR1C2/ADIPOQ/CD36	4
BP	GO:0007586	digestion	5/58	137/18800	6.41792734023779e-05	0.030057293043447	0.025063695191876	ACO1/EZR/AKR1C2/NPR3/CD36	5
BP	GO:0040018	positive regulation of multicellular organism growth	3/58	30/18800	0.00010663185792738	0.0304000040894385	0.0253494696022064	EZR/GHR/GPAM	3
BP	GO:0010743	regulation of macrophage derived foam cell differentiation	3/58	32/18800	0.000129699990521783	0.0304000040894385	0.0253494696022064	ADIPOQ/CD36/PPARG	3
BP	GO:0006091	generation of precursor metabolites and energy	8/58	494/18800	0.000129822081520734	0.0304000040894385	0.0253494696022064	ACO1/ALDH2/CAT/PPP1R1A/ADIPOQ/CEBPA/GYG2/ADH1B	8
BP	GO:0010742	macrophage derived foam cell differentiation	3/58	38/18800	0.000217715458941895	0.0394852184804093	0.0329253029920925	ADIPOQ/CD36/PPARG	3
BP	GO:0090077	foam cell differentiation	3/58	39/18800	0.000235342739059	0.0394852184804093	0.0329253029920925	ADIPOQ/CD36/PPARG	3
BP	GO:0050892	intestinal absorption	3/58	41/18800	0.000273311873840121	0.0394852184804093	0.0329253029920925	ACO1/EZR/CD36	3
BP	GO:0022600	digestive system process	4/58	104/18800	0.000298041538707114	0.0394852184804093	0.0329253029920925	ACO1/EZR/NPR3/CD36	4
BP	GO:0034308	primary alcohol metabolic process	4/58	105/18800	0.000309136941839503	0.0394852184804093	0.0329253029920925	ALDH2/RDH5/AKR1C2/ADH1B	4
BP	GO:0010876	lipid localization	7/58	446/18800	0.000426963230623966	0.0443777612383382	0.0370050183616935	APOL6/MEST/ADIPOQ/CD36/PPARG/FABP4/CIDEC	7
BP	GO:0050873	brown fat cell differentiation	3/58	49/18800	0.000464179567868754	0.0443777612383382	0.0370050183616935	ADIPOQ/CEBPA/FABP4	3
BP	GO:0006469	negative regulation of protein kinase activity	5/58	213/18800	0.000501063037627895	0.0443777612383382	0.0370050183616935	PRKAR2B/ADIPOQ/CEBPA/PPARG/FABP4	5
BP	GO:0042135	neurotransmitter catabolic process	2/58	11/18800	0.000505369522998869	0.0443777612383382	0.0370050183616935	HNMT/MAOA	2
BP	GO:0061303	cornea development in camera-type eye	2/58	11/18800	0.000505369522998869	0.0443777612383382	0.0370050183616935	ANGPTL7/KERA	2
BP	GO:0071901	negative regulation of protein serine/threonine kinase activity	4/58	122/18800	0.000546359379035948	0.045154995737971	0.0376531262456353	PRKAR2B/ADIPOQ/CEBPA/PPARG	4
BP	GO:0071285	cellular response to lithium ion	2/58	12/18800	0.000605241285123569	0.047162405857957	0.0393270333170303	CEBPA/FABP4	2
BP	GO:0010883	regulation of lipid storage	3/58	55/18800	0.000652361190367647	0.047162405857957	0.0393270333170303	MEST/CD36/PPARG	3
BP	GO:0010745	negative regulation of macrophage derived foam cell differentiation	2/58	13/18800	0.000713867556135234	0.047162405857957	0.0393270333170303	ADIPOQ/PPARG	2
BP	GO:0035810	positive regulation of urine volume	2/58	13/18800	0.000713867556135234	0.047162405857957	0.0393270333170303	TFAP2B/NPR3	2
BP	GO:0033673	negative regulation of kinase activity	5/58	236/18800	0.00079653649243451	0.047162405857957	0.0393270333170303	PRKAR2B/ADIPOQ/CEBPA/PPARG/FABP4	5
BP	GO:0010817	regulation of hormone levels	7/58	496/18800	0.000801263228406825	0.047162405857957	0.0393270333170303	GHR/RDH5/TFAP2B/AKR1C2/ADIPOQ/PPARG/ADH1B	7
BP	GO:0045444	fat cell differentiation	5/58	237/18800	0.000811803012143543	0.047162405857957	0.0393270333170303	TFAP2B/ADIPOQ/CEBPA/PPARG/FABP4	5
BP	GO:0006066	alcohol metabolic process	6/58	361/18800	0.000839188716333754	0.047162405857957	0.0393270333170303	ALDH2/RDH5/CAT/AKR1C2/CEBPA/ADH1B	6
BP	GO:0040014	regulation of multicellular organism growth	3/58	64/18800	0.00101585678567013	0.0536701962751932	0.0447536455922757	EZR/GHR/GPAM	3
BP	GO:0106106	cold-induced thermogenesis	4/58	146/18800	0.00106958398270848	0.0536701962751932	0.0447536455922757	NPR3/ADIPOQ/CD36/FABP4	4
BP	GO:0120161	regulation of cold-induced thermogenesis	4/58	146/18800	0.00106958398270848	0.0536701962751932	0.0447536455922757	NPR3/ADIPOQ/CD36/FABP4	4
BP	GO:0015909	long-chain fatty acid transport	3/58	66/18800	0.00111086660233876	0.0538195715960673	0.0448782042977508	CD36/PPARG/FABP4	3
BP	GO:0033194	response to hydroperoxide	2/58	17/18800	0.00123485936542588	0.057379514252488	0.0478467123903496	MGST1/CD36	2
BP	GO:0006869	lipid transport	6/58	391/18800	0.00126602486962785	0.057379514252488	0.0478467123903496	APOL6/ADIPOQ/CD36/PPARG/FABP4/CIDEC	6
BP	GO:0006631	fatty acid metabolic process	6/58	395/18800	0.00133359702290435	0.058553244286894	0.0488254436346229	AKR1C2/PRKAR2B/ADIPOQ/GPAM/CD36/PPARG	6
BP	GO:0051348	negative regulation of transferase activity	5/58	270/18800	0.00144979255582593	0.0596918791289525	0.049774910260741	PRKAR2B/ADIPOQ/CEBPA/PPARG/FABP4	5
BP	GO:1990845	adaptive thermogenesis	4/58	159/18800	0.00146552026582649	0.0596918791289525	0.049774910260741	NPR3/ADIPOQ/CD36/FABP4	4
BP	GO:0048662	negative regulation of smooth muscle cell proliferation	3/58	73/18800	0.00148698631282088	0.0596918791289525	0.049774910260741	NPR3/ADIPOQ/PPARG	3
BP	GO:0010885	regulation of cholesterol storage	2/58	19/18800	0.0015465129810666	0.060356964955516	0.050329501401378	CD36/PPARG	2
BP	GO:0042953	lipoprotein transport	2/58	20/18800	0.00171494725691197	0.061810779501945	0.0515417850426407	CD36/PPARG	2
BP	GO:2000479	regulation of cAMP-dependent protein kinase activity	2/58	20/18800	0.00171494725691197	0.061810779501945	0.0515417850426407	PRKAR2B/ADIPOQ	2
BP	GO:0006067	ethanol metabolic process	2/58	21/18800	0.00189171780682109	0.061810779501945	0.0515417850426407	ALDH2/ADH1B	2
BP	GO:0010878	cholesterol storage	2/58	21/18800	0.00189171780682109	0.061810779501945	0.0515417850426407	CD36/PPARG	2
BP	GO:0035809	regulation of urine volume	2/58	21/18800	0.00189171780682109	0.061810779501945	0.0515417850426407	TFAP2B/NPR3	2
BP	GO:0044872	lipoprotein localization	2/58	21/18800	0.00189171780682109	0.061810779501945	0.0515417850426407	CD36/PPARG	2
BP	GO:0071404	cellular response to low-density lipoprotein particle stimulus	2/58	21/18800	0.00189171780682109	0.061810779501945	0.0515417850426407	CD36/PPARG	2
BP	GO:0055088	lipid homeostasis	4/58	173/18800	0.00199559144730425	0.0637228632605109	0.0531362028911396	GPAM/CEBPA/PPARG/FABP4	4
BP	GO:0010226	response to lithium ion	2/58	22/18800	0.00207677338785554	0.064841480220823	0.0540689773259232	CEBPA/FABP4	2
BP	GO:0001659	temperature homeostasis	4/58	177/18800	0.00216853868230969	0.0662347141009808	0.0552307449293064	NPR3/ADIPOQ/CD36/FABP4	4
BP	GO:0097164	ammonium ion metabolic process	2/58	23/18800	0.0022700629844422	0.0678603934710914	0.0565863404632514	HNMT/ALDH2	2
BP	GO:0019915	lipid storage	3/58	86/18800	0.00237841875056416	0.0696182988446385	0.0580521945039016	MEST/CD36/PPARG	3
BP	GO:0008217	regulation of blood pressure	4/58	183/18800	0.00244699025865073	0.0701637002735567	0.0585069851316491	LVRN/NPR3/ADIPOQ/PPARG	4
BP	GO:0010875	positive regulation of cholesterol efflux	2/58	27/18800	0.00312454912365973	0.0877998303748385	0.0732131194659639	ADIPOQ/PPARG	2
BP	GO:0042133	neurotransmitter metabolic process	2/58	28/18800	0.00335825146104281	0.0907373712070221	0.0756626290716731	HNMT/MAOA	2
BP	GO:0042402	cellular biogenic amine catabolic process	2/58	28/18800	0.00335825146104281	0.0907373712070221	0.0756626290716731	HNMT/MAOA	2
BP	GO:0120162	positive regulation of cold-induced thermogenesis	3/58	98/18800	0.00344366943588903	0.0912897274985676	0.0761232191091259	ADIPOQ/CD36/FABP4	3
BP	GO:0015908	fatty acid transport	3/58	99/18800	0.00354357136206443	0.0921984771055653	0.0768809927091172	CD36/PPARG/FABP4	3
BP	GO:0098869	cellular oxidant detoxification	3/58	100/18800	0.00364523325027659	0.0931191403025202	0.0776487006231166	MGST1/CAT/CD36	3
BP	GO:0009310	amine catabolic process	2/58	30/18800	0.00384940463125402	0.0963764261158492	0.0803648340640121	HNMT/MAOA	2
BP	GO:1901652	response to peptide	6/58	491/18800	0.00395030091841546	0.0963764261158492	0.0803648340640121	GHR/CAT/ADIPOQ/CD36/TIMP4/PPARG	6
BP	GO:0001933	negative regulation of protein phosphorylation	5/58	341/18800	0.00397852862257598	0.0963764261158492	0.0803648340640121	PRKAR2B/ADIPOQ/CEBPA/PPARG/FABP4	5
BP	GO:0006576	cellular biogenic amine metabolic process	3/58	105/18800	0.00418027562776462	0.0995472416442253	0.0830088630455312	HNMT/ALDH2/MAOA	3
BP	GO:0055094	response to lipoprotein particle	2/58	33/18800	0.00464476720110734	0.108764965292597	0.0906951911374117	CD36/PPARG	2
BP	GO:0034383	low-density lipoprotein particle clearance	2/58	34/18800	0.00492532809661663	0.113444032389285	0.0945968968340692	ADIPOQ/CD36	2
BP	GO:0010737	protein kinase A signaling	2/58	35/18800	0.00521352823947537	0.114140047558376	0.0951772788405865	EZR/ADIPOQ	2
BP	GO:0003014	renal system process	3/58	114/18800	0.00525846587266583	0.114140047558376	0.0951772788405865	TFAP2B/NPR3/ADIPOQ	3
BP	GO:1990748	cellular detoxification	3/58	115/18800	0.00538761298994519	0.114140047558376	0.0951772788405865	MGST1/CAT/CD36	3
BP	GO:0030851	granulocyte differentiation	2/58	36/18800	0.00550931949125206	0.114140047558376	0.0951772788405865	ADIPOQ/CEBPA	2
BP	GO:0071402	cellular response to lipoprotein particle stimulus	2/58	36/18800	0.00550931949125206	0.114140047558376	0.0951772788405865	CD36/PPARG	2
BP	GO:0044106	cellular amine metabolic process	3/58	116/18800	0.00551865901920779	0.114140047558376	0.0951772788405865	HNMT/ALDH2/MAOA	3
BP	GO:0042445	hormone metabolic process	4/58	230/18800	0.00552421582488939	0.114140047558376	0.0951772788405865	GHR/RDH5/AKR1C2/ADH1B	4
BP	GO:0071900	regulation of protein serine/threonine kinase activity	5/58	372/18800	0.00573316690746568	0.116740572536077	0.097345763051248	GHR/PRKAR2B/ADIPOQ/CEBPA/PPARG	5
BP	GO:0009308	amine metabolic process	3/58	121/18800	0.00620263511393945	0.12449574764407	0.103812524538566	HNMT/ALDH2/MAOA	3
BP	GO:0042326	negative regulation of phosphorylation	5/58	382/18800	0.00640033917743091	0.124905947030288	0.104154575047545	PRKAR2B/ADIPOQ/CEBPA/PPARG/FABP4	5
BP	GO:0045923	positive regulation of fatty acid metabolic process	2/58	39/18800	0.00644176174144919	0.124905947030288	0.104154575047545	ADIPOQ/PPARG	2
BP	GO:0097237	cellular response to toxic substance	3/58	123/18800	0.00648977518378007	0.124905947030288	0.104154575047545	MGST1/CAT/CD36	3
BP	GO:0072210	metanephric nephron development	2/58	40/18800	0.00676744033966024	0.127172645533272	0.106044693372191	TFAP2B/ADIPOQ	2
BP	GO:0042593	glucose homeostasis	4/58	244/18800	0.00678857538433838	0.127172645533272	0.106044693372191	TFAP2B/ADIPOQ/CEBPA/PPARG	4
BP	GO:0033500	carbohydrate homeostasis	4/58	245/18800	0.00688561496910976	0.127293276731569	0.106145283388077	TFAP2B/ADIPOQ/CEBPA/PPARG	4
BP	GO:0042417	dopamine metabolic process	2/58	42/18800	0.00744081156989081	0.134030003278161	0.111762797264352	ALDH2/MAOA	2
BP	GO:1904706	negative regulation of vascular associated smooth muscle cell proliferation	2/58	42/18800	0.00744081156989081	0.134030003278161	0.111762797264352	ADIPOQ/PPARG	2
BP	GO:0090317	negative regulation of intracellular protein transport	2/58	43/18800	0.00778841069511569	0.138515405400475	0.115503012707046	ADIPOQ/CD36	2
BP	GO:0043434	response to peptide hormone	5/58	404/18800	0.00805763351442046	0.141512188597009	0.118001922388815	GHR/CAT/ADIPOQ/TIMP4/PPARG	5
BP	GO:0032868	response to insulin	4/58	259/18800	0.00834210438603544	0.144699464967652	0.120659677474431	GHR/CAT/ADIPOQ/PPARG	4
BP	GO:0034754	cellular hormone metabolic process	3/58	137/18800	0.00872171392199164	0.149439122687784	0.124611907511896	RDH5/AKR1C2/ADH1B	3
BP	GO:0120163	negative regulation of cold-induced thermogenesis	2/58	47/18800	0.00925048279148744	0.154741963956134	0.129033756046584	NPR3/ADIPOQ	2
BP	GO:0072073	kidney epithelium development	3/58	140/18800	0.00925147684862297	0.154741963956134	0.129033756046584	TFAP2B/CAT/ADIPOQ	3
BP	GO:0045598	regulation of fat cell differentiation	3/58	142/18800	0.00961491759475061	0.158928932007348	0.1325251180552	ADIPOQ/CEBPA/PPARG	3
BP	GO:0035264	multicellular organism growth	3/58	143/18800	0.00979973207337533	0.160100273989446	0.133501857988577	EZR/GHR/GPAM	3
BP	GO:0030225	macrophage differentiation	2/58	49/18800	0.0100238820601845	0.161879934420222	0.134985852788692	ADIPOQ/CEBPA	2
BP	GO:0001890	placenta development	3/58	147/18800	0.0105597239623554	0.16713384658824	0.139366901107107	RSPO3/CEBPA/PPARG	3
BP	GO:0006979	response to oxidative stress	5/58	433/18800	0.0106713854142464	0.16713384658824	0.139366901107107	MGST1/ANGPTL7/CAT/ADIPOQ/CD36	5
BP	GO:0010823	negative regulation of mitochondrion organization	2/58	51/18800	0.0108250391740426	0.16713384658824	0.139366901107107	BOK/PPARG	2
BP	GO:0042572	retinol metabolic process	2/58	51/18800	0.0108250391740426	0.16713384658824	0.139366901107107	RDH5/ADH1B	2
BP	GO:0007584	response to nutrient	3/58	150/18800	0.0111516095043487	0.167941063440545	0.140040010196161	CAT/ADIPOQ/PPARG	3
BP	GO:0098754	detoxification	3/58	150/18800	0.0111516095043487	0.167941063440545	0.140040010196161	MGST1/CAT/CD36	3
BP	GO:0010874	regulation of cholesterol efflux	2/58	52/18800	0.0112359145647055	0.167941063440545	0.140040010196161	ADIPOQ/PPARG	2
BP	GO:0045936	negative regulation of phosphate metabolic process	5/58	440/18800	0.0113802511793356	0.168074399887201	0.140151194661513	PRKAR2B/ADIPOQ/CEBPA/PPARG/FABP4	5
BP	GO:0010563	negative regulation of phosphorus metabolic process	5/58	441/18800	0.0114840871097305	0.168074399887201	0.140151194661513	PRKAR2B/ADIPOQ/CEBPA/PPARG/FABP4	5
BP	GO:0034381	plasma lipoprotein particle clearance	2/58	53/18800	0.0116535949925452	0.168796917160062	0.140753675818805	ADIPOQ/CD36	2
BP	GO:0071320	cellular response to cAMP	2/58	54/18800	0.0120780360707771	0.171130460639164	0.142699533763918	EZR/ADIPOQ	2
BP	GO:0072348	sulfur compound transport	2/58	54/18800	0.0120780360707771	0.171130460639164	0.142699533763918	MGST1/SLC19A3	2
BP	GO:1905952	regulation of lipid localization	3/58	155/18800	0.0121801039600829	0.171130460639164	0.142699533763918	ADIPOQ/CD36/PPARG	3
BP	GO:0120254	olefinic compound metabolic process	3/58	157/18800	0.0126062938348453	0.175364780573838	0.146230380804406	RDH5/AKR1C2/ADH1B	3
BP	GO:0006584	catecholamine metabolic process	2/58	58/18800	0.0138425261641491	0.188822808355626	0.157452545944793	ALDH2/MAOA	2
BP	GO:0009712	catechol-containing compound metabolic process	2/58	58/18800	0.0138425261641491	0.188822808355626	0.157452545944793	ALDH2/MAOA	2
BP	GO:0043407	negative regulation of MAP kinase activity	2/58	60/18800	0.0147641957431988	0.199458605953791	0.166321354880367	ADIPOQ/PPARG	2
BP	GO:0032387	negative regulation of intracellular transport	2/58	61/18800	0.0152347353147192	0.203362093960844	0.169576333079918	ADIPOQ/CD36	2
BP	GO:0048639	positive regulation of developmental growth	3/58	169/18800	0.0153426206119925	0.203362093960844	0.169576333079918	EZR/GHR/GPAM	3
BP	GO:0048660	regulation of smooth muscle cell proliferation	3/58	170/18800	0.0155846018587099	0.20463893094848	0.170641041502647	NPR3/ADIPOQ/PPARG	3
BP	GO:0048659	smooth muscle cell proliferation	3/58	173/18800	0.016323500786469	0.212356653749898	0.177076572859064	NPR3/ADIPOQ/PPARG	3
BP	GO:0014823	response to activity	2/58	65/18800	0.0171805956982618	0.219471120471467	0.183009070675964	CAT/ADIPOQ	2
BP	GO:0015980	energy derivation by oxidation of organic compounds	4/58	321/18800	0.017186489204664	0.219471120471467	0.183009070675964	ACO1/CAT/PPP1R1A/GYG2	4
BP	GO:0048015	phosphatidylinositol-mediated signaling	3/58	177/18800	0.0173389995532618	0.219471120471467	0.183009070675964	EZR/CAT/NPR3	3
BP	GO:0008202	steroid metabolic process	4/58	323/18800	0.0175415877185784	0.220052953076809	0.183494239950918	RDH5/CAT/AKR1C2/CEBPA	4
BP	GO:0043409	negative regulation of MAPK cascade	3/58	179/18800	0.0178597655421152	0.222061686607716	0.185169250567063	EZR/ADIPOQ/PPARG	3
BP	GO:0051223	regulation of protein transport	5/58	495/18800	0.0180998535897145	0.222248463574262	0.185324997159133	EZR/TFAP2B/ADIPOQ/CD36/PPARG	5
BP	GO:0045600	positive regulation of fat cell differentiation	2/58	67/18800	0.0181911553815232	0.222248463574262	0.185324997159133	CEBPA/PPARG	2
BP	GO:0048017	inositol lipid-mediated signaling	3/58	181/18800	0.0183892251995254	0.222731563839079	0.185727837087766	EZR/CAT/NPR3	3
BP	GO:0043405	regulation of MAP kinase activity	3/58	183/18800	0.018927388919991	0.227290439594764	0.189529319549708	GHR/ADIPOQ/PPARG	3
BP	GO:0033344	cholesterol efflux	2/58	69/18800	0.0192263551320406	0.22892397424167	0.190891465316335	ADIPOQ/PPARG	2
BP	GO:0050731	positive regulation of peptidyl-tyrosine phosphorylation	3/58	190/18800	0.0208796280771068	0.233341917646778	0.194575429361951	GHR/ADIPOQ/CD36	3
BP	GO:0005977	glycogen metabolic process	2/58	73/18800	0.0213693543056148	0.233341917646778	0.194575429361951	PPP1R1A/GYG2	2
BP	GO:0006073	cellular glucan metabolic process	2/58	74/18800	0.0219199907793833	0.233341917646778	0.194575429361951	PPP1R1A/GYG2	2
BP	GO:0044042	glucan metabolic process	2/58	74/18800	0.0219199907793833	0.233341917646778	0.194575429361951	PPP1R1A/GYG2	2
BP	GO:0010038	response to metal ion	4/58	351/18800	0.0230007892002643	0.233341917646778	0.194575429361951	ACO1/CAT/CEBPA/FABP4	4
BP	GO:1903828	negative regulation of protein localization	3/58	199/18800	0.0235468977505249	0.233341917646778	0.194575429361951	MRAP/ADIPOQ/CD36	3
BP	GO:0006919	activation of cysteine-type endopeptidase activity involved in apoptotic process	2/58	77/18800	0.0236069822013069	0.233341917646778	0.194575429361951	BOK/PPARG	2
BP	GO:0070373	negative regulation of ERK1 and ERK2 cascade	2/58	77/18800	0.0236069822013069	0.233341917646778	0.194575429361951	EZR/ADIPOQ	2
BP	GO:0034284	response to monosaccharide	3/58	200/18800	0.0238541909567437	0.233341917646778	0.194575429361951	CAT/ADIPOQ/GPAM	3
BP	GO:1901616	organic hydroxy compound catabolic process	2/58	78/18800	0.0241808734716377	0.233341917646778	0.194575429361951	ALDH2/MAOA	2
BP	GO:1901653	cellular response to peptide	4/58	361/18800	0.0251756936824348	0.233341917646778	0.194575429361951	GHR/ADIPOQ/CD36/PPARG	4
BP	GO:0032869	cellular response to insulin stimulus	3/58	205/18800	0.0254234447784954	0.233341917646778	0.194575429361951	GHR/ADIPOQ/PPARG	3
BP	GO:1901215	negative regulation of neuron death	3/58	209/18800	0.0267181729439876	0.233341917646778	0.194575429361951	GHR/TFAP2B/BOK	3
BP	GO:0002573	myeloid leukocyte differentiation	3/58	210/18800	0.0270473125389969	0.233341917646778	0.194575429361951	ADIPOQ/CEBPA/PPARG	3
BP	GO:0042180	cellular ketone metabolic process	3/58	211/18800	0.0273786337886955	0.233341917646778	0.194575429361951	AKR1C2/ADIPOQ/PPARG	3
BP	GO:0001523	retinoid metabolic process	2/58	84/18800	0.027742847337026	0.233341917646778	0.194575429361951	RDH5/ADH1B	2
BP	GO:0097006	regulation of plasma lipoprotein particle levels	2/58	84/18800	0.027742847337026	0.233341917646778	0.194575429361951	ADIPOQ/CD36	2
BP	GO:0097194	execution phase of apoptosis	2/58	84/18800	0.027742847337026	0.233341917646778	0.194575429361951	BOK/CIDEC	2
BP	GO:0044282	small molecule catabolic process	4/58	376/18800	0.0286652248530912	0.233341917646778	0.194575429361951	HNMT/ALDH2/ASPA/ADIPOQ	4
BP	GO:0006112	energy reserve metabolic process	2/58	86/18800	0.0289744289146197	0.233341917646778	0.194575429361951	PPP1R1A/GYG2	2
BP	GO:1904705	regulation of vascular associated smooth muscle cell proliferation	2/58	86/18800	0.0289744289146197	0.233341917646778	0.194575429361951	ADIPOQ/PPARG	2
BP	GO:0001892	embryonic placenta development	2/58	87/18800	0.0295983447720664	0.233341917646778	0.194575429361951	RSPO3/CEBPA	2
BP	GO:0001960	negative regulation of cytokine-mediated signaling pathway	2/58	87/18800	0.0295983447720664	0.233341917646778	0.194575429361951	ADIPOQ/PPARG	2
BP	GO:0010232	vascular transport	2/58	87/18800	0.0295983447720664	0.233341917646778	0.194575429361951	SLC24A3/CD36	2
BP	GO:0016101	diterpenoid metabolic process	2/58	87/18800	0.0295983447720664	0.233341917646778	0.194575429361951	RDH5/ADH1B	2
BP	GO:0150104	transport across blood-brain barrier	2/58	87/18800	0.0295983447720664	0.233341917646778	0.194575429361951	SLC24A3/CD36	2
BP	GO:1990874	vascular associated smooth muscle cell proliferation	2/58	87/18800	0.0295983447720664	0.233341917646778	0.194575429361951	ADIPOQ/PPARG	2
BP	GO:0000050	urea cycle	1/58	10/18800	0.0304334482879272	0.233341917646778	0.194575429361951	CEBPA	1
BP	GO:0006655	phosphatidylglycerol biosynthetic process	1/58	10/18800	0.0304334482879272	0.233341917646778	0.194575429361951	GPAM	1
BP	GO:0015911	long-chain fatty acid import across plasma membrane	1/58	10/18800	0.0304334482879272	0.233341917646778	0.194575429361951	CD36	1
BP	GO:0019614	catechol-containing compound catabolic process	1/58	10/18800	0.0304334482879272	0.233341917646778	0.194575429361951	MAOA	1
BP	GO:0030638	polyketide metabolic process	1/58	10/18800	0.0304334482879272	0.233341917646778	0.194575429361951	AKR1C2	1
BP	GO:0030647	aminoglycoside antibiotic metabolic process	1/58	10/18800	0.0304334482879272	0.233341917646778	0.194575429361951	AKR1C2	1
BP	GO:0030953	astral microtubule organization	1/58	10/18800	0.0304334482879272	0.233341917646778	0.194575429361951	EZR	1
BP	GO:0033197	response to vitamin E	1/58	10/18800	0.0304334482879272	0.233341917646778	0.194575429361951	CAT	1
BP	GO:0042420	dopamine catabolic process	1/58	10/18800	0.0304334482879272	0.233341917646778	0.194575429361951	MAOA	1
BP	GO:0042424	catecholamine catabolic process	1/58	10/18800	0.0304334482879272	0.233341917646778	0.194575429361951	MAOA	1
BP	GO:0044598	doxorubicin metabolic process	1/58	10/18800	0.0304334482879272	0.233341917646778	0.194575429361951	AKR1C2	1
BP	GO:0051660	establishment of centrosome localization	1/58	10/18800	0.0304334482879272	0.233341917646778	0.194575429361951	EZR	1
BP	GO:0060346	bone trabecula formation	1/58	10/18800	0.0304334482879272	0.233341917646778	0.194575429361951	CHAD	1
BP	GO:0070391	response to lipoteichoic acid	1/58	10/18800	0.0304334482879272	0.233341917646778	0.194575429361951	CD36	1
BP	GO:0071223	cellular response to lipoteichoic acid	1/58	10/18800	0.0304334482879272	0.233341917646778	0.194575429361951	CD36	1
BP	GO:1902237	positive regulation of endoplasmic reticulum stress-induced intrinsic apoptotic signaling pathway	1/58	10/18800	0.0304334482879272	0.233341917646778	0.194575429361951	BOK	1
BP	GO:1902946	protein localization to early endosome	1/58	10/18800	0.0304334482879272	0.233341917646778	0.194575429361951	EZR	1
BP	GO:2000121	regulation of removal of superoxide radicals	1/58	10/18800	0.0304334482879272	0.233341917646778	0.194575429361951	CD36	1
BP	GO:0001656	metanephros development	2/58	89/18800	0.0308622367167486	0.233341917646778	0.194575429361951	TFAP2B/ADIPOQ	2
BP	GO:0051591	response to cAMP	2/58	89/18800	0.0308622367167486	0.233341917646778	0.194575429361951	EZR/ADIPOQ	2
BP	GO:0009743	response to carbohydrate	3/58	226/18800	0.0326095731090193	0.233341917646778	0.194575429361951	CAT/ADIPOQ/GPAM	3
BP	GO:0019217	regulation of fatty acid metabolic process	2/58	92/18800	0.0327976607455594	0.233341917646778	0.194575429361951	ADIPOQ/PPARG	2
BP	GO:0060761	negative regulation of response to cytokine stimulus	2/58	92/18800	0.0327976607455594	0.233341917646778	0.194575429361951	ADIPOQ/PPARG	2
BP	GO:0050727	regulation of inflammatory response	4/58	394/18800	0.0332173161881883	0.233341917646778	0.194575429361951	ADIPOQ/CEBPA/PPARG/FABP4	4
BP	GO:0006547	histidine metabolic process	1/58	11/18800	0.03342625616442	0.233341917646778	0.194575429361951	HNMT	1
BP	GO:0010739	positive regulation of protein kinase A signaling	1/58	11/18800	0.03342625616442	0.233341917646778	0.194575429361951	ADIPOQ	1
BP	GO:0010887	negative regulation of cholesterol storage	1/58	11/18800	0.03342625616442	0.233341917646778	0.194575429361951	PPARG	1
BP	GO:0032493	response to bacterial lipoprotein	1/58	11/18800	0.03342625616442	0.233341917646778	0.194575429361951	CD36	1
BP	GO:0034115	negative regulation of heterotypic cell-cell adhesion	1/58	11/18800	0.03342625616442	0.233341917646778	0.194575429361951	ADIPOQ	1
BP	GO:0042428	serotonin metabolic process	1/58	11/18800	0.03342625616442	0.233341917646778	0.194575429361951	ALDH2	1
BP	GO:0052646	alditol phosphate metabolic process	1/58	11/18800	0.03342625616442	0.233341917646778	0.194575429361951	GPAM	1
BP	GO:0070587	regulation of cell-cell adhesion involved in gastrulation	1/58	11/18800	0.03342625616442	0.233341917646778	0.194575429361951	ADIPOQ	1
BP	GO:0071872	cellular response to epinephrine stimulus	1/58	11/18800	0.03342625616442	0.233341917646778	0.194575429361951	ADIPOQ	1
BP	GO:0072017	distal tubule development	1/58	11/18800	0.03342625616442	0.233341917646778	0.194575429361951	TFAP2B	1
BP	GO:0072697	protein localization to cell cortex	1/58	11/18800	0.03342625616442	0.233341917646778	0.194575429361951	EZR	1
BP	GO:1901030	positive regulation of mitochondrial outer membrane permeabilization involved in apoptotic signaling pathway	1/58	11/18800	0.03342625616442	0.233341917646778	0.194575429361951	BOK	1
BP	GO:1903897	regulation of PERK-mediated unfolded protein response	1/58	11/18800	0.03342625616442	0.233341917646778	0.194575429361951	BOK	1
BP	GO:1905668	positive regulation of protein localization to endosome	1/58	11/18800	0.03342625616442	0.233341917646778	0.194575429361951	EZR	1
BP	GO:2000480	negative regulation of cAMP-dependent protein kinase activity	1/58	11/18800	0.03342625616442	0.233341917646778	0.194575429361951	PRKAR2B	1
BP	GO:2001225	regulation of chloride transport	1/58	11/18800	0.03342625616442	0.233341917646778	0.194575429361951	GABRE	1
BP	GO:0071356	cellular response to tumor necrosis factor	3/58	229/18800	0.0337142934984748	0.233341917646778	0.194575429361951	ADIPOQ/CEBPA/FABP4	3
BP	GO:0048709	oligodendrocyte differentiation	2/58	94/18800	0.0341138992049185	0.233341917646778	0.194575429361951	ASPA/BOK	2
BP	GO:1905954	positive regulation of lipid localization	2/58	94/18800	0.0341138992049185	0.233341917646778	0.194575429361951	ADIPOQ/CD36	2
BP	GO:0046883	regulation of hormone secretion	3/58	231/18800	0.034461560616345	0.233341917646778	0.194575429361951	TFAP2B/ADIPOQ/PPARG	3
BP	GO:0033002	muscle cell proliferation	3/58	233/18800	0.0352174397870688	0.233341917646778	0.194575429361951	NPR3/ADIPOQ/PPARG	3
BP	GO:0097305	response to alcohol	3/58	235/18800	0.0359819151474391	0.233341917646778	0.194575429361951	CAT/AKR1C2/ADIPOQ	3
BP	GO:0044264	cellular polysaccharide metabolic process	2/58	97/18800	0.0361264535175073	0.233341917646778	0.194575429361951	PPP1R1A/GYG2	2
BP	GO:0006068	ethanol catabolic process	1/58	12/18800	0.0364099847898105	0.233341917646778	0.194575429361951	ALDH2	1
BP	GO:0010642	negative regulation of platelet-derived growth factor receptor signaling pathway	1/58	12/18800	0.0364099847898105	0.233341917646778	0.194575429361951	ADIPOQ	1
BP	GO:0014745	negative regulation of muscle adaptation	1/58	12/18800	0.0364099847898105	0.233341917646778	0.194575429361951	PPARG	1
BP	GO:0014854	response to inactivity	1/58	12/18800	0.0364099847898105	0.233341917646778	0.194575429361951	CAT	1
BP	GO:0019627	urea metabolic process	1/58	12/18800	0.0364099847898105	0.233341917646778	0.194575429361951	CEBPA	1
BP	GO:0031953	negative regulation of protein autophosphorylation	1/58	12/18800	0.0364099847898105	0.233341917646778	0.194575429361951	ADIPOQ	1
BP	GO:0042416	dopamine biosynthetic process	1/58	12/18800	0.0364099847898105	0.233341917646778	0.194575429361951	ALDH2	1
BP	GO:0045117	azole transmembrane transport	1/58	12/18800	0.0364099847898105	0.233341917646778	0.194575429361951	SLC19A3	1
BP	GO:0051255	spindle midzone assembly	1/58	12/18800	0.0364099847898105	0.233341917646778	0.194575429361951	CCDC69	1
BP	GO:0060394	negative regulation of pathway-restricted SMAD protein phosphorylation	1/58	12/18800	0.0364099847898105	0.233341917646778	0.194575429361951	PPARG	1
BP	GO:0060907	positive regulation of macrophage cytokine production	1/58	12/18800	0.0364099847898105	0.233341917646778	0.194575429361951	CD36	1
BP	GO:0070417	cellular response to cold	1/58	12/18800	0.0364099847898105	0.233341917646778	0.194575429361951	PLIN1	1
BP	GO:0070586	cell-cell adhesion involved in gastrulation	1/58	12/18800	0.0364099847898105	0.233341917646778	0.194575429361951	ADIPOQ	1
BP	GO:0071941	nitrogen cycle metabolic process	1/58	12/18800	0.0364099847898105	0.233341917646778	0.194575429361951	CEBPA	1
BP	GO:0072015	glomerular visceral epithelial cell development	1/58	12/18800	0.0364099847898105	0.233341917646778	0.194575429361951	ADIPOQ	1
BP	GO:0106072	negative regulation of adenylate cyclase-activating G protein-coupled receptor signaling pathway	1/58	12/18800	0.0364099847898105	0.233341917646778	0.194575429361951	MRAP	1
BP	GO:0140052	cellular response to oxidised low-density lipoprotein particle stimulus	1/58	12/18800	0.0364099847898105	0.233341917646778	0.194575429361951	CD36	1
BP	GO:1900227	positive regulation of NLRP3 inflammasome complex assembly	1/58	12/18800	0.0364099847898105	0.233341917646778	0.194575429361951	CD36	1
BP	GO:1901029	negative regulation of mitochondrial outer membrane permeabilization involved in apoptotic signaling pathway	1/58	12/18800	0.0364099847898105	0.233341917646778	0.194575429361951	BOK	1
BP	GO:1905666	regulation of protein localization to endosome	1/58	12/18800	0.0364099847898105	0.233341917646778	0.194575429361951	EZR	1
BP	GO:0006721	terpenoid metabolic process	2/58	98/18800	0.0368073448525411	0.233341917646778	0.194575429361951	RDH5/ADH1B	2
BP	GO:0046395	carboxylic acid catabolic process	3/58	238/18800	0.0371447093716226	0.233341917646778	0.194575429361951	HNMT/ASPA/ADIPOQ	3
BP	GO:0050764	regulation of phagocytosis	2/58	99/18800	0.0374931958523447	0.233341917646778	0.194575429361951	ADIPOQ/CD36	2
BP	GO:0009410	response to xenobiotic stimulus	4/58	411/18800	0.0378858952149964	0.233341917646778	0.194575429361951	TFAP2B/CAT/ADIPOQ/TIMP4	4
BP	GO:0001649	osteoblast differentiation	3/58	241/18800	0.0383267477815539	0.233341917646778	0.194575429361951	CAT/CEBPA/PPARG	3
BP	GO:0016054	organic acid catabolic process	3/58	242/18800	0.0387250262144677	0.233341917646778	0.194575429361951	HNMT/ASPA/ADIPOQ	3
BP	GO:0009650	UV protection	1/58	13/18800	0.0393846612259503	0.233341917646778	0.194575429361951	CAT	1
BP	GO:0010960	magnesium ion homeostasis	1/58	13/18800	0.0393846612259503	0.233341917646778	0.194575429361951	TFAP2B	1
BP	GO:0016024	CDP-diacylglycerol biosynthetic process	1/58	13/18800	0.0393846612259503	0.233341917646778	0.194575429361951	GPAM	1
BP	GO:0019336	phenol-containing compound catabolic process	1/58	13/18800	0.0393846612259503	0.233341917646778	0.194575429361951	MAOA	1
BP	GO:0030157	pancreatic juice secretion	1/58	13/18800	0.0393846612259503	0.233341917646778	0.194575429361951	NPR3	1
BP	GO:0032530	regulation of microvillus organization	1/58	13/18800	0.0393846612259503	0.233341917646778	0.194575429361951	EZR	1
BP	GO:0032536	regulation of cell projection size	1/58	13/18800	0.0393846612259503	0.233341917646778	0.194575429361951	EZR	1
BP	GO:0046185	aldehyde catabolic process	1/58	13/18800	0.0393846612259503	0.233341917646778	0.194575429361951	ALDH2	1
BP	GO:0055062	phosphate ion homeostasis	1/58	13/18800	0.0393846612259503	0.233341917646778	0.194575429361951	TFAP2B	1
BP	GO:0060100	positive regulation of phagocytosis, engulfment	1/58	13/18800	0.0393846612259503	0.233341917646778	0.194575429361951	CD36	1
BP	GO:0060670	branching involved in labyrinthine layer morphogenesis	1/58	13/18800	0.0393846612259503	0.233341917646778	0.194575429361951	RSPO3	1
BP	GO:0061430	bone trabecula morphogenesis	1/58	13/18800	0.0393846612259503	0.233341917646778	0.194575429361951	CHAD	1
BP	GO:0072310	glomerular epithelial cell development	1/58	13/18800	0.0393846612259503	0.233341917646778	0.194575429361951	ADIPOQ	1
BP	GO:0072506	trivalent inorganic anion homeostasis	1/58	13/18800	0.0393846612259503	0.233341917646778	0.194575429361951	TFAP2B	1
BP	GO:1900103	positive regulation of endoplasmic reticulum unfolded protein response	1/58	13/18800	0.0393846612259503	0.233341917646778	0.194575429361951	BOK	1
BP	GO:1900121	negative regulation of receptor binding	1/58	13/18800	0.0393846612259503	0.233341917646778	0.194575429361951	ADIPOQ	1
BP	GO:1903651	positive regulation of cytoplasmic transport	1/58	13/18800	0.0393846612259503	0.233341917646778	0.194575429361951	EZR	1
BP	GO:1905155	positive regulation of membrane invagination	1/58	13/18800	0.0393846612259503	0.233341917646778	0.194575429361951	CD36	1
BP	GO:0006910	phagocytosis, recognition	2/58	102/18800	0.0395801485017791	0.233341917646778	0.194575429361951	TRDC/CD36	2
BP	GO:0006641	triglyceride metabolic process	2/58	103/18800	0.0402854806574099	0.233341917646778	0.194575429361951	CAT/GPAM	2
BP	GO:1903076	regulation of protein localization to plasma membrane	2/58	103/18800	0.0402854806574099	0.233341917646778	0.194575429361951	EZR/MRAP	2
BP	GO:0006898	receptor-mediated endocytosis	3/58	246/18800	0.0403394026126722	0.233341917646778	0.194575429361951	EZR/ADIPOQ/CD36	3
BP	GO:0001503	ossification	4/58	420/18800	0.0405036949285822	0.233341917646778	0.194575429361951	SLC24A3/CAT/CEBPA/PPARG	4
BP	GO:0009636	response to toxic substance	3/58	247/18800	0.0407482995835543	0.233341917646778	0.194575429361951	MGST1/CAT/CD36	3
BP	GO:0034612	response to tumor necrosis factor	3/58	249/18800	0.0415724384260508	0.233341917646778	0.194575429361951	ADIPOQ/CEBPA/FABP4	3
BP	GO:0030510	regulation of BMP signaling pathway	2/58	105/18800	0.0417104551209915	0.233341917646778	0.194575429361951	TFAP2B/PPARG	2
BP	GO:0002683	negative regulation of immune system process	4/58	425/18800	0.0420018745822378	0.233341917646778	0.194575429361951	EZR/ADIPOQ/GPAM/PPARG	4
BP	GO:0052548	regulation of endopeptidase activity	4/58	426/18800	0.0423052711880206	0.233341917646778	0.194575429361951	CSTA/BOK/TIMP4/PPARG	4
BP	GO:0003376	sphingosine-1-phosphate receptor signaling pathway	1/58	14/18800	0.0423503124554651	0.233341917646778	0.194575429361951	EZR	1
BP	GO:0042308	negative regulation of protein import into nucleus	1/58	14/18800	0.0423503124554651	0.233341917646778	0.194575429361951	CD36	1
BP	GO:0046341	CDP-diacylglycerol metabolic process	1/58	14/18800	0.0423503124554651	0.233341917646778	0.194575429361951	GPAM	1
BP	GO:0071871	response to epinephrine	1/58	14/18800	0.0423503124554651	0.233341917646778	0.194575429361951	ADIPOQ	1
BP	GO:0072350	tricarboxylic acid metabolic process	1/58	14/18800	0.0423503124554651	0.233341917646778	0.194575429361951	ACO1	1
BP	GO:0072531	pyrimidine-containing compound transmembrane transport	1/58	14/18800	0.0423503124554651	0.233341917646778	0.194575429361951	SLC19A3	1
BP	GO:1901160	primary amino compound metabolic process	1/58	14/18800	0.0423503124554651	0.233341917646778	0.194575429361951	ALDH2	1
BP	GO:1904590	negative regulation of protein import	1/58	14/18800	0.0423503124554651	0.233341917646778	0.194575429361951	CD36	1
BP	GO:1905203	regulation of connective tissue replacement	1/58	14/18800	0.0423503124554651	0.233341917646778	0.194575429361951	PPARG	1
BP	GO:0050708	regulation of protein secretion	3/58	252/18800	0.0428244675445998	0.233694199005105	0.194869184111393	EZR/TFAP2B/PPARG	3
BP	GO:0005976	polysaccharide metabolic process	2/58	108/18800	0.0438831683647964	0.233694199005105	0.194869184111393	PPP1R1A/GYG2	2
BP	GO:0048608	reproductive structure development	4/58	433/18800	0.044464154371683	0.233694199005105	0.194869184111393	RSPO3/BOK/CEBPA/PPARG	4
BP	GO:0045927	positive regulation of growth	3/58	256/18800	0.044523251527864	0.233694199005105	0.194869184111393	EZR/GHR/GPAM	3
BP	GO:0010889	regulation of sequestering of triglyceride	1/58	15/18800	0.0453069653819841	0.233694199005105	0.194869184111393	PPARG	1
BP	GO:0030852	regulation of granulocyte differentiation	1/58	15/18800	0.0453069653819841	0.233694199005105	0.194869184111393	ADIPOQ	1
BP	GO:0034310	primary alcohol catabolic process	1/58	15/18800	0.0453069653819841	0.233694199005105	0.194869184111393	ALDH2	1
BP	GO:0042976	activation of Janus kinase activity	1/58	15/18800	0.0453069653819841	0.233694199005105	0.194869184111393	GHR	1
BP	GO:0055091	phospholipid homeostasis	1/58	15/18800	0.0453069653819841	0.233694199005105	0.194869184111393	GPAM	1
BP	GO:0060099	regulation of phagocytosis, engulfment	1/58	15/18800	0.0453069653819841	0.233694199005105	0.194869184111393	CD36	1
BP	GO:0071639	positive regulation of monocyte chemotactic protein-1 production	1/58	15/18800	0.0453069653819841	0.233694199005105	0.194869184111393	ADIPOQ	1
BP	GO:0072044	collecting duct development	1/58	15/18800	0.0453069653819841	0.233694199005105	0.194869184111393	TFAP2B	1
BP	GO:0106070	regulation of adenylate cyclase-activating G protein-coupled receptor signaling pathway	1/58	15/18800	0.0453069653819841	0.233694199005105	0.194869184111393	MRAP	1
BP	GO:1905153	regulation of membrane invagination	1/58	15/18800	0.0453069653819841	0.233694199005105	0.194869184111393	CD36	1
BP	GO:1905288	vascular associated smooth muscle cell apoptotic process	1/58	15/18800	0.0453069653819841	0.233694199005105	0.194869184111393	PPARG	1
BP	GO:1905459	regulation of vascular associated smooth muscle cell apoptotic process	1/58	15/18800	0.0453069653819841	0.233694199005105	0.194869184111393	PPARG	1
BP	GO:2000052	positive regulation of non-canonical Wnt signaling pathway	1/58	15/18800	0.0453069653819841	0.233694199005105	0.194869184111393	RSPO3	1
BP	GO:0061458	reproductive system development	4/58	436/18800	0.0454081966750132	0.233694199005105	0.194869184111393	RSPO3/BOK/CEBPA/PPARG	4
BP	GO:0072009	nephron epithelium development	2/58	111/18800	0.0460973541444478	0.234594390299873	0.195619821242749	TFAP2B/ADIPOQ	2
BP	GO:0050730	regulation of peptidyl-tyrosine phosphorylation	3/58	261/18800	0.0466937292254916	0.234594390299873	0.195619821242749	GHR/ADIPOQ/CD36	3
BP	GO:0009063	cellular amino acid catabolic process	2/58	112/18800	0.0468444726323703	0.234594390299873	0.195619821242749	HNMT/ASPA	2
BP	GO:0003018	vascular process in circulatory system	3/58	263/18800	0.0475764607944194	0.234594390299873	0.195619821242749	SLC24A3/NPR3/CD36	3
BP	GO:0018958	phenol-containing compound metabolic process	2/58	113/18800	0.0475960629513015	0.234594390299873	0.195619821242749	ALDH2/MAOA	2
BP	GO:0031623	receptor internalization	2/58	113/18800	0.0475960629513015	0.234594390299873	0.195619821242749	EZR/CD36	2
BP	GO:0006857	oligopeptide transport	1/58	16/18800	0.0482546468303654	0.234594390299873	0.195619821242749	MGST1	1
BP	GO:0009642	response to light intensity	1/58	16/18800	0.0482546468303654	0.234594390299873	0.195619821242749	CAT	1
BP	GO:0030033	microvillus assembly	1/58	16/18800	0.0482546468303654	0.234594390299873	0.195619821242749	EZR	1
BP	GO:0034393	positive regulation of smooth muscle cell apoptotic process	1/58	16/18800	0.0482546468303654	0.234594390299873	0.195619821242749	PPARG	1
BP	GO:0042448	progesterone metabolic process	1/58	16/18800	0.0482546468303654	0.234594390299873	0.195619821242749	AKR1C2	1
BP	GO:0060330	regulation of response to interferon-gamma	1/58	16/18800	0.0482546468303654	0.234594390299873	0.195619821242749	PPARG	1
BP	GO:0060334	regulation of interferon-gamma-mediated signaling pathway	1/58	16/18800	0.0482546468303654	0.234594390299873	0.195619821242749	PPARG	1
BP	GO:0072224	metanephric glomerulus development	1/58	16/18800	0.0482546468303654	0.234594390299873	0.195619821242749	ADIPOQ	1
BP	GO:0090520	sphingolipid mediated signaling pathway	1/58	16/18800	0.0482546468303654	0.234594390299873	0.195619821242749	EZR	1
BP	GO:2000095	regulation of Wnt signaling pathway, planar cell polarity pathway	1/58	16/18800	0.0482546468303654	0.234594390299873	0.195619821242749	RSPO3	1
BP	GO:0051091	positive regulation of DNA-binding transcription factor activity	3/58	265/18800	0.0484674617941404	0.23481649593368	0.195805027139304	CAT/CD36/PPARG	3
BP	GO:0031667	response to nutrient levels	4/58	446/18800	0.0486364545597008	0.234825493664535	0.195812530023321	GHR/CAT/ADIPOQ/PPARG	4
BP	GO:1904892	regulation of receptor signaling pathway via STAT	2/58	116/18800	0.0498773293793899	0.236276538770412	0.197022504327753	GHR/PPARG	2
CC	GO:0005741	mitochondrial outer membrane	4/59	205/19594	0.00337916587317872	0.183553932888154	0.166221440773329	MGST1/GPAM/BOK/MAOA	4
CC	GO:0005811	lipid droplet	3/59	100/19594	0.0034088699523383	0.183553932888154	0.166221440773329	PLIN1/FABP4/CIDEC	3
CC	GO:0031968	organelle outer membrane	4/59	232/19594	0.00523845488434474	0.183553932888154	0.166221440773329	MGST1/GPAM/BOK/MAOA	4
CC	GO:0019867	outer membrane	4/59	234/19594	0.00539864508494572	0.183553932888154	0.166221440773329	MGST1/GPAM/BOK/MAOA	4
CC	GO:0005778	peroxisomal membrane	2/59	64/19594	0.0159441529148547	0.325610141254022	0.294863672807435	MGST1/CAT	2
CC	GO:0031903	microbody membrane	2/59	64/19594	0.0159441529148547	0.325610141254022	0.294863672807435	MGST1/CAT	2
CC	GO:0005581	collagen trimer	2/59	86/19594	0.0277160159666942	0.325610141254022	0.294863672807435	COL11A2/ADIPOQ	2
CC	GO:0005952	cAMP-dependent protein kinase complex	1/59	10/19594	0.0297132403825295	0.325610141254022	0.294863672807435	PRKAR2B	1
CC	GO:1904090	peptidase inhibitor complex	1/59	11/19594	0.0326363877894656	0.325610141254022	0.294863672807435	CSTA	1
CC	GO:0005583	fibrillar collagen trimer	1/59	12/19594	0.0355508775571427	0.325610141254022	0.294863672807435	COL11A2	1
CC	GO:0098643	banded collagen fibril	1/59	12/19594	0.0355508775571427	0.325610141254022	0.294863672807435	COL11A2	1
CC	GO:0005903	brush border	2/59	102/19594	0.0378882729020652	0.325610141254022	0.294863672807435	EZR/CD36	2
CC	GO:0001931	uropod	1/59	13/19594	0.0384567348865335	0.325610141254022	0.294863672807435	EZR	1
CC	GO:0031254	cell trailing edge	1/59	13/19594	0.0384567348865335	0.325610141254022	0.294863672807435	EZR	1
CC	GO:0062023	collagen-containing extracellular matrix	4/59	429/19594	0.040161658091549	0.325610141254022	0.294863672807435	SRPX2/COL11A2/ANGPTL7/ADIPOQ	4
CC	GO:0044214	spanning component of plasma membrane	1/59	14/19594	0.0413539849065373	0.325610141254022	0.294863672807435	SLC24A3	1
CC	GO:0044853	plasma membrane raft	2/59	113/19594	0.0455838781834156	0.325610141254022	0.294863672807435	EZR/CD36	2
CC	GO:0016010	dystrophin-associated glycoprotein complex	1/59	17/19594	0.0499943413223807	0.325610141254022	0.294863672807435	SGCG	1
CC	GO:0031092	platelet alpha granule membrane	1/59	17/19594	0.0499943413223807	0.325610141254022	0.294863672807435	CD36	1
MF	GO:0042277	peptide binding	6/57	322/18410	0.000468274855085115	0.0470267643532715	0.0381407752304359	GHR/CAT/LVRN/NPR3/CD36/PPARG	6
MF	GO:0097677	STAT family protein binding	2/57	12/18410	0.000609356861362789	0.0470267643532715	0.0381407752304359	CEBPA/PPARG	2
MF	GO:0034236	protein kinase A catalytic subunit binding	2/57	13/18410	0.000718717566245823	0.0470267643532715	0.0381407752304359	EZR/PRKAR2B	2
MF	GO:0019838	growth factor binding	4/57	139/18410	0.000901491896524552	0.0470267643532715	0.0381407752304359	KLB/GHR/SRPX2/CD36	4
MF	GO:0036041	long-chain fatty acid binding	2/57	15/18410	0.000963663203960482	0.0470267643532715	0.0381407752304359	PPARG/FABP4	2
MF	GO:0005324	long-chain fatty acid transporter activity	2/57	17/18410	0.00124321985080995	0.0474874400762578	0.0385144035130995	CD36/FABP4	2
MF	GO:0033218	amide binding	6/57	402/18410	0.00148046504604086	0.0474874400762578	0.0385144035130995	GHR/CAT/LVRN/NPR3/CD36/PPARG	6
MF	GO:0004745	NAD-retinol dehydrogenase activity	2/57	19/18410	0.00155696524840189	0.0474874400762578	0.0385144035130995	RDH5/ADH1B	2
MF	GO:0031406	carboxylic acid binding	4/57	173/18410	0.00201866132804225	0.0493702509532228	0.0400414459844948	AKR1C2/ADIPOQ/PPARG/FABP4	4
MF	GO:0033293	monocarboxylic acid binding	3/57	81/18410	0.00202337094070585	0.0493702509532228	0.0400414459844948	AKR1C2/PPARG/FABP4	3
MF	GO:0033764	steroid dehydrogenase activity, acting on the CH-OH group of donors, NAD or NADP as acceptor	2/57	30/18410	0.00387517188893814	0.0859583582637187	0.0697160110163034	RDH5/AKR1C2	2
MF	GO:0016229	steroid dehydrogenase activity	2/57	34/18410	0.00495818156119437	0.100816358410952	0.0817665029389948	RDH5/AKR1C2	2
MF	GO:0016616	oxidoreductase activity, acting on the CH-OH group of donors, NAD or NADP as acceptor	3/57	128/18410	0.00730787769693345	0.137163242927059	0.111245425669918	RDH5/AKR1C2/ADH1B	3
MF	GO:0002020	protease binding	3/57	136/18410	0.00862660607599992	0.145240037832306	0.117796061744924	CSTA/TIMP4/SELL	3
MF	GO:0016614	oxidoreductase activity, acting on CH-OH group of donors	3/57	140/18410	0.00933501090300013	0.145240037832306	0.117796061744924	RDH5/AKR1C2/ADH1B	3
MF	GO:0005504	fatty acid binding	2/57	49/18410	0.0100898620770883	0.145240037832306	0.117796061744924	PPARG/FABP4	2
MF	GO:0051018	protein kinase A binding	2/57	51/18410	0.0108961658034449	0.145240037832306	0.117796061744924	EZR/PRKAR2B	2
MF	GO:0004601	peroxidase activity	2/57	52/18410	0.0113096750771058	0.145240037832306	0.117796061744924	MGST1/CAT	2
MF	GO:0017046	peptide hormone binding	2/57	52/18410	0.0113096750771058	0.145240037832306	0.117796061744924	GHR/NPR3	2
MF	GO:0016684	oxidoreductase activity, acting on peroxide as acceptor	2/57	56/18410	0.0130317139573658	0.158986910279863	0.128945380209725	MGST1/CAT	2
MF	GO:0005201	extracellular matrix structural constituent	3/57	172/18410	0.0162171689300268	0.188428058044121	0.152823446558649	SRPX2/COL11A2/ADIPOQ	3
MF	GO:0016811	hydrolase activity, acting on carbon-nitrogen (but not peptide) bonds, in linear amides	2/57	69/18410	0.0193506601933262	0.207065538404332	0.167939263244238	CAT/ASPA	2
MF	GO:0016209	antioxidant activity	2/57	85/18410	0.0285366060029053	0.207065538404332	0.167939263244238	MGST1/CAT	2
MF	GO:0042562	hormone binding	2/57	87/18410	0.0297866067163666	0.207065538404332	0.167939263244238	GHR/NPR3	2
MF	GO:0004955	prostaglandin receptor activity	1/57	10/18410	0.0305409638881351	0.207065538404332	0.167939263244238	PPARG	1
MF	GO:0005432	calcium:sodium antiporter activity	1/57	10/18410	0.0305409638881351	0.207065538404332	0.167939263244238	SLC24A3	1
MF	GO:0015245	fatty acid transmembrane transporter activity	1/57	10/18410	0.0305409638881351	0.207065538404332	0.167939263244238	CD36	1
MF	GO:0018455	alcohol dehydrogenase [NAD(P)+] activity	1/57	10/18410	0.0305409638881351	0.207065538404332	0.167939263244238	ADH1B	1
MF	GO:0043208	glycosphingolipid binding	1/57	10/18410	0.0305409638881351	0.207065538404332	0.167939263244238	SELL	1
MF	GO:0004857	enzyme inhibitor activity	4/57	390/18410	0.0325037900288818	0.207065538404332	0.167939263244238	CSTA/PPP1R1A/PRKAR2B/TIMP4	4
MF	GO:0004954	prostanoid receptor activity	1/57	11/18410	0.033544179380438	0.207065538404332	0.167939263244238	PPARG	1
MF	GO:0008503	benzodiazepine receptor activity	1/57	11/18410	0.033544179380438	0.207065538404332	0.167939263244238	GABRE	1
MF	GO:0008603	cAMP-dependent protein kinase regulator activity	1/57	11/18410	0.033544179380438	0.207065538404332	0.167939263244238	PRKAR2B	1
MF	GO:0015368	calcium:cation antiporter activity	1/57	11/18410	0.033544179380438	0.207065538404332	0.167939263244238	SLC24A3	1
MF	GO:0032052	bile acid binding	1/57	11/18410	0.033544179380438	0.207065538404332	0.167939263244238	AKR1C2	1
MF	GO:0035251	UDP-glucosyltransferase activity	1/57	11/18410	0.033544179380438	0.207065538404332	0.167939263244238	GYG2	1
MF	GO:1901474	azole transmembrane transporter activity	1/57	11/18410	0.033544179380438	0.207065538404332	0.167939263244238	SLC19A3	1
MF	GO:0004032	alditol:NADP+ 1-oxidoreductase activity	1/57	12/18410	0.0365382541548995	0.207065538404332	0.167939263244238	AKR1C2	1
MF	GO:0008035	high-density lipoprotein particle binding	1/57	12/18410	0.0365382541548995	0.207065538404332	0.167939263244238	CD36	1
MF	GO:0035325	Toll-like receptor binding	1/57	12/18410	0.0365382541548995	0.207065538404332	0.167939263244238	CD36	1
MF	GO:0004865	protein serine/threonine phosphatase inhibitor activity	1/57	13/18410	0.039523215537287	0.207065538404332	0.167939263244238	PPP1R1A	1
MF	GO:0022851	GABA-gated chloride ion channel activity	1/57	13/18410	0.039523215537287	0.207065538404332	0.167939263244238	GABRE	1
MF	GO:0031404	chloride ion binding	1/57	13/18410	0.039523215537287	0.207065538404332	0.167939263244238	NPR3	1
MF	GO:0072582	17-beta-hydroxysteroid dehydrogenase (NADP+) activity	1/57	13/18410	0.039523215537287	0.207065538404332	0.167939263244238	AKR1C2	1
MF	GO:0044548	S100 protein binding	1/57	14/18410	0.0424990907731617	0.207065538404332	0.167939263244238	EZR	1
MF	GO:0044594	17-beta-hydroxysteroid dehydrogenase (NAD+) activity	1/57	14/18410	0.0424990907731617	0.207065538404332	0.167939263244238	AKR1C2	1
MF	GO:0004029	aldehyde dehydrogenase (NAD+) activity	1/57	15/18410	0.0454659070281044	0.207065538404332	0.167939263244238	ALDH2	1
MF	GO:0004953	icosanoid receptor activity	1/57	15/18410	0.0454659070281044	0.207065538404332	0.167939263244238	PPARG	1
MF	GO:0005041	low-density lipoprotein particle receptor activity	1/57	15/18410	0.0454659070281044	0.207065538404332	0.167939263244238	CD36	1
MF	GO:0005237	inhibitory extracellular ligand-gated ion channel activity	1/57	15/18410	0.0454659070281044	0.207065538404332	0.167939263244238	GABRE	1
MF	GO:0046965	nuclear retinoid X receptor binding	1/57	15/18410	0.0454659070281044	0.207065538404332	0.167939263244238	PPARG	1
MF	GO:0070492	oligosaccharide binding	1/57	15/18410	0.0454659070281044	0.207065538404332	0.167939263244238	SELL	1
MF	GO:0004030	aldehyde dehydrogenase [NAD(P)+] activity	1/57	16/18410	0.0484236913879521	0.207065538404332	0.167939263244238	ALDH2	1
MF	GO:0008191	metalloendopeptidase inhibitor activity	1/57	16/18410	0.0484236913879521	0.207065538404332	0.167939263244238	TIMP4	1
MF	GO:0016641	oxidoreductase activity, acting on the CH-NH2 group of donors, oxygen as acceptor	1/57	16/18410	0.0484236913879521	0.207065538404332	0.167939263244238	MAOA	1
MF	GO:0022821	potassium ion antiporter activity	1/57	16/18410	0.0484236913879521	0.207065538404332	0.167939263244238	SLC24A3	1
