# Supplementary material for: Identification of optimal feature genes in patients with thyroid associated ophthalmopathy and their relationship with immune infiltration: a bioinformatics analysis
Source: Front Endocrinol (Lausanne). 2023 Oct 13;14:1203120. doi: 10.3389/fendo.2023.1203120 (PMC10611488; doi:10.3389/fendo.2023.1203120)
Supplement: Supplementary file 2 [file DataSheet_2.zip › 2.GO+KEGG+DO/WGCNA.txt]

COX2
CBFA2T2
SELENOW
LZTS2
CAPNS1
RPL35
RPL11
RPL24
RPS13
RPL27
RPL34
RPS11
RPL9
TAF10
RPL30
ARF1
USP22
RPS25
RPL37
AP2B1
UBB
GABARAP
S100A11
RPL32
SF3B3
DDX24
RPS27
RPS15A
PEA15
SNRPD2
RPS21
RPL23
RPS23
MLF2
SSR4
PSMF1
RPS29
DAP
COX7C
SEC11A
VAMP3
CSNK2B
LRP10
RPL37A
SUPT4H1
RPL41
ATP6V1F
SNW1
EIF3H
COX7A2
PHB2
RPS17
NDUFS5
SNRPA
ADAR
RTL8C
CIB1
RPL38
UQCR11
UQCRH
CDK4
RAB13
NDUFA1
ATP5PF
COX5B
NUTF2
DBI
DEDD
MEN1
PRKACA
RPL27A
NINJ1
RHOG
PCBD1
MRPL57
BBLN
DNAJC8
RAMP2
PI4KB
EFEMP2
AP3D1
NDUFB1
PFDN5
TNIP1
CDR1
ATP5ME
RBCK1
ADD1
BAZ1B
H2BC7
H2BC6
RPS14
HMGN2
ATP6V1E1
RPL39
HNRNPUL1
SUMO2
RPL22
TUBB4B
UBC
COPS7A
GPS2
DPM2
LSM2
POP7
TGFB1I1
APEX1
FBL
ZCCHC24
MXRA7
MGRN1
POLR2I
RPL35A
RPSA
ARMCX6
EIF3L
COPZ1
NDUFA4
TRMT112
WDR83OS
ATP5F1E
CTDSP1
FXYD6
TMEM214
VKORC1
BEX3
MEA1
COMMD9
GATAD2A
TMEM258
NDUFB4
TRAPPC2L
TIMM8B
UXT
NDUFA3
COPZ2
SPATA6
TCF7L1
SH3BGRL3
CUTA
MTCH1
UBA52
TMA7
ADGRA2
GLRX5
SHISA5
NDUFB9
MRPS21
TRIR
RNF181
NDUFB10
ERGIC1
MRPL36
SNHG16
OST4
MANBAL
CYSTM1
KRTCAP2
ZFAS1
TMEM219
SUMF2
ZNFX1
PPP1R9B
CPNE2
SMAP2
NDUFA11
COMMD6
ATP5MK
SNHG6
EPB41L4A-AS1
SMIM26
JDP2
SVBP
CDC42EP5
TMEM179B
ILRUN-AS1
LOC105376805
COX3
CILP2
CD300LG
LRRC15
CCDC69
NKD1
TFAP2B
CYGB
THRSP
MRAP
TWIST2
HNMT
HILPDA
TMEM37
TBC1D16
ITGA11
KCNIP2
ZMAT3
GNG4
SIK2
APOL6
GABRB2
CAVIN1
C14orf180
SLC66A1L
SH3D19
TRHDE-AS1
TNF
MGST1
PCDH9
RETSAT
EEPD1
MLEC
PTPRF
ACO2
TMBIM6
PRDX6
DHCR24
LGALS3BP
RPS20
MDH1
HADH
GPX4
NMT1
ADIPOR2
PHGDH
MGST3
ALDH2
CAT
FHL1
PEX19
SLC29A1
BNIP3
GDI1
ACSL1
PGM1
MEST
EPHX1
SFRP1
LAMA4
MTHFD1
FABP5
TRIM29
SPOCK2
PRKCD
FMOD
SYNPO
FAH
NIT1
ADM
HK2
ADAM12
CAPN6
PYGL
CAV1
SV2A
TLE1
UVRAG
ITGB1BP1
TF
MMD
HEBP2
LPL
GPRC5B
COBLL1
PRKAR2B
CA12
FABP4
CEBPA
TK2
NNAT
FADS3
COL11A1
MAOA
GAP43
GABRE
SELL
TFAP2A
ME3
THBS4
MAPK10
MAD1L1
AOC3
CSTA
GPC4
ITGA2
QPCT
SOD3
EHD2
CFD
HSD11B1
ATP2B4
CALB2
PDGFA
SCRG1
PPP1R1A
GHR
SRPX2
PDE10A
ASPH
SIX1
PLIN1
COL10A1
LEFTY2
ASPA
TIMP4
FOXD1
PF4
RARRES1
ANGPTL7
CD36
SLC26A4
MRAS
PTGER2
APMAP
CHAD
AQP7
CXCR2
THRB
CACNA2D1
ACO1
ASS1
LEP
GPC5
ADIPOQ
PRRG4
SGCG
ATP5MC3
SLC7A11
PFKFB1
PITX2
SHOX
CACNB4
CYB5A
CHP1
GPI
PCK1
EDN3
DRD5
PPARG
EZR
HADHA
CS
ESYT1
PLIN2
NDRG4
CRYAB
AZGP1
PLAAT3
CYTIP
ADH1B
GPR37
ITGA7
AKR1C2
SLC25A1
GYG2
MGLL
FTH1P5
PTGDS
FMO2
COL4A2
COL4A1
PXDN
ATP9A
RRAS
TLN2
TCF7L2
TBC1D2B
CIT
C2CD2
CREB3L1
TMEM158
SOSTDC1
COPG2IT1
G0S2
HIPK2
COL11A2
POLR2E
TUBB2B
BCAT1
SELENBP1
HSPB6
ADAMTS3
LINC01140
MINAR1
TRDV3
TRDC
RRAGC
NDUFC2
SLC38A1
MCCC1
STK26
BPNT2
SLC22A17
P3H2
RGCC
PALMD
ARRB1
TNS1
MTARC1
TMEM140
CD248
NPR3
ASPN
SLC24A3
RBP4
RASL11B
FKBP10
CIDEC
SLC47A1
ACSS3
CYTL1
KLHL12
HS3ST3A1
FOXL2
CYB5R2
ARHGEF40
CORIN
KERA
SLC19A3
GREM2
PSAT1
TSPAN14
ANGPT4
PECR
CIDEA
KLF15
TOB2
MYMX
SMOC1
GPR83
MAF1
GUCD1
SMIM3
BOK
RASD1
MGARP
LGALS12
C19orf12
HCAR1
NPFFR2
BEX2
HINT2
PRXL2A
AIFM2
GPAM
COX14
ELMOD3
OTUD6B-AS1
FAM89A
SLC27A1
RFLNB
FNDC1
FOXP4
MRAP2
DTX1
TSPAN11
RNF150
PPM1L
ADCY5
RSPO3
PLIN4
BTBD11
GPR146
SCGB3A2
ACOT4
TPRG1
CNTN3
SERTAD4-AS1
PLAAT5
FGF10
SLC25A51
TMEM132C
ACSS2
LVRN
KLB
RDH5
LOC102723493
HSD11B1-AS1
LINC00310
LINC01697
HEPACAM
TMEM154
RBP7
TMEM130
TMEM71
