# Supplementary material for: Identification of optimal feature genes in patients with thyroid associated ophthalmopathy and their relationship with immune infiltration: a bioinformatics analysis
Source: Front Endocrinol (Lausanne). 2023 Oct 13;14:1203120. doi: 10.3389/fendo.2023.1203120 (PMC10611488; doi:10.3389/fendo.2023.1203120)
Supplement: Supplementary file 3 [file DataSheet_3.zip]

Archive with 40 entries (35 files):
- 3.machine learning/
- 3.machine learning/1.svm/
- 3.machine learning/1.svm/.Rhistory
- 3.machine learning/1.svm/4.SVM-REF特征选择.R
- 3.machine learning/1.svm/GSE58331.txt
- 3.machine learning/1.svm/disease.txt
- 3.machine learning/1.svm/disease.xlsx
- 3.machine learning/1.svm/feature_svm.csv
- 3.machine learning/1.svm/msvmRFE.R
- 3.machine learning/1.svm/sample.txt
- 3.machine learning/1.svm/svm-accuracy.pdf
- 3.machine learning/1.svm/svm-error.pdf
- 3.machine learning/2.lasso/
- 3.machine learning/2.lasso/.Rhistory
- 3.machine learning/2.lasso/GSE58331.txt
- 3.machine learning/2.lasso/disease.txt
- 3.machine learning/2.lasso/geneCoef.xls
- 3.machine learning/2.lasso/importance.pdf
- 3.machine learning/2.lasso/lasso.pdf
- 3.machine learning/2.lasso/lassoset.txt
- 3.machine learning/2.lasso/lasso特征选择.R
- 3.machine learning/2.lasso/sample.txt
- 3.machine learning/3.randomForest/
- 3.machine learning/3.randomForest/.Rhistory
- 3.machine learning/3.randomForest/GSE58331.txt
- 3.machine learning/3.randomForest/disease.txt
- 3.machine learning/3.randomForest/forest.pdf
- 3.machine learning/3.randomForest/importance.pdf
- 3.machine learning/3.randomForest/randomForest随机森林特征选择.R
- 3.machine learning/3.randomForest/rfGenes.xls
- 3.machine learning/3.randomForest/sample.txt
- 3.machine learning/3.randomForest/新建 XLS 工作表.xls
- 3.machine learning/4.venn/
- 3.machine learning/4.venn/.Rhistory
- 3.machine learning/4.venn/LASSO.txt
- 3.machine learning/4.venn/OFGs.pdf
- 3.machine learning/4.venn/OFGs.txt
- 3.machine learning/4.venn/RF.txt
- 3.machine learning/4.venn/SVM.txt
- 3.machine learning/4.venn/venn.R
