# Supplementary material for: Identification of optimal feature genes in patients with thyroid associated ophthalmopathy and their relationship with immune infiltration: a bioinformatics analysis
Source: Front Endocrinol (Lausanne). 2023 Oct 13;14:1203120. doi: 10.3389/fendo.2023.1203120 (PMC10611488; doi:10.3389/fendo.2023.1203120)
Supplement: Supplementary file 3 [file DataSheet_3.zip › 3.machine learning/1.svm/disease.xlsx]

## Sheet: Sheet1
LINC01697
KLB
SGCG
APOL6
TBC1D2B
LINC01140
ACO1
TMEM37
HNMT
TRHDE-AS1
TLN2
FAM89A
BCAT1
HCAR1
MMD
EZR
CCDC69
TMEM132C
RSPO3
PALMD
GHR
TRDC
CSTA
TRDV3
SRPX2
ALDH2
MEST
COL11A2
MGST1
SLC24A3
RDH5
ANGPTL7
TFAP2B
CAT
ASPA
GABRE
PPP1R1A
LVRN
CHAD
MRAP
SLC19A3
PLIN1
SCRG1
AKR1C2
SMIM3
NPR3
PRKAR2B
ADIPOQ
GPAM
BOK
CEBPA
MAOA
CD36
TIMP4
PPARG
CYTIP
GYG2
FABP4
CIDEC
CD300LG
ADH1B
SELL
KERA
