# Supplementary material for: Identification of optimal feature genes in patients with thyroid associated ophthalmopathy and their relationship with immune infiltration: a bioinformatics analysis
Source: Front Endocrinol (Lausanne). 2023 Oct 13;14:1203120. doi: 10.3389/fendo.2023.1203120 (PMC10611488; doi:10.3389/fendo.2023.1203120)
Supplement: Supplementary file 3 [file DataSheet_3.zip › 3.machine learning/1.svm/feature_svm.csv]

	FeatureName	FeatureID	AvgRank
1	KLB	2	3.1
2	TBC1D2B	5	6.7
3	TMEM132C	18	10.9
4	FABP4	58	11.1
5	EZR	16	11.2
6	CIDEC	59	11.6
7	SGCG	3	12.8
8	ALDH2	26	12.9
9	PRKAR2B	47	12.9
10	MRAP	40	13
11	LINC01697	1	14.3
12	PALMD	20	14.8
13	CEBPA	51	17.6
14	SRPX2	25	20.3
15	LVRN	38	21
16	GHR	21	21.3
17	HNMT	9	22.1
18	AKR1C2	44	22.1
19	LINC01140	6	23.3
20	CSTA	23	23.7
21	ADH1B	61	24.7
22	SELL	62	24.8
23	TIMP4	54	25.8
24	FAM89A	12	28
25	GPAM	49	29.3
26	GYG2	57	30.8
27	KERA	63	30.9
28	SCRG1	43	31.8
29	CD300LG	60	33.4
30	BOK	50	33.7
31	TMEM37	8	34.4
32	MGST1	29	35.2
33	NPR3	46	36.1
34	GABRE	36	36.5
35	CD36	53	36.7
36	HCAR1	14	37.1
37	SLC24A3	30	37.5
38	CHAD	39	38.4
39	BCAT1	13	38.5
40	APOL6	4	38.9
41	RDH5	31	40
42	PLIN1	42	40.3
43	MAOA	52	40.7
44	PPARG	55	40.9
45	ANGPTL7	32	41
46	PPP1R1A	37	41.1
47	CYTIP	56	43.3
48	SMIM3	45	43.6
49	TRDC	22	43.9
50	ACO1	7	44.1
51	MEST	27	44.6
52	RSPO3	19	45.1
53	CAT	34	45.1
54	CCDC69	17	46
55	COL11A2	28	47.8
56	TRDV3	24	48
57	ADIPOQ	48	48
58	MMD	15	49
59	ASPA	35	49.1
60	TRHDE-AS1	10	50
61	TLN2	11	50.4
62	SLC19A3	41	52.3
63	TFAP2B	33	52.5
