# Supplementary material for: Identification of optimal feature genes in patients with thyroid associated ophthalmopathy and their relationship with immune infiltration: a bioinformatics analysis
Source: Front Endocrinol (Lausanne). 2023 Oct 13;14:1203120. doi: 10.3389/fendo.2023.1203120 (PMC10611488; doi:10.3389/fendo.2023.1203120)
Supplement: Supplementary file 3 [file DataSheet_3.zip › 3.machine learning/2.lasso/geneCoef.xls]

Gene	Coef
(Intercept)	16.8257060910571
LINC01697	-0.107519428580978
KLB	-0.378935533762769
SGCG	-0.940731161037297
TBC1D2B	-1.19850563570841
LINC01140	-0.0962528987075485
TMEM37	-0.51173677822169
BCAT1	-0.291668055473286
EZR	1.04621175119163
