# Supplementary material for: Identification of optimal feature genes in patients with thyroid associated ophthalmopathy and their relationship with immune infiltration: a bioinformatics analysis
Source: Front Endocrinol (Lausanne). 2023 Oct 13;14:1203120. doi: 10.3389/fendo.2023.1203120 (PMC10611488; doi:10.3389/fendo.2023.1203120)
Supplement: Supplementary file 3 [file DataSheet_3.zip › 3.machine learning/3.randomForest/disease.txt]

HNMT
TMEM37
APOL6
TRHDE-AS1
ACO1
SGCG
TLN2
TBC1D2B
LINC01140
KLB
LINC01697
