# Supplementary material for: Identification of optimal feature genes in patients with thyroid associated ophthalmopathy and their relationship with immune infiltration: a bioinformatics analysis
Source: Front Endocrinol (Lausanne). 2023 Oct 13;14:1203120. doi: 10.3389/fendo.2023.1203120 (PMC10611488; doi:10.3389/fendo.2023.1203120)
Supplement: Supplementary file 3 [file DataSheet_3.zip › 3.machine learning/3.randomForest/rfGenes.xls]

Gene	importance
KLB	4.13784953266994
APOL6	4.0099168335713
TBC1D2B	3.84478925836069
LINC01140	2.93740058299305
SGCG	2.11438067010648
TMEM37	1.8698373237875
ACO1	1.80488370372439
TLN2	1.43816693344004
LINC01697	0.506471306471308
TRHDEafafAS1	0.257222222222222
HNMT	0.208333333333333
