# Supplementary material for: Identification of optimal feature genes in patients with thyroid associated ophthalmopathy and their relationship with immune infiltration: a bioinformatics analysis
Source: Front Endocrinol (Lausanne). 2023 Oct 13;14:1203120. doi: 10.3389/fendo.2023.1203120 (PMC10611488; doi:10.3389/fendo.2023.1203120)
Supplement: Supplementary file 3 [file DataSheet_3.zip › 3.machine learning/4.venn/SVM.txt]

KLB
TBC1D2B
TMEM132C
FABP4
EZR
CIDEC
SGCG
ALDH2
PRKAR2B
MRAP
LINC01697
PALMD
CEBPA
SRPX2
LVRN
GHR
HNMT
AKR1C2
LINC01140
CSTA
ADH1B
SELL
TIMP4
FAM89A
GPAM
GYG2
KERA
SCRG1
CD300LG
BOK
TMEM37
MGST1
NPR3
