# Supplementary material for: Identification of optimal feature genes in patients with thyroid associated ophthalmopathy and their relationship with immune infiltration: a bioinformatics analysis
Source: Front Endocrinol (Lausanne). 2023 Oct 13;14:1203120. doi: 10.3389/fendo.2023.1203120 (PMC10611488; doi:10.3389/fendo.2023.1203120)
Supplement: Supplementary file 4 [file DataSheet_4.zip]

Archive with 17 entries (16 files):
- 4.ROC+nomogram/
- 4.ROC+nomogram/.Rhistory
- 4.ROC+nomogram/GSE58331.txt
- 4.ROC+nomogram/KLB_P.pdf
- 4.ROC+nomogram/LINC01140_P.pdf
- 4.ROC+nomogram/LINC01697_P.pdf
- 4.ROC+nomogram/OFGs.txt
- 4.ROC+nomogram/ROC.R
- 4.ROC+nomogram/SGCG_P.pdf
- 4.ROC+nomogram/TBC1D2B_P.pdf
- 4.ROC+nomogram/TMEM37_P.pdf
- 4.ROC+nomogram/coefficients.txt
- 4.ROC+nomogram/hub.txt
- 4.ROC+nomogram/nomogram.R
- 4.ROC+nomogram/nomogram.pdf
- 4.ROC+nomogram/sample.txt
- 4.ROC+nomogram/诊断ROC.pdf
