# Supplementary material for: Identification of optimal feature genes in patients with thyroid associated ophthalmopathy and their relationship with immune infiltration: a bioinformatics analysis
Source: Front Endocrinol (Lausanne). 2023 Oct 13;14:1203120. doi: 10.3389/fendo.2023.1203120 (PMC10611488; doi:10.3389/fendo.2023.1203120)
Supplement: Supplementary file 4 [file DataSheet_4.zip › 4.ROC+nomogram/ROC.R]

library(pROC)
library(ggplot2)


C="C"
afcol="green"
hub="OFGs.txt" 

exp=read.table("GSE58331.txt",sep = "\t",header = F,check.names = F)
exp=t(exp)
colnames(exp)=exp[1,]
exp=exp[2:nrow(exp),]
colnames(exp)[1]="ID"
cli=read.table("sample.txt",sep = "\t",header = F,check.names = F)         #载入临床性状数据
cli[,2]=ifelse(cli[,2]==C,0,1)
colnames(cli)=c("ID","P")
af=merge(cli,exp,by = "ID")
af[,3:ncol(af)]=lapply(af[,3:ncol(af)],as.numeric)

genes=read.table(hub,sep = " ",header = F,check.names = F)[,1]
genes=intersect(colnames(af),genes)
nomoscore=(read.table("nomoscore.txt",sep = "\t",header = T,check.names = F)[rownames(af),])[,"nomoscore"]
af$nomoscore=as.numeric(nomoscore)

for (i in c(genes,"nomoscore")) {
  for (j in c("P")) {              
afroc=roc(af[,j],af[,i])
print(paste0(auc(afroc),"_",i,"_",j))


pdf(file=paste0(i,"_",j,".pdf"), width=6, height=6)
plot(afroc, print.auc=TRUE, auc.polygon=TRUE,axes=FALSE, grid.col=c("green", "red"), max.auc.polygon=TRUE,auc.polygon.col=afcol, print.thres=F,main=i)
dev.off()
