# Supplementary material for: Identification of optimal feature genes in patients with thyroid associated ophthalmopathy and their relationship with immune infiltration: a bioinformatics analysis
Source: Front Endocrinol (Lausanne). 2023 Oct 13;14:1203120. doi: 10.3389/fendo.2023.1203120 (PMC10611488; doi:10.3389/fendo.2023.1203120)
Supplement: Supplementary file 4 [file DataSheet_4.zip › 4.ROC+nomogram/coefficients.txt]

ID	fit$coefficients
KLB	-0.885873756550623
TBC1D2B	-2.35456355100093
LINC01140	-1.09118301798427
SGCG	-3.30349695051448
TMEM37	-1.72479482166216
LINC01697	0.998050731878186
