# Supplementary material for: Identification of optimal feature genes in patients with thyroid associated ophthalmopathy and their relationship with immune infiltration: a bioinformatics analysis
Source: Front Endocrinol (Lausanne). 2023 Oct 13;14:1203120. doi: 10.3389/fendo.2023.1203120 (PMC10611488; doi:10.3389/fendo.2023.1203120)
Supplement: Supplementary file 4 [file DataSheet_4.zip › 4.ROC+nomogram/hub.txt]

KLB
TBC1D2B
LINC01140
SGCG
TMEM37
LINC01697
