# Supplementary material for: Identification of optimal feature genes in patients with thyroid associated ophthalmopathy and their relationship with immune infiltration: a bioinformatics analysis
Source: Front Endocrinol (Lausanne). 2023 Oct 13;14:1203120. doi: 10.3389/fendo.2023.1203120 (PMC10611488; doi:10.3389/fendo.2023.1203120)
Supplement: Supplementary file 4 [file DataSheet_4.zip › 4.ROC+nomogram/nomogram.R]

library(tidyverse)
library(corrplot)
library(ggplot2)
library(ggcorrplot)
install.packages("ggcorrplot")

expFile="CIBERSORT-Results.txt" 
rt=read.table(expFile,sep="\t",header=T,check.names=F)
data=rt
data<- data[,-26] 
data<- data[,-25] 
data<- data[,-24] 
data<- data[,-8] 
data<- data[,-21] 

rownames(data) <- data[,1]
data <- data[,-1]

corrplot(as.matrix(data))
p <- ggcorrplot(data)
