# Supplementary material for: Identification of optimal feature genes in patients with thyroid associated ophthalmopathy and their relationship with immune infiltration: a bioinformatics analysis
Source: Front Endocrinol (Lausanne). 2023 Oct 13;14:1203120. doi: 10.3389/fendo.2023.1203120 (PMC10611488; doi:10.3389/fendo.2023.1203120)
Supplement: Supplementary file 5 [file DataSheet_5.zip]

Archive with 20 entries (19 files):
- 5.cibersort/
- 5.cibersort/.Rhistory
- 5.cibersort/58331_group.txt
- 5.cibersort/CIBERSORT-Results-all.txt
- 5.cibersort/CIBERSORT-Results.txt
- 5.cibersort/CIBERSORT-result-all-group.txt
- 5.cibersort/CIBERSORT.R
- 5.cibersort/LM22.txt
- 5.cibersort/Rplot.pdf
- 5.cibersort/Rplot01.pdf
- 5.cibersort/Rplot02.pdf
- 5.cibersort/Rplot03.pdf
- 5.cibersort/cibersort-58331.R
- 5.cibersort/corrplot.R
- 5.cibersort/exp583anterior.txt
- 5.cibersort/exp583anterior_tao.txt
- 5.cibersort/group.txt
- 5.cibersort/res_cibersort.Rdata
- 5.cibersort/vioplot.R
- 5.cibersort/vioplot.pdf
