# Supplementary material for: Identification of optimal feature genes in patients with thyroid associated ophthalmopathy and their relationship with immune infiltration: a bioinformatics analysis
Source: Front Endocrinol (Lausanne). 2023 Oct 13;14:1203120. doi: 10.3389/fendo.2023.1203120 (PMC10611488; doi:10.3389/fendo.2023.1203120)
Supplement: Supplementary file 5 [file DataSheet_5.zip › 5.cibersort/58331_group.txt]

	group
GSM1407182	TAO
GSM1407183	TAO
GSM1407184	TAO
GSM1407185	TAO
GSM1407186	TAO
GSM1407187	TAO
GSM1407188	TAO
GSM1407189	TAO
GSM1407190	TAO
GSM1407191	TAO
GSM1407192	TAO
GSM1407193	TAO
GSM1407194	TAO
GSM1407197	TAO
GSM1407198	TAO
GSM1407201	TAO
GSM1407205	TAO
GSM1407207	TAO
GSM1407208	TAO
GSM1407209	TAO
GSM1407210	TAO
GSM1407211	TAO
GSM1407212	TAO
GSM1407213	TAO
GSM1407214	TAO
GSM1407215	TAO
GSM1407216	TAO
GSM1407218	Normal
GSM1407219	Normal
GSM1407220	Normal
GSM1407221	Normal
GSM1407222	Normal
GSM1407223	Normal
GSM1407224	Normal
GSM1407225	Normal
GSM1407226	Normal
GSM1407227	Normal
GSM1407228	Normal
GSM1407229	Normal
GSM1407230	Normal
GSM1407231	Normal
GSM1407232	Normal
GSM1407234	Normal
GSM1407239	Normal
GSM1407241	Normal
GSM1407242	Normal
GSM1407244	Normal
GSM1407245	Normal
GSM1407246	Normal
