# Supplementary material for: Identification of optimal feature genes in patients with thyroid associated ophthalmopathy and their relationship with immune infiltration: a bioinformatics analysis
Source: Front Endocrinol (Lausanne). 2023 Oct 13;14:1203120. doi: 10.3389/fendo.2023.1203120 (PMC10611488; doi:10.3389/fendo.2023.1203120)
Supplement: Supplementary file 5 [file DataSheet_5.zip › 5.cibersort/CIBERSORT-Results-all.txt]

	B cells naive	B cells memory	Plasma cells	T cells CD8	T cells CD4 naive	T cells CD4 memory resting	T cells follicular helper	T cells regulatory (Tregs)	T cells gamma delta	NK cells resting	NK cells activated	Monocytes	Macrophages M0	Macrophages M1	Macrophages M2	Dendritic cells resting	Dendritic cells activated	Mast cells resting	Mast cells activated	Neutrophils
GSM1407182	0.0330012845192839	0	0.119558549213476	0.00800013138866567	0.03361947902749	0	0.127343471398436	0.0120736361557658	0	0.0106986361961333	0.0578848519880103	0	0	0.0190472305237314	0.350149498086415	0	0	0.228623231502593	0	0
GSM1407183	0.0493109135358599	0	0.11823504330021	0	0.0117662602489513	0.0867485197181613	0.0433200143265411	0.00457082642943332	0	0.0126454458032303	0.0310511856034216	0	0	0.0126118399108746	0.388758841224023	0.0202320323556804	0.0182025386426393	0.202546538900975	0	0
GSM1407184	0.0295021585939826	0	0.18530882985087	0	0.0109839119155076	0.157890790053703	0.0421209895524881	0.00252072867600941	0.00456349585881716	0.00636349124460923	0.0208159600943892	0.0680079876375899	0	0.0361211895447131	0.203378813579064	0.00490400074233043	0	0.225238413533929	0	0.0022792391219971
GSM1407185	0.0286979601546046	0	0.140473538247905	0.0311211129966582	0	0.0857117019067044	0.114511864776258	0.0674745541823871	0	0.131644175534418	0	0	0.0120345583492846	0.0295538055001494	0.261235057723176	0.0122090528464184	0	0	0.0853326177820364	0
GSM1407186	0.0299982145800415	0	0.101226500425465	0	0.0334643156718285	0.134399914407784	0.0279637378703175	0.0180494626008488	0	0	0.067274514625036	0.0179769079924888	0	0.0286985608007792	0.269810611356327	0.0321513658915792	0	0.238985893777504	0	0
GSM1407187	0.0542866202700146	0	0.186165913252083	0.0296207223188557	0.00536916418096992	0.0241273032457624	0.126358221687568	0.085996963020443	0	0.0634465890704723	0	0.00434866685754975	0.007387595043434	0.0435752389101405	0.242404414433697	0.0772053613441065	0	0	0.0415215889589412	0.00818563740596143
GSM1407188	0	0.00854947661682682	0.167482931435507	0	0.105995950058936	0.0976652302087877	0.000406637477703534	0.0814140994212487	0	0.0582676864262481	0.00630280746508452	0	0.24185991201517	0.0209739499834761	0.0835349485513453	0.0246943373272407	0	0	0.0580212614647694	0.0448307715476552
GSM1407189	0	0	0.238427665483041	0	0.0709093265316687	0.0292519820958514	0.0868028226149171	0.0066138856312809	0	0.0115793427900594	0.0369856015858302	0	0	0.00666466820802728	0.343355113741872	0.00514858122415887	0	0.128656883427599	0.0356041266656939	0
GSM1407190	0	0.0333074967392588	0.155901245276289	0	0.14603467442524	0	0.0399297191228725	0.0232803689911971	0	0.0941378057483486	0	0	0	0.0600075680176701	0.224024142506723	0.0577563614841018	0	0.0266569339397071	0.0911968282334739	0.0477668555151181
GSM1407191	0	0.043137742916784	0.0747087508351405	0	0	0.193667170239749	0.0117014012821059	0.0224700522168688	0	0.0286110795898334	0	0	0	0.0167475238348504	0.230583301763168	0.035422584747048	0	0.246150301128617	0	0.096800091445835
GSM1407192	0	0.00432715266853916	0.56529605429501	0.00813637700526046	0.0754209270713689	0	0.00393889795909845	0.0650207766502829	0.017923396998624	0	0	0	0.0103999003145094	0.0142581591697322	0.115905818391289	0.0158357600881158	0	0	0.10353677938817	0
GSM1407193	0	0.0200915045065096	0.226195323250829	0	0.0806758626372187	0	0.121336497477722	0.0616715977976241	0	0.171572984653296	0	0	0.0266365878431007	0.019236808671216	0.190529672935416	0.00296188207517773	0	0	0.0790912781518906	0
GSM1407194	0	0.0402181529352699	0.29395229044633	0.0257175250507938	0.0944141590863351	0	0.104962313730606	0.0760407418381328	0	0.0667526567170545	0	0	0.00146647451085142	0.0115873241857136	0.23988178401008	0	0	0.0137882673799358	0.0312183101088978	0
GSM1407197	0	0.000116312639727208	0.241493026440276	0	0.102866616467371	0	0.0670811811262657	0.0294849774000978	0	0.0972892303635207	0	0	0	0.00450984938490479	0.323388718759853	0.0169653346042172	0	0.116804752813767	0	0
GSM1407198	0.0395043202307287	0	0.331714087399521	0.04470398807348	0.0464153248584997	0	0.138278843061095	0	0	0.0337467834639874	0.0118624828496216	0	0.031589497159794	0.0301717253665605	0.204669681736221	0.0410896547573155	0	0.0183463298979478	0.027907281145228	0
GSM1407201	0	0	0.230468996948984	0	0.0923532410691833	0	0.0811389230471926	0.0150339891594217	0	0.0897551305697738	0	0	0	0.00932176393535519	0.441683883599279	0.00511998639643978	0	0.00843978078775603	0.0266843044866147	0
GSM1407205	0	0	0.422291850624513	0	0.0485146807529598	0.119453571803849	0.0194536923533232	0.0371436094854449	0	0.0671283303642373	0.0564221427900398	0	0.0508153857832431	0.0297471902859287	0.0881126869694184	0.0223995157628832	0	0.0107397092837578	0.0277776337404013	0
GSM1407207	0.0715654160586997	0	0.0373198707404673	0.000362202437373568	0	0.196861211773862	0.0146698610696634	0	0	0.0244934880332096	0.00248112012677632	0	0	0.00509236518469651	0.316786252630157	0.0241469578394752	0.00673542954021998	0.178313995213825	0	0.121171829351575
GSM1407208	0.0488985773948604	0	0.0744499411799706	0.0347805791972721	0	0.0985239263219279	0.00830751558380756	0.0385143982530925	0	0	0.0295293510081026	0	0	0.0144493822675256	0.343401178425453	0.00596267083886185	0.0166113279191476	0.274848541941921	0	0.0117226096680571
GSM1407209	0.058583013473203	0	0.0462541156129375	0.0251240450834574	0	0.0296272297056307	0.0337602168524921	0.0604792837668574	0	0.0830829540233672	0	0.0258479259220794	0	0	0.313723931339487	0	0	0.100793326112408	0	0.22272395810808
GSM1407210	0.0101510711048822	0	0.259134559333864	0	0.0332392161708695	0	0.158325038806099	0.0152525429890695	0	0.106831174239085	0	0	0.045203245173005	0.0444501504234538	0.178493325323112	0.0331890278403151	0	0.100902470319356	0.0085276540131197	0.00630052426376878
GSM1407211	0.00405727687597259	0	0.0522540844800322	0	0	0.13067414865942	0.00149465145152678	0	0.0376826690396531	0.00559391211020796	0.00135134886253682	0	0	0.030583002793357	0.478734813327937	0	0	0.257574092399357	0	0
GSM1407212	0.0125724408140019	0	0.231801412145674	0	0.0127045409078888	0.0281568707062367	0.0223611150232124	0.0279509463848142	0	0.0325859271647125	0	0	0	0.0244815646527565	0.42432352091538	0.0104077958387112	0	0.172653865446612	0	0
GSM1407213	0	0.11041468565956	0.272751345126571	0	0.107056507343488	0	0.0300434847047762	0.0360967978059576	0.0508954991743355	0	0.00200296466245149	0	0	0.0172885119244158	0.232719951415167	0.0427273703254952	0	0.0980028818577827	0	0
GSM1407214	0	0.00261512170235238	0.193275614495897	0.0401251945289845	0.00351326400076037	0.0384506083497492	0.141684542719559	0.0203123577564376	0	0.0783036943045668	0.0182117693062099	0	0	0.00146037296724191	0.339050033410845	0.0729354806622428	0	0	0.0500619457951541	0
GSM1407215	0.0304921054891906	0	0.212589345804789	0	0.0633969985921345	0	0.0494062391154225	0	0	0.0035364018766539	0.0225145923000842	0	0	0.0124946949134464	0.432163115576646	0	0	0.173406506331633	0	0
GSM1407216	0	0.0245166640297755	0.266006178081508	0.0149399336418007	0	0.0761666402360894	0.0848051851266628	0.119788977699214	0	0	0.11987858712146	0	0.0518284702457897	0.035932975093261	0.0839796618488744	0.0461207457813708	0	0.0760359810941944	0	0
GSM1407218	0	0	0.161404853228294	0	0.132769896172562	0	0.004325605814653	0.0430406234803276	0.0178314260936582	0.098039414275317	0	0.019058529936431	0	0.000697673587038538	0.288702760279699	0.0558189595418672	0	0.178310257590152	0	0
GSM1407219	0.0638202973986232	0	0.084556475805113	0	0	0.105406700986201	0.0165049117177826	0.0814664866476221	0	0.0152130483735273	0.0389415301874028	0	0	0.0192423863847047	0.419529577303249	0.00793641218338934	0	0.147382173012384	0	0
GSM1407220	0.00564338685574593	0	0.0622086725744604	0	0	0.167029670942653	0.0296142170624398	0.00323849918727546	0.0447934927474445	0	0.0116299193782778	0.00300225613356943	0	0.0114621552702815	0.358321603244816	0.000959639819127142	0	0.302096486783909	0	0
GSM1407221	0	0	0.149406907059733	0	0	0.234590220316432	0.00123982850319602	0.0384558692960779	0	0	0.0400269337681599	0	0	0.0154845185817535	0.335227239688266	0.0156021768765691	0.00586519431406174	0.164101111595751	0	0
GSM1407222	0.0210091425193708	0	0.0920537299975488	0	0	0.114888963652208	0.00346129153683003	0.013073100252823	0	0.0227918178190926	0	0	0	0	0.535227160044619	0	0.00703459772674725	0.190460196450761	0	0
GSM1407223	0.0956398457548245	0	0.138548163061041	0.0157374712222075	0	0.143362184218349	0.0148392450484107	0.0797044687816641	0	0.0452630842707312	0.0144354800526629	0.0070803931567616	0	0.0214304083889337	0.293675778173869	0.026308229463648	0	0.103975248406897	0	0
GSM1407224	0.0569448699852561	0	0.239644351200952	0.0268990445461888	0	0.0370733121963196	0.0123605025429137	0.0592287173656057	0	0	0.0550692060203271	0	0	0.0129157764182461	0.229586801450924	0	0.00147694742939912	0.268800470843868	0	0
GSM1407225	0	0	0.0860654073955756	0.00484676531741368	0.114149822811144	0	0.0534655996261034	0.0202236950789253	0	0.0425311468412887	0.0102060606406932	0	0	0.0106986614617076	0.505689435673236	0	0	0.152123405153913	0	0
GSM1407226	0	0	0.146862296320733	0	0.0734278091088056	0	0.0487454725359855	0	0.00266497908278328	0.0145445574793793	0.00964703260109574	0	0	0	0.517266047297536	0.014555123853998	0.00489042618223964	0.167396255537444	0	0
GSM1407227	0	0.00568257845931912	0.142725706832005	0.0232947200927192	0.0128382303626833	0.0421320579875321	0	0.0369796973804603	0	0	0.0443745726600037	0	0	0.0133891253600914	0.368123222281376	0.00891203121421462	0	0.301548057369596	0	0
GSM1407228	0.0627914593384393	0	0.167790807795948	0.0349054522964572	0.0353803306584567	0	0.120122031345673	0	0	0.0598737831624716	0.013873452074043	0	0	0.0193097704482267	0.361992808219642	0	0	0.123960104660641	0	0
GSM1407229	0	0	0.178129357271699	0.0438879918512562	0	0.0330351504656602	0.00604252488180283	0.0392797790032471	0	0	0.0597761638791562	0	0	0.00851511630610574	0.491378620238124	0.0169191975197492	0	0.123036098583199	0	0
GSM1407230	0.0140260835728134	0	0.0472332923892866	0	0	0.12590959880391	0	0.00385248229496781	0	0.0294610286069307	0.0265646608315414	0.00550759023568689	0	0	0.518784244168384	0	0	0.228661019096479	0	0
GSM1407231	0.0170630470573994	0	0.108864508725637	0	0	0.0562697362476696	0.0342711488770385	0.0145849911433142	0.0136679403388968	0	0.0255238250149863	0	0	0.0105339558726406	0.525653833893456	0	0.00772674193100139	0.18584027089796	0	0
GSM1407232	0	0	0.201405190641748	0	0.152163010725417	0	0.00502721993741313	0.0444819059160726	0	0.0932449907286877	0	0.0256545983182663	0	0.0242605561647445	0.402180957779747	0	0	0.0253228412583177	0.0262587285295864	0
GSM1407234	0	0	0.0564444305525514	0	0.0242575236369142	0.0692368201953192	0	0.0154988842633477	0	0	0.0253887581761965	0.00353451016315408	0	0.00964443331326964	0.537172464254298	0.0166420361659412	0	0.242180139279008	0	0
GSM1407239	0.078052334729542	0	0.132113448997076	0	0	0.0730056083058443	0.0330436998768722	0.00404456500755604	0.012060204006717	0	0.0288097863417991	0	0	0.000761822117665887	0.399610172820138	0.00251061965250703	0.0115733571204191	0.224414381023863	0	0
GSM1407241	0	0	0.215895666541958	0.00423155011583935	0	0.0939923289611751	0.0222897062852751	0.0465135223442504	0	0.00929655751974747	0.0177412741770779	0	0	0.0231900973234807	0.372772058981385	0.0290365367885383	0	0.165040700961272	0	0
GSM1407242	0	0	0.219941765747898	0.100146205916805	0	0.0273765195652127	0.0780328556522603	0.0315444110280743	0	0.0559168473011281	0	0	0	0.0114019839590451	0.339787462680309	0.0103917128433215	0	0.125460235305946	0	0
GSM1407244	0.0470655592304449	0	0.125796161211631	0.0377207774194249	0.0425351260384037	0	0.024285425894781	0.0167433442949022	0	0.0169363496448512	0.0126959660930999	0	0	0	0.373380515767077	0	0	0.300281208233038	0	0.00255956617234516
GSM1407245	0.0632508049048382	0	0.15900358381541	0.0620031883015887	0	0.00441590256367546	0.00539353010353808	0.030170825026853	0	0	0.0573626247061816	0.00802003629009227	0	0.0181755786039432	0.302904726484631	0.0184534540730339	0	0.269584207073941	0	0.00126153805227341
GSM1407246	0	0.0166615199217833	0.280847222276894	0	0.0658276236325645	0	0.113184270347967	0.00585762462176364	0	0	0.0554287353151759	0	0	0.0238737850888117	0.343781989319734	0.0103026784896776	0	0.0817621229948936	0.002472427990735	0
