# Supplementary material for: Identification of optimal feature genes in patients with thyroid associated ophthalmopathy and their relationship with immune infiltration: a bioinformatics analysis
Source: Front Endocrinol (Lausanne). 2023 Oct 13;14:1203120. doi: 10.3389/fendo.2023.1203120 (PMC10611488; doi:10.3389/fendo.2023.1203120)
Supplement: Supplementary file 5 [file DataSheet_5.zip › 5.cibersort/CIBERSORT-Results.txt]

	B cells naive	B cells memory	Plasma cells	T cells CD8	T cells CD4 naive	T cells CD4 memory resting	T cells follicular helper	T cells regulatory (Tregs)	T cells gamma delta	NK cells resting	NK cells activated	Monocytes	Macrophages M0	Macrophages M1	Macrophages M2	Dendritic cells resting	Dendritic cells activated	Mast cells resting	Mast cells activated	Neutrophils
GSM1407182	0.0335435937786881	0	0.119739961492713	0.00798202793050582	0.0325779371168776	0	0.128691917934612	0.0137415671269719	0	0.010635895057686	0.0598027820042758	0	0	0.0191732502136491	0.338669174847371	0	0	0.23544189249665	0	0
GSM1407183	0.0495074472520171	0	0.118458605122962	0	0.011189019595709	0.0868575070873058	0.0437693766241222	0.00424407762117169	0	0.0121442132602657	0.0320874574710279	0	0	0.0125008716365959	0.386965360706808	0.020311503660815	0.0198370325982105	0.202127527362989	0	0
GSM1407184	0.0310497435636656	0	0.186288722859978	0	0.00771697435233845	0.15526368410563	0.0435162792228313	0.00286500180725722	0.00411362738910379	0.00621749592160449	0.02006965817217	0.0684255756786925	0	0.0369724523608059	0.204344286037105	0.00499383399409393	0	0.225806177041477	0	0.00235648749324644
GSM1407185	0.0287048784863165	0	0.140264953669298	0.0267903442294002	0	0.0890408904231165	0.114086611968717	0.0680106433905402	0	0.131288397211696	0	0	0.0115771783038433	0.0309669019440344	0.261283285759582	0.0125252998510287	0	0	0.0854606147624277	0
GSM1407186	0.0282887510888431	0	0.10213182880897	0	0.0357092996827682	0.132084819966376	0.0283701240437576	0.0183316801629663	0	0	0.0668839397003806	0.0177883123281741	0	0.0287791870863575	0.271270501691187	0.0320673044387328	0	0.238294251001486	0	0
GSM1407187	0.0476476482485526	0	0.188171798509665	0.0273847388187416	0.0131303928150479	0.0183467703944626	0.127751661750378	0.0837342710708829	0	0.0627147227314557	0	0.00394873241573248	0.00736088460857981	0.0439305123904579	0.246755128158173	0.0788110210610401	0	0.00193373850105867	0.0399609662425821	0.0084170122831892
GSM1407188	0	0.00789306460221697	0.16954557380824	0	0.108933840046259	0.0960485442732318	0	0.0817285237148624	0	0.0589216231872692	0.00569750778370568	0	0.239294104513688	0.0209963327968227	0.0846706617697308	0.024948907886162	0	0	0.0592668525361676	0.0420544630816445
GSM1407189	0	0	0.235964243996046	0	0.0703988241963447	0.0294246947963584	0.0858280421421991	0.00824462466539108	0	0.0103839830340542	0.0378865021125675	0	0	0.00640220619273533	0.345940450719548	0.00536286071846437	0	0.128720446805619	0.0354431206206729	0
GSM1407190	0	0.0346950348515033	0.15617506938528	0	0.14803376733417	0	0.040486297516065	0.0220705391612677	0	0.0920202995740344	0	0	0	0.0596355395666754	0.22364569638641	0.0575610484434813	0	0.0264217114132357	0.0916115687604137	0.0476434276074635
GSM1407191	0	0.0432385104103081	0.0748068025339459	0	0	0.193804400323008	0.0124705023000327	0.0221059487787577	0	0.0290241183204498	0	0	0	0.0166777713082658	0.230631257084958	0.0353031737646399	0	0.245112754686026	0	0.0968247604896076
GSM1407192	0	0.00563682526977804	0.56418066879981	0.00894304617139112	0.0744760683651578	0	0.00337345314681955	0.0652884924408931	0.0168268013252229	0	0	0	0.0106475001357051	0.0142599359387773	0.116750782537419	0.0157763317281985	0	0	0.103840094140827	0
GSM1407193	0	0.0197281653557872	0.225981857295383	0	0.0807087154117654	0	0.121661630392363	0.0614283960890586	0	0.171821580175844	0	0	0.0267933284331049	0.0192585572649582	0.190398929917435	0.00323345278066859	0	0	0.0789853868836312	0
GSM1407194	0	0.0429111578912177	0.2956964057829	0.0249825544250295	0.0938000968751316	0	0.10541254620822	0.0749232686448563	0	0.0645568211942257	0	0	0.00209386195409088	0.0111607292734725	0.239522990398636	0	0	0.014525496204012	0.0304140711482088	0
GSM1407197	0	0.000259296172189688	0.241742554265258	0	0.10241933262046	0	0.0670641642131376	0.0292823742665421	0	0.0970034812863763	0	0	0	0.00456757459456855	0.323431779777564	0.0170626615040488	0	0.117166781299854	0	0
GSM1407198	0.039676304740836	0	0.331162643380231	0.0446421360351927	0.0459188526508268	0	0.138084819754677	0	0	0.036540513060489	0.00980160132689433	0	0.0312302864653912	0.0301553702154489	0.205351808172834	0.0411450435744833	0	0.0166205858231146	0.0296700347995809	0
GSM1407201	0	0	0.23066118193961	0	0.0923048994352666	0	0.0811364944814151	0.0147211469079805	0	0.0889184081863552	0	0	0	0.00927422988268026	0.442536392064599	0.0051432466677366	0	0.00882946953623681	0.0264745308981201	0
GSM1407205	0	0	0.422786349533045	0	0.0504897021925295	0.112957024372286	0.020877832976221	0.0373682503387371	0	0.067425365846908	0.0568728545891919	0	0.050644795534698	0.0299172736410492	0.089104584673141	0.0227590007893474	0	0.0105031495188881	0.0282938159939587	0
GSM1407207	0.0712341094613567	0	0.0371544572102911	0.000388937690750478	0	0.198738993307683	0.014956415166946	0	0	0.0257885387690244	0.00171936522333227	0	0	0.00514271761555079	0.316206069643407	0.0240967749829191	0.00665696463210109	0.177254903411586	0	0.120661752885052
GSM1407208	0.0481737376927881	0	0.074468191870361	0.0351501565395064	0	0.098542773571089	0.00845300402846434	0.038752613911536	0	0	0.0300510684195961	0	0	0.014432466143414	0.34295535164192	0.00594274167152252	0.0166237532860733	0.274750058469084	0	0.0117040827546453
GSM1407209	0.0581069968808107	0	0.0459515112138308	0.0250475255447196	0	0.0317655739833799	0.0328883975149023	0.0602905801223975	0	0.0833694707678648	0	0.0263127426627933	0	0	0.312297725853676	0	0.00353490868311469	0.100594999256929	0	0.219839567515581
GSM1407210	0.0101555535119895	0	0.261431108007222	0	0.0277140983292931	0	0.158151827282784	0.0156851618210024	0	0.105587795148923	0	0	0.0458422565801648	0.0452146180160437	0.180035589991216	0.0335088915934935	0	0.10168564253477	0.00829385142557226	0.00669360575752526
GSM1407211	0.00409139561544025	0	0.0522286032050283	0	0	0.130805408586684	0.00156587565991959	0	0.0376721823010292	0.00540137405730898	0.0014260272943739	0	0	0.030571741475656	0.478738201049062	0	0	0.257499190755497	0	0
GSM1407212	0.0124671882535094	0	0.231475927317529	0	0.0128656535544241	0.0292005678542718	0.0220557304601985	0.0282396960893298	0	0.0326881253643279	0	0	0	0.0247018663886556	0.423878736987931	0.0101800956042084	0	0.172246412125614	0	0
GSM1407213	0	0.109032269667203	0.272198963423205	0	0.108240462081973	0	0.0302194492258882	0.0356076159916076	0.0504246711484244	0	0.00294158196697179	0	0	0.0173203203880195	0.23250599975295	0.0426612308658624	0	0.0988474354878951	0	0
GSM1407214	0	0.00296984503728397	0.193041757559274	0.0400240805024985	0.00356623533493441	0.0384543969805241	0.141507945928219	0.0201796841744822	0	0.0784861914242906	0.0181808011498466	0	0	0.00150053267133764	0.338697016008689	0.073383720945973	0	0	0.0500077922826476	0
GSM1407215	0.030387129424722	0	0.211955757618015	0	0.0641244501743229	0	0.0490960469259199	0	0	0.00277628570548393	0.0227955866838211	0	0	0.0124749225763931	0.432843387208193	0	0	0.17354643368313	0	0
GSM1407216	0	0.0239051504977562	0.265667517499318	0.016443593638028	0	0.0757076800532669	0.0845735833548307	0.119971779717618	0	0	0.1199359977923	0	0.051844225771258	0.0358555735037769	0.0840595796851425	0.0461646293244684	0	0.0758706891622359	0	0
