# Supplementary material for: Identification of optimal feature genes in patients with thyroid associated ophthalmopathy and their relationship with immune infiltration: a bioinformatics analysis
Source: Front Endocrinol (Lausanne). 2023 Oct 13;14:1203120. doi: 10.3389/fendo.2023.1203120 (PMC10611488; doi:10.3389/fendo.2023.1203120)
Supplement: Supplementary file 5 [file DataSheet_5.zip › 5.cibersort/CIBERSORT-result-all-group.txt]

Mixture	GSM1407182_treat	GSM1407183_treat	GSM1407184_treat	GSM1407185_treat	GSM1407186_treat	GSM1407187_treat	GSM1407188_treat	GSM1407189_treat	GSM1407190_treat	GSM1407191_treat	GSM1407192_treat	GSM1407193_treat	GSM1407194_treat	GSM1407197_treat	GSM1407198_treat	GSM1407201_treat	GSM1407205_treat	GSM1407207_treat	GSM1407208_treat	GSM1407209_treat	GSM1407210_treat	GSM1407211_treat	GSM1407212_treat	GSM1407213_treat	GSM1407214_treat	GSM1407215_treat	GSM1407216_treat	GSM1407218_con	GSM1407219_con	GSM1407220_con	GSM1407221_con	GSM1407222_con	GSM1407223_con	GSM1407224_con	GSM1407225_con	GSM1407226_con	GSM1407227_con	GSM1407228_con	GSM1407229_con	GSM1407230_con	GSM1407231_con	GSM1407232_con	GSM1407234_con	GSM1407239_con	GSM1407241_con	GSM1407242_con	GSM1407244_con	GSM1407245_con	GSM1407246_con
B cells naive	0.033001285	0.049310914	0.029502159	0.02869796	0.029998215	0.05428662	0	0	0	0	0	0	0	0	0.03950432	0	0	0.071565416	0.048898577	0.058583013	0.010151071	0.004057277	0.012572441	0	0	0.030492105	0	0	0.063820297	0.005643387	0	0.021009143	0.095639846	0.05694487	0	0	0	0.062791459	0	0.014026084	0.017063047	0	0	0.078052335	0	0	0.047065559	0.063250805	0
B cells memory	0	0	0	0	0	0	0.008549477	0	0.033307497	0.043137743	0.004327153	0.020091505	0.040218153	0.000116313	0	0	0	0	0	0	0	0	0	0.110414686	0.002615122	0	0.024516664	0	0	0	0	0	0	0	0	0	0.005682578	0	0	0	0	0	0	0	0	0	0	0	0.01666152
Plasma cells	0.119558549	0.118235043	0.18530883	0.140473538	0.1012265	0.186165913	0.167482931	0.238427665	0.155901245	0.074708751	0.565296054	0.226195323	0.29395229	0.241493026	0.331714087	0.230468997	0.422291851	0.037319871	0.074449941	0.046254116	0.259134559	0.052254084	0.231801412	0.272751345	0.193275614	0.212589346	0.266006178	0.161404853	0.084556476	0.062208673	0.149406907	0.09205373	0.138548163	0.239644351	0.086065407	0.146862296	0.142725707	0.167790808	0.178129357	0.047233292	0.108864509	0.201405191	0.056444431	0.132113449	0.215895667	0.219941766	0.125796161	0.159003584	0.280847222
T cells CD8	0.008000131	0	0	0.031121113	0	0.029620722	0	0	0	0	0.008136377	0	0.025717525	0	0.044703988	0	0	0.000362202	0.034780579	0.025124045	0	0	0	0	0.040125195	0	0.014939934	0	0	0	0	0	0.015737471	0.026899045	0.004846765	0	0.02329472	0.034905452	0.043887992	0	0	0	0	0	0.00423155	0.100146206	0.037720777	0.062003188	0
T cells CD4 naive	0.033619479	0.01176626	0.010983912	0	0.033464316	0.005369164	0.10599595	0.070909327	0.146034674	0	0.075420927	0.080675863	0.094414159	0.102866616	0.046415325	0.092353241	0.048514681	0	0	0	0.033239216	0	0.012704541	0.107056507	0.003513264	0.063396999	0	0.132769896	0	0	0	0	0	0	0.114149823	0.073427809	0.01283823	0.035380331	0	0	0	0.152163011	0.024257524	0	0	0	0.042535126	0	0.065827624
T cells CD4 memory resting	0	0.08674852	0.15789079	0.085711702	0.134399914	0.024127303	0.09766523	0.029251982	0	0.19366717	0	0	0	0	0	0	0.119453572	0.196861212	0.098523926	0.02962723	0	0.130674149	0.028156871	0	0.038450608	0	0.07616664	0	0.105406701	0.167029671	0.23459022	0.114888964	0.143362184	0.037073312	0	0	0.042132058	0	0.03303515	0.125909599	0.056269736	0	0.06923682	0.073005608	0.093992329	0.02737652	0	0.004415903	0
T cells follicular helper	0.127343471	0.043320014	0.04212099	0.114511865	0.027963738	0.126358222	0.000406637	0.086802823	0.039929719	0.011701401	0.003938898	0.121336497	0.104962314	0.067081181	0.138278843	0.081138923	0.019453692	0.014669861	0.008307516	0.033760217	0.158325039	0.001494651	0.022361115	0.030043485	0.141684543	0.049406239	0.084805185	0.004325606	0.016504912	0.029614217	0.001239829	0.003461292	0.014839245	0.012360503	0.0534656	0.048745473	0	0.120122031	0.006042525	0	0.034271149	0.00502722	0	0.0330437	0.022289706	0.078032856	0.024285426	0.00539353	0.11318427
T cells regulatory (Tregs)	0.012073636	0.004570826	0.002520729	0.067474554	0.018049463	0.085996963	0.081414099	0.006613886	0.023280369	0.022470052	0.065020777	0.061671598	0.076040742	0.029484977	0	0.015033989	0.037143609	0	0.038514398	0.060479284	0.015252543	0	0.027950946	0.036096798	0.020312358	0	0.119788978	0.043040623	0.081466487	0.003238499	0.038455869	0.0130731	0.079704469	0.059228717	0.020223695	0	0.036979697	0	0.039279779	0.003852482	0.014584991	0.044481906	0.015498884	0.004044565	0.046513522	0.031544411	0.016743344	0.030170825	0.005857625
T cells gamma delta	0	0	0.004563496	0	0	0	0	0	0	0	0.017923397	0	0	0	0	0	0	0	0	0	0	0.037682669	0	0.050895499	0	0	0	0.017831426	0	0.044793493	0	0	0	0	0	0.002664979	0	0	0	0	0.01366794	0	0	0.012060204	0	0	0	0	0
NK cells resting	0.010698636	0.012645446	0.006363491	0.131644176	0	0.063446589	0.058267686	0.011579343	0.094137806	0.02861108	0	0.171572985	0.066752657	0.09728923	0.033746783	0.089755131	0.06712833	0.024493488	0	0.083082954	0.106831174	0.005593912	0.032585927	0	0.078303694	0.003536402	0	0.098039414	0.015213048	0	0	0.022791818	0.045263084	0	0.042531147	0.014544557	0	0.059873783	0	0.029461029	0	0.093244991	0	0	0.009296558	0.055916847	0.01693635	0	0
NK cells activated	0.057884852	0.031051186	0.02081596	0	0.067274515	0	0.006302807	0.036985602	0	0	0	0	0	0	0.011862483	0	0.056422143	0.00248112	0.029529351	0	0	0.001351349	0	0.002002965	0.018211769	0.022514592	0.119878587	0	0.03894153	0.011629919	0.040026934	0	0.01443548	0.055069206	0.010206061	0.009647033	0.044374573	0.013873452	0.059776164	0.026564661	0.025523825	0	0.025388758	0.028809786	0.017741274	0	0.012695966	0.057362625	0.055428735
Monocytes	0	0	0.068007988	0	0.017976908	0.004348667	0	0	0	0	0	0	0	0	0	0	0	0	0	0.025847926	0	0	0	0	0	0	0	0.01905853	0	0.003002256	0	0	0.007080393	0	0	0	0	0	0	0.00550759	0	0.025654598	0.00353451	0	0	0	0	0.008020036	0
Macrophages M0	0	0	0	0.012034558	0	0.007387595	0.241859912	0	0	0	0.0103999	0.026636588	0.001466475	0	0.031589497	0	0.050815386	0	0	0	0.045203245	0	0	0	0	0	0.05182847	0	0	0	0	0	0	0	0	0	0	0	0	0	0	0	0	0	0	0	0	0	0
Macrophages M1	0.019047231	0.01261184	0.03612119	0.029553806	0.028698561	0.043575239	0.02097395	0.006664668	0.060007568	0.016747524	0.014258159	0.019236809	0.011587324	0.004509849	0.030171725	0.009321764	0.02974719	0.005092365	0.014449382	0	0.04445015	0.030583003	0.024481565	0.017288512	0.001460373	0.012494695	0.035932975	0.000697674	0.019242386	0.011462155	0.015484519	0	0.021430408	0.012915776	0.010698661	0	0.013389125	0.01930977	0.008515116	0	0.010533956	0.024260556	0.009644433	0.000761822	0.023190097	0.011401984	0	0.018175579	0.023873785
Macrophages M2	0.350149498	0.388758841	0.203378814	0.261235058	0.269810611	0.242404414	0.083534949	0.343355114	0.224024143	0.230583302	0.115905818	0.190529673	0.239881784	0.323388719	0.204669682	0.441683884	0.088112687	0.316786253	0.343401178	0.313723931	0.178493325	0.478734813	0.424323521	0.232719951	0.339050033	0.432163116	0.083979662	0.28870276	0.419529577	0.358321603	0.33522724	0.53522716	0.293675778	0.229586801	0.505689436	0.517266047	0.368123222	0.361992808	0.49137862	0.518784244	0.525653834	0.402180958	0.537172464	0.399610173	0.372772059	0.339787463	0.373380516	0.302904726	0.343781989
Dendritic cells resting	0	0.020232032	0.004904001	0.012209053	0.032151366	0.077205361	0.024694337	0.005148581	0.057756361	0.035422585	0.01583576	0.002961882	0	0.016965335	0.041089655	0.005119986	0.022399516	0.024146958	0.005962671	0	0.033189028	0	0.010407796	0.04272737	0.072935481	0	0.046120746	0.05581896	0.007936412	0.00095964	0.015602177	0	0.026308229	0	0	0.014555124	0.008912031	0	0.016919198	0	0	0	0.016642036	0.00251062	0.029036537	0.010391713	0	0.018453454	0.010302678
Dendritic cells activated	0	0.018202539	0	0	0	0	0	0	0	0	0	0	0	0	0	0	0	0.00673543	0.016611328	0	0	0	0	0	0	0	0	0	0	0	0.005865194	0.007034598	0	0.001476947	0	0.004890426	0	0	0	0	0.007726742	0	0	0.011573357	0	0	0	0	0
Mast cells resting	0.228623232	0.202546539	0.225238414	0	0.238985894	0	0	0.128656883	0.026656934	0.246150301	0	0	0.013788267	0.116804753	0.01834633	0.008439781	0.010739709	0.178313995	0.274848542	0.100793326	0.10090247	0.257574092	0.172653865	0.098002882	0	0.173406506	0.076035981	0.178310258	0.147382173	0.302096487	0.164101112	0.190460196	0.103975248	0.268800471	0.152123405	0.167396256	0.301548057	0.123960105	0.123036099	0.228661019	0.185840271	0.025322841	0.242180139	0.224414381	0.165040701	0.125460235	0.300281208	0.269584207	0.081762123
Mast cells activated	0	0	0	0.085332618	0	0.041521589	0.058021261	0.035604127	0.091196828	0	0.103536779	0.079091278	0.03121831	0	0.027907281	0.026684304	0.027777634	0	0	0	0.008527654	0	0	0	0.050061946	0	0	0	0	0	0	0	0	0	0	0	0	0	0	0	0	0.026258729	0	0	0	0	0	0	0.002472428
Neutrophils	0	0	0.002279239	0	0	0.008185637	0.044830772	0	0.047766856	0.096800091	0	0	0	0	0	0	0	0.121171829	0.01172261	0.222723958	0.006300524	0	0	0	0	0	0	0	0	0	0	0	0	0	0	0	0	0	0	0	0	0	0	0	0	0	0.002559566	0.001261538	0
