# Supplementary material for: Identification of optimal feature genes in patients with thyroid associated ophthalmopathy and their relationship with immune infiltration: a bioinformatics analysis
Source: Front Endocrinol (Lausanne). 2023 Oct 13;14:1203120. doi: 10.3389/fendo.2023.1203120 (PMC10611488; doi:10.3389/fendo.2023.1203120)
Supplement: Supplementary file 5 [file DataSheet_5.zip › 5.cibersort/cibersort-58331.R]

library(e1071)
library(parallel)
library(preprocessCore)
source("CIBERSORT.R")   
sig_matrix <- "LM22.txt"   
mixture_file = 'exp583anterior_tao.txt'  
res_cibersort <- CIBERSORT(sig_matrix, mixture_file, perm=100, QN=TRUE)
save(res_cibersort,file = "res_cibersort.Rdata")   

load("res_cibersort.Rdata")
res_cibersort <- res_cibersort[,1:22]   
ciber.res <- res_cibersort[,colSums(res_cibersort) > 0]   

mycol <- ggplot2::alpha(rainbow(ncol(ciber.res)), 0.7) 
par(bty="o", mgp = c(2.5,0.3,0), mar = c(2.1,4.1,2.1,10.1),tcl=-.25,las = 1,xpd = F)
barplot(as.matrix(t(ciber.res)),
        border = NA, 
        names.arg = rep("",nrow(ciber.res)), 
        yaxt = "n", 
        ylab = "Relative percentage", 
        col = mycol) 
axis(side = 2, at = c(0,0.2,0.4,0.6,0.8,1), 
     labels = c("0%","20%","40%","60%","80%","100%"))
legend(par("usr")[2]-0, 
       par("usr")[4], 
       legend = colnames(ciber.res), 
       xpd = T,
       fill = mycol,
       cex = 0.6, 
       border = NA, 
       y.intersp = 1,
       x.intersp = 0.2,
       bty = "n")
dev.off()   
write.table(ciber.res, file = "CIBERSORT-Results.txt",sep = "\t",row.names = T,col.names = NA,quote = F)

library(corrplot)
library(tidyverse)
expr <- read.table("exp583anterior_tao.txt",sep = "\t",row.names = 1,check.names = F,stringsAsFactors = F,header = T)
gene <- c("KLB","TBC1D2B","LINC01140","SGCG",'TMEM37',"LINC01697")
exp <- expr[gene,]
exp <- exp %>% t() %>% as.data.frame()
ciber <- read.table("CIBERSORT-Results.txt",sep = "\t",row.names = 1,check.names = F,stringsAsFactors = F,header = T)
ciber <- ciber[,1:22]
identical(rownames(ciber),rownames(exp))
class(exp$KLB)
class(ciber$`B cells naive`)
cor<-sapply(ciber,function(x,y) cor(x,y,method="spearman"),exp)
rownames(cor)<-colnames(exp)
cor_res <- cor.mtest(cor,
                     conf.level = 0.95)
cor <-cor[,-7]
cor <-cor[,-20]
corrplot(cor,
         method = "color",
         col=colorRampPalette(c("#01468b","white","#ee0000"))(100),
         addCoef.col = "black",
         tl.col="black",
         number.cex = 0.5,
         tl.cex = 0.7,
         cl.align = "l")
dev.off()

library(e1071)
library(parallel)
library(preprocessCore)
source("CIBERSORT.R")   
sig_matrix <- "LM22.txt"   
mixture_file = 'exp583anterior.txt'  
res_cibersort <- CIBERSORT(sig_matrix, mixture_file, perm=100, QN=TRUE)
save(res_cibersort,file = "res_cibersort.Rdata")   

load("res_cibersort.Rdata")
res_cibersort <- res_cibersort[,1:22]   
ciber.res <- res_cibersort[,colSums(res_cibersort) > 0]   
write.table(ciber.res, file = "CIBERSORT-Results-all.txt",sep = "\t",row.names = T,col.names = NA,quote = F)


library(tidyverse)
a <- read.table("CIBERSORT-Results-all.txt", sep = "\t",row.names = 1,check.names = F,header = T)
a <- a[,1:22]
b <- read.table("58331_group.txt", sep = "\t",row.names = 1,check.names = F,header = T)
class(b$group)
identical(rownames(a),rownames(b))
a$group <- b$group
a <- a %>% rownames_to_column("sample")
library(ggsci)
library(tidyr)
library(ggpubr)

b <- gather(a,key=CIBERSORT,value = Proportion,-c(group,sample))

ggboxplot(b, x = "CIBERSORT", y = "Proportion",
          fill = "group", palette = "lancet")+
  stat_compare_means(aes(group = group),
                     method = "wilcox.test",
                     label = "p.signif",
                     symnum.args=list(cutpoints = c(0, 0.001, 0.01, 0.05, 1),
                                      symbols = c("***", "**", "*", "ns")))+
  theme(text = element_text(size=10),
        axis.text.x = element_text(angle=45, hjust=1)) 
dev.off()
