# Supplementary material for: Identification of optimal feature genes in patients with thyroid associated ophthalmopathy and their relationship with immune infiltration: a bioinformatics analysis
Source: Front Endocrinol (Lausanne). 2023 Oct 13;14:1203120. doi: 10.3389/fendo.2023.1203120 (PMC10611488; doi:10.3389/fendo.2023.1203120)
Supplement: Supplementary file 5 [file DataSheet_5.zip › 5.cibersort/corrplot.R]

expFile="CIBERSORT-Results.txt" 
a=read.table(expFile,sep="\t",header=T,check.names=F)
a<-a[,-1]
rescor <- cor(a)
library(corrplot)
corrplot(rescor,
         method = "square",
         order = "hclust",
         tl.cex = 0.6,
         tl.col = "black")
resorp <- cor.mtest(rescor, conf.level = .95) 

p.mat <- resorp$p

corrplot(rescor,
         method = "color",
         order = "hclust",
         tl.cex = 0.6,
         tl.col = "black",
         p.mat = resorp$p, sig.level = c(.001, .01, .05),outline="white",
         insig = "label_sig",pch.cex = 0.6, pch.col = "black")
pdf(file="corrplot.pdf",width=7,height=7)
