# Supplementary material for: Identification of optimal feature genes in patients with thyroid associated ophthalmopathy and their relationship with immune infiltration: a bioinformatics analysis
Source: Front Endocrinol (Lausanne). 2023 Oct 13;14:1203120. doi: 10.3389/fendo.2023.1203120 (PMC10611488; doi:10.3389/fendo.2023.1203120)
Supplement: Supplementary file 5 [file DataSheet_5.zip › 5.cibersort/exp583anterior_tao.txt]

	GSM1407182	GSM1407183	GSM1407184	GSM1407185	GSM1407186	GSM1407187	GSM1407188	GSM1407189	GSM1407190	GSM1407191	GSM1407192	GSM1407193	GSM1407194	GSM1407197	GSM1407198	GSM1407201	GSM1407205	GSM1407207	GSM1407208	GSM1407209	GSM1407210	GSM1407211	GSM1407212	GSM1407213	GSM1407214	GSM1407215	GSM1407216
DDR1	4.9645377214898	5.30868290806122	5.30889273818367	6.32249630934694	5.45814700979592	5.15598974516327	4.13158066042857	4.04081240418367	4.38189492293878	5.78545428755102	4.43832925012245	4.36173960002041	4.0798663452449	4.21435739622449	4.283347536	4.68364835830612	4.68000569173469	6.30078329640816	5.11644488436735	5.79436906142857	5.39471683155102	4.67302490610204	5.02133109797959	4.38258047983673	5.10683691167347	4.47766971922449	4.71342364677551
RFC2	3.24870774934694	3.73676610293878	3.81956532406122	3.36001675326531	3.47036733453061	4.22714842332653	3.82288871802041	4.00978332910204	3.91950523059184	3.91420175383673	3.53146005232653	3.59350930632653	3.89362152787755	3.87662098708163	3.75862598134694	3.87086785228571	3.83181810677551	4.08449642138776	4.17068715197959	3.62423836036735	3.5711670527551	4.51960491379592	3.98152209777551	4.16968586628571	3.15689637034694	3.99165404853061	3.66377927620408
HSPA6	5.72531167363265	5.30264963034694	4.9786228772449	5.90451926302041	5.7381118524898	5.45224137834694	5.58724753742857	5.81439438602041	6.32249630934694	5.23821388302041	5.6872031355102	6.22768978504082	5.80365314544898	5.88515289763265	5.41813929757143	5.47515917891837	5.69607050144898	5.11298363002041	4.65265873489796	4.94080277573469	5.76779408795918	5.37336979704082	5.29403833871429	5.73887945716327	5.34251549255102	6.4088635222449	6.12433795210204
PAX8	5.97214761795918	5.296079905	5.72839890059184	6.66309822844898	5.66980589753061	5.88272138032653	6.03113965395918	5.97285205708163	5.58456111128571	5.4050664915102	5.6542905734898	6.56804685361224	6.05807769569388	5.81586730453061	5.96657345283673	5.66380212432653	5.91731817677551	5.05853719765306	5.474372047	5.67510217040816	5.80780918606122	5.61811820826531	5.55228246920408	5.97828245812245	5.75717514861225	5.56023835312245	5.70577123118367
GUCA1A	1.73357819416327	1.57555324685714	2.15225934077551	2.78248700593878	1.80446941685714	1.73535248253061	1.97657800722449	1.86240522081633	1.90842873969388	1.96686933397959	2.02949308661224	2.19534048795918	1.83782086214286	1.98610101777551	2.29180743969388	2.18351631163265	1.88767312536735	2.05648807757143	2.06983985155102	1.71934490314286	2.18796918071429	1.7864097672449	1.93178142040816	1.8405002524898	2.56521351383673	1.94544218967347	1.91011579308163
UBA7	6.2466081107551	5.70657933134694	5.80757553726531	5.66440653544898	5.51042391646939	6.21366458918367	6.18648063426531	6.02602213412245	5.9209546647551	5.53801238832653	6.02012833610204	6.4426393532449	6.03959038826531	6.36144586885714	6.09103813061224	5.87072801514286	6.0496614865102	5.48364580471429	5.55812304622449	5.99299202804082	6.25186373008163	5.59055929893878	5.61553733181633	4.86054528816326	5.35629014861224	6.42035179181633	5.27683602418367
THRA	7.36634475528571	6.45011604316327	6.91884738928571	5.98860647608163	6.8202994855102	6.82666353112245	6.04034937285714	6.16792783228571	6.11161462255102	6.6604205235102	6.19783174595918	5.88105564006122	6.14015667704082	6.38205562861225	5.49486664910204	6.46887629871429	6.02517790997959	6.83624871006122	6.7233837127551	6.70373295355102	6.89770572634694	6.23294936495918	6.89429190806122	6.90281463422449	6.3975882912449	5.83737483567347	7.00573430022449
PTPN21	6.24410291797959	5.94255314042857	5.93662279789796	5.718481873	6.22393242312245	5.93690688287755	5.67171017373469	5.98125637838776	5.54340116520408	5.81123459532653	5.68522327910204	5.394187015	5.39655444553061	5.19517042689796	5.32331976940816	5.68075853122449	5.63696652589796	5.94409385669388	5.66345452536735	5.83828318640816	6.37540446218367	6.03337514308163	5.3796210245102	4.64031911018367	5.61726356622449	5.76546795781633	5.45790497944898
CCL5	1.85518467869388	2.98256271255102	2.64516103142857	3.16489929440816	2.39186111453061	2.60666673983673	2.31636934210204	2.36097009204082	2.35364390634694	2.8711400712449	2.61948332346939	2.53659336287755	2.67859163928571	2.80257672297959	2.71548403795918	2.60646091220408	2.32870229538775	3.73233404361224	2.87961479410204	3.69557179744898	2.41024681642857	2.75061049232653	2.51556570610204	2.34606239789796	2.7709565842449	2.76645111781633	1.92118913859184
CYP2E1	2.68654764283673	2.867491674	2.53002341069388	3.44354620644898	2.66629148010204	2.36911308436735	2.76268927804082	2.54061426693878	2.69424449363265	2.96866928436735	2.32075936989796	2.58479515885714	2.5180810877551	2.3319373447551	2.76381100032653	2.53610847785714	2.52605653685714	2.58742275587755	2.46960282742857	2.21969429287755	2.40012598318367	2.54269973161224	2.39480180767347	2.49495914771429	3.32476711810204	2.37560137263265	3.03872451193878
EPHB3	4.87357096195918	4.57569267795918	4.6547761994898	5.94472844018367	4.77392753206122	4.83248787857143	4.96804846740816	4.5600885032449	4.85675725583673	4.385226407	4.76937040563265	5.11631883581633	4.72335973106122	4.59933612102041	5.72380047020408	5.20954841673469	4.85837080665306	4.761394404	4.3062553145102	4.89532122344898	5.15194495416327	5.10763707108163	4.6962262492449	5.48502337265306	5.27086877491837	4.92575821514286	4.71239482212245
ESRRA	5.25041707991837	5.32861051036735	4.57856957267347	4.78396711863265	4.73282488330612	5.07729288040816	5.15410794353061	5.42143274902041	4.97639472846939	5.5411406512449	4.96210626165306	4.92775448559184	4.8119458457551	4.94724007067347	4.73303912046939	5.39217525028571	5.09793979420408	5.66165598081633	4.74904789430612	4.94307384155102	4.48024621673469	5.5677422634898	5.34655143955102	4.74593889804082	5.46650553004082	5.243601157	5.26342670028571
CYP2A6	5.13179748736735	4.71261022159184	4.47766971922449	5.41233900714286	4.67865586491837	5.02698716716327	4.80231111614286	5.17970485271429	4.92133965767347	4.81091627081633	5.27745673063265	5.65543077393878	5.3238228822449	5.19828717967347	5.70490421155102	4.91579231246939	5.18290348836735	4.0231787785102	4.6454680067551	4.656539182	5.6103084805102	4.21745981585714	4.97409431144898	5.2507714605102	5.52432140144898	4.92272544512245	5.53513067297959
SCARB1	6.20890786910204	6.10326984791837	6.56743542493878	5.82732326318367	5.93359212410204	6.54509209510204	7.02144554840816	6.96713170622449	6.52395613930612	5.9754437575102	6.46804524126531	6.14657263014286	6.49361571389796	6.58725766673469	6.36442364089796	6.8578851174898	6.44663094726531	6.27830366032653	5.40112232297959	5.84290384657143	5.90440513326531	6.39435721883673	7.08628553479592	5.959644665	5.88827353065306	6.94982429491837	6.11362305793878
TTLL12	5.15280954865306	4.80866776857143	5.17474344144898	5.79228491028571	5.31707982708163	5.30591507573469	5.0128088152449	5.16653690585714	4.61978080165306	5.43063071065306	4.72243187255102	5.18782715136735	4.99247069528571	4.88903018726531	5.01377992846939	5.09587894085714	5.02200630985714	4.22165922385714	4.30955586577551	5.17775380595918	4.89867927542857	5.36986550444898	5.29595690289796	5.23216135867347	6.20527735953061	4.90092227014286	4.82817036255102
WFDC2	3.44604631989796	3.33904269797959	3.94892268716327	5.05711197514286	3.71495710822449	3.9098429172449	3.96397343255102	3.7319455912449	3.89486765695918	3.01930300712245	4.22667233036735	4.87469910127551	4.09185979646939	4.13731714381633	4.21955071473469	3.99405471634694	4.36611072706122	3.72606970465306	3.78857643621429	3.4059039094898	4.6717511342449	3.83716126285714	4.44686475518367	4.37819012434694	4.93181113461224	4.19179530161225	3.92743841636735
MAPK1	2.24487624402041	2.71888158822449	1.99976171573469	2.58785991040816	2.64508051406122	2.249785077	2.46853676983673	2.53690280512245	2.03686292944898	2.76937262689796	1.99752587869388	1.85430763606122	1.98337868744898	2.0825212955102	2.616014271	2.14352510642857	2.18843182708163	2.64592966587755	2.36043337593878	2.62565318397959	1.69394615442857	2.75270739585714	2.08729578638776	2.76420445297959	2.34154721579592	1.99745632295918	2.6537877562449
ADAM32	2.40147014073469	2.15822414808163	2.57886134095918	2.07826575408163	2.32255794383673	2.34979038142857	2.12287568489796	2.69148251959184	2.10031242044898	2.07002225104082	2.62206950191837	2.44609514728571	2.7144358952449	2.38782785965306	2.51312747404082	2.39609166489796	2.99004637161224	1.82212702518367	2.17719612471429	2.37890627393878	2.0317538197551	2.1263058404898	2.46071031993878	2.34872581012245	2.26589012769388	2.69332245544898	2.03898461787755
SPATA17	2.32846564206122	2.17927438036735	2.42388715783673	2.46311482608163	2.51010229202041	2.17843686934694	2.70098214118367	2.64490285073469	2.50371964883673	2.23536211395918	2.37653507965306	2.76589243344898	2.67354654920408	2.43216007981633	2.68275368261224	2.73516008171429	2.69410315781633	2.02827101722449	1.9045443595102	2.23664738797959	2.92517920946939	2.07931178835714	2.01663068938776	2.82344559734694	2.12872036138776	2.66995255208163	2.67190428046939
PRR22	6.17661537704082	4.87254369379592	5.21079395804082	6.88685928006122	4.98033703359184	5.73574847353061	5.73933096193878	5.94162905389796	5.92135973187755	4.10911511459184	6.03113965395918	6.64746943757143	6.285728682	5.92670300859184	6.33611669638776	5.96443963289796	6.40106902218367	5.01533769653061	4.88740226244898	5.84061047173469	6.27710904742857	4.96720201946939	5.57095580097959	6.53097371885714	5.86912953246939	6.05375534036735	6.16687698493878
PXK	6.3715623945102	6.59476080304082	5.95634706022449	6.06134248193878	6.43763865483673	6.6369750014898	5.88208746922449	5.74223081364286	5.66015194528571	6.61419562369388	5.54019156228571	4.90581444814286	5.27538093616327	5.47098594455102	5.19849528065306	5.59457573328571	5.4561548852449	6.06518512044898	5.9209546647551	5.830116207	5.59317885163265	6.54165145861224	5.3447423902449	3.39081078334694	4.47929940136735	5.78598081555102	4.48680565897959
VPS18	4.4710566804898	4.61388102320408	4.13817250565306	6.24028817246939	4.76636525038776	5.19176899487755	5.19534837538775	5.53588710867347	5.52375533059184	4.96047997983673	5.58810040816327	5.89436794120408	5.36994693955102	5.39927793393878	5.29463288297959	5.18302034387755	5.4890206122449	5.04310090814286	4.63913190810204	4.68088703877551	5.35241808120408	5.27694403718367	5.17569321020408	4.88075219293878	4.36661872289796	5.24605240591837	4.2786419802449
MSANTD3	3.76865143173469	3.9706858052449	4.07397723104082	4.42462762920408	5.10806896657143	3.48759324969388	3.92526280253061	3.89458755861224	4.21721344669388	4.92663346644898	3.58442802742857	3.67009096820408	3.74613814006122	3.77743711406122	3.69515029702041	3.76172256979592	3.55204492632653	5.0753549542449	5.15469220030612	3.8790406742449	4.07721944042857	5.3327160167551	3.90447611302041	4.01401009157143	3.37548219018367	4.00029254644898	3.83548986278571
SLC46A1	4.16412031236735	5.07928132846939	3.60617370387755	3.40811828140816	4.49885335065306	4.66113083446939	4.409271785	4.27800882534694	4.32597614330612	4.30534458418367	4.19424876961225	3.62664619828571	3.96778244518367	4.41234402069388	3.97714264165306	4.3267143997551	3.94111900334694	4.64574288730612	4.39025745836735	4.07360659659184	3.82702720795918	4.77265831906122	4.25662456069388	4.42365242730612	4.22738379504082	4.85251512620408	2.82971344195918
TIMD4	2.0572295615102	2.29324290787755	2.98709955079592	2.82344559734694	2.71188814730612	1.97795454769388	2.04522835326531	1.89482891416327	2.02430723291837	2.11050292205102	1.98004697093878	2.61995118665306	2.1493370304898	1.88296489685714	2.3799874345102	2.04010327885714	2.53467779785714	2.6030505597551	2.06406400491837	2.7580711554898	2.36769795663265	5.10118027438776	2.59222609016327	1.69036123591837	3.16297646332653	3.57485387183673	1.76088724738776
SLC39A5	5.41355910442857	4.21207149920408	4.83700154453061	6.09789725257143	4.82230719665306	4.86190826032653	5.15685585197959	5.59356527736735	5.22158857889796	4.53612936953061	5.06738692822449	5.78423997014286	5.72765078479592	5.50753790518367	5.79538627320408	5.08548505363265	5.62847103010204	4.82649233334694	4.4671401617551	5.22952708277551	5.48608504704082	5.18277271493878	5.38630336677551	5.34080554146939	5.46958810595918	5.42577041879592	6.00929011873469
ATP6V1E2	4.50239443808163	4.4446284047551	3.35984239120408	5.12208793667347	3.47774432687755	3.9850887914898	4.203055226	4.01577664414286	3.817626359	3.34595668	3.88732432497959	4.57358060410204	3.96427984677551	4.40051733161225	4.2984173345102	4.41768203291837	4.22529206230612	4.2051914385102	3.50114208681633	4.48321735877551	4.47081511877551	4.23105638032653	3.9114367535102	4.04762983473469	3.98641214873469	3.93106608885714	4.19117176887755
AFG3L1P	2.36453755481633	4.28789635042857	2.87624770881633	2.41051556408163	3.07783458438776	2.90213521742857	2.5778905107551	2.67574525610204	2.73801025489796	3.33555398736735	2.53839620279592	2.25016662944898	2.17325012928571	2.64155972830612	2.39082557465306	2.97592107269388	2.30045812718367	2.81619278132653	2.7674534362449	2.66939038840816	2.22984000179592	2.91419664397959	2.76562924461224	2.56443867693878	2.18739275522449	2.54967582934694	3.48141314902041
CILP2	2.562907797	2.35044686387755	3.73996239765306	3.8214134332449	2.81460536522449	3.29087448346939	3.63903879638776	3.50069817181633	3.23183128997959	3.39531790414286	3.55345768453061	3.35278417406122	3.34788451571429	3.43037612722449	2.99312725263265	3.44994857871429	3.14134774481633	5.90850827734694	5.75259329342857	5.47339018357143	5.62448523234694	3.09770831967347	3.6626192054898	3.0152322937551	2.80516365957143	3.58913641281633	2.86317044979592
PIGX	2.24554724191837	2.85930654363265	3.33931199697959	2.54613028155102	2.76158395720408	2.60088316626531	2.69375367126531	2.18100164540816	2.14689209471429	3.29680584085714	2.00342248661224	1.71347778369388	2.06141969112245	2.35583877153061	2.29295332763265	2.61829762914286	2.2739316515102	4.07898610681633	4.73890869338776	5.36452592859184	2.35687479989796	3.29407681330612	3.72989516518367	3.19477764612245	2.58840398381633	2.32774945781633	1.79410512544898
TMEM196	3.51269913853061	2.87805132528571	2.61846436167347	4.49965443259184	3.67971499667347	3.2413674557551	4.25918096314286	4.24517561634694	3.43585108830612	3.71321028497959	4.32516157232653	4.60698860179592	4.53535000679592	4.09031984818367	4.41066066326531	3.85889473087755	3.89506595193878	3.00509527369388	3.0498429507551	3.55914914397959	3.40240101928571	2.98718422779592	3.79681931420408	4.19239586595918	3.96700643228571	3.76659862993878	5.08461448112245
SLC39A13	7.58086762226531	6.61550309467347	6.52177234093878	7.63625819393878	6.65421321069388	7.69000472771429	6.79101737336735	7.0525613252449	7.05985740942857	6.22440472887755	6.78356297069388	6.84287132018367	7.15977356606122	6.75680669591837	7.09422958677551	6.58955044691837	7.02370802120408	6.89611697271429	6.21483702508163	6.70938231130612	7.50035004783673	6.65532107393878	6.97796347936735	6.64766670316327	7.07710208053061	7.14225961314286	7.31572597267347
BEST4	3.66402858287755	2.70795007708163	3.19477764612245	3.62472674806122	3.33647318026531	2.93280355167347	3.80005184667347	3.66895640165306	3.44846739918367	2.918804812	3.69439639591837	4.02135373516326	3.38046715820408	3.44043694710204	3.80152594212245	3.52935243212245	3.60688249885714	2.913513887	3.5028097824898	3.21323282526531	4.1155624282449	3.43726512144898	3.83691146061224	3.74777288087755	3.34086538916327	3.57674607240816	4.53139051283673
AK9	5.43302033604082	5.91001175814286	5.87137691861224	4.37328134239796	5.35667044461225	5.29361204661225	5.0804737555102	4.65220080869388	5.05521104210204	5.45213612661224	4.67950577977551	5.18316024604082	4.80349191373469	4.82555765102041	4.93975689036735	4.6068985347551	4.41334042283673	5.07599874259184	5.5836277222449	5.55178331365306	5.05641158368367	5.33497048597959	4.59378876259184	4.10829724881633	4.57205402163265	4.61388102320408	4.94992970259184
CORO6	4.80359581159184	5.58861332406122	4.45836100491837	5.6356208244898	4.96604652606122	4.99619018222449	5.0346366492449	5.199581531	5.371636706	5.21561745557143	5.33089919577551	5.39011447955102	4.85280425908163	5.19526009755102	5.31735147518367	5.67637456546939	5.22964509567347	4.61054662983674	4.51046896279592	4.68064583773469	4.6201049022449	4.07898610681633	4.72720047630612	4.37613111681633	5.50650468926531	5.16459000167347	4.72569119726531
TMEM106A	7.09555901269388	7.29475121191837	7.18768565363265	4.09866980797959	7.37951829404082	6.80245157102041	5.57460075081633	5.78552411334694	5.34882736008163	6.38255516667347	5.84302365940816	4.50137914791837	5.66551591444898	5.69131474338776	4.84584003718367	5.70955084522449	5.00856239528571	7.00798322936735	7.04792576671429	6.88158059614286	5.70844025693878	7.00918383789796	6.21612208544898	4.46494728173469	6.27089726508163	6.04301710402041	5.86764184810204
ALG10	3.44604631989796	4.19533452981633	3.34788451571429	3.71312722936735	4.44726685761225	3.38240792695918	2.90843638634694	3.23629128565306	2.99489866193878	3.86001856485714	2.93414882463265	2.58176588206122	2.86584371340816	2.87395982255102	2.86158363820408	3.03085073189796	2.864243728	3.0736047522449	3.72374504032653	3.51228928010204	3.05728082940816	3.45293696942857	3.63024499969388	3.09074348173469	4.01115666920408	3.28769043777551	3.3509971687551
TTC39C	4.29589964981633	5.27896024973469	5.05412930677551	5.25816195716327	4.98381094385714	4.3450848055102	4.60718298657143	4.80267220355102	4.14007374840816	5.39966453291837	4.58502496904082	3.99629164736735	4.45103577187755	4.58481141602041	4.81265527489796	4.74423542428571	4.57611773973469	4.44582925202041	4.4260189952449	4.10644178622449	3.20695332738776	6.08388380469388	4.48567413002041	4.03070237642857	4.80688385546939	4.19350888204082	4.18614033120408
NEXN	3.16418844204082	5.97647751273469	5.13857114063265	2.18926689802041	6.07783403783673	4.92253155357143	3.86026709920408	3.3584499735102	5.62349006791837	6.75432246626531	3.74252430591837	2.99657322626531	2.81979232108163	3.74498210797959	3.01920535432653	2.7546234364898	3.74291116112245	5.7827441777551	5.76225771795918	4.80244731785714	3.31586956218367	4.86395270434694	4.45836100491837	3.72828601516327	3.10298512573469	3.40497218126531	3.56619737977551
C15orf40	3.00535713653061	5.04942258983673	4.03316147653061	2.56879845706122	3.99778738822449	3.85048548073469	3.26458517055102	2.37418851872449	2.90803301971429	4.66968298393878	3.12475692710204	2.40886737879592	2.96176342467347	3.13160811104082	2.68455088785714	3.18745465214286	2.58488343869388	3.32234984202041	4.6286962985102	3.59145368916327	3.18090815265306	4.63294500438776	2.51932566546939	3.05625829967347	2.41872935312245	3.21402653981633	2.92098594132653
RAX2	7.15475581908163	5.69862038920408	6.38998137222449	7.70846351418367	6.02731940102041	6.98287790685714	6.5448665584898	6.75488513614286	6.34059832638776	6.23076168722449	6.95102400585714	7.37609101516327	7.01914132814286	6.65393551638776	7.07846164465306	6.51396831330612	6.87975852977551	6.02528389287755	6.1455630394898	6.73026908457143	7.25226819404082	5.95333260218367	6.99892281173469	7.34350655367347	7.72145185336735	6.82269212157143	7.13310177136735
MFAP3	2.86530100344898	2.41975152867347	2.94966907365306	3.14127953585714	3.84948417822449	2.75945229573469	3.1153046657551	3.10242127489796	3.00127715357143	4.4488188215102	2.85831372310204	2.41621511483673	3.14900841595918	2.69858980571429	2.86638443910204	2.81619278132653	2.58168572083673	3.50782651218367	3.76423435157143	2.40751160485714	2.85423858342857	3.64488910730612	3.12344307695918	2.46853676983673	3.11052924108163	2.9165353455102	2.61397995153061
EYA3	2.33754533526531	2.99191579412245	2.60794652393878	2.45235076038776	3.02480827912245	2.86337701416327	2.46887005557143	3.28811448435714	2.86482819108163	3.49847977518367	2.78986480467347	2.87605877589796	2.758162889	2.74986549968367	3.04838992379592	3.27667006742857	3.09164146855102	2.13967510138776	2.62124355134694	2.09903211359184	2.54398063761224	2.93805322620408	2.90044965861224	2.81523975281633	3.0889405325102	2.91075393330612	2.46404109518367
GIMAP1	4.47429921942857	4.62286563683673	3.65856155914286	5.25874301991837	3.99155938457143	4.69023002312245	4.56223228681633	4.54162025714286	4.40010151044898	3.6278631297551	4.38705647846939	4.89260765642857	4.62257674312245	4.69296867179592	4.95578797295918	4.7028695614898	4.9887880165	3.65518349346939	3.1339164054898	4.17989944110204	4.94648050797959	3.97508052879592	4.36680425842857	4.76789207438776	4.90391885804082	4.82013100426531	5.19636288667347
KLK8	3.75875984820408	2.60744964577551	3.54218065122449	4.64339722288775	3.53744786322449	3.29912796287755	3.42208867836735	3.3833939264898	3.41086015214286	2.49106591432653	3.577346537	4.11129694728571	3.68357039644898	3.79856741081633	4.0987804862449	3.646001942	3.70743962965306	3.27105548159184	3.5638837052449	3.89434185067347	4.50582808655102	3.24459487985714	3.61118317369388	3.60815856995918	4.09519965904082	3.39177016016327	3.95339384385714
CCDC65	2.547345405	2.83437473761225	2.22571503961224	4.41205924583673	2.56778045916327	2.31240626263265	2.65871853314286	2.52218245891837	2.49212840397959	3.09180042481633	2.70227461608163	2.45635160016327	2.54632673771429	2.67837660522449	3.47419584555102	2.67554394938776	2.75433353118367	3.21570035138775	2.88363780681633	2.35096233702041	3.13067194487755	2.32304882359184	2.78741418930612	4.15860182436735	2.26608009861225	2.6069580444898	2.82652828289796
PABIR3	1.96337463544898	1.58627377508163	1.72581609077551	1.21917886304082	1.701750837	1.38747552363265	1.4670540762449	1.47580955938776	1.47709808059184	1.53123287279592	1.52171500040816	1.44778831910204	1.19308248263265	1.30312756353061	1.49158616359184	1.61229021493878	1.26306939655102	1.24918131163265	1.65505379422449	1.74143903406122	1.89166626004082	1.19188335857143	1.22993765520408	1.71062017497959	1.3190576925102	1.43641423967347	1.79401872030612
CFAP53	1.93668056153061	1.97044421889796	2.15514658130612	2.54038474053061	1.92841075130612	2.58132080922449	1.71314685563265	1.56698401571429	1.80548435042857	1.95975834140816	2.07816849438775	2.18119689487755	2.14728541738776	1.77778849795918	1.99604574926531	1.66443739820408	1.55602723473469	1.90127973561224	2.38214477332653	1.68317200216327	1.9000473295102	1.42729608359184	2.03540379993878	2.12190374467347	2.29752033455102	1.80365998742857	2.57253027426531
ARMCX4	2.26151410218367	3.42624403640816	1.83637943771429	1.87795869587755	2.02558038471429	2.38145595433673	2.10409248387755	2.09945395934694	2.45661302763265	2.43661861993878	2.28820685406122	2.13997520477551	2.1502116734898	2.07056698767347	2.5432238725102	1.95472415065306	2.03255439655102	1.86577187408163	2.84263179591837	2.3519127357551	1.63287872795918	2.07931178835714	1.60297818228571	2.12031414616327	2.96759207691837	1.99813917110204	2.14170825655102
RBBP6	2.6795408585102	3.27606874679592	3.42712022120408	2.45512087353061	2.82484147340816	3.0811024374898	2.33937756434694	2.27859480810204	2.93944266004082	4.07537040373469	2.31095248181633	1.45906135187755	1.80160946469388	1.84482100087755	1.98510370946939	1.82607190081633	2.05786575404082	3.14038951528571	3.36993438134694	2.89332518381633	1.98300968030612	3.30751550220408	2.0639898707551	1.62782396379592	2.3131007807551	2.04568533573469	1.59534038430612
CENPBD1P	1.58019785810204	2.92811730742857	2.52504674228571	2.64695203245918	2.81790697914286	1.76379922846939	2.48154846159184	2.12101012404082	2.43759251781633	2.24671864128571	2.04449063695918	2.23830699406122	2.20987349887755	2.38150481453061	2.27047302681633	1.99426341667347	2.06710371104082	2.34083357811225	2.26056807987755	2.22197404002041	1.68460029126531	3.23386988955102	2.25199831487755	2.66061437089796	1.89215452406122	2.44668361126531	1.74061436822449
TRIOBP	6.25661716759184	4.88552565967347	5.58761523438775	6.38224049422449	5.64095854540816	6.03432976710204	6.10110095708163	5.99825683406123	5.87437310269388	4.9913993934898	6.23261982708163	6.45430079491837	5.9959849482449	6.13648363632653	6.31502506816327	5.77117809733674	6.24916762034694	5.3185059225102	5.28978642685714	5.6815306525102	6.7269860817551	4.96308154102041	6.03618685695918	6.06413905863265	6.48608041634694	5.94571052789796	6.91035873542857
CATSPER1	2.84638392489796	3.32001571206122	3.19489122469388	2.77573701293878	2.58678559191837	3.09145705967347	2.87530293920408	3.30673780840816	3.047719228	3.30732756710204	3.14983245061224	3.61542246381633	3.31074252647959	3.6674679795102	3.55789073102041	2.89533462385714	3.38971032522449	2.95929857179592	2.94918145471429	2.50166327340816	2.86337701416327	2.53935296722449	2.65161954771429	3.61741033136735	3.06028890881633	3.04762427853061	5.09044313889796
HOXD4	5.79303022702041	5.52900146204082	5.63881250565306	5.09077836244898	5.52365194267347	5.94229323661224	4.97905109204082	4.96424034626531	5.05499324253061	5.32564934495918	5.18895577220408	5.52769365238775	5.1017394392449	5.29658611961225	5.33539954714286	4.64352648069388	5.22342239277551	4.93328611422449	4.9913993934898	4.47361899634694	5.19982898520408	4.4041975082449	5.57865684030612	5.10628910034694	5.19636288667347	5.12125569930612	5.77356300216327
GSC	4.48979408485714	4.6229558817551	4.29005993771429	4.88101408317347	4.43280752544898	4.99557101589796	5.79111433777551	5.552041809	5.10018074146939	4.22299895885714	5.97525894489796	6.06015387191837	5.92670300859184	5.85975368455102	6.16833924381633	5.68178808944898	6.05499007487755	4.0117621024898	3.97364798334694	4.85144160110204	5.73750736995918	4.42887905406122	5.27483108477551	5.38421359670408	2.91715782983673	5.52384357334694	5.13959655608163
SP7	2.70815390820408	2.69833716771429	2.82961864442857	4.56719164520408	2.57653110134694	3.02499241718367	3.11511650097959	3.08441528126531	3.02106227061224	2.93908886595918	3.26425695166327	3.52148702465306	3.45575435593878	3.49126046887755	3.06750864812245	3.35676915179592	3.08372119414286	3.45452316257143	2.78321058116327	3.42873022540816	3.27413765497959	3.45970597081633	3.5691869135102	3.34014522238776	3.32216051981633	2.75936089926531	3.18080416895918
PDE7A	4.22326867232653	3.84935698777551	4.29051411193878	5.19149037146939	4.02021295906122	5.06861502208163	4.30930727942857	4.60289271202041	4.22103487008163	4.52321572183673	4.60518107208163	4.49687063606122	4.50678614328571	4.14910064853061	4.56646919059184	4.39201327577551	4.25339909144898	4.31057029591837	3.87491800934694	4.24488069879592	4.81795776053061	4.36197170508163	4.92188433920408	5.03250385402041	4.66741285179592	4.43642313385714	4.52612511908163
CNOT7	3.46712543285714	3.58347886040816	2.58506893955102	4.14152981826531	2.95427755908163	3.2413674557551	2.36994070791837	2.4738568775102	2.69424449363265	3.43369079814286	2.53839620279592	1.78738017726531	2.31222585287755	2.12290282093878	2.05573894040816	2.21933489959184	2.20941705816327	3.22350296589796	2.74079378208163	3.19508188757143	2.01950463761224	3.50142575359184	2.1951376632449	2.39552007567347	2.17464246120408	2.49097830471429	2.16369193634694
CRYZL1	2.53811787197959	3.64498585736735	2.27899695671429	2.85246258902041	3.1190048204898	2.7058564545102	2.55636055036735	2.37418851872449	2.64193519065306	3.49820592659184	2.5791585482449	2.2427159675102	2.26439084502041	2.69697141193878	2.43508283653061	2.43740270026531	2.4115893624898	2.98806953853061	3.11388358712245	3.55250885673469	2.4282626252449	2.87343497353061	2.67823267885714	3.24099739377551	2.31258340732653	2.44966348061224	1.99144856185714
PRSS33	4.2528750962449	3.42873022540816	4.27753097530612	5.02654698687755	4.29283982912245	4.45612926638776	4.03470204042857	3.94514876928571	4.03696914536735	4.39434294934694	4.24055594046939	4.64669512185714	3.96680135795918	3.95806674071429	4.55482782255102	3.75695606106122	4.05252158295918	4.1932294204898	4.64816543085714	4.152420904	4.75462780485714	4.30184820312245	4.07264177791837	5.11287467110204	4.83012617702041	4.16759564459184	4.68489177406122
CBARP	3.98376044714286	3.83287045381633	3.30438436336735	5.21986913565306	3.52161176189796	3.83340536828571	4.36552077414286	4.13560834727551	4.64728862432653	4.58099575830612	4.64816543085714	5.2597195037551	4.80710584032653	4.67502276863265	5.13948529887755	4.1883713214898	4.30343363342857	2.92651196667347	2.88881620391837	3.38749959883673	4.46205404704082	3.70820852810204	3.65331377720408	5.03165681981633	4.94152732660204	4.08935512391837	5.10050127435714
MCMDC2	1.71923365269388	1.72960984571429	2.01178062444898	1.86735494653061	1.55179386361224	1.63573674232653	1.60740832289796	1.66976025314286	1.96535656630612	1.42011750238776	1.790339733	1.82223387563265	1.85876937363265	1.72840788861224	1.67672772995918	1.59291085630612	1.9410977172449	1.72514735493878	1.69036123591837	1.75389575183673	1.94260793740816	2.03624158946939	1.66017125283673	1.76036501630612	1.43429050818367	1.45766483040816	1.55460210338776
TIRAP	2.6903643494898	3.34258130330612	3.34444447822449	2.39982680063265	3.16021990979592	2.91490189128571	2.42304927614286	1.9697788682449	1.84395048377551	4.09928738267347	1.82626000357143	1.8797781742449	2.04285567465306	1.88343522806122	2.10542945583673	2.71252314022449	2.54108623740816	4.40599038320408	4.01755611534694	3.635839409	3.04407452510204	2.89112459079592	2.58061695273469	2.54379515771429	1.72698215822449	2.39137108887755	2.41621511483673
LEAP2	2.71709343291837	2.46043833718367	3.08531429706122	4.11624465516326	2.82365041881633	3.38358804844898	2.7771106205102	2.94455187057143	2.76381100032653	3.43147571883673	2.58805298761225	3.20048241132653	2.72513747577551	2.67245614869388	2.64621220928571	2.83543605669388	2.7043875155102	2.78910663295918	2.38843533391837	3.40046678638776	2.83682264073469	3.02125117571429	2.76562924461224	1.83209011065306	3.5304579444898	2.77951199042857	3.15728232867347
MSI2	5.06851709993878	5.44511960632653	5.55936580469388	3.60605731938776	5.03874794330612	5.06226872720408	5.60172370014286	5.21357913822449	5.72393212277551	5.55506046183673	5.43278006528571	4.65565885991837	4.59566519338776	4.5257276984898	4.91704127867347	5.58241363638775	5.25245460357143	5.51139484785714	5.45580653628571	5.44574751238776	5.59973815571429	5.53066377615306	4.66360495381633	4.62920763959184	4.4553484315102	5.59110312122449	5.16497839628571
SCIN	1.54358050863265	1.50575583230612	1.42841048557143	1.4199787077551	1.94148466497959	1.53305762520408	1.90933896746939	2.29084319659184	1.90903951387755	1.67025985108163	2.67227714306122	2.13862683787755	1.98449525491837	2.19806141202041	1.49023386544898	1.96102870589796	1.89916186285714	1.63569723097959	2.54455163332653	3.0888507202449	1.90833351367347	2.49939944167347	3.5800341065102	2.47059074246939	1.35236920563265	2.3660591620102	1.48455588777551
CTCFL	1.89187007067347	1.58928966616327	1.39366471746939	1.69425744212245	1.78408417146939	1.45042236273469	1.25950258855102	1.53250338526531	1.76775922987755	1.66829658355102	1.64451680067347	1.7945075654898	1.75780903544898	1.50327328818367	1.32959457016327	1.74486368014286	1.78232530702041	1.91124133787755	1.68127057132653	1.1216905447551	1.56644223683673	1.50237863161224	1.54909979763265	1.9344577264898	2.94307867457143	1.430888587	1.53214600014286
C4orf33	3.77626531344898	3.66113009065306	3.42768260853061	2.85212514732653	4.28187423610204	3.65800815953061	3.36110023722449	3.50103279420408	3.08079691397959	4.0286849582449	3.43880025885714	3.36337817679592	3.09065877753061	3.18896321902041	3.03352098040816	3.14167804557143	3.03172066204082	3.43974949008163	3.54498468004082	3.89657593767347	2.43820357102041	4.63212649744898	3.24733004257143	2.94463269226531	4.04136379602041	3.19036765259184	3.39982611132653
ZNF333	3.15124121187755	3.55635438753061	2.26038145522449	2.76737178997959	3.28042171028571	2.52495757467347	2.66263933106122	2.29040313295918	2.66402498085714	3.22084862410204	2.25554450281633	1.72247768969388	2.40190676110204	2.43984490834694	2.24041608896939	2.26169947071429	2.15344685795918	2.63942925214286	3.63693933893878	2.69655345808163	1.85685952840816	3.63139691789796	2.66561527046939	2.67431372989796	2.09799895971429	2.49000460495918	2.01927660208163
TVP23C	5.63400547097959	4.93079753720408	4.86529528142857	6.28049999955102	5.54410767369388	5.04064299842857	5.50409992495918	5.407792578	5.24068732193878	5.47962201940816	5.52303612044898	6.19405465367347	5.59719452432653	5.49581592230612	5.49742419485714	5.01707135936735	5.69234217026531	4.9595148445102	5.21598943040816	5.3567635822449	5.75717514861225	4.91704127867347	5.55487298559184	5.81123459532653	5.7679590442449	5.51900175930612	5.27097142173469
RDH10	6.20088980385714	6.75269006271429	6.86543496530612	5.42091199669388	7.16440600077551	6.54855312593878	5.75232152757143	6.42911996814286	6.03539074606122	7.08516801808163	5.67750566357143	4.91751128612245	5.89135786228571	4.68446034761225	4.88518878810204	5.83553582654082	5.72915830079592	4.44051579032653	4.72159729408163	3.72671564265306	4.05884052518367	6.79720723040816	5.27349959489796	4.4963148404898	5.18004676659184	5.78213239726531	2.30075709953061
SRSF12	2.82430783326531	2.75096131469388	2.76251038618367	3.38665084814286	2.74919479146939	2.81399992759184	3.04566684108163	3.12199588030612	2.48895514091837	2.5432238725102	3.16922340434694	3.27295968620408	3.2848572575102	2.79807850942857	3.02682143269388	3.07621786526531	2.85004576991837	2.84931217226531	2.86238614340816	2.63130789730612	3.09666910042857	3.011103841	3.22058902234694	2.99691360740816	2.62674395432653	3.06047505161224	3.33574277738776
GARIN4	7.25772884528571	6.05789817967347	6.85761992326531	8.37725033955102	6.89081966528571	7.39863162877551	6.51001959961224	6.1571743647551	6.29049198204082	6.07580032357143	6.49843819091837	7.24647552179592	6.88947349526531	6.18389047012245	6.49689506216327	6.08878391397959	6.34638981140816	6.14717663978571	6.30850634081633	6.47152914714286	7.16723172934694	5.94284524695918	6.88976413977551	7.02555299714286	7.98958636753061	6.31040704640816	7.30486585857143
GAPT	1.9389636217551	1.33529893685714	2.211200663	1.92740332579592	2.21421190812245	2.01880192	1.43901906257143	1.76096389206122	1.52969585618367	1.68658897930612	1.50677806381633	1.5222642227551	1.3262288934898	1.64994664208163	1.34777695112245	1.52240568140816	1.50552599895918	3.49917563477551	2.57696135761224	3.30484680259184	1.9460567157551	2.19226682544898	1.99925347387755	1.73495348153061	1.68856997120408	1.6674093954898	1.46185729557143
SCUBE1	6.50680763110204	4.47510563836735	5.31981076953061	6.951650547	5.39552415046939	6.12405518430612	5.6041934725102	5.51099450834694	5.12679429673469	5.28188270771429	6.26766157079592	6.03287635906122	6.21497239830612	5.53962102828571	6.34299221985714	7.05549970391837	5.71211922955102	4.98773631179592	5.33348120230612	5.37564729181633	6.11146703638776	4.98862643608163	5.89436794120408	6.78906221510204	6.59781555297959	5.35414404157143	6.4623829002551
ERICH5	1.71923365269388	1.61727542240816	1.83485019759184	1.72280053361224	2.40238115477551	1.95346940232653	2.10845980165306	2.40505284977551	2.39934270904082	2.43279914353061	2.38376708963265	2.62228193791837	2.28554532189796	2.2766885705102	2.47951831395918	2.33974143263265	2.70881723555102	2.51755480691837	2.41510504128571	3.03153168222449	3.0651039052449	1.90983414067347	2.21111978987755	3.17832086002041	3.24099739377551	2.29892469912245	2.01991513157143
CCDC185	4.85415467816327	3.90737848512245	4.52602673910204	5.45415544104082	4.89777552012245	4.10893089540816	4.78471985353061	4.40944796359184	4.7336318247551	3.60249466369388	4.8875506135	5.52974816257143	5.15527800822449	4.60859689520408	5.18098165110204	4.93441197561225	5.05134594277551	3.7930412034898	4.2971733122449	4.521942776	5.16689392932653	4.20081437810204	4.98177718822449	4.96201962595918	4.09193233546939	4.59522640557143	5.30514347410204
ENTHD1	1.58164590518367	1.01451333928571	1.42756026179592	1.88889854287755	1.37306173134694	1.46453483247959	1.6406531702449	1.43045162410204	1.49480319736735	1.11381837634694	1.4920152792449	1.94666593142857	1.60387726677551	1.58704179226531	1.53279571491837	1.77089898295918	1.49943805765306	1.2482873442449	1.26457594291837	1.27095337144898	1.95260996630612	1.21396945055102	1.54650871228571	1.63122680838776	1.688131642	1.62647683987755	1.6310366874898
TSSK3	5.44461002316327	3.95062374030612	4.77346596469388	5.61703611565306	4.26813020985714	5.17632622414286	4.91654785885714	5.30166396618367	4.81441158806122	4.43442490681633	4.54997950167347	5.94115477718367	5.21106629434694	4.99979304008163	5.14534507946939	4.81774278059184	5.39722924732653	4.17269112206122	4.32183819357143	4.3503771754898	5.40247521606122	4.64825950279592	5.3673491872449	5.10313262163265	5.83353164814286	5.11205621169388	4.65035269506122
WFDC6	3.84650112397959	3.16662738542857	3.87376157291837	3.93738220681633	3.8316236945102	3.77537822278571	3.77158434581633	3.8240560005102	3.71057049942857	3.28293489606122	4.02367006967347	3.83303237918367	3.91893346706122	3.84426547263265	4.11944955328571	3.72707770557143	4.31544886914286	3.8193578474898	3.45900236414286	4.61399969895918	4.63059917604082	4.01808518734694	3.62037053230612	4.13401074053061	4.2090109157551	3.88862931030612	4.51457257495918
CLEC12A	4.32861568879592	3.27657635883673	3.72050765885714	5.12946909163265	3.95129762189796	4.37354885484694	4.34556915244898	3.70267330473469	4.50715227734694	4.00137179708163	4.583161435	4.53857808726531	4.22478309508163	4.17073643317347	4.30681550628571	4.68555113344898	3.87604484402041	4.15950895483673	3.14504299767347	3.82959216622449	4.18889598534694	3.31905950481633	4.89659341134694	4.40779575071429	4.56171553128571	4.21663221769388	5.10050127435714
BRF1	4.70367547561225	5.64706774910204	4.89659341134694	4.50312785534694	4.7612111204898	5.60564428504082	5.1228583952449	5.69131474338776	5.56750202304082	5.66617658908163	5.26142670995918	5.24605240591837	5.04367241769388	5.00422645346939	4.6669260027551	5.19473927467347	5.23182165261225	5.18602155363265	4.03025013657143	4.24166713577551	4.81532578316327	4.84302387289796	5.0608407925102	4.5208657734898	4.80449194012245	5.3393469745102	4.63892803463265
TMEM266	4.27971798338775	3.84119549357143	3.7845315407551	4.7902114647551	3.88194367796939	3.56048499459184	3.93264088761224	3.94008690134694	4.02069651806122	3.15715174720408	4.04136379602041	4.24390193538775	3.55561936789796	4.05765993781633	4.06352415232653	3.82968566138776	4.01731861934694	4.15905899077551	3.7091861635102	3.54667253181633	4.03185411618367	3.67274605134694	4.04187460871429	3.71802342132653	3.9634817404898	3.79206596014286	4.24380087812245
CALML6	4.1604028105102	2.84451027302041	3.17487175255102	4.80449194012245	3.96591076634694	4.10757282555102	3.65837478646939	4.25026285069388	3.94022123110204	3.30273236379592	4.56403829542857	4.45667355373469	4.43249800171429	3.88003647110204	4.41066066326531	4.09245904410204	4.26590640436735	4.3401207667551	3.39829440318367	4.64327147673469	4.41205924583673	2.42438567220408	4.55357137485714	4.34710518846939	5.17867351957143	3.84055944614286	4.56713376629592
NLRP5	3.39956776861224	2.07047541753061	3.09683424189796	2.51780146938776	2.81285736465306	3.28068534030612	2.85416423265306	2.91675832279592	2.9632559505102	1.94601147478571	3.28439640689796	3.37681718461225	3.25720893281633	3.34864191883673	3.16127454608163	3.19499806406122	3.22040484640816	2.77286308465306	2.87605877589796	3.28322597706122	3.37599419955102	2.80455205818367	2.91279048506122	2.92651196667347	2.80636949265306	3.27197471040816	2.85039250718367
ODF4	2.49427517381633	2.23248586430612	2.68910230881633	3.44742238089796	2.48711941230612	2.86694547685714	2.7019709547551	2.68978616926531	2.75722544308163	3.10276916008163	2.40282486863265	2.58872429177551	2.60614671465306	2.33543507312245	2.83816221608163	2.61690755067347	3.0871871982449	2.59243986465306	2.35804970604082	3.08128664461224	2.63823292326531	2.44239409193878	2.68102094791837	2.19269708838776	3.5873784552449	2.60132131530612	3.27636791312245
CLEC4F	4.66320362334694	3.93306042504082	4.2810386017551	3.87529136789796	3.82824479155102	4.38258047983673	4.02943789567347	3.95560577381633	4.11582424432653	3.66006740620408	3.66939260744898	3.96267940146939	4.09791882197959	4.44184582959184	4.05637098438775	4.05606719512245	4.01689961897959	4.37251753879592	3.90354609014286	3.969233674	5.07599874259184	3.65396363220408	3.29788449165306	3.9845047234898	3.74508447440816	3.97993921567347	4.10782813261225
WFDC9	4.02041230781633	3.19948834828571	3.35572250230612	3.77645447322449	3.61057522285714	3.3544043065102	3.58205032297959	3.42139999006122	3.74638435377551	3.64441429326531	3.59701603253061	4.07369651063265	3.97383891169388	3.42083777261224	4.03636739455102	3.89385949259184	3.51955288636735	3.61532481440816	2.80605693357143	3.0752203995102	3.95223761934694	3.80152594212245	3.86344558210204	4.42365242730612	4.62796333114286	3.69730988381633	3.80271763583673
NEDD1	2.89681589465306	4.13881661226531	3.98280906408163	1.71195848477551	3.68242149889796	2.84823988914286	3.04135229214286	3.28262744008163	3.1047679135102	3.92080768802041	2.9475101467551	2.64413803755102	2.89664704414286	3.04679433781633	2.93663394914286	3.16671449595918	2.80482913512245	3.25982978518367	3.19016394940816	3.34643760846939	2.61224985895918	4.16769122559184	3.27034757322449	3.41095934418367	2.32278368081633	2.89533462385714	2.41862396481633
TTLL10	4.18233026404082	4.01068457644898	3.91776571222449	4.36060014112245	3.8947526884898	4.21055277218367	3.97745928743878	3.70093153697959	3.79313377702041	3.81595639304082	4.61267346653061	4.38331892883673	4.10276810330612	4.03956979779592	4.27125572567347	4.05101275219388	4.56042673463265	4.34115604126531	4.24980752614286	4.0286849582449	4.42726479916327	3.99794965634694	4.64317692959184	4.85814951997959	4.02397335477551	3.91595620522449	5.17831066402041
CALR3	3.93133847591837	3.51670876110204	3.92259523130612	4.184466881	3.88194367796939	3.51023349767347	3.65650817618367	3.62410731969388	3.64425369006122	3.0538031415102	3.64639679506122	4.29589964981633	3.97286184008163	3.63130450961224	3.8529408455102	3.38147392102041	3.65243523689796	3.28249133263265	3.16146228855102	3.41368589020408	3.93804746640816	3.25107868420408	3.78051238471429	3.96591076634694	3.79313377702041	3.43349419722449	3.35630222697959
ZNF22-AS1	3.82118607840816	3.73939452983673	3.64983289959184	4.53824156177551	4.07193862336735	4.24631721302041	3.64670133833673	3.41939422777551	3.39856767004082	3.98975477606122	3.54854251	4.00832190667347	3.77911646338775	3.81633290716327	3.71182311791837	3.47007010267347	3.80142799567347	4.47420661410204	4.08117014693878	3.5527341904898	4.70095737236735	3.96690828297959	3.33334359036735	3.82014634483673	2.88578909432653	3.44791437143878	3.9010326802449
ETV3	4.09507994877551	4.81583105595918	4.98786138040816	4.37328134239796	4.281679976	4.4488188215102	4.043524866	3.95849607046939	4.93677272146939	5.78598081555102	4.40101003171429	3.63593129797959	3.7503524797551	3.16708708459184	3.09683424189796	3.63085080316327	3.14394618244898	4.40610477359184	3.98823593377551	3.42585383936735	2.81051621206122	5.13094685961225	4.05561833046939	2.33271214973469	2.96422841746939	3.18849078179592	3.096016726
KLHL10	3.13098405230612	1.54273437330612	2.33075408097959	4.06786820253061	2.50704496118367	2.96807101014286	3.3115804857551	3.36368963853061	3.62235460797959	2.28517947257143	3.63112804402041	4.14460136053061	4.13721823028571	3.87044125708163	3.59826783334694	3.59314874943878	3.17928662369388	2.14667485565306	2.70248626214286	3.12892025371429	2.15771520177551	2.39480180767347	3.95055562136735	2.62324135514286	3.33247717371429	3.38824768320408	3.17594294773469
TM2D3	3.6398601974898	4.83300282067347	5.45391522714286	3.60083954228571	5.34277336997959	5.08918121422449	3.89282747904082	3.42942194346939	3.95437900089796	5.51498474567347	3.24562005206122	2.15687443646939	3.29241488873469	3.35380125232653	2.76176312526531	4.35808752991837	3.91472739618367	5.25492292473469	6.2085610675102	5.58574201681633	3.65892673340816	4.64177613140816	4.56382621767347	3.37212911926531	3.32245422438776	3.86026709920408	3.50123992646939
ZNF485	1.60375889730612	1.46806216126531	1.48114870077551	1.73141493212245	1.45649142865306	1.3314721257551	1.24388151959184	1.22896384781633	1.49639201040816	1.50418272777551	1.19653582444898	1.24457304734694	1.29835548736735	1.4818862322449	1.38309726032653	1.28879306173469	1.12866099812245	1.32405268257143	1.60606118781633	1.62170573104082	1.35472845314286	1.33729092318367	1.7817519317551	1.9344577264898	1.25865392722449	1.24854600802041	1.74876955273469
WDR17	2.14056013022449	1.84090646716327	1.42936967157143	1.71112981616327	2.01880192	1.96155801540816	1.58795838142857	2.02316370277551	1.90570253495918	1.72229776232653	1.64383375167347	2.19002114232653	1.65559504206122	1.76709155181633	1.57229568634694	2.16729026726531	1.82139335436735	1.88060305338776	1.21990338783673	1.78383827687755	1.3951717842449	1.45818439661224	1.54863720710204	1.57096790428571	2.32476181865306	1.68625978022449	3.15728232867347
MFSD6L	5.67866740346939	4.17372752310204	4.92400937704082	6.64492545863265	4.32793440285714	5.4234736164898	5.58146431097959	5.74223081364286	5.48654640436735	4.21383907836735	6.17565065026531	6.23144179495918	6.029557744	5.89973477146939	5.81162425	5.70969109285714	5.7540051402449	4.73314011689796	4.51960491379592	5.45128410016327	6.06056953165306	4.73265448026531	5.34536234881633	6.36002583512245	6.057755937	5.9408607932449	5.64717640540816
CDH23	5.19109987804082	4.85370161257143	4.83853936855102	5.87708402346939	5.09921587965306	5.7587942635102	5.58848467620408	5.68075853122449	5.86924264818367	5.19314083391837	5.85334259014286	5.89207061357143	5.66805541808163	5.64666444059184	5.55506046183673	5.72755385730612	5.5611444412551	5.17214585467347	5.54299778102041	5.06321507702041	5.78121568967347	4.97794800036735	5.59579377116327	5.42103300781633	6.05262753353061	5.73668532657143	5.33497048597959
ANKAR	2.14852409612245	2.20687014053061	1.73793162797959	2.44561847363265	2.40493264069388	2.28490989869388	1.70832312255102	1.60265453485714	1.80940163487755	2.59970346804082	1.99498658106122	1.81877717820408	1.67639939573469	1.86599421959184	1.6310366874898	1.98348818157143	2.1409452697551	2.01024492342857	1.95142244344898	1.60286866797959	1.95517701555102	2.36169638373469	1.82597571263265	2.88749675332653	2.79032237063265	1.99630339695918	1.82754339116327
MEGF11	1.52535311961224	2.21375075202041	1.71337405765306	2.31123216077551	1.81462262546939	1.95816743820408	2.11967849083673	1.88237329402041	1.7327199137551	1.64137516546939	2.42153644361224	2.50630359955102	1.82626000357143	1.69491902826531	2.07238287095918	2.05489970206122	2.11339680755102	2.12966888769388	1.82380200395918	1.92449937626531	1.7392161582449	1.54384046061224	2.24427506661225	1.34296473095918	2.81130966940816	1.86806185008163	2.25659661585714
GPR182	3.08820954934694	3.03163435167347	3.674527917	4.65671523687755	3.0924798872449	3.15423062685714	3.71146045802041	3.5215593022449	3.54676801081633	3.24236292555102	3.60647416197959	3.79274737244898	3.72776395937755	3.50617701355102	3.67591949234694	3.49207009655102	3.51548938846939	3.22693358638776	2.95918744704082	3.66887241995918	3.7351643347551	3.32216051981633	3.85997540232653	4.82775010936735	4.08692733004082	3.36001675326531	3.35925987971429
ESX1	1.68327215373469	2.05513687508163	1.83184100838776	1.52355817269388	1.66239552808163	1.97298483016327	1.71285211487755	1.64765058844898	1.72217920102041	1.71475229910204	1.54978232565306	1.65100241781633	1.71952164840816	1.77146401714286	1.61976266512245	1.73964329206122	1.703738594	1.88690391365306	1.21359722473469	1.40269567171429	1.93841393891837	1.62567940638776	1.7164869007551	1.75700257240816	1.63765506697959	1.4844285007551	1.81700892353061
FAM167A-AS1	1.99498658106122	2.60728774263265	2.11602299353061	3.06807966471429	2.49510150105102	3.042093304	2.24046557816327	2.17971126308163	2.27468001136735	2.59326754918367	2.1818927165102	2.57514709493878	2.23304123106122	2.25535561036735	2.46349333657143	2.32221516312245	2.35616220981633	2.47368052608163	2.23352138981633	2.4643368262449	2.1471849962449	2.17454983318367	2.23442796826531	3.20078883732653	3.86642222473469	2.13410858357143	2.36791286544898
DNAJC5G	4.13082518897959	3.77841216757143	3.88403648385714	4.20115907830612	3.84764185957143	3.93436734516327	4.21967036514286	3.77176935759184	3.92628187869388	4.5550497615102	3.78952603720408	4.50659626559184	3.98274119787755	4.11446758189796	4.20473216514286	4.16607319514286	4.28743588971429	3.90176342073469	3.35063396631633	3.8452937767551	3.49790016767347	4.23600357557143	3.75683298030612	3.92209196569388	4.29097911628571	3.67361435573469	4.35506282032653
WDR88	3.89486765695918	3.98280906408163	4.18525974897959	3.94468086722449	3.53137809889796	3.67494457618367	3.83609222406122	3.61403152291837	3.52656572869388	4.44626361610204	3.47089942006122	3.53353183530612	3.91378199895918	3.66006740620408	3.45232845661224	3.75319578681633	3.7301470975102	3.91651638665306	3.51825568897959	3.65412329244898	4.00103672528571	3.56397402487755	3.85140779342857	3.18610882773469	4.18125705716327	3.69730988381633	3.88563909616327
PRUNE2	2.26151410218367	2.62198039777551	3.18020489920408	1.929825269	2.66939038840816	2.07779062704082	1.80427719740816	2.26520345187755	4.446772407	3.15491917983673	2.42446608222449	2.25380921032653	1.72826292440816	1.9064311204898	1.85297391312245	1.62105687955102	1.99523737973469	2.77286308465306	3.04192936471429	4.24760942789796	2.27564284189796	2.17201607495918	2.04541544932653	2.20966528383673	3.41495700506122	1.87314450514286	1.56547218530612
MBD3L2	3.30005844106122	3.56065039659184	2.73072754444898	3.33431003355102	2.75469408367347	3.16671449595918	3.33035856118367	3.21974883212245	3.71802342132653	1.41899246883673	3.7646326365102	4.041762339	3.77176935759184	3.72803193938776	3.91810937372449	4.18009663953061	3.81428064706122	3.73488461763265	2.77999545420408	2.86482819108163	4.17189474130612	2.33744012226531	3.64135499453061	4.01973230834694	2.941667605	3.25642225189796	3.48600221671429
ADAMTSL1	2.50449513832653	2.30119976208163	1.68088506112245	2.23585201432653	2.51065661414286	2.60383201408163	2.3527056427551	2.61097089159184	2.23236416002041	2.09300056483673	3.02540324346939	2.33525852265306	2.703832874	2.74986549968367	2.74643039522449	2.17123229261224	2.69597414920408	1.63965939291837	2.61653103528571	2.74705183706122	2.61242940953061	1.83292067540816	2.61194722106122	2.71300262820408	3.00634652957143	2.50888873659184	1.79492318885714
MBD3L1	2.60297068832653	2.74643039522449	2.47775551583673	3.9121396884898	2.61156278740816	2.64592966587755	2.74820460606122	3.12144939295918	2.88053190197959	2.90863058434694	2.9924112782449	3.02735140055102	3.33503189953061	2.87970196277551	3.16127454608163	2.88392916681633	3.13900724491837	3.11997565746939	2.05637516663265	2.46761766869388	2.86022633340816	3.00399721363265	3.08007966230612	2.76677809306122	1.96724471879592	2.91837555822449	1.95771130979592
TENT5D	1.65058110985714	1.76088724738776	1.66769220604082	1.86042495912245	1.57881918820408	1.59706388146939	1.59864074912245	1.36005968514286	1.56440584885714	1.28096348661225	1.54286515414286	1.4375074674898	1.65481275006122	1.64042367787755	1.91002011320408	1.53865010226531	1.55592210914286	1.84709785146939	1.67757623677551	1.61623196281633	1.76027072185714	1.56114282167347	2.48529903276531	1.88237329402041	1.30663099867347	1.56057138783673	1.74268891257143
SERPINB11	1.94288979565306	1.57766708663265	1.87340475787755	3.15482324795918	2.03224550779592	2.19949355783673	1.79236512165306	2.07751181318367	1.96804290763265	1.28879306173469	2.25554450281633	2.46216194342857	2.2919197017551	2.25313256655102	2.60713481832653	1.81054315355102	2.05541877773469	1.6674093954898	1.5600022132449	2.14210113677551	2.10158729422449	2.06425930242857	2.56602861222449	1.89235341416327	2.36436375091837	1.85227386720408	2.17234494661224
LINC00161	1.69213775983673	2.13039796226531	1.89916186285714	3.02682143269388	2.22506123912245	2.62380607373469	1.81590371067347	1.6646687524898	2.38439517855102	2.71465943967347	1.62050013059184	2.16552161163265	2.11200596016327	1.7592877855102	2.29104076928571	1.90577171440816	2.04550202616327	2.307927634	2.0844463582551	2.47680257195918	2.50743175393878	1.87131422828571	1.73660504218367	1.58456248310204	1.48004783016327	2.09094112473469	2.4928545852449
DSCR10	5.70534880816327	5.32294341010204	5.2115370025102	6.88580490128571	5.54772276885714	5.37300113897959	5.61553733181633	5.39423607191837	5.63587631926531	5.22707888918367	5.88573666804082	6.30394556579592	6.02746753738776	5.46146560612245	5.41343416344898	5.71163653608163	5.99882948957143	5.87811269344898	4.95145665532653	4.95104285667347	6.45413406095918	4.97794800036735	5.64737605385714	6.39011378606122	6.97450273395918	5.36565549961225	6.00929011873469
ABHD11	6.45034375469388	5.665923666	5.50313560940816	7.80642819922449	6.0653145594898	6.50384438006122	6.33422476038776	6.03287635906122	5.89715171159184	5.72815828040816	6.42724132612245	7.0460652382449	6.59614854059184	6.31411794165306	6.50531379795918	6.41623625291837	6.71226805930612	5.86949708020408	5.13297241726531	6.06694020534694	7.21787709063265	6.40527783336735	5.88155302328571	5.06158893395918	4.75952865416327	6.65266582189796	5.93852453553061
ACAP2	6.09804405838775	6.77217440016326	6.79101737336735	4.2515931404898	6.69844131110204	6.17318216977551	5.62499193534694	5.61190059781633	5.08471412114286	6.4230526655102	5.49850645602041	5.16620858928571	4.98892128495918	4.64250584155102	5.57369843167347	5.81685623095918	5.52375533059184	6.54254052515306	6.722416073	6.92446771422449	4.69423543216327	6.72317103310204	6.20874651302041	5.07995717308163	4.97585569197959	5.47352334259184	5.26752530240816
GAMT	4.37545511989796	3.0190262742449	3.77208286961225	5.38641778797959	4.05232855573469	3.77037679977551	4.92173209996939	4.64501388069388	4.76700162697959	4.04762983473469	5.09680126812245	5.59557040606122	5.34201838402041	5.32643981040816	5.66466457479592	4.93925336571429	5.24718424693878	4.05606719512245	3.70176413493878	4.15493441371429	4.81709712555102	3.5441574852449	4.85732117087755	5.40885917606122	4.42758122797959	4.91089533110204	4.47420661410204
PLCD3	4.89426805259184	6.49924384063265	5.99388006189796	5.58241363638775	5.44406760381633	5.47322607769388	5.75706852379592	6.36318411616327	5.62973208404082	5.94884042212245	5.59543425002041	5.50338216165306	5.37861004491837	6.2630107205102	5.45681855114286	6.15093642955102	5.10198331720408	6.67120155087755	7.08443393955102	7.19080419057143	7.24159044746939	5.11163094963265	6.16967665989796	4.55969806887755	5.60398021246939	6.06679974093878	5.56214750955102
IRF6	2.93986328404082	3.45373886122449	3.80887896826531	5.75629825653061	3.29663735846939	3.05433157679592	3.47698546257143	3.27226060091837	3.05952361591837	2.62274455287755	3.378633091	3.16956312087755	3.05547243593878	3.26239614836735	3.37068920130612	3.20629540840816	3.21127536685714	3.58261096097959	3.84803313257143	3.30825707242857	3.55065653810204	3.91317401714286	3.848210098	3.94068511122449	3.69572428008163	3.05034292965306	2.65269488077551
PTPRC	1.77033911553061	2.26678169693878	2.1413222565102	2.3271612464898	1.69550470112245	1.99431914214286	1.901189695	1.97940116908163	2.14019162108163	2.79014306132653	2.14383688885714	1.84118866383673	1.69299183481633	1.83209011065306	2.07989700328571	1.94622997295918	1.81649025528571	2.15468294430612	2.61492889022449	2.10926616918367	1.5282919232449	2.33744012226531	1.89459053246939	1.9344577264898	2.90140077277551	1.65450174397959	1.66628665263265
MAN1A2	4.55050954428571	6.18403482557143	5.9407164714898	4.42871026806122	6.04202492570408	5.46514579638776	4.96029887144898	4.9182349005102	5.15882960687755	6.02517790997959	4.40979258163265	4.26188495693878	4.65110273895918	3.99571307864286	4.65946470628571	4.41849990973469	4.65149840555102	5.73373418728571	5.67287396414286	5.02415664006122	3.85362150038776	6.45971292477551	4.89015717663265	3.72687714359184	3.88776738555102	5.14669856463265	4.0096743322449
RAPH1	3.29495945557143	2.48907271965306	3.14752798134694	2.97919162779592	2.85314234257143	2.77486003053061	2.29104076928571	2.32010692759184	2.47815731818367	2.76829774730612	2.42024533526531	2.06529633159184	2.92905330434694	2.53265872318367	2.17192449610204	1.70324270173469	2.19484857942857	2.22424943008163	2.62547168332653	2.29833811620408	1.76605506714286	1.77973874346939	2.15303412516327	2.762091106	2.49637902436735	2.05697539253061	1.82854784520408
SMCR8	4.40221019204082	4.50801543242857	4.74107592316327	5.88814744563265	4.02787823967347	4.92096539955102	4.53269844487755	4.78544740844898	4.51158176404082	4.31332288714286	4.30252361846939	4.50822730189796	4.50969638708163	4.2984173345102	4.67708931516326	4.75753916785714	4.15692340953061	3.85303210553061	4.59688342273469	4.39581164420408	5.15366368169388	4.54123627544898	4.49802838359184	4.41056043806122	5.27483108477551	4.81367439057143	5.06563543026531
LACTB	3.52122974612245	3.04248055138776	3.71283731877551	2.33044076014286	3.54658902934694	2.10534827818367	2.85164242410204	2.39504141726531	2.19674548	4.82481860387755	2.32963628965306	1.89258210022449	2.01404444857143	1.87590804410204	1.69178638679592	2.36461870134694	2.03464192259184	2.26940299761224	3.44898062527551	3.46669039214286	1.86383900253061	4.20654618638776	2.47146520761224	3.26577647353061	2.76937262689796	2.60174887585714	1.44267892530612
BNC1	1.45843808153061	1.34277888153061	1.55460210338776	1.50612099289796	1.36731544432653	1.38922709426531	1.1583894245102	1.29454848916327	1.29739608769388	1.34093174008163	1.50677806381633	1.56258733367347	1.56133575995918	1.41628815634694	1.18409793885714	1.51823690202041	1.26265558867347	1.30462885636735	1.37514455381633	1.29813008332653	1.57072369487755	1.9251525322449	1.47843242379592	1.40601264779592	1.06626010814286	1.32593739244898	1.90354907159184
MPP4	1.71923365269388	1.35472845314286	1.30232510459184	1.37006713159184	1.51146058463265	1.48159599808163	1.231635356	1.21627975077551	1.19217051730612	1.57197309344898	1.51331115114286	1.68309164844898	1.54151180412245	1.4121585215102	1.49840525787755	1.15728623083673	1.47235220046939	1.48577609004082	1.44205201046939	1.79390792073469	1.3834304984898	1.55205247602041	1.82545044726531	1.21538979026531	1.18502666585714	1.66308921967347	1.19619120528571
AFG1L	3.15799795216327	3.03710067983673	2.86686404926531	1.94554003740816	2.84666029079592	2.87265083053061	2.64592966587755	2.57616133085714	2.36648680046939	3.00399721363265	2.48413919169388	2.2688849987551	2.76217549697959	2.56373911895918	2.56165353197959	2.25163465718367	2.10972473877551	3.34624847618367	2.51104059365306	2.14162072693878	2.92347960328571	2.47688798532653	2.33377716695918	2.36829920838775	2.57925410032653	2.41711920563265	2.19831527367347
IDI2	1.83946060728571	2.42793337846939	2.07704909091837	3.79008238393878	2.57831976422449	2.26439084502041	2.23384648718367	2.20347383679592	2.27460849212245	2.36684042483673	2.26640169985714	2.46726723697959	2.27118508136735	2.22709110171429	2.19403123567347	2.570686112	2.52495757467347	1.91124133787755	2.2227631412449	2.0448519254898	2.36544557087755	2.56066454877551	2.6854205275102	2.44920851863265	2.91557406442857	2.32334400642857	3.25179110430612
CYP11B1	5.04906339677551	4.11255512808163	4.91440376692857	5.60470586363265	4.85310672167347	4.700265998	5.26271424914286	4.97817387102041	5.06949996	4.68765215132653	5.50726769381633	5.72643557297959	5.73641503961225	5.31125703873469	5.659664632	5.38266018353061	5.25645745536735	4.27753097530612	4.74976883683673	5.50546958732653	6.64878846818367	4.55364459744898	5.63213152520408	5.80114960565306	5.10430647804082	5.13377462414286	6.52978315253061
TAF8	5.07245893242857	4.77265831906122	4.70926869214286	5.18192011369388	4.91060169867347	4.81617927008163	4.60485217410204	4.58934540553061	4.92471815742857	4.38849556755102	4.66247752404082	5.5743193510102	5.05560349310204	5.02977617679592	4.78672477957143	4.7179513664898	4.86258263810204	4.40670428491837	4.04278971810204	4.57339169032653	5.57460075081633	4.27465828963265	4.45163422691837	4.72376958912245	4.18614033120408	4.64501388069388	4.91257867310204
COBL	3.78648883791837	2.13650868528571	2.767631613	4.46569187669388	2.98450333071429	3.34312128322449	3.46654364469388	3.47698546257143	3.13257225106122	2.49185256840816	3.59213214032653	3.58096606602041	3.43686838842857	3.62583106453061	3.45713811522449	3.161750923	3.31213441397959	3.643977384	3.22927227565306	3.15955164326531	4.38510848085714	2.63458946997959	2.78543280589796	2.70003417408163	2.55178618010204	3.09840206061224	3.50345938263265
SLAMF6	3.87376157291837	4.96769961622449	4.47735922253061	4.15393785046939	4.00451876185714	4.9600543347551	3.54896484920408	3.4247650627551	3.46721052083673	4.4834168574898	3.58013216191837	4.22366234216326	3.6520097184898	3.57685038261224	3.96183250022449	2.84185839822449	3.50607511038775	4.92952391628571	4.30740122232653	4.97036800157143	4.6126031207551	4.25082580773469	3.0667325574898	4.01511817787755	3.13085708446939	3.84635399383673	4.66793710840816
ZSCAN20	4.53148101685714	4.5028329092449	4.01320435428571	5.19188276469388	4.22005468685714	4.55934909463265	4.63851053144898	4.67412860085714	4.68861416438776	4.19377357418367	4.58031391797959	4.89222537942857	4.97191242244898	4.88419105555102	4.63202974344898	4.23065917173469	4.46282222365306	4.96465124297959	4.27569475369388	5.04794856940816	4.91336949120408	4.99590849312245	4.31607525169388	4.15474327406122	4.99862557338775	4.72191119987755	5.24365740640816
GPBAR1	5.78226112661225	4.80678554122449	5.54552313218367	5.31492505897959	5.33545687397959	4.98133250559184	5.36617895867347	5.62335791716327	5.06990128210204	5.07305908695918	5.59228996932653	5.58213061932653	5.34933054868367	5.41343416344898	5.72220321157143	5.90709387079592	5.36859242083673	4.77285309697959	4.66409737857143	5.084931623	4.44903993012245	4.94564399802041	6.26205199953061	5.92323242197959	6.83610432169388	5.47709928971429	4.59400595989796
RHBDL2	1.29380676504082	1.72960984571429	1.331235844	2.29593811897959	2.2346233337551	1.62116666391837	1.81421321287755	1.89289094406122	2.26810008822449	1.81516031704082	2.06634955591837	2.055627999	1.69522560114286	2.00241795487755	1.92109617385714	1.82796116693878	1.712184633	1.33245152569388	1.50944950268367	2.26260609409184	1.95021738667347	1.50327328818367	1.41577483816327	1.81141473914286	1.87344095505102	1.79946282526531	3.21917152667347
FRAS1	3.68895853655102	3.09949143242857	3.51810088642857	4.56792259826531	3.37252329971429	3.76414099889796	3.50364424265306	3.82774421638776	3.47527519612245	3.72997174040816	3.90169716314286	4.10155003467347	4.19226280889796	4.02386806557143	4.19293269579592	4.28696772044898	3.84907234085714	3.9698236597551	3.659080557	3.75875984820408	3.71658808420408	3.31968231569388	3.62826545559184	3.75965329302041	3.53825552802041	3.57205309459184	4.05913396802041
BRSK1	5.97200502253061	5.68062177079592	5.05412930677551	6.1675847672449	4.90681739122449	5.73602990046939	6.33653793710204	6.08388380469388	5.73887945716327	4.48079943012245	6.25550473914286	6.96522189016327	6.62938352742857	6.9600191324898	6.78329572579592	6.15974308118367	6.76672314626531	5.63069746646939	5.11479098416327	5.53295807514286	6.38423980457143	4.88085714265306	5.62548016885714	6.06274052997959	5.90440513326531	6.14059521283673	6.63411138908163
CRB2	4.37026570416327	3.36969331902041	3.57431135012245	5.25225090491837	3.30361008936735	3.76245367677551	4.33213534071429	4.56442929834694	4.69872465614286	3.51874916085714	4.76617130534694	4.63487362646939	4.67856027926531	4.62238562679592	4.95157005112245	4.60472611089796	4.29460633146939	3.46344142046939	3.43481524563265	3.57644417228571	4.69947959577551	3.48499410391837	4.64383342822449	5.46263365112245	4.84972011928571	4.42417190332653	4.41555303683673
KCNE4	2.91608425302041	4.14619467810204	3.33054384655102	2.78927013477551	3.43637088273469	3.36239613506122	3.07277592365306	3.50704012153061	3.04698668312245	3.67146449757143	2.87813194222449	3.206529248	3.03251337271429	2.92056323365306	2.90811679526531	2.48581665732653	3.01688212567347	4.12199862065306	4.37620887765306	3.60289160944898	3.84272131640816	3.8081033347551	2.59288888981633	3.02480827912245	2.90307252728571	3.74805105216327	3.50794216932653
CD300LG	5.27514099691837	6.29619654069388	8.81001026218367	2.76002613181633	7.37072727736735	6.5446236267551	5.70604829406122	5.85849141706122	4.27532203683673	7.88354153485714	5.75065478183673	4.04074092712245	5.64737605385714	6.61772849522449	5.24539106993878	7.15946720142857	5.86395486634694	4.13261417619388	4.26034413628571	3.86914378469388	3.38535837963265	7.28483014420408	7.34043144810204	5.62662296477551	5.50313560940816	5.15651158097959	4.28012596702041
SLC34A3	6.67354692171429	5.76685003679592	5.99326134702041	8.1966889237551	6.43067088383673	6.94739653016327	6.19050136273469	6.05605874126531	5.7351919984898	5.92609726797959	6.46340717969388	7.10910105171429	6.64266763491837	6.55147088891837	6.97138763936735	6.59449017053061	6.51865556367347	6.15109278077551	5.63457307402041	5.73017954055102	6.4794048535102	5.58158949336735	6.67990955387755	7.55318400391837	7.46702581902041	6.21123281783674	6.64241023193878
CPA6	1.49108959746939	1.30023379036735	1.3052887582449	1.29325301957143	1.62929558612245	1.83994395218367	1.7605912557551	1.64202557387755	1.84871181310204	1.50165041234694	1.99854382706122	2.48553969981633	1.98721072506122	2.07964463877551	2.30708396969388	1.51122368771429	1.72975941706122	1.2069066152449	1.67136718593878	2.47479363708163	2.48480658191837	2.15431256697959	1.79135024038776	1.56377299683673	1.87344095505102	1.64082127102041	1.88981608308163
WBP2NL	2.59005619353061	2.96336289995918	1.6418756254898	1.73552536485714	2.09835253342857	2.1993464102449	2.06806266640816	1.91379832304082	1.96113375546939	1.94601147478571	2.34250041810204	1.86965539183673	1.96572408577551	1.67929116589796	2.03203614873469	1.9251525322449	2.10109560144898	2.48033845422449	2.42133218902041	2.76268927804082	2.4673626527551	2.49753267128571	2.1951376632449	1.23445078679592	2.08954809128571	1.87288345926531	1.7392161582449
HIPK1	3.23890306993878	2.73801025489796	2.60879227653061	2.76059042432653	2.98375035346939	3.07648734695918	2.86686404926531	2.83796923061225	3.08458370706122	3.64174363357143	2.75626579728571	2.66263933106122	2.80841053614286	2.61889989638775	2.04163994181633	2.43882789006122	2.45297944193878	2.94193342879592	2.88691308204082	2.85147263506122	3.09327731146939	3.27707261671429	2.28664875020408	3.14634529132653	1.99898956577551	2.49985610577551	2.9707537574898
MTBP	1.91897722795918	1.58510965193878	1.50542381638776	1.01988275946939	1.8938223574898	1.31404855357143	1.57143573191837	1.88821623053061	1.76260925265306	1.63397437420408	1.73325172759184	1.96871565434694	1.87815954097959	1.59078299834694	1.81194429406122	1.72903765322449	1.65821536602041	1.61571374644898	2.18027668459184	2.26260609409184	2.42016232944898	2.03203614873469	1.12104131177551	2.16972558469388	2.07432317983673	1.30089170004082	1.75790758689796
ACVR1C	2.93515453240816	4.33264872659184	3.88138732226531	3.09938793395918	3.32354713742857	2.01121612238776	2.95728790144898	2.54975981534694	2.57370536261225	4.08264315171429	2.98930355557143	2.30000306144898	2.74462081610204	2.61664402281633	2.2994821555102	3.39948093977551	2.81418547802041	2.23592230042857	2.57696135761224	2.42781430361224	2.24250579818367	5.11502034716327	2.64280649765306	2.55364595234694	2.46782679557143	2.51616236883673	1.53189422393878
TMEM74	2.797801947	2.95503209197959	2.73651719561224	3.62542257279592	2.61306092134694	2.87673034922449	2.51539747842857	2.36126688136735	2.68120919210204	2.74939337338776	2.39675118228571	2.88220586130612	2.97897405671429	2.34606239789796	2.22579671355102	2.02567102938775	2.70773174355102	3.07111533191837	2.92956783135714	2.57645353087755	2.11277820814286	2.54858473961224	1.9798193432449	2.78275962712245	2.65781648563265	2.27650235302041	2.98375035346939
TIGD4	1.24356082055102	1.94601147478571	1.52809248671429	2.07826575408163	1.81265032553061	2.24751207255102	1.31214313634694	1.22313056459184	1.19103617553061	2.11050292205102	1.28936373065306	1.3232300912449	1.7528823352449	1.37079308728571	1.41913909159184	1.20155292746939	1.29203398567347	2.29148883730612	1.44627065677551	1.6868680722449	1.36005968514286	1.96113375546939	1.83248246669388	1.9993566324898	1.25072506687755	1.77818839465306	1.33588421240816
ART5	3.54226383246939	3.71874799681633	3.63693933893878	5.70428445146939	3.86113409836735	4.63766960006122	4.04157549804082	4.1909072177551	3.77390182085714	3.41613827677551	4.30691924304082	4.50009870808163	4.24452862073469	4.09489350183673	4.51104553589796	3.94495575179592	4.10506404242857	4.25047017708163	4.03166047722449	3.62046176161224	4.52631630353061	3.89626228830612	3.65969908812245	4.09245904410204	5.05252958522449	3.97011534753061	4.63281908693878
GARIN6	3.99424506065306	2.63544458855102	3.45015310838776	4.28688146838776	2.92287084581633	2.62646753087755	3.5953854682449	3.85779362265306	3.65922582155102	3.48569200128571	3.97636718018367	4.41343670369388	4.06041370753061	3.58628658983673	4.06674478018367	3.61950708908163	3.94126688497959	3.14184363373469	3.06493556738776	3.41668193118367	3.95393765732653	2.79404466914286	3.43121668044898	4.21846793665306	4.17402017304082	3.56876033863265	4.22082263873469
LINC01547	5.96605224840816	5.35864300679592	5.31591667181633	6.3760619677551	5.42071596446939	6.21266382644898	5.64013551597959	5.82951625	5.34080554146939	4.49940200969388	5.98738005297959	6.2618823685102	6.16002587091837	5.89135786228571	5.95276384310204	6.09430292286735	6.0920985404898	4.81347405695918	5.5487090147551	5.64990495079592	6.66224421787755	5.41801549593878	6.5916846592449	6.04952290110204	6.17810772644898	6.0249060765102	5.92422557428571
NLRP11	2.40917166673469	1.98704781773469	1.92016518404082	1.96069455457143	2.44123221393878	2.01538523793878	2.57182848959184	2.50054625016327	1.95000811514286	1.83966992834694	2.09663788291837	2.80844931153061	2.38812759302041	2.25398852785714	2.30765894461224	2.26084779846939	2.27695505789796	1.81570173008163	1.8964187237551	1.64554417071429	2.07302787634694	2.0423449894898	2.23543869887755	2.90491428422449	1.67786451832653	1.90658719542857	2.00573267167347
ATP6V1C2	2.09131893269388	1.94601147478571	2.05049962830612	3.51416522944898	2.63730902102041	2.46744847259184	2.65659931842857	2.63130789730612	2.60411901159184	1.90913924134694	2.61242940953061	3.08490815667347	2.32429694422449	2.63393803626531	2.54724039973469	3.10549780216327	2.3733973979898	2.43671477579592	2.06374943185714	2.48800049202041	3.25592607104082	2.46782679557143	2.424751806	2.31962799593878	2.26840910189796	2.33957386795918	2.73822609287755
CLDN19	3.99864404177551	4.1065317245102	3.23285648161224	4.42022236118367	3.80743548506122	4.15692340953061	4.27116496565306	4.60503948187755	4.46826675185714	4.15616557293878	4.74100495206122	4.88950669661225	4.67112880779592	4.45678540555102	3.81926311373469	4.23148667489796	4.58812976653061	3.73834648581633	3.29465620153061	3.23367572991837	4.11078455491837	3.30265072642857	4.39223093797959	4.53963549983673	4.77244748310204	4.34653247685714	4.26800886797959
VTI1A	4.32112486532653	3.55364322685714	3.79313377702041	4.33074795440816	4.2623135277551	4.73830078261224	3.66225668469388	3.86611089812245	3.79196108095918	3.56849767477551	3.65041153893878	3.81437052820408	3.87233150697959	3.59557437144898	3.81547211238776	3.72771250920408	3.64417358138776	3.72606970465306	3.92100795116327	3.51298083267347	3.64221913516327	3.63903879638776	4.04819302542857	4.08281684342857	3.00236537036735	3.725066421	3.35278417406122
KIF6	3.43612508185714	2.95503209197959	3.19072775830612	3.976288056	3.3115804857551	3.38819610734694	3.25632272359184	3.47139937763265	2.92760572163265	3.09048418053061	3.09106336269388	3.30993014922449	3.14830223536735	3.1327883717551	3.89024836769388	3.2609913845102	3.6534825234898	3.57665739744898	3.17374206642857	3.01302242053061	4.19604953104082	3.27334908053061	3.70541660202041	3.47717266967347	4.25276225742857	3.60015756655102	3.89619100993878
IQCD	5.43761297622449	5.10301307153061	4.84345629332653	6.62358440895918	5.52044375534694	4.64116648234694	5.36116462081633	5.8031157342449	5.3761150564898	4.74541628659184	5.73482109028571	6.19822227267347	5.84695014297959	5.51977679016327	5.9238224402449	5.97377584412245	6.08175975702041	4.1743095222449	5.2428248685	5.42980378832653	6.45492625904082	5.13757303902041	5.84767166922449	7.07813650020408	6.18673365744898	5.58974039577551	6.72932683661224
TAGAP	4.66186191222449	5.41165627981633	5.5552345852551	6.29119947779592	5.10402026892857	5.33371950318367	6.42855271232653	5.42398811402041	5.77218294393878	5.75581252159184	5.6911960007551	5.755370136	5.50932562416327	5.03609853514286	5.41015122844898	5.56467491387755	5.01876475530612	5.11186328767347	5.13158028830612	5.64794190759184	5.45659274204082	5.0044798722449	5.34985076010204	5.88312158673469	6.66461964971429	5.45303374993878	5.71581392695918
STON2	4.90905712132653	5.44888858755102	6.24243540038776	4.62428411855102	5.71654672855102	5.66644627689796	5.22480310773469	4.99619018222449	4.92764287432653	5.42967520667347	5.15027857173469	4.73228429261224	4.61085913173469	4.87396384342857	4.75150822281633	5.31415556381633	5.030473446	6.26286182038776	6.53109200846939	6.25451076536735	6.17810772644898	6.36583000461224	4.63437452542857	4.22165922385714	4.14478900902041	5.94704778253061	4.63385315953061
SERPINA12	1.604753815	1.50430703242857	2.29227691393878	4.93930768834694	1.78501942018367	1.8241126045102	1.78262323514286	2.16430139853061	1.85587871891837	1.83001371371429	1.81649025528571	2.05497532353061	2.06681161887755	1.97714133369388	2.49746793144898	2.53308797883673	2.10214793212245	2.18325921304082	1.36908350089796	1.68536355526531	2.10475156842857	1.96610984659184	2.76562924461224	2.07037932391837	1.80253813087755	2.04699225455102	1.59254690395918
LETM2	3.41639504440816	3.42665490710204	3.11388358712245	3.01231363065306	3.61363547518367	2.61467162955102	3.13382924763265	2.85268844265306	3.30172529440816	2.92098594132653	3.14095422773469	2.88529281157143	2.88064275683673	2.75479330991837	3.03997986118367	3.13900724491837	2.62245404579592	2.613816299	2.86568454508163	3.47265122614286	3.95062374030612	2.99054515622449	3.33773619091837	3.58261096097959	2.92175623828571	2.63694475653061	3.50142575359184
BSND	2.87769877957143	2.16240107959184	2.43804752665306	1.63306273646939	2.10647766771429	2.43155720120408	2.68771861061225	2.65191829397959	2.50857205095918	2.4953570277551	2.35709010214286	3.07183037220408	2.38014728989796	3.26052042626531	3.07381275918367	2.33535666312245	2.14234715169388	2.58461038336735	2.26617390928571	2.58315419336735	2.41033670285714	2.22204411642857	2.47311766942857	2.3496785645102	2.57753474577551	2.46018529642857	2.03943946183673
CLEC4C	1.61560506697959	1.4287190342449	2.00168883914286	1.46098159534694	1.99880552602041	2.14421059385714	2.05687028595918	2.6554336324898	2.04560933720408	1.70016479995918	2.665457372	2.74194598081633	2.45694817860204	2.61448243865306	2.63226387189796	2.57019059655102	2.22945927626531	1.27095337144898	2.0844463582551	2.04919399732653	1.87046767628571	1.65481275006122	2.46960282742857	2.01807871220408	2.30324045412245	2.55593425455102	2.66765873791837
NLRC4	3.1886925012449	2.65659931842857	3.19257590614286	3.75068139034694	3.24246175071429	3.10803268495918	3.15818614412245	2.99765827459184	3.15152051518367	2.32129644330612	2.79514572506122	3.29241488873469	3.102130992	2.84986047583673	3.10791597510204	3.20144370981633	3.16876207438776	2.65955714202041	3.0280776004898	3.48798644508163	3.0911711522449	3.48487738497959	2.67208858334694	2.747353034	2.75489418014286	3.16489929440816	2.64184812310204
PRSS36	3.90865962836735	3.91428946236735	3.97929362955102	5.46626594489796	4.17630746034694	4.56978492530612	5.18038381034694	5.28628433126531	4.76829108504082	4.79625997416327	5.14659116736735	5.49559180144898	5.23910391012245	5.28135220961224	5.55444429097959	5.15629536220408	5.48926190732653	4.05657898273469	3.62959789316327	3.85538231532653	4.93578782112245	4.52331144320408	4.92121894361224	5.12990790602041	5.2801353055102	5.3850961737551	5.6015877972449
ZDHHC15	2.04987984106122	1.57881918820408	2.00533611271429	1.90983414067347	2.38411969346939	2.03859875071429	1.99450971585714	1.85493744318367	1.44810571012245	2.16502528277551	1.84967951632653	1.59753760359184	1.75278043481633	1.70070804259184	2.04469748385714	1.74610860455102	1.53045523555102	2.69093318520408	2.08964680255102	2.60683948985714	1.71229238036735	1.78777667702041	2.05513687508163	2.28465727359184	1.77517343889796	1.73866884138776	2.25398852785714
RAI1	6.951650547	5.81722085181633	5.99008504838775	8.03849676910204	6.25800120904082	6.6991079555102	7.07024067455102	7.15734992353061	7.00892247816327	5.81291818036735	7.42557491273469	7.66384054438775	7.56500083987755	6.97106538871429	7.31505057791837	7.07494698359184	7.15323766028571	5.84075447702041	6.03972842973469	5.36389177389796	7.20358352634694	5.78965143538776	6.906313424	7.81810470208163	7.94097674022449	7.12881418526531	7.66795174993878
CDK15	3.89911590222449	3.70128021436735	3.56717033728571	4.95482106522449	4.03470204042857	3.92471871081633	4.14718841397959	3.69301925112245	3.69530031136735	3.47429513179592	3.98037180153061	4.75395573818367	4.14758222512245	4.0571901884898	4.45886319389796	3.69907262514286	4.23397282691837	3.63857876665306	3.5110697287551	3.82467035191837	4.05677932185714	3.89626228830612	3.666600899	3.59743272838775	3.46985908022449	3.91549775273469	3.86502206477551
ZNF570	3.59250594910204	4.13012180163265	4.57928042461224	1.68775851477551	4.54997950167347	3.20311873536735	3.27541593304082	2.65980176959184	3.17769386836735	4.73767736126531	2.99921754857143	2.74087476436735	2.62830391467347	3.05139683671429	2.96698448544898	3.03897827655102	2.81782476171429	4.51390029906122	5.6348014044898	4.26742252581633	2.57670865481633	4.01068457644898	3.16903661389796	2.27572424804082	2.64280649765306	3.12154576332653	3.61466191279592
NUDT9P1	2.65041443418367	2.46653617085714	2.37054205669388	4.13961176540816	2.24959655365306	3.24632650236735	3.12526938302041	3.20725146669388	3.07209618059184	3.24948639328571	3.02837151620408	3.06606152069388	3.39790525516327	2.87005908336735	2.99997071436735	3.52479623822449	3.21346036669388	2.83661962771429	2.54679136636735	2.38951982908163	3.10233238834694	2.72057234069388	2.94200005312245	3.30222373559184	3.62681436838775	3.29624030828571	3.71452682832653
BTBD16	3.28293489606122	2.14268176295918	1.98801323142857	3.70851901563265	2.78986480467347	2.64166396538775	3.24887438434694	3.33657168163265	3.25493704981633	2.69789256967347	3.65138093712245	3.69340907610204	3.69226710936735	3.45232845661224	3.71495710822449	3.79166636691837	3.51928103161224	2.40896843489796	2.58376200506122	2.85748429469388	3.59077594518367	2.94791993444898	3.66737582442857	2.9173238947551	4.29114801128571	3.19227543069388	3.86819043587755
RTP3	3.96435661302041	3.34578230032653	3.20200839155102	4.49128702565306	3.94051006540816	4.28409204320408	3.90006272455102	3.65565807004082	3.59329038204082	3.95782845681633	3.45068111122449	4.45001519387755	4.0094738825102	4.05436814622449	4.06929837473469	3.58261096097959	3.40300232495918	3.39374583840816	3.5018037354898	3.14055547469388	3.6932014552449	3.15630080977551	3.66939260744898	4.52736774816327	4.69707145571429	3.62939907157143	3.28726539293878
TSPEAR	3.12900401326531	3.33773619091837	3.22693358638776	3.48187800326531	3.16747527834694	3.31720622263265	3.30900772814286	3.13478537065306	3.29010267710204	3.18620464497959	2.90890943142857	3.31445674408163	3.14811802028571	3.07485364928571	3.45626706171429	3.03153168222449	3.45015310838776	3.18030720965306	3.10512567604082	3.20112402502041	3.21759555938775	2.93431582608163	3.74570929402041	3.71397279863265	3.27667006742857	3.04343573712245	3.59635908169388
MIPOL1	1.73613205195918	2.02403392867347	2.3511402085102	1.77870434295918	1.98004697093878	1.8884045365102	1.91548371273469	1.74545858555102	1.87900502983673	1.95490544283673	2.19260623369388	2.05214119191837	1.59336589634694	1.61669858491837	2.00769357436735	1.52105231967347	1.66829658355102	1.54573102446939	1.87993193442857	1.74129680669388	2.23672346428571	1.53624331110204	1.92832257220408	1.72950606736735	1.80883618130612	1.7308299352449	1.26457594291837
C6orf141	4.458674265	5.72456039359184	5.82575147238776	4.29829953402041	5.03393429685714	5.07581157953061	3.58851420930612	4.14671779059184	3.69530031136735	4.64709623381633	3.80044560583673	4.12169601087755	3.62284128016327	4.49249545455102	4.4631375102449	4.07818063065306	3.68936734607143	3.74626255957143	4.51409407177551	4.18633129165306	3.63256957573469	4.49073654469388	3.68011537581633	4.52745333820408	3.81704323283673	4.12900320228571	4.63341560020408
ALMS1P1	4.44051579032653	3.59220561234694	3.85066673653061	4.03216258079592	3.91531387963265	4.16292498577551	4.1626527475102	4.16336438873469	4.13576531353061	3.67591949234694	4.18326402393878	4.68354156081633	4.49986449006122	4.54647720718367	4.81214138969388	4.30740122232653	4.41037238773469	3.63193765263265	3.83031514865306	4.07537040373469	4.92882745014286	3.29755370957143	4.33786623573469	4.80699005420408	4.64383342822449	4.20622175046939	5.4141261132449
MYO3B	1.56507215916327	1.69926148065306	1.12932426032653	1.83986356726531	1.50527276312245	1.24886488679592	1.64393422567347	1.39123890191837	1.63808588265306	1.40269567171429	1.47614769269388	1.56160001167347	1.23702755487755	1.51519832465306	1.49915951057143	1.64211575987755	1.46244970393878	1.54573102446939	1.59265644608163	1.31984643767347	1.3098888892449	1.50151636969388	1.39470909810204	1.77126414708163	2.21363523616327	1.55134860338776	2.48145163555102
ADAM21	3.1267979644898	3.36919826104082	2.92252092667347	4.83914035265306	3.26002470228571	3.51115851528571	3.23376697038776	3.30951817704082	3.05989919169388	4.30711228389796	3.21926044765306	3.29583442338776	3.13850115677551	3.38759200832653	3.4956449687551	3.26477391602041	3.25947446963265	4.06991269897959	2.73480296138775	3.75449182228571	3.18090815265306	3.80225940779592	3.34595668	3.81325149514286	3.41859731995918	3.07315151085714	3.44713637389796
TRIML2	5.36257861671429	3.48956058226531	4.61339985797959	5.18277271493878	4.05184747212245	4.75662313179592	5.02698716716327	5.36039476922449	4.68960124957143	4.19167097512245	5.45920817626531	5.94350226608163	5.35440627226531	5.29440016332653	5.4231237755102	5.22353327069388	5.69652896530612	3.83287045381633	4.10165346485714	4.223968623	5.31688715455102	4.22895924410204	5.04626851785714	5.28135220961224	5.60445024544898	4.93461632165306	4.99268305287755
ABCC13	2.33162995736735	1.48839116071429	1.56476861722449	2.07826575408163	1.83506622746939	1.73288694332653	2.22140394873469	2.17792464710204	2.20957704565306	1.22072111787755	2.25554450281633	2.83622493612245	2.44359099232653	2.99091713446939	3.23994671857143	2.47600627430612	2.41555844744898	2.12966888769388	1.78788554795918	2.02446373136735	2.32466851071429	1.88848480585714	2.32437997544898	1.75047831187755	2.00976325740816	2.06770527879592	1.90658719542857
IL12RB1	3.20850298753061	2.95503209197959	2.75879882306122	4.17423147926531	2.68370301620408	2.05035055581633	3.00531523792857	2.68998322071429	2.88817877030612	2.3479866265102	2.91510654983673	3.24345967097959	2.94663504269388	2.87665605871429	2.64442853091837	3.27014443234694	2.90113552738776	3.00651971634694	3.00564275436735	3.58334997117347	2.09754947893878	3.08285300963265	3.6534825234898	2.91359696369388	3.76844198928571	2.80548674408163	2.85552192
GTF2A1L	1.34478177079592	1.57313390081633	2.07971237010204	1.50705132883673	1.89047325693878	1.63573674232653	2.00848556953061	2.0383086405102	1.61413089089796	1.50178159159184	1.61904749173469	1.63462445171429	1.65539892116327	1.83248246669388	1.48004783016327	1.88328623793878	1.71882989657143	1.3057335784898	1.81796579416327	1.7669784552449	1.23959480514286	1.65202947783673	1.86458940287755	1.46273787208163	1.30345234971429	1.34375840877551	1.14953525985714
TRPV3	4.8779021834898	3.70378303563265	3.98307463632653	5.74714898256122	4.98069580816327	5.43433361728571	5.15620530226531	5.4232329137551	5.16471303953061	4.02596158653061	5.10526074308163	5.27694403718367	5.32248282195918	5.31591667181633	5.32896806014286	5.23777759487755	5.50199700330612	5.04972156191837	4.48537078144898	3.82889307097959	5.27719511634694	4.19109720226531	4.98093011753061	5.86803929108163	5.62300110316326	4.9241362317551	5.93218140559184
CNBD1	1.23634111034694	1.33949602073469	1.76231227030612	2.00512735269388	1.7457022377551	1.47952435946939	1.76483698863265	1.73582601812245	1.811189661	1.49135294659184	2.05246716220408	1.92942755773469	2.01722803789796	1.84098249130612	1.88758657455102	1.71303718614286	2.09654423326531	1.38781452693878	1.81450537653061	2.0509516004898	1.57933397802041	1.83292067540816	1.22993765520408	1.78342654632653	2.10224396340816	1.92850039022449	2.3893020537551
ABCC12	1.9410977172449	2.3016755374898	1.99356297995918	3.60221487142857	1.97314860667347	2.29803881444898	2.45725510293878	1.68468517832653	2.25114262014286	2.06374943185714	2.02669329114286	2.40465811665306	2.14508837720408	2.21990307697959	2.1143797522449	1.69128874997959	2.00479973779592	2.09435662083673	1.76984929836735	1.86416143569388	2.4673626527551	2.20725882261224	2.20429245887755	2.7480280165102	2.60088316626531	2.12031414616327	2.10737992632653
MMP21	2.06634955591837	1.89551114993878	1.47028718238776	2.20329980014286	2.04449063695918	1.73417291720408	1.83413195781633	2.00781426214286	1.65320976053061	1.38929278182653	2.07341408181633	2.24087629110204	1.51899835189796	2.1702809784898	1.86833987561224	2.16003837777551	2.21876458697959	1.96257215830612	1.89906846514286	1.46345347740816	1.82230124881633	1.91844567746939	2.44790109218367	1.48174951371429	3.05864696226531	1.94914527544898	1.82073997922449
TMEM190	7.45352345942857	5.55211440529592	6.1685243865102	8.11094213783674	6.16585928765306	6.76475701646939	7.24092829828571	7.24374881102041	7.00157576934694	5.75509192702041	7.62206073146939	8.28419837422449	8.13344815644898	7.62883449661224	7.94813736229592	7.66511264040816	7.78801731767347	5.81947112197959	6.08271222322449	5.73944973226531	7.8450860712449	5.82441136557143	7.09391231736735	7.3369011025102	7.35516867802041	7.29368295395918	7.54182005930612
GAS2L2	4.86375365455102	3.34247751867347	4.17671029691837	5.37783004557143	4.19491046289796	4.56433409842857	4.24576718502041	4.10601916289796	4.0789062112449	2.83499789057143	4.47400887965306	4.82414931626531	4.61711688710204	4.73351884697959	4.73811236793878	4.15079875514286	4.31556310767347	3.6384859617551	3.8971252174898	4.28688146838776	4.8675598734898	3.87685698346939	4.98694202814286	4.27840076232653	4.08945300555102	4.01996167679592	4.55419811297959
KCNG4	2.5919087164898	2.40360942867347	2.57711847685714	3.29833469891837	2.87950139	2.97625112297959	3.13546144361224	3.21090216083673	3.14554466138775	1.92036313620408	3.0243214274898	3.47908167663265	3.23530213522449	3.2449242064898	3.0175916385102	2.87487326332653	3.14705119859184	2.42094971146939	2.87937692310204	2.71188814730612	2.94374778885714	2.94850176926531	2.82391530971429	3.09302338312245	3.14857510793878	2.72828399542857	2.65161954771429
PXT1	1.55679058961224	2.21855950897959	1.61062489402041	2.43589309895918	1.69550470112245	1.92606753991837	2.13574791246939	1.67995185483673	1.88556728265306	1.94601147478571	1.91379832304082	2.09471597559184	2.05427099420408	2.33377716695918	2.26143003953061	2.3527056427551	2.09347237008163	1.92401355267347	1.58584000710204	1.52819584989796	1.55888815269388	1.44708729444898	2.61672947404082	1.84709785146939	1.87344095505102	2.13147873846939	2.83816221608163
CACNG5	5.66290422685714	5.13978309059184	4.79741123116327	5.75605256681633	4.9885197642449	5.33545687397959	5.40088076779592	5.35368003087755	4.99963672042857	5.00952706567347	5.6567309457449	6.12901321753061	6.29015882589796	6.0719263937551	6.29325649869388	5.39011447955102	5.87553640116327	4.71974949873469	5.01801188914286	5.05499324253061	5.98860647608163	4.83032539532653	5.84695014297959	6.12628835714286	5.70832937689796	5.28761346630612	5.98755657638775
LINC00308	2.96914658826531	2.38376708963265	2.40172476120408	2.64695203245918	2.68381313704082	2.95808410859184	2.82374176495918	2.71242930044898	2.91599755567347	2.3655379284898	2.79999792583673	3.133255612	3.24071892693878	3.13436368495918	3.05026546640816	2.5858774887449	3.15000803671429	2.54984495928571	2.6802607207551	3.14919371985714	3.16297646332653	2.67323738904082	2.90103844332653	3.46214850493878	3.37343462926531	2.78050077285714	2.62799574487755
WFDC11	2.01425704034694	2.03193724287755	1.78080009673469	2.00425357885714	1.95164144272449	1.90961794369388	2.26940299761224	2.1513142992449	2.05529516236735	1.97206237077551	2.07341408181633	2.31814899906122	2.19010405681633	2.4508273375102	2.64544820781633	2.02139051677551	2.17896466002041	2.07896668691837	1.71923365269388	1.66239552808163	2.03567087910204	1.37565596536735	2.35520881032653	2.37643569879592	2.64585800036735	2.17843686934694	2.37498151693878
JAK1	7.3612811647551	7.8823766877551	7.80031882946939	5.83946512732653	7.86538340018367	7.60867429140816	7.06999120971429	6.96574652757143	7.05491579430612	7.74273187967347	6.51414256914286	6.21043103742857	6.87752754412245	6.40689877832653	6.629616394	6.69728257328571	6.65482012097959	7.38871713769388	7.38411022928571	7.2645386842449	6.32224285687755	7.75005440685714	6.66022302373469	6.06117245902041	6.14015667704082	7.0601836295102	5.83767497269388
CDC42SE2	2.70412395259184	4.73202642236735	5.352820378	2.8789406587551	3.26002470228571	3.47350640671429	4.1727895697551	3.51782843587755	3.96729344208163	4.18847794808163	3.87143722987755	2.98171368932653	3.37014114997959	3.58233623110204	3.44713637389796	3.91560753167347	3.70985270389796	5.11063437481633	5.65760033538776	5.46816728353061	3.59607187126531	4.5666737032449	4.2662117385102	4.23819270706122	2.18901203912245	4.05019631061224	3.77225279455102
ACACB	8.70601640732653	6.99270178689796	7.75486150155102	9.48183163928571	8.1753449462449	7.87390565289796	8.79362463983673	9.50404990767347	8.83646329065306	8.1034839534898	9.46857999922449	10.2285375774286	9.65418011863265	8.90841119165306	9.26586158916326	8.7843311465102	9.22728872020408	6.64370014712245	7.16847985010204	6.89994310020408	8.41281273328572	7.55094933791837	8.60474565906122	9.27946034857143	9.26586158916326	9.01278918932653	8.67985466004082
COP1	4.46011990971429	5.51732388240816	5.49084384167347	5.56922729820408	4.63234199153061	5.00544081116327	4.58697825595918	4.61411945510204	4.64423480746939	4.98414810791837	4.30129002267347	4.01468255477551	4.32531151938776	4.13323525146939	4.34487728379592	4.65434295414286	4.63787926712245	4.78958473483674	4.93100219030612	4.66267422867347	4.35425578172449	5.46263365112245	3.94641342606122	4.93005723232653	3.76793619379592	4.5813976345102	4.56713376629592
STX6	6.26100753926531	5.98860647608163	5.34976928638776	6.84900598114286	6.21081755004082	6.15241184387755	5.43588277030612	5.88404201595918	5.92670300859184	6.12381181253061	5.74570377665306	5.25052871961224	5.38155271293878	5.2092332634898	5.45313611004082	5.61331738142857	5.48839336402041	5.75523006881633	5.43371381995918	5.33441899389796	5.29259488093878	6.32224285687755	5.95145972628571	4.3081535487551	5.59166876942857	5.80768545173469	5.10050127435714
ANLN	1.61328122406122	1.34111873091837	1.90792394897959	3.17374206642857	2.09765028930612	1.80577906395918	2.00733112161224	1.804117395	1.89885848208163	1.3681850734898	2.06608154969388	1.98501055644898	1.94686644991837	2.00370746014286	1.74531195112245	1.65936587106122	2.18018512761225	1.46150397318367	1.60571421193878	1.87016312897959	1.82495967273469	2.49158586116327	1.88409568736735	2.13873498028571	2.59824642779592	1.90913924134694	1.77223554657143
SPRR4	5.27514099691837	5.82801859246939	5.78533398461224	9.18392851055102	4.77049913922449	5.66516322232653	4.71538604212245	4.70847475126531	4.41741119916326	5.60369852989796	4.73911177665306	4.9221454272449	4.84141657563265	4.98220481367347	4.91922956595918	4.90171499495918	5.10995822553061	5.19968762385714	4.76256941816326	5.33818776379592	5.27146887832653	5.13813335789796	5.33293504102041	5.12257715936735	6.06920134810204	4.6719594842449	4.95876081520408
HSH2D	3.32995423034694	3.47549320802041	3.36248835014286	4.05972261018367	3.41613827677551	3.54149225277551	4.695805958	4.04681010885714	4.04163050161224	3.93373536712245	4.15976145323469	3.99912115214286	4.3142870482449	3.99985389897959	4.25415083789796	3.61020355897959	4.38189492293878	3.9026640235102	3.24769418213265	3.97047222857143	3.96574286363265	3.42701956993878	3.60617370387755	4.53226401928571	4.69707145571429	4.11755457442857	4.59901898473469
TRNT1	3.52105285108163	3.35551487987755	3.28888695836735	3.74397811604082	3.72497516559184	3.92239991730612	3.1839563592449	3.21974883212245	3.43147571883673	3.26429833516327	3.232438381	2.80596146012245	3.25662585095918	2.80404068595918	2.99893636046939	2.81979232108163	2.98718422779592	3.80571431332653	3.13490884528571	2.85257076863265	2.80995146644898	3.11733183085714	3.51485887157143	2.67394114583673	2.78731996757143	3.25573175532653	2.6925361625102
TMEM163	1.70243521571429	1.44910807187755	2.16709862861225	2.11624566483673	1.67840385753061	1.863426021	2.06993240832653	2.46125117520408	2.25880329195918	2.00117171506122	2.33824319887755	2.43455219957143	2.49427517381633	2.10705588181633	2.12798953604082	2.17709574171429	2.86712934938775	1.61303740969388	1.74610860455102	1.87414601928571	1.75644426430612	3.00707884234694	1.85539032920408	1.59959141230612	1.68824741555102	2.12095208818367	1.82174771126531
ARHGAP5	4.96111985604082	5.70241094308163	5.64106276928571	3.24201029106122	5.66681470138776	5.16115698626531	4.82344406546939	4.64825950279592	4.94307384155102	5.40428983402041	4.84668534391837	3.96357815889796	4.50495382242857	4.53804298689796	4.75876618616327	4.8841259537551	4.51855919316327	4.87996838546939	5.24940562232653	4.76111072734694	4.9117912114898	6.24335902157143	4.91501469869388	4.98402759002041	4.50119308665306	4.84772646157143	4.31159341759184
HERPUD2	3.54765696646939	4.60777330673469	3.27474040659184	2.81384522528571	3.44247877842857	3.00290563818367	2.67986245179592	2.7140369274898	2.69875782916327	3.66409999257143	2.70206135226531	2.59041149557143	2.56364266955102	2.95571238669388	2.47735504918367	2.9077370124898	2.42834359930612	3.47121153238776	3.94459235508163	3.08384423334694	3.11356945244898	3.71302151236735	3.42194661889796	3.09517529195918	3.62446618859184	2.85384963526531	3.72460828571429
JMJD6	3.23890306993878	2.94600872904082	4.03618555922449	4.67846300140816	3.87097188142857	4.20175946173469	3.83222059534694	3.42424619497959	3.94769125957143	3.3004249937551	3.64517041806122	3.61038996034694	3.61914122612245	3.38412030291837	3.89497389004082	3.57509881793878	3.48379723287755	3.67110968608163	3.38861479908163	3.76952349816327	3.96574286363265	2.83717271704082	3.47555592738775	2.84433038193878	3.30642145759184	3.59329038204082	3.80714084338776
SRCAP	5.06585784722449	3.80441577564286	5.05853719765306	6.08294215481633	4.65069481132653	5.23720173528571	5.4807911527551	5.8100802992449	5.81630083987755	4.14160452885714	5.83436102767347	5.85937794155102	5.72588098787755	5.77980952493878	5.88420769695918	5.71459877404082	6.110096005	4.86601293202041	4.34928505971429	4.58679769034694	5.82951625	4.72925344136735	6.02573194212245	5.09566767181633	5.26878322918367	5.74157217502041	5.46526539306122
MAP3K6	5.43887060922449	5.38843725236735	5.10143570471429	6.47479368691837	5.1943022494898	5.34558014865306	6.08556867171429	5.85606445383673	5.82719423128571	5.4399376494898	6.24028817246939	6.37117718534694	6.32654357165306	5.718938245	5.76636379773469	5.57402523787755	5.95346846738776	5.30752214353061	5.02141052902041	6.07353611271429	6.70339769620408	4.99764023904082	5.82608129969388	5.73860105036735	5.71188938385714	5.73319465528571	6.36106375953061
ARSG	4.76381480128571	5.57697019469388	4.80079449969388	5.14324234253061	3.88588886685714	4.16562834495918	4.15758649126531	4.60312231806122	4.65954621169388	5.14788161763265	4.0048082534898	3.69478975502041	3.98885248020408	4.23609518046939	4.18938329957143	4.35172283487755	4.17971858128571	5.68592217942857	5.43510362093878	4.79405137022449	5.47152604889796	4.36701490944898	3.82056788477551	4.20858394947959	4.55449675071429	4.10592164897959	3.66676209034694
ZNF101	5.55760513846939	4.91284338636735	4.7114843904898	6.04083989714286	5.7392195617551	5.73800163526531	5.48295824330612	6.26286182038776	5.83617508573469	4.88866446928571	5.84290384657143	6.34591709212245	5.88463684079592	5.71927275416327	5.89832811185714	5.69058163102041	5.81247743510204	5.28227252653061	5.20819022737755	5.54087309285714	6.00071292516327	5.39841043167347	5.61455373781633	6.73005927881633	6.45572022414286	5.54426160971429	6.22969217614286
PTPN11	2.17183603008163	2.76963311510204	2.74885743863265	3.44523445708163	2.72434828385714	2.84748832208163	2.78847674677551	3.02206952942857	3.10334319993878	3.98975477606122	2.91557406442857	2.71375691365306	2.89180958428571	2.65935225919388	2.5625311044898	2.3508686992449	2.87937692310204	2.98806953853061	2.732920203	2.3335852497551	2.30992223187755	2.98841257532653	2.17693135506122	1.91720906336735	1.69542606181633	2.96898418016327	2.64405961491837
KLHDC7B	3.57984925222449	3.49391513810204	2.66639502640816	4.55882250734694	3.20695332738776	3.38819610734694	3.65615501506122	4.00393539695918	3.81538371016327	2.54099708355102	4.40687985963265	4.18766382283673	4.26441280657143	3.74929013328571	4.28815935259184	3.78016145720408	4.14812576787755	3.78271261485714	3.51005405442857	3.78722458826531	3.86298945477551	3.43870086181633	3.57722774769388	3.74768954416327	3.52737057722449	4.44734653030612	3.81819268857143
ZNF626	5.03948830461225	4.80849085614286	5.75086835320408	4.06083485261224	4.84894065340816	5.10188720316327	4.52421328255102	4.83396810846939	5.01033507210204	5.75552165144898	4.78223180442857	4.32871585708163	4.75832490502041	4.73516223167347	4.48289489510204	4.61085913173469	4.38381322016327	4.91468647581633	5.22263329155102	5.33248067183674	4.61520539495918	6.15369812659184	5.46829571367347	5.23309842612245	5.26784125869388	4.97002277114286	4.84595501046939
PHC3	3.98376044714286	6.45430079491837	5.2959032735	4.10145377438776	5.53868197553061	5.09975476418367	4.89524996491837	4.72382074987755	4.94745424173469	6.38494255793878	4.68477411891837	4.43372450816327	4.7432883795102	4.77333112914286	4.64401736053061	4.58502496904082	4.93432394777551	5.58134196720408	5.15781386055102	5.22108612444898	4.04467914583674	6.2469334067551	4.50850495165306	3.69907262514286	4.47498805920408	4.72438848483673	3.77132028828571
IL11RA	8.13502106606122	8.1034839534898	7.88354153485714	7.37151176142857	8.33263092002041	8.06915635720408	6.95728914706122	6.53431047232653	7.00523132714286	7.24985556561225	6.2558911252449	6.63560555960204	7.04307315828571	6.89052576481633	6.22275645287755	6.71458633404082	6.59883140404082	7.02812784042857	7.51794864579592	8.11817889697959	7.12851001371429	6.55279007891837	6.9600191324898	6.21752120738776	7.01976328428571	7.24027208304082	7.72674755242857
TNFRSF10A	4.48467984171429	3.3180611094898	3.86882773040816	4.0195767035102	4.35009184720408	4.14234029002041	4.03787324412245	4.45917083204082	4.33666079795918	3.75273830877551	4.20101830790816	5.01934818969388	4.26558044934694	4.10145377438776	4.22284800812245	3.90158915118367	4.56937469642857	4.2449257465102	4.12612896412245	4.35353973918367	5.15821546832653	4.19109720226531	4.86796424077551	5.37770747422449	5.06116101338776	4.06187197510204	5.13009370110204
HPS4	5.06949996	4.46658108857143	4.25725715985714	4.79835883993878	4.65521575742857	4.60450214102041	4.43624605597959	4.30372865553061	4.3523082875102	4.27753097530612	4.43910258987755	4.43847707280612	4.5632672034898	4.55133559110204	4.44436714632653	3.97374075157143	3.85567979563265	3.80089087153061	4.21789488012245	3.95875668497959	5.20682411453061	4.453138073	4.7989960234898	5.11403048020408	4.83140931193878	4.15575539428571	4.78553865644898
UHMK1	6.20738003389796	6.17479454287755	5.85170515844898	5.20717659969388	5.97085659610204	5.90948845077551	5.68639610179592	6.08541636232653	5.76870140055102	6.46784254438776	6.06793731046939	5.68218186104082	5.49928088287755	5.39600205095918	5.96588837720408	5.50546958732653	5.81997318526531	5.89279469567347	5.86594604157143	5.31688715455102	5.58658099455102	6.87295282765306	6.31180416608163	5.64463197206122	5.00744614859184	6.00538324304082	5.05542150867347
TXNDC2	3.94595533912245	3.22444636153061	3.75068139034694	4.06437696571429	4.02920532483673	3.54131640173469	4.2050822372449	3.91677546032653	3.88339949297959	3.03194108534694	3.82154488330612	4.46343261442857	4.21216476502041	3.8052799575102	3.91152524971429	3.99079930681633	3.56988226793878	2.94418178634694	3.35063396631633	3.98274119787755	4.18897597718367	3.29656529993878	4.3513753517551	5.09680126812245	4.56403829542857	3.93952508071429	3.80898480732653
NAV3	4.78650140055102	4.49162415253061	5.19534837538775	3.42161719434694	5.55712227257143	4.46618345957143	3.99273844767347	4.23488223012245	4.41615810132653	4.56707588738776	3.52886329159184	3.17984879885714	3.67861008846939	3.29704855997959	3.81573515567347	3.43770709306122	3.71104803553061	3.82723796259184	5.15620530226531	3.88641708065306	3.30642145759184	5.35264838916327	4.31739951338776	3.30222373559184	3.36761376838776	4.06073270122449	3.62029439589796
C5orf22	3.3443572842449	4.53437284897959	4.53762372773469	2.72875150122449	4.338611628	3.88957652096939	3.49982237902041	3.38269382308163	3.64174363357143	4.58727288402041	3.50171071173469	2.69797172585714	3.35934824695918	3.03033660112245	3.80627773777551	3.22777263622449	3.27474040659184	4.63892803463265	5.09752942044898	4.6547761994898	2.76670348528571	5.00691380036735	3.58411912277551	1.98278027889796	3.35905380742857	3.63745952953061	3.38913174444898
PCDHGB7	1.52292855383673	1.50261269938776	1.53865010226531	1.32993112189796	1.86763872891837	1.58348814	1.39024929038776	1.29486940891837	1.63065115873469	1.98213281379592	1.43437334077551	1.09833010634694	1.43199689212245	1.42841048557143	1.1876227014898	1.49437917312245	1.43156754806122	2.17437121730612	1.96245997585714	1.70324270173469	1.38180955387755	1.45617143528571	1.32693499857143	1.18802001473469	1.76290757157143	1.38034363314286	1.48703996634694
ERC1	6.76030463342857	6.63893691383673	7.1199468354898	6.10058936989796	7.43212807053061	7.08898551355102	6.03300449065306	5.83044446534694	5.98310819181633	6.9971709142449	5.77320377534694	5.35196835655102	5.92477334477551	5.35539080057143	5.63731670363265	5.67924095042857	5.66263396461224	6.90707508912245	6.75825897589796	6.76695687379592	6.95003397340816	6.47718083620408	5.95720365495918	5.36138848314286	6.09579809687755	6.10126837289796	5.56165741177551
FLCN	5.84875971920408	6.77741974755102	6.15732406506122	3.8531289172449	6.58742429840816	5.11930456781633	4.94002107536735	5.23429749110204	4.93957688973469	5.65936134887755	4.75119530342857	4.44726685761225	4.1826631775102	4.71136620710204	4.53280657702041	4.72646163279592	4.7594278987551	6.60435057142857	6.26116162493878	5.99130130555102	5.28648682669388	5.45034575957143	5.13723079912245	3.42007862979592	4.66758044859184	5.11921363373469	5.35386574761224
JMJD1C-AS1	4.55948429153061	3.79176161891837	4.33765914755102	4.88910379122449	4.22629228755102	4.6302589962449	4.71055681495918	4.59174958597959	4.4522138902449	4.17050423897959	4.60747102532653	4.88720686308163	4.30606399867347	4.14362307244898	4.63352164685714	4.65791924602041	4.75172809379592	4.5701078677551	4.25556570330612	4.18295107693878	4.46000074110204	4.05672628881633	4.83833778144898	4.6154770717551	4.70819160636735	4.17989944110204	5.17062422438775
LRRC7	1.3217149745102	2.34979038142857	1.43074228040816	1.77163606934694	1.42713983038776	1.64451680067347	1.83061016167347	1.94820889928571	1.43837386446939	1.24854600802041	1.68625978022449	2.12918537195918	1.53586219957143	1.62791819528571	1.85143665910204	1.51248646177551	1.8477502795102	1.54573102446939	1.52577189716327	1.73763401640816	1.64637093230612	1.49602290534694	1.61292194618367	1.96644273367347	1.75398942742857	1.47657720869388	2.63808115726531
SH2D3C	6.1622439355102	5.3415430654898	5.71374229042857	6.76891236553061	5.67329742804082	6.65345775563265	6.60474619269388	6.49292694028571	6.0502948097551	5.86871892079592	6.04306385702041	6.84877542853061	6.49344065046939	6.51371223318367	6.20703217767347	6.3996632827551	6.40180236993878	5.91213511995918	5.74030602079592	5.53355735420408	6.73335157614286	5.90370950930612	6.24071373185714	6.67014337722449	6.36670222181633	6.36359915506122	6.50915469893878
PPP1R3B	4.24596571193878	2.75905108887755	3.60330938322449	3.49207009655102	3.6121784894898	3.31605733083673	3.79556449757143	3.64537529563265	3.79932301072449	2.83871303083673	3.88664686740816	4.34967936879592	3.72776395937755	3.88481853244898	4.1859491184898	3.79964816987755	3.59077594518367	3.04831287055102	3.26255546736735	3.133255612	3.99379648497959	3.16699484983673	3.73660610779592	3.47160117144898	3.73135667912245	3.98641214873469	3.15728232867347
SLC9A7	4.73970272361225	4.07871566393878	4.78776883665306	6.3891962597551	4.43007005895918	5.26366073628571	4.7760207045102	5.28336388863265	4.70717503918367	4.77322821708163	5.03212848959184	5.57917038306122	5.14734915671429	4.83311548926531	5.35593033653061	4.65781644061224	5.199581531	4.55683853881633	4.72862974826531	4.4744002395102	4.81450940973469	5.24156075197959	4.86805786346939	4.94098012279592	4.64911869108163	5.05521104210204	4.93777163058163
IGSF3	4.88563191689796	4.15829407779592	4.56792259826531	5.11502034716327	4.60495014516327	5.11108518455102	4.9132678322449	4.49895307787755	4.97170432616327	3.86662633806122	4.34487728379592	4.56372612310204	4.63664864557143	4.99679222195918	5.40603508142857	4.28912919685714	4.30526350993878	4.76692056130612	4.65965678438775	4.84606417757143	5.87057320297959	4.25927075522449	4.37191913193878	4.85321254606122	4.43634832630612	4.85227046361224	4.72428149085714
RFX6	1.69009889569388	1.55643561846939	1.6111500667551	1.60364581691837	1.69550470112245	1.54082556932653	1.40131293216327	1.88287882895918	1.83364317838776	1.85080184238776	1.29931352885714	1.46586722467347	1.60375889730612	1.60412856534694	1.73280246228571	1.64784305708163	1.50638457938776	1.45992028661224	1.41082628481633	1.43851400018367	1.62206693612245	1.40246639760204	1.40034942171429	2.81580212955102	1.87344095505102	1.6718164617551	1.6310366874898
DIRC1	1.45121094934694	1.4920152792449	1.84602692188775	2.88301164936735	1.47725052146939	1.65436958402041	1.21184903112245	1.103685273	1.4136276457551	1.42498344920408	1.24289395022449	1.38163493765306	1.28159408534694	1.21339895308163	0.97457662322449	1.57854473	1.26521732928571	1.72514735493878	1.41842846497959	2.04404107689796	1.38124868022449	1.56133575995918	1.37172813787755	1.34636903434694	1.58532444744898	1.17440343934694	1.96245997585714
DNAJB7	1.80274188169388	1.78463331071429	2.14550438314286	1.59459652108163	1.98774996783673	1.9663475744898	1.81775479657143	2.04296536540816	1.53917503497959	1.9804999684898	1.69204175316327	2.25562134446939	1.90015214453061	1.80312790516327	1.79054719953061	1.6994709165102	1.96210828646939	1.68468517832653	1.73768164223469	2.00789542259184	2.83682264073469	1.81282186395918	2.08329585397959	1.85677171702041	2.59513244006122	1.71870831326531	1.99863115836735
UCN3	5.51123474997959	4.1312722897551	4.88858642720408	5.52769365238775	5.79141599820408	5.28233731980612	5.35667044461225	5.32404944563265	5.3567635822449	4.99294909814286	5.40496601614286	6.07567872542857	5.64230818530612	5.50471912730612	5.82846355530612	5.25503658042857	5.72729240985714	4.92621862802041	5.17645263532653	5.01259873087755	5.75771212393878	4.72474213867347	5.82872377497959	5.79303022702041	5.0233966067551	5.2214782837551	6.05013535502041
DIP2A	5.50439591963265	5.26865710871429	4.63747400477551	3.97993921567347	5.91716335146939	5.44475534759184	4.41870930159184	4.79913593467347	4.63766960006122	5.44511960632653	4.18107329569388	3.9511148254898	4.49162415253061	3.99571307864286	4.24807962861224	4.41882692493878	4.35615107885714	5.02922508669388	5.04594899587755	4.38828126377551	4.63377526677551	4.79864506261224	4.55722373322449	4.50812191879592	4.76700162697959	4.66525916871429	4.82284042293878
USP28	4.15819442581633	5.18644545293878	4.68359495956122	3.16716948757143	4.74351508567347	5.33023259413265	4.07758995420408	3.87116856071429	4.41419967373469	4.51564605095918	3.18849078179592	3.22102303469388	3.78528046381633	3.86132683406122	3.51084390720408	4.04477738428571	3.5953854682449	4.64231352061224	4.92482692842857	4.162051292	3.81012445720408	5.06594121883673	3.63004278055102	2.81611184016327	2.56982815185714	4.15271966161225	4.10782813261225
KNL1	3.00500857914286	3.06225104346939	2.73272196932653	3.51251088202041	2.99080181846939	3.10375952389796	3.33555398736735	2.88073661759184	3.13503317706122	2.78248700593878	3.18174116779592	3.39948093977551	3.07885605814286	3.29185458230612	3.58458397916327	3.33220570108163	2.86158363820408	2.78321058116327	3.0559235985102	2.57049548834694	2.78423796436735	2.97393006906122	2.81486322967347	3.64125868255102	3.06596337918367	3.02639686381633	2.64931666010204
SENP8	2.54642754969388	2.26717082765306	2.91785114297959	3.38996423642857	2.74714960728571	3.29096265093878	2.82453164555102	2.9614531045102	2.73671137477551	2.64223979585714	3.0547724072449	3.419182045	2.90071181310204	3.01870506636735	3.06693458332653	2.85120550438775	3.14314154516327	2.98806953853061	2.68700195497959	3.34898170265306	3.57238396618367	3.2449242064898	3.60959513520408	3.24643092546939	2.59080794589796	2.65879958342857	2.3104791612449
GRHL1	3.53596782718367	3.47698546257143	3.13047068691837	3.92239991730612	3.03812034446939	3.30190918481633	3.46578155579592	3.64555038810204	4.07688068777551	3.84948417822449	4.04147227055102	4.02627023481633	3.52105285108163	4.05175339528571	3.5711670527551	3.32245422438776	3.94731400860204	3.52691164185714	3.3328455945102	3.4804433547551	4.52631630353061	3.01831480010204	3.88073780491837	3.62655969983673	2.93533076271429	3.1862830105102	3.58932207606122
CNBD2	2.44172137528571	2.41490178277551	2.25701496944898	2.33262030842857	2.71270735659184	2.63423288212245	2.34147790867347	2.41750308595918	2.28138550610204	3.20817510861224	2.08756824926531	2.55507316773469	2.12463501510204	2.607218629	2.55317637181633	2.34434629916327	2.3733973979898	3.23813183563265	2.19269708838776	2.69350562838776	2.36005928704082	2.20288854467347	2.85701604085714	2.26850570877551	2.43042348132653	2.46625551802041	2.46608024081633
CASKIN1	4.85164755706122	3.2413674557551	4.36890362195918	5.16913637530612	4.12099806479592	3.8379070064898	4.55540044357143	4.51399883055102	4.10174432885714	4.52009110844898	4.58173005053061	4.37171164961225	4.50564095244898	4.37366645973469	4.17179264157143	4.26337125944898	4.64538026628571	3.68962202716327	4.05999129744898	4.13472767342857	4.70071323761224	4.0247628085102	4.75222310767347	5.12257715936735	4.85700062046939	4.31853465114286	4.68648941142857
CACNA2D4	4.20251827820408	3.6338723144898	4.30930727942857	4.07080421942857	3.53541630334694	3.66234924846939	4.32827424922449	4.50342248459184	4.27134581344898	4.19543435920408	4.22714842332653	4.45055903395918	4.36173960002041	4.63007105840816	4.46618345957143	4.51186784087755	4.25662456069388	4.14460136053061	3.729703649	3.91924628389796	4.45602006953061	4.34781908391837	3.38740611061225	4.55605779167347	4.78776883665306	4.26300834012245	3.97703527918367
ARL11	1.40826679481633	1.35472845314286	1.45397236093878	1.48019678173469	1.52589080359184	1.16050932557143	1.41565218169388	1.51314515461224	1.41899246883673	1.84098249130612	1.46586722467347	1.55279520412245	1.32084597787755	1.39295916530612	1.42646789164286	1.35366567363265	1.59446063397959	1.3206310942449	1.69560571814286	1.36676457914286	1.50527276312245	1.37679042895918	1.91109454377551	1.31214313634694	1.35928435273469	1.58471219718367	1.29721111602041
SLC2A13	1.96593469485714	1.74195148185714	1.79113087836735	1.90023891861224	2.36810544365306	2.35096233702041	2.5625311044898	2.90518701073469	2.35998461885714	2.00466401918367	2.67374118879592	2.28210442765306	2.02035552126531	2.43432690585714	2.3384314744898	2.41910842495918	2.60870285477551	1.59894634714286	2.37643569879592	2.78284801677551	1.71229238036735	3.06028890881633	1.47409781567347	2.80695411134694	1.79324307593878	2.511725102	2.262362137
NIPA1	4.34892438838776	3.99715068546939	4.05058928589796	4.74850673391837	4.07847379006122	4.09657132493878	3.79536557232653	3.84418032477551	3.72894438859184	3.97316172085714	3.9600954032449	3.6424244957551	3.893808768	3.99571307864286	3.83095189012245	3.59314874943878	3.80005184667347	4.22689149087755	4.01111327915306	4.03768149044898	4.49495777777551	4.32198824313265	4.13497490404082	4.08171604081633	4.02241783502041	3.80209103728571	3.70851901563265
TUBA3FP	2.70804305281633	2.16647935012245	2.71624244369388	3.73282403444898	2.74396804383673	2.67978136071429	2.82365041881633	2.65585930132653	3.00406446504082	1.73475881844898	2.84255274710204	3.05537635614286	3.24178624895918	3.01638240563265	2.9486670587551	2.75773209928571	2.78874150102041	2.03255439655102	2.23028605446939	2.71004356189796	2.35383957281633	2.82979645069388	3.10624430789796	3.33431003355102	2.53120014544898	2.87422404053061	2.37577233014286
CARD16	3.76520655546939	5.29348893283673	4.92282899955102	5.35954629961225	3.7956564732449	4.73314011689796	3.96608732922449	3.47328440197959	3.54547544920408	5.28005288381633	3.31750228665306	3.47491248463265	3.58442802742857	4.43729814618367	3.8935363442449	3.80062514861224	4.03798156379592	5.81918116740816	4.25889396979592	5.39458988938776	2.79757708567347	5.9690493722449	3.54121394404082	2.83816221608163	3.53992718053061	3.95134529991837	3.30217702855102
DUSP19	1.6150193865102	1.82238704361224	1.60904286810204	2.47886384773469	1.55134860338776	1.94308106544898	1.1549460312449	1.38550155879592	1.13024464032653	1.89000718926531	1.25105081869388	1.15227221242857	1.20736417589796	1.28579028259184	1.36382348665306	1.19269391465306	1.28639346930612	1.44432964318367	1.46554721653061	1.67218970714286	1.24768417030612	1.49557576716327	1.728608467	1.314329471	1.24187198730612	1.56709552706122	1.66881880789796
CYB5D1	3.74081144546939	4.01765196369388	4.61215724402041	3.27858775779592	3.76649508446939	3.15528393440816	3.38676048946939	3.64819739069388	3.93306042504082	3.80089087153061	3.40865655414286	3.85818550379592	3.08830307736735	3.41730282008163	3.32503562418367	4.31706703044898	3.92922732777551	3.97910850638776	4.23600357557143	4.67016976844898	3.45434616046939	3.93373536712245	3.90837516787755	4.24818007789796	3.81876011189796	3.55400753042857	4.37938379355102
NMNAT2	3.5291979175102	4.5654493477551	5.57312925797959	3.95029132510204	4.03757513877551	4.17722621795918	4.28559713173469	4.50322013953061	3.91980656455102	5.22412825506122	4.02584923979592	3.85110897671429	3.77251144216327	4.46115078322449	3.94674283228571	4.07918716397959	3.88424269720408	4.79678873077551	4.9605520472449	4.45856534365306	3.33943731185714	5.02028696602041	3.90344962220408	3.92080768802041	2.83483087438776	4.9632097595102	4.10782813261225
SLC4A1	2.75211978681633	3.02499241718367	2.11527915795918	2.7533464427551	2.03778241781633	2.45886909989796	2.48923801565306	2.39636737561224	2.11670877420408	2.64193519065306	2.32062188314286	2.71353945216327	2.61043755159184	2.65615421993878	3.03957428416327	2.40769231057143	2.45709065783673	2.21978243673469	2.37083834944898	2.3368161	3.14990757932653	1.7982699764898	2.44939790467347	3.30222373559184	3.45805890285714	2.3505518814898	2.42182372261224
CREG2	1.79429120187755	1.66480916771429	1.4946580135102	3.20422387322449	1.61623196281633	1.47781078463265	1.58725833273469	1.66556546159184	1.7327199137551	1.76036501630612	2.01701951622449	1.93800374430612	1.92557624895918	1.70383646304082	1.93148816238776	1.93830399595918	1.90714002267347	1.68919693861224	1.3251743187551	2.09963938314286	1.25986571397959	1.75765183018367	1.25895610083673	2.613816299	1.45617143528571	1.5285390455102	2.34988940657143
RXFP1	1.64451680067347	1.61170909516327	1.5303870227551	1.81170443877551	1.99332952265306	1.16898810528571	1.78482041471429	2.00580590414286	1.62904891687755	1.91227411926531	1.52105231967347	1.74222320177551	1.73926828195918	1.99613864493878	1.72540643526531	1.47370933791837	1.8808643537449	1.89562409514286	1.58915673218367	1.42841048557143	1.82607190081633	1.78352443812245	1.61426390822449	2.10534827818367	2.07366861920408	1.50988077661224	1.6310366874898
SPEF2	3.74521126210204	3.19016394940816	2.41693802097959	3.78636933046939	3.52379923369388	2.98665473759184	3.120308277	3.05952361591837	3.27384615761224	2.56820999377551	3.12882615455102	3.03387042840816	3.35140556491837	3.06189357730612	3.16127454608163	3.01715800228571	3.35835984816327	2.97743470436735	3.24769418213265	3.76717583526531	3.1584373965102	2.35630455226531	3.44976368926531	2.98084536236735	3.20048241132653	3.45149290381633	2.06021218838776
DTD1	4.84394116455102	4.17382902271429	4.19008242134694	3.02125117571429	4.00432460271429	3.87176992885714	3.60113807102041	3.62410731969388	3.50752995834694	4.88969965755102	3.30493799583673	3.71125536771429	3.43103307234694	3.40982968006122	3.44079931444898	3.14288814002041	3.72411237414286	4.45437434446939	3.65495551112245	3.87612158495918	3.09744132930612	4.20167711914286	3.08275610991837	3.64574167920408	3.15528393440816	3.53108534732653	3.42722859806122
GOLM2	2.89382471826531	3.41323559161224	2.999053947	2.71548403795918	2.84246248622449	3.17498542581633	3.01725265902041	2.99369513820408	3.61444917097959	3.28726539293878	3.30654614153061	3.2305818837551	3.6932014552449	3.43646699855102	2.90971026744898	2.94991514244898	2.86550630918367	2.63730902102041	2.61642709267347	2.59065270258163	3.18090815265306	3.56876033863265	2.41975152867347	2.47794469267347	3.22952180202041	3.56467403108163	3.25926721879592
FGF1	1.56309865516327	2.17693135506122	2.4148084877551	1.32993112189796	1.82151686236735	1.29312739042857	1.73368810202041	1.84803201253061	1.53178000908163	2.30369154238776	2.23858006587755	1.90737091369388	2.16472641697959	1.94887643871429	1.97485202595918	1.71275354444898	1.8367803105102	1.7100869214898	1.73768164223469	1.8421132967551	1.64699054112245	3.2663408987551	1.75352908430612	2.11947523469388	1.2935266285102	1.79135024038776	1.55032843326531
ARPP21	2.02139051677551	1.901189695	1.89235341416327	2.87436728742857	1.70243521571429	2.42738279555102	1.81292503804082	1.61796658579592	1.45834018493878	2.58904295712245	1.75352908430612	1.90878617806122	1.73926828195918	1.6657568484898	1.69085011761225	2.0618871572449	1.90992152320408	1.73622127677551	1.79876791722449	2.48329033646939	2.66280996293878	2.44440478869388	2.07153396532653	2.2210290747551	3.32935818118367	1.81649025528571	2.58332274153061
RHOXF1	3.70800109008163	2.5838451667551	2.93936236563265	2.80214634140816	3.13733748267347	2.95484393434694	3.59518183946939	3.92586935287755	3.74081144546939	2.95220342836735	3.82620076916327	3.85222320891837	3.55509815612245	4.0764828394898	3.98681269630612	3.65163228412245	4.05134184840816	3.00067696144898	2.79342880642857	2.77951199042857	3.80905302773469	2.95050824065306	2.86482819108163	3.57392413934694	3.36769822269388	3.62524109295918	3.69522044222449
ADAMTS17	4.28195145371429	2.58488343869388	3.08007966230612	4.97838705993878	4.73236838883673	4.45612926638776	4.87687214202041	5.32015483738776	4.91257867310204	2.78118231626531	4.68226640830612	5.32905135728571	5.24828852261224	5.0013302435102	5.29314374965306	4.47302918679592	5.16778090442857	4.0132954594898	3.7977734662449	4.47117783014286	5.08695933810204	3.71601764655102	4.16906387314286	4.15140868204082	4.18191645112245	5.01033507210204	4.98763089508163
SNHG7	4.0967603905102	3.94403105369388	4.88085714265306	5.08061521977551	4.58349541579592	4.93741059114286	4.48800327083673	4.63828559130612	4.70456566920408	5.05542150867347	4.34418054026531	4.74668272708163	4.63766960006122	4.756529452	4.40041433665306	4.239736665	4.4774734414898	4.56356724728571	4.697183188	4.38405684120408	4.61096318518367	4.67560955902041	4.63083755834694	4.39507669865306	4.25380938814286	4.37070834808163	4.59498435797959
DHH	4.59400595989796	3.50262136455102	4.63103172904082	5.46948065471429	4.4710566804898	5.1213775455102	4.48727538042857	4.80913121997959	4.6653918587449	3.63702645779592	4.26791706914286	5.248607845	4.81875809695918	5.00962709644898	4.73861166281633	4.3226387082449	4.8029357284898	4.15701366863265	3.98028718926531	4.10644178622449	5.15410794353061	3.76805010881633	4.87324116661225	5.10797060165306	4.75141737134694	4.31046727963265	5.25041707991837
ABRA	2.92835230487755	2.63236521755102	2.71040849293878	2.95808410859184	2.85613843459184	2.70269582057143	3.0876584984898	3.62410731969388	2.95262638912245	2.23287244561224	3.26109276173469	3.52051975616327	3.37078857671429	3.15142084712245	3.0760128424898	3.35709322004082	3.0832491267551	2.31611182134694	2.60364131036735	2.26260609409184	3.35170217444898	2.26766650591837	3.06366479467347	3.83031514865306	3.53717730697959	2.92933469667347	3.59922354389796
KLHDC1	2.84097747165306	4.64874233818367	4.3450848055102	3.5295018007551	3.98768624163265	3.71117562716327	3.02271819930612	2.50210878989796	2.76438341444898	4.99721147359184	2.84719309320408	2.61216484332653	2.93414882463265	2.86308944689796	2.91164871085714	2.98870762477551	2.98698359669388	3.94761599326531	4.63144756936735	4.62703300897959	2.49364319610204	4.588209446	2.83027119816327	3.07370459987755	4.29889454132653	2.94324261102041	2.70988045730612
RICTOR	2.26151410218367	1.67801915840816	2.05049962830612	1.47963516193878	2.10453927781633	2.20546769604082	2.43012330728571	2.778160681	2.33154686934694	2.14795073077551	2.11095706197959	2.93121969542857	2.33158841335714	2.51647076159184	2.64867525991837	2.42615516963265	2.31636934210204	2.07395288187755	2.52126460914286	2.51075828263265	2.32447778410204	1.89602297371429	2.17825637453061	2.79092027310204	2.98278422612245	2.30141214489796	1.87443081302041
PCDHGA4	1.79946282526531	3.80441577564286	2.28282410967347	3.20422387322449	2.695780955	2.16839230304082	1.96245997585714	2.16615003906122	1.9879086094898	1.98897335693878	1.71943898657143	2.02215506914286	1.863426021	1.92365090114286	2.17989007246939	1.98467631255102	1.6674093954898	1.84803201253061	2.42162108065306	2.55092036957143	1.19357834789796	2.46471393169388	1.71062017497959	1.72069267777551	1.63956815432653	1.44627065677551	1.56932945487755
NETO1	2.45749002536735	2.54838893230612	2.60537203338776	2.9930101692449	2.45289866834694	2.48791417155102	2.29722096134694	2.93997204616327	2.38670134555102	2.01315439432653	2.42701412685714	2.29413215946939	2.64771859389796	2.35520881032653	2.61174926959184	2.7650903927551	2.20714640779592	2.3527056427551	3.08983909769388	2.67459154126531	2.60411901159184	2.23191968336735	2.41633022426531	2.34577477763265	3.59204189695918	2.23724336779592	3.09440552395918
WWP2	4.22924832873469	4.52887872497959	4.43791511002041	4.33230312885714	4.14129792196939	4.67483855153061	4.99099182308163	5.00566808277551	5.03384029046939	4.12585971230612	4.82209092810204	4.50936923244898	4.87926551538775	4.84386311442857	4.69010388397959	4.4553484315102	4.64556611155102	5.43248880255102	5.42015989544898	4.46194123204082	5.06695222504082	4.45426220836735	3.94041006010204	4.33139567291837	4.3652978294898	4.77831712616327	4.56713376629592
ST7L	2.64395448436735	3.00500857914286	2.77114610442857	2.07826575408163	3.02480827912245	3.59087360438776	2.23424561912245	2.48959207059184	2.44725820381633	3.20153925789796	2.16633771257143	2.22224528626531	2.42162108065306	1.95865002171429	1.93367039971429	2.35132254361224	2.49869390638775	2.64837630453061	2.7156707752449	2.39754400181633	2.7654494152449	3.5614913934898	2.34780160010204	2.10109560144898	1.81940627995918	2.50380999632653	2.72087753765306
C2orf15	1.6018061675102	1.31527314959184	1.423383951	1.43328200273469	1.47657720869388	1.62236704765306	1.36777316516327	1.60265453485714	1.50493604244898	1.56656314004082	1.54800409030612	2.08062012971429	1.63314183634694	1.82706973446939	1.73552536485714	1.5854444584898	1.52281200214286	1.74118909073469	1.11626148902041	1.69614713893878	2.28728640738776	1.08476653104082	1.68658897930612	1.49184808332653	1.36129736422449	1.75454487855102	1.7822144492449
KCNH8	2.26151410218367	2.54847863191837	1.92897405622449	3.38685714387755	2.42524941593878	2.96165744895918	2.20966528383673	2.35153594542857	2.28407934989796	2.55289309920408	2.51839042377551	2.94096759861224	2.08606113316327	2.2782008065102	2.27252653765306	2.44571155191837	2.36810544365306	2.34083357811225	2.2839826765102	2.12084611753061	2.60228691144898	2.12583766944898	2.55289309920408	2.07423373044898	1.79158532473469	2.04018598626531	2.6719778227551
MCF2L	4.54785352716326	4.24254723785714	5.69781994489796	4.23848382671429	4.289864326	5.44342605218367	4.24718736218367	4.05868200455102	4.24475617953061	5.27673109644898	4.24394685347959	3.92281178	4.21292851604082	3.84493652467347	3.51260562557143	3.68974534255102	3.9023632325102	4.12423362065306	3.48334865922449	2.8358604107551	3.43319842712245	2.94357253887755	3.63202897218367	3.8935363442449	3.30692873171429	3.99941131310204	4.28653320812245
SLCO6A1	1.86806185008163	1.66689534738776	1.98556514140816	1.64811616079592	2.12747831587755	1.82313321602041	1.94896285687755	2.06257546359184	1.82865037793878	1.92850039022449	2.488766598	1.92761124318367	2.26143003953061	2.42033057085714	2.49194775193878	2.26411875989796	2.10676937787755	1.37679042895918	1.53342309444898	1.70050968942857	2.61681960244898	1.430888587	1.70221322873469	1.95789401173469	1.84739193979592	2.33917966540816	1.99613864493878
PP2D1	1.59811921334694	1.99802732716327	1.60781561487755	1.88196079393878	2.05855069495918	2.19216434942857	1.93083513122449	2.24797854026531	1.93468192481633	1.59374934067347	2.0424486882449	1.82455810285714	1.81951610912245	1.75268583657143	2.07759767461225	1.67634732372449	1.92427969602041	1.66654555389796	1.69454039355102	1.4726458897551	1.7541845087551	2.07931178835714	1.91109454377551	1.50798667087755	2.74693511795918	1.74409883289796	1.68460029126531
KLC3	6.02314498163265	4.97739905932653	5.74393712691837	6.25904906873469	5.33034129279592	5.76423435602041	5.76244325655102	4.934106018	5.64889604889796	4.98010515983673	5.90740151391837	6.65393551638776	6.32881748420408	6.00137757867347	6.34180949185714	4.65970140321429	5.87325906981633	4.97596704122449	5.3966864975102	5.36700353838776	6.1865900595102	4.90971708991837	6.17712907332653	6.61529327959184	6.2374993995102	5.4699307157551	6.42684786055102
CIB3	2.33086738767347	2.22579671355102	2.434717791	3.12392850369388	2.42753925759184	2.66177231479592	2.53975370585714	2.38651213573469	2.46284457955102	2.70967730387755	2.79420772906122	3.14811802028571	2.21571106428571	2.69288051757143	2.85400201942857	2.37880054110204	2.75604017042857	2.30332676420408	2.37343806953061	2.28335147781633	3.15124121187755	2.11181912485714	2.07532413273469	2.22699817063265	2.49637902436735	2.44879062571429	2.46939635404082
CADM2	2.45986832659184	2.31767122477551	2.57858779638776	3.34330692916327	2.36881869391837	2.57897409869388	2.21749773395918	2.33723708071429	1.86599421959184	3.09196331326531	3.30663696440816	2.51755480691837	2.68327247255102	2.19386119016327	2.70012070297959	2.72194339016327	2.8508486595102	2.67923528991837	2.43891628365306	2.54593484877551	2.30585030953061	2.87163881946939	2.32885105630612	1.96795236106122	3.287970592	2.38101999712245	1.68698833379592
DOCK8-AS1	2.76829774730612	2.45441002291837	2.07302787634694	2.24055077955102	2.60164317534694	2.34998838465306	2.86733364097959	2.40325162946939	2.74841137683673	2.26776974934694	2.75211978681633	3.10344366879592	3.01568295320408	2.97664930110204	3.17209586579592	3.0221539484898	2.54200458053061	2.27530587593878	2.65771901273469	2.017791484	2.54806979840816	3.11744172204082	2.60344849212245	2.88749675332653	2.82796437404082	2.31169671285714	2.07180869408163
HDAC9	3.0173288595102	2.80868278644898	3.30642145759184	3.04444897526531	2.91306552363265	3.09145705967347	2.90482186353061	3.29858437383673	3.02724922397959	3.11559466620408	3.19477764612245	3.68475812220408	3.44035159318367	3.42559194583673	3.06345023322449	2.9248592905102	3.57913454708163	2.49582695428571	3.08839640779592	2.72483944914286	3.51064808230612	3.51505115869388	3.56090784263265	3.78335576744898	2.8962588574898	3.06654070926531	4.38209775169388
SLC16A11	6.39828033755102	4.36087323228571	5.01673370381633	6.40133196046939	5.55824058753061	5.44439691153061	5.22722621740816	5.54207054828571	5.14335220036735	4.45651987834694	5.21351569931633	5.87420361632653	5.2083615295102	5.37832059355102	5.28240211308163	5.17417537069388	5.66576699553061	5.02427413987755	5.08197473920408	5.38488338916327	6.04683834238775	4.77636364844898	5.47973937742857	6.214122158	6.11058270240816	5.04459857679592	5.99022397444898
TMEM67	2.78114082153061	1.83474559126531	2.17038542904082	2.85376345291837	1.85626520187755	2.79902899573469	2.11638472428571	2.69375367126531	1.91738682059184	1.65463170214286	2.69288051757143	2.23393104028571	3.15278013726531	2.54243509471429	2.41993882108163	1.98677767595918	2.3859849775102	2.22955623659184	2.40661541867347	2.48000885893878	2.60335838530612	2.81384522528571	2.15407324320408	1.82324827310204	2.35705789069388	2.2602024594898	2.75453336934694
HS6ST2	1.65003176387755	2.13252230432653	2.00077083581633	2.79312102777551	1.90127973561224	2.34489210261224	1.97714133369388	2.43607499459184	2.01641928479592	2.24055077955102	2.1981486694898	2.48810914040816	1.96572408577551	2.14304553071429	2.76420445297959	2.913513887	2.52149936912245	2.70967730387755	2.81906019814286	2.28948706891837	2.49830253171429	2.38873189889796	1.7692420765102	2.78404223167347	3.13085708446939	2.117337487	3.07648734695918
CAMKK1	4.70456566920408	3.6047386937551	4.00754331071429	4.86858250030612	4.03070237642857	4.48363547579592	4.57375884620408	4.6454680067551	4.37171164961225	3.06941073130612	4.97567730412245	5.1239786957551	4.82064085269388	4.7824684532551	4.76692056130612	4.25612111330612	4.87938827910204	3.65794034840816	4.39614944487755	3.65163228412245	4.64307807489796	4.19109720226531	4.93141824183673	5.11622013616326	5.6169174885102	4.41573198887755	4.37279450053061
ZNF625	4.22456656022449	3.95695528034694	3.734098411	4.00004207626531	3.87733207695918	4.28866902592857	3.88833973328571	3.56474522402041	3.72687714359184	5.2060842994898	3.56196802820408	3.87348364122449	3.72184750159184	3.69611999614286	3.7274816089898	3.79835032612245	3.72263272269388	3.62591056008163	3.99313472434694	3.75955302293878	4.04955180397959	4.42556736636735	4.13158066042857	3.56876033863265	3.91481039673469	4.07345456697959	4.62684161508163
ZNF563	2.985280612	2.96848647	2.34239969414286	2.73746587869388	2.76768713281633	2.71282602904082	2.52545159622449	2.71529814014286	2.6614922735102	2.67749552808163	3.00399721363265	2.9790673324898	3.23012834842857	3.02858160616327	3.18981197216327	3.01155747063265	2.9131466544898	2.6719778227551	2.8358604107551	2.90065587926531	2.92433280110204	2.33744012226531	2.47059074246939	3.69116968689796	2.78386050826531	3.14134774481633	3.83548986278571
LIN9	3.61136609797959	2.29275756310204	2.30952118402041	4.04444520177551	3.14300489958163	2.74724130226531	3.71698519116327	3.71386050120408	3.40292323867347	1.68614144087755	3.81428064706122	4.0422224502449	4.02260880240816	4.03123842230612	4.08655669406122	3.27896928379592	3.95188616879592	2.68293716571429	2.67796915179592	3.68224013538775	3.00426620202041	2.63933704285714	3.52016682691837	3.60729489861225	2.66817108157143	3.42111088795918	3.31382363857143
CLEC4D	2.52009648789796	1.9801408947551	2.76234219740816	3.20422387322449	1.97767311687755	2.81115426169388	2.58365987053061	2.5905131622449	2.78935962159184	2.79589076165306	2.78789994793878	3.19167419779592	2.68349640355102	2.68194031102041	2.93683244330612	2.25484281267347	2.9287818292449	1.7164869007551	2.65321771612245	2.31854283842857	2.79990806116327	2.93954090891837	2.54038474053061	3.30222373559184	2.72251910238775	2.83707525612245	2.43622792091837
SLC25A27	4.74100495206122	5.64230818530612	4.50072342053061	2.83843078310204	4.89273694342857	4.87474719791837	3.92442572669388	3.85567979563265	4.11686868187755	4.29589964981633	4.05903395789796	4.45612926638776	4.30947395322449	3.83011478304082	4.02069651806122	3.78016145720408	3.6392169135102	4.0205984374898	4.18057137095918	4.52491832146939	3.66041730479592	3.84969542736735	3.52031789383673	4.22778869706122	3.85588265253061	4.04955180397959	3.88766523316327
GPRC6A	2.60454171763265	2.653442531	2.57780553889796	2.85586721038776	2.78050077285714	2.60429704018367	2.40849255622449	2.49985610577551	2.40399066387755	2.424114997	2.77553842930612	2.95816673067347	2.50149855940816	2.45177975781633	2.67172003912245	2.38159071918367	2.41346048561224	2.14852409612245	2.13048772210204	1.9931599757551	2.16785218257143	2.59383891311225	2.54361035269388	2.24969456344898	2.35915568979592	2.56982815185714	2.67488402508163
RAET1E	3.24895221512245	3.33139697422449	3.50827366953061	3.80564267869388	3.1372233124898	3.09145705967347	3.57278538930612	3.8531289172449	3.542351807	3.09892647004082	3.95599840710204	3.88641708065306	3.75704238255102	3.72634307759184	4.08896380965306	3.61797912502041	3.79008238393878	2.88370947385714	2.84366760140816	2.99211565871429	4.02888116363265	3.42559194583673	3.71818958918367	4.25704152661224	2.88083905142857	3.68895853655102	3.38567736457143
SLC44A5	1.93220366406122	1.4375074674898	1.4946580135102	1.95225375355102	2.27035496408163	1.87739749510204	1.6313181067551	1.7043348657449	1.69425744212245	1.75268583657143	1.70037783130612	2.02547696946939	1.7088249955102	2.45467519587755	2.2305518945102	1.79054719953061	2.06273984365306	1.95439049793878	1.78777667702041	1.3881842457551	1.6385208037551	1.75563726422449	2.04163994181633	2.51286863308163	2.10902287516327	1.74671816812245	2.16032795271429
ZNF417	1.95286007795918	2.54116511497959	1.53178000908163	1.64793184102041	1.7617742364898	1.34111873091837	2.02178285230612	2.02053565059184	1.74195148185714	2.25297322014286	1.83813706116327	1.93024022432653	1.58584000710204	1.7982699764898	1.97767311687755	1.75115749914286	1.60309848916327	2.00161105863265	1.7838877902449	2.07263555646939	1.66940577985714	1.69191650618367	2.00342248661224	2.03898461787755	1.83374978526531	1.64372880446939	1.22170180230612
ZNF781	2.56704079114286	3.71513669420408	2.11947523469388	1.65076814910204	3.12108784791837	3.6875726674898	2.09614513689796	2.19548376761224	2.52800361340816	4.56291562165306	2.22029630959184	2.02236081426531	2.66739889169388	2.68004424614286	2.4024632825102	2.20978152457143	2.2058255144898	3.42139999006122	2.71150175314286	3.31114080322449	2.12662953953061	3.96068827091837	2.45213903818367	2.93794071340816	2.80967401269388	2.21670507518367	1.59691938357143
HELB	3.35221833106122	3.21298407406122	3.2291947337551	3.83760411761225	2.81015337018367	2.59871767916327	3.01103129002041	2.93523364702041	3.48431743908163	3.87500575257143	3.47661559834694	3.69008375365306	3.77860754669388	3.29980838155102	2.97897405671429	3.07998092704082	3.22591116232653	2.73053118234694	3.33121681055102	3.03116098102041	3.83240730714286	2.38299099920408	3.27577960234694	3.32957101932653	3.04114247328571	3.16276303128571	3.95875668497959
SEC62	2.9707537574898	3.94032820238776	3.21885520087755	2.89892676991837	2.95466837226531	2.9357044277551	3.15349090173469	3.1850037734898	3.05231193065306	2.94741771442857	3.20760167310204	2.91702768855102	3.43928846822449	2.87203689971429	3.41271228820408	3.1321346662449	3.09609760826531	3.22236793297959	3.11969954383673	3.15132045846939	2.83682264073469	3.06799396267347	3.48885813097959	3.68739353959184	4.40975227877551	3.22521357746939	4.29579178502041
TRDN	1.09589744587755	1.52215289244898	1.21800958897959	2.38748536177551	1.36835660718367	1.03651107044898	1.4287190342449	1.83334200073469	1.49805279038776	1.51959932561224	1.7339689334898	1.48903975254082	1.82515726620408	1.56417944230612	1.66587484240816	2.11000352138776	1.64699054112245	1.14890093965306	1.22867865397959	1.48525814206122	1.58808417316327	1.26550659657143	1.6813972434898	1.98533021922449	1.5771369965102	1.47028718238776	2.4009103335102
SOCS4	3.85027793887755	4.60450214102041	3.74111294477551	3.55232377277551	5.18545375081633	3.97364798334694	3.23121746120408	3.23899973704082	3.64583557571429	5.01757216659184	3.52431446181633	2.59097753204082	3.35380125232653	3.09975719022449	2.81611184016327	3.08501583295918	3.09591068744898	4.57598790371429	5.37290912822449	4.1883713214898	3.00099061128571	5.57562738860204	3.4088406517551	3.21356106067347	2.97429335191837	3.45302664859184	2.96137155712245
LINC02904	2.63571796367347	2.90939949069388	3.84948417822449	2.42683113955102	2.86187451271429	3.88957652096939	2.78806773385714	2.841586415	2.0021211344898	3.30723119718367	2.50599485359184	2.85848667030612	2.68948703069388	2.67431372989796	2.98800874144898	2.59378652161225	2.3075410187551	3.19227543069388	3.32569248222449	3.08698505022449	3.01437042395918	2.71798538257143	2.35887886769388	2.00494253267347	2.69045596887755	2.78030773153061	3.22645713246939
ZNF547	1.62627721118367	2.1709416947551	1.88374939728571	1.67918692695918	2.28291221602041	1.85956051863265	1.95892441877551	1.89342275536735	1.79628696763265	1.89242938069388	2.24870025928571	1.5979069874898	1.86685741834694	1.76494423346939	2.10845980165306	1.82403247683673	1.78928991671429	2.41429235722449	1.92000427116327	2.02491180312245	1.88402088065306	2.46874047271429	1.9957428347551	1.79893472336735	1.89906846514286	1.76814102545918	1.94368192854082
SIM1	2.66169639846939	2.13574791246939	2.23314304059184	2.07826575408163	2.78866779936735	2.84931217226531	2.48062187961225	2.57939544626531	2.24563130759184	2.68131406153061	2.62799574487755	2.83455112295918	2.17979748273469	2.27096321932653	2.74497112987755	2.34203098687755	2.58401441232653	2.53483618320408	2.4877258215102	2.9276905594898	2.69941950771429	2.63799963610204	2.58365987053061	2.36837912402041	2.03915366065306	2.39013542769388	2.25627451334694
PROM2	2.1691429752449	2.07285502226531	1.6018061675102	2.30000306144898	2.06503701116327	1.97254525842857	1.97142459979592	2.31682757985714	2.011887764	1.95910054163265	2.09399833510204	2.29672234714286	1.9510967884898	2.07029444085714	1.99604574926531	1.99679626718367	2.3260812662449	2.23451734042857	2.16709862861225	2.23488563014286	2.09216432016327	2.56393186959184	1.99565869706122	2.73284767453061	1.67929116589796	2.11339680755102	2.94133357673469
TLR4	3.88630860965306	4.01479115679592	4.71652335663265	4.05868200455102	3.87662098708163	4.68364835830612	4.93882057706122	4.78564067761224	4.47142022484694	4.6390323692449	4.84133016395918	4.92096539955102	4.58245424495918	4.72273198522449	4.56207352722449	5.0501322015102	4.53715078722449	4.11593910842857	3.40760120163265	4.64982650944898	4.29410406753061	4.77686182765306	4.53426316118367	4.82394924540816	4.40975227877551	5.18411482873469	3.87283249165306
TSNARE1	2.53916147655102	2.94324261102041	3.18205919077551	2.57864486738776	2.61924419185714	3.21518473385714	3.20012588959184	3.19948834828571	3.49391513810204	2.18788696134694	3.21812538410204	3.25327105483673	3.38328900057143	3.04142196391837	3.65888235763265	2.69512604730612	3.8452937767551	2.50459338004082	2.63741443628571	2.88726294793878	3.28274194620408	2.45564251444898	3.07191800263265	3.46956709418367	2.60194421679592	3.29435388295918	2.72399929718367
CAPN13	1.77498517818367	1.16962405783673	1.68536355526531	1.83260232783673	1.63265718216327	1.76241894234694	1.96881407926531	2.32546348685714	1.86541627530612	1.13268186916327	2.17927438036735	2.37022770302041	2.349399495	2.31465393481633	2.27859480810204	2.08821182302041	2.42323616061225	1.35529167989796	1.67305716159184	1.37426029569388	2.34489210261224	1.49926261869388	2.18492190889796	1.83519596908163	2.37560137263265	1.88780178538776	1.7789157795102
STMN1	2.40869694034694	2.16829669504082	2.34747600822449	3.22816850532653	2.1979767007551	2.22254078004082	2.39309790063265	2.44091720906122	2.19433624991837	1.82256271655102	2.50361897642857	3.06787443610204	2.68761543597959	2.74302228871429	2.73093129287755	2.35374596169388	2.52311959767347	1.94570483653061	2.24098913320408	2.49115336530612	2.69332245544898	2.02256381165306	2.70458417234694	2.49703067822449	2.38651213573469	2.32891781095918	2.23184222038776
SIGLEC10	4.59837555353061	3.93446118512245	4.73516223167347	5.16157996622449	4.33496708642857	5.29202413255102	5.4103148832449	5.06469261386735	5.38904791412245	4.80976521504082	4.86312568179592	5.50921796269388	5.20088938820408	5.16683456155102	5.55864739232653	4.87809879063265	4.93091090777551	5.35515424259184	4.69630914118367	5.49571355285714	5.41318892830612	4.08877309287755	4.43432943757143	5.28197654967347	5.78145535311224	4.68309783391837	5.46742322465306
RFX4	1.756214332	2.6320767904898	2.23047005136735	2.60490817885714	2.18851699453061	2.32812826665306	2.28102606818367	2.37418851872449	2.09372417253061	1.95631504191837	2.30224903844898	2.61033920679592	2.34893070777551	2.08568195257143	2.24786621410204	2.07741972359184	2.41409201579592	2.08729578638776	2.05923370236735	2.04642461695918	3.20789812514286	2.18213452044898	2.01291399438775	1.75909294416327	2.73496866122449	2.00752446546939	2.70106858122449
WFIKKN1	5.76712333944898	4.54930951571429	4.70006400036735	6.04527755487755	5.16633155597959	4.854004067	5.19720099467347	5.47723278616327	5.29142466471429	4.71519814261224	5.69501421910204	5.79704132597959	6.07647162840816	5.16993005520408	5.33539954714286	5.14499090140816	5.4002035135102	4.05877417122449	4.86044463185714	5.28972587479592	5.68395829228571	4.54873977997959	5.4586956112449	5.13903295112245	5.07741488118367	5.22544191740816	5.72567017946939
SENP1	4.32241531691837	4.73566455608163	4.57781771761224	4.31515294312245	4.17372752310204	4.60088298636735	4.47175144944898	4.48331539546939	4.7464678254898	4.84429734959184	4.42726479916327	4.48091869291837	4.39281301804082	4.14084560910204	4.44031388367347	4.50382229485714	4.5611078064898	4.71882015595918	4.09077896997959	4.65159655418367	3.66447707804082	4.90365057753061	4.46646446985714	4.29297037483673	4.40975227877551	4.78864533616327	3.68505222161224
KLF14	2.1409452697551	2.26297089897959	2.16886193220408	3.04121223471429	2.20858301708163	2.7045015442449	2.39830086134694	2.681718418	2.23706857236735	2.30064166281633	2.38101999712245	2.80455205818367	2.6719778227551	2.21460687665306	2.82319485265306	2.44263380589796	2.75858131571429	1.86416143569388	2.32620872358163	2.76225869583673	2.99805165259184	2.35179756065306	3.92384895130612	2.03085527316327	2.67265525334694	2.62401516342857	1.96620467618367
NXNL2	1.49023386544898	1.37514455381633	1.53504750497959	1.54661449583673	1.57085029287755	1.6018061675102	1.550123455	1.41963762467347	1.39794113857143	1.62696020757143	1.5285390455102	2.04332843369388	1.75183043459184	1.53903476561224	1.80707968038776	1.60412856534694	1.66417995687755	1.33222048712245	1.65076814910204	1.4946580135102	1.89818039504082	1.241270845	2.3319373447551	2.428031555	2.75123687118367	1.52413247659184	1.45547911446939
BRS3	2.17392553487755	2.28960517942857	1.88858833267347	2.3123296682449	2.07896668691837	1.85501076714286	2.12175283440816	1.87598454906122	2.17506350789796	1.72255986759184	1.98022607165306	2.51358001691837	2.58102009429592	2.39021430085714	2.31018010453061	1.92629910963265	2.28229525359184	1.34314840667347	1.78434397059184	1.80357047381633	1.94328727883673	2.11884069895918	1.90138848626531	2.50989547038776	2.32236787306122	1.89113018595918	1.85362601536735
TMX3	1.45857944859184	1.6254457754898	2.06365676093878	1.65036986453061	2.114188194	1.55821881418367	1.65991183791837	1.68164153169388	1.52819584989796	2.11050292205102	1.47143332055102	1.39609279704082	1.91956439685714	1.9254709712449	1.79390792073469	1.53478687571429	1.59386474036735	1.780586012	1.94827483797959	1.72089436336735	1.71229238036735	1.61029212771429	1.57957900995918	2.09654423326531	1.98988987822449	1.83260232783673	2.54715331063265
ZNF396	2.31814899906122	1.60678343622449	1.95599138493878	1.42175632132653	1.7403321492449	1.53805979828571	1.88296489685714	1.77705993236735	1.62726473865306	1.29511336732653	1.81012885134694	1.90859368518367	2.1634101357551	1.97891316706122	1.82008657285714	2.49633942818367	1.76127778416327	1.28384708336735	1.71776297987755	1.76107527546939	1.7277534737551	1.423561422	1.97657800722449	2.27221707259184	2.89218936928571	1.90634081979592	1.39564612510204
SLC26A7	1.31856867089796	1.41127517904082	1.3754847874898	1.53847480846939	1.19188335857143	1.18066166783673	1.13268186916327	1.59421511018367	1.37978480322449	1.4437306487551	1.5718334374898	1.52652335095918	1.3538812652449	1.22569441810204	1.06917627304082	1.72717237520408	1.29695886602041	1.50227872671429	1.30887298277551	1.39983613393878	1.204366707	1.56180410218367	1.27527413595918	1.98589542934694	1.85362601536735	1.50214198528571	1.25046316889796
SNX18	5.13190458102041	4.75033007742857	3.91308989971429	4.86548866795918	4.94002107536735	5.26823212534694	5.05521104210204	5.36367374718367	5.06645528568367	5.37748983871429	4.94166086361224	4.90547359028571	5.41889438622449	4.63007105840816	4.87809879063265	5.12326062995918	5.0455650977449	4.40279774018367	4.11582424432653	3.9421769324898	4.55270980181633	6.02981313361224	4.89015717663265	4.83903217902041	5.58306065146939	5.39191669202041	4.54873977997959
FBXO39	3.15955164326531	2.81641174483673	2.71013781746939	3.34615532893878	2.92004825732653	2.71261605128571	3.1697874167551	3.38080029210204	2.99648870312245	1.85006342206122	3.41783954863265	3.16524286669388	3.44778460932653	3.33334359036735	3.44365155071429	2.89799153353061	3.42942194346939	2.4313317904898	2.51603922565306	2.63666433512245	3.7351643347551	2.89443140955102	4.04655034606122	3.5970987897551	2.81493987553061	3.19994781718367	3.28707849855102
B3GNT6	7.0314487974898	5.21643644608163	5.41332782487755	7.48956418634694	6.12796887787755	6.21645340808163	6.22028505965306	6.33399790414286	6.01658804955102	5.25429277685714	6.67937501381633	7.32513781367347	6.66737882608163	6.40198247867347	7.06407106583673	6.40906496797959	7.0395282385102	5.10599083463265	6.25944463510204	6.79604925627551	7.62729386569388	5.80691905536735	6.56498581214286	7.96118916440816	6.48903745071429	6.24805138016327	8.01865879583674
DENND1B	1.35638380471429	1.68755456377551	1.93579209363265	1.74222320177551	1.59303150946939	1.00906605661224	1.42055824308163	1.37206984471429	1.49915951057143	1.51248646177551	1.27527413595918	1.5282919232449	1.6163331157551	1.68575394776531	1.59843805181633	1.77628275428571	1.45412106432653	1.74232628487755	1.81364010004082	1.11044621512245	1.53123287279592	1.67981225781633	1.5419389047551	1.23702755487755	1.28579028259184	1.63974544685714	2.37042874730612
ZNF619	5.79743779010204	5.99924036197959	5.8164028045102	4.91436004812245	6.23144179495918	5.99471650246939	5.04551621816327	4.52513370606122	4.43327226410204	5.59217033069388	4.76903368955102	4.89070435510204	4.69564784942857	4.63362495469388	4.65852812959184	5.08827913326531	4.76085560979592	5.73031412206122	5.72313988371429	5.33880126130612	4.93578782112245	5.59842513789796	5.1156487487551	5.3769744952449	5.57383085210204	4.98426556646939	5.43103734455102
CILK1	1.91643347804082	2.46588736757143	1.80791296614286	2.33824319887755	1.66141758969388	1.66840787473469	1.52292855383673	1.39821971781633	1.23989130469388	1.50237863161224	1.3098888892449	1.13773014583673	1.252395818	1.37660866361224	1.43328200273469	1.20069633838776	1.44416460616327	1.78611710955102	1.35081123877551	1.78383827687755	1.83072461995918	1.57406718295918	1.64606812661224	2.08829691089796	2.21170985034694	1.22676726357143	1.79054719953061
GARIN2	2.2520934364898	1.858854692	2.71270735659184	2.19260623369388	2.67586522612245	1.86620468465306	2.20697021653061	1.7043348657449	1.57957900995918	1.74129680669388	1.61748557683673	2.03066741087755	1.94738769202041	1.37079308728571	2.44832905657143	1.34198835253061	1.9224773745102	2.12966888769388	2.19016467144898	2.16640214936735	1.85975078371429	1.86559148138776	1.69108428359184	2.20697021653061	2.05844784965306	1.73288694332653	2.11181912485714
BCL2L14	1.83260232783673	1.81234621112245	1.4946580135102	1.79169300702041	2.1767376905102	1.91574403242857	2.07741972359184	2.11967849083673	1.97723275618367	2.18948489612245	2.17353048636735	2.05716279573469	2.11856072765306	2.19897296989796	2.33025858804082	2.04195080755102	1.58614985467347	2.25690899718367	2.0844463582551	1.80724852159184	1.91185464044898	1.81108737326531	1.93861723861224	2.42485174820408	1.92189104357143	2.12739546140816	2.33025858804082
HS6ST3	4.76000252759184	3.6289676637551	5.0476032997551	4.93060634746939	5.01707135936735	3.85230565312245	4.83497809128571	4.5902241517551	5.36536547006122	3.91308989971429	5.1028327187551	5.248607845	4.95081383489796	5.01876475530612	5.17914249393878	4.75985556247959	4.97973728285714	4.13261417619388	4.26988195577551	4.00852211818367	4.96383649722449	4.54629003338775	4.46323094397959	5.23812276477551	5.3280275845	5.03547246818367	5.39001969840816
SLC26A1	4.05320181216327	3.22872665953061	3.237568166	4.64339722288775	3.67068154446939	4.08397991067347	4.14846658430612	4.44109569569388	4.13656132173469	3.54166133193878	4.3569488914898	5.24440589808163	4.6359641005102	4.76789207438776	4.82197938267347	4.16134873779592	4.46510731157143	4.07255761365306	3.51801558685714	3.47016072232653	4.6163588324898	3.60884129765306	4.29941732089796	5.06116101338776	4.52137394383673	4.06272813608163	4.98754155838775
CLDN15	3.71521767661224	2.59715621502041	3.35230596389796	3.11188107391837	4.02667667273469	3.83656244444898	4.28559713173469	4.62105629155102	4.52671043763265	3.20669561783673	4.43307374591837	5.34748956042857	4.79636881683673	4.57815155685714	5.08450602887755	4.33983220455102	4.75462780485714	3.95717783391837	3.00718256679592	4.13109972755102	4.05340183659184	3.246681036	3.92858735671429	5.24371365581633	2.95612487883673	4.30614919744898	4.81175359577551
RAB42	4.3497964822449	3.63999328910204	3.97516664530612	5.14022053546939	4.7989960234898	4.21216476502041	4.56372612310204	4.93172100283673	4.59872543955102	3.16030762846939	4.9650985877551	5.31507608130612	5.14416600681633	4.93515098742857	4.94344122895918	5.02888344034694	4.76829108504082	3.6767709167551	4.26455316402041	3.40823910091837	4.80635821891837	4.76149300304082	4.82555765102041	4.80594859322449	5.41292492316327	4.6708277504898	5.49839581028571
PTCHD1	2.36657177857143	1.89449941185714	2.40465811665306	2.64695203245918	2.38791365667347	2.27998191228571	1.7669784552449	2.29881792428571	2.0065994185102	2.05743531767347	1.983099567	2.04852896765306	1.99402671718367	2.06974059842857	1.78950665867347	2.12781294153061	1.86002671497959	1.93820171281633	2.10283946853061	2.44359099232653	2.44609514728571	2.24027837961224	2.32020234973469	3.2335808494898	3.45575435593878	2.04833682581633	2.73204204655102
M1AP	1.16898810528571	1.53773807077551	1.74545858555102	1.35529167989796	1.56372882185714	1.31931381310204	1.97073693465306	1.77799498191837	1.72620896479592	1.44852177553061	1.42595455837755	1.93282959887755	1.78232530702041	1.8518770434898	1.88024377169388	1.416602394	2.08235796385714	1.07778981016327	1.54909979763265	1.43886423910204	1.65172018704082	1.91625071716327	1.55633039532653	2.06217727757143	1.07900616969388	1.6519204034898	1.28546583612245
ZSCAN4	0.891082127346939	1.44476050263265	1.4946580135102	1.17128275761224	1.30501940887755	1.36967084332653	1.39762992404082	1.7043348657449	1.64765058844898	1.38929278182653	1.83323567338776	1.85580314787755	1.86842336583673	1.54384046061224	1.88082394781633	1.86872278183673	1.57143573191837	1.40629399663265	1.12587646181633	1.18851415293878	1.18121258008163	1.07442096797959	1.48232379257143	1.66529295614286	1.40885004471429	1.58190578687755	1.48865377614286
VWA5B1	4.17518569959184	3.77100237704082	3.46409304742857	5.16420159361224	3.98274119787755	4.00995028367347	5.02932219067347	4.88910379122449	4.78763785806122	3.76267970571429	5.32299190310204	5.66754923918367	5.33922391863265	5.1943022494898	5.56740068006122	4.99799308530612	5.15685585197959	2.9257348645102	3.56080327253061	3.94076277891837	4.64362594046939	3.50262136455102	4.83700154453061	4.91284338636735	4.06817279193878	4.73409129253061	4.71556725369388
LINC00311	2.49150630085714	2.23400862026531	2.71943811785714	2.10527068957143	3.1525403167551	3.29269561202041	3.98996387102041	3.8635817085102	3.46344142046939	3.12706794408163	2.92691459242857	3.60647416197959	3.5215593022449	3.00578777930612	3.16630493726531	3.2656645422449	3.56039286295918	2.62791877746939	2.29481703214286	2.39021430085714	3.18090815265306	2.21049219963265	2.72975772834694	3.53414083122449	2.28638164240816	3.42496643083673	3.46578155579592
HTR6	3.62460957569388	3.81926311373469	4.30930727942857	4.61751024922449	4.2414497342449	3.61031203083673	4.14302884712245	3.96338640363265	4.26268742106122	4.44760871834694	4.5954278204898	4.96047997983673	4.7950844947551	4.41849990973469	4.77371399653061	3.99641912257143	4.88685613446939	4.04411063012245	4.1145649244898	3.55372977420408	4.37806111128571	4.13853546944898	4.81839535997959	4.54353248197959	4.28146566795918	4.32041562163265	4.78730423161224
MAGEB6	1.6019092847551	1.62696020757143	1.58430640534694	1.59408317889796	0.97457662322449	1.30687073261224	1.32039073722449	1.24918131163265	1.14712292683673	1.59446063397959	1.33201751457143	1.28159408534694	1.14269032512245	1.25541439722449	1.05056128581633	1.17128275761224	1.0586683342449	1.3908477462449	1.34136727826531	1.24289395022449	1.55032843326531	1.32367227418367	1.50139917522449	1.02691598067347	1.71996454777551	1.1334497185102	1.81128763020408
RUSC1-AS1	2.82911212820408	3.26384511536735	2.91324354687755	2.37979461520408	3.12856446455102	3.22257416910204	2.906758176	2.847645754	3.17117972769388	3.68367768495918	2.52909386187755	2.36949128585714	2.64357238110204	2.89412604579592	2.23009881573469	2.86518471004082	2.80533374659184	2.83707525612245	3.09926985228571	2.33075408097959	2.42162108065306	3.20676755038776	2.77885002104082	1.89429367453061	2.58609916020408	2.63741443628571	1.89965883738776
CACNG6	6.06869814342857	6.58914139408163	6.60256070985714	8.17340047939796	6.39937361491837	6.50511374759184	5.05383914132653	5.30313292163265	5.37883841920408	7.09555901269388	5.08695933810204	5.53409293828571	6.07229526087755	5.4253074707551	6.08200624532653	5.07399543783673	5.64463197206122	6.39238182253061	6.06630031764286	5.82481999538776	6.00522792034694	5.93297271540816	5.98898789081633	6.96229891008163	6.58528660463265	5.32122295836735	6.52143736516327
LMNTD1	2.52938376738776	4.80831309142857	3.17117972769388	2.79543392918367	3.01997550291837	2.90453633518367	3.04846956155102	3.1896646112449	2.46663349804082	2.7480280165102	3.25519873881633	4.0885987297551	4.09615957061224	2.93048679430612	3.11136230353061	3.417408147	3.35551487987755	3.30892719626531	2.59933672440816	3.13813879471429	2.48562919163265	3.09770831967347	3.64930202487755	3.13007287422449	2.46043833718367	3.56080327253061	2.41768762746939
CIRBP-AS1	6.04384807436735	3.9646475515102	4.87148423391837	6.4932702444898	4.60386961291837	4.94277339932653	5.46614859542857	5.47030648773469	5.40197285765306	4.65229951034694	5.77483619859184	6.08476764138775	5.73161938269388	5.50510752785714	5.86764184810204	5.50162271171429	5.41772774432653	4.19760548579592	4.94693802934694	5.34014869155102	5.6987382132449	4.58237477587755	5.43588277030612	6.50004334102041	6.41345983640816	5.68296198314286	6.28609202397959
AXDND1	1.48589484626531	1.46462436016327	1.46721843259184	1.31383257906122	1.25072506687755	1.42192057557143	1.42039536359184	1.435514828	1.13975004906122	1.41828341495918	1.40348327026531	1.28326391197959	1.20197222632653	1.34541231393878	1.42039536359184	1.17440343934694	1.20284133038776	1.68357936418367	1.29739608769388	1.92687415665306	1.4136276457551	1.53155652091837	1.25046316889796	1.60147725481633	1.94231606940816	1.16732643467347	1.38506403844898
ASMTL-AS1	5.28298242520408	4.32124885040816	5.19349017077551	5.90148242787755	5.24064034141837	4.83311548926531	5.12776140202041	5.15871649469388	5.09271589559184	4.38157512987755	5.68795830906122	5.81891551012245	5.46435031757143	5.64161893410204	5.49230628287755	5.20182170740816	5.24006440508163	4.83067897859184	4.95433087991837	4.72082829728571	5.87057320297959	5.0880672705102	5.26377380781633	5.36039476922449	5.66138491779592	5.29107170726531	5.91213511995918
CD200R1	2.21890161979592	2.10769233042857	2.73496866122449	2.20209809542857	2.00789542259184	2.17192449610204	2.32178260620408	2.26314727861224	2.35652435534694	2.23664738797959	2.01283364393878	2.18369961502041	2.10224396340816	2.19889377791837	2.39156089508163	2.41526648704082	2.07631831704082	2.4161288112449	2.1979767007551	2.17547620640816	2.62830391467347	3.14891322936735	2.21304119128571	2.46978135112245	2.65314524453061	2.79589076165306	1.78809860485714
LINC00334	2.14972924314286	2.58978432379592	1.81213349510204	2.80959370481633	2.13213928393878	2.10579347479592	2.15642258804082	2.3422263465102	2.18007622981633	2.47029742944898	2.3292378545102	2.27007191240816	2.21837005718367	2.1993464102449	2.1850200177551	2.10872623185714	2.01851904677551	2.43539568430612	1.97434586161224	2.20842506138775	2.50999522479592	2.29901620116327	2.07826575408163	2.15965416422449	1.62647683987755	2.19039286569388	2.06257546359184
ATOH7	2.15829206502041	1.49569275430612	1.77365617671429	2.02383942444898	1.92180484585714	2.18338773110204	2.02971278673469	2.09192346367347	2.19128499126531	1.44116160189796	2.39103497265306	2.58271855504082	2.19589304367347	2.20106086295918	2.27353659465306	1.94727924281633	2.03076806271429	1.57117631985714	1.98458919240816	2.44340861112245	2.28465727359184	1.40246639760204	2.63499027595918	2.03474135242857	2.05157785753061	2.19025136771429	1.65355378397959
SEC16B	4.14016112177551	3.42973737663265	3.5815957787551	3.56072550567347	3.78241164108163	3.81828857469388	3.92080768802041	4.42513146597959	3.90755412389796	3.19976854428571	4.283347536	4.37938379355102	4.2776441752449	3.96456509014286	4.17837588795918	4.23116892263265	4.01137369971429	3.18896321902041	3.22172342126531	3.43121668044898	4.04081240418367	3.9646475515102	3.91113992440816	3.52209205493878	4.63406863436735	4.12406339663265	4.08490890159184
AMER1	4.46474024436735	3.75494708808163	4.14866771232653	4.39634034779592	3.80418786710204	4.04811725302041	4.88261826957143	4.91770689295918	4.78461575987755	3.29485725757143	4.66673522161225	4.89436860953061	5.00677788328571	5.1664436385102	5.24168657883673	4.37391669179592	5.00295689965306	3.56727063585714	4.19779658995918	3.23132316377551	4.80635821891837	3.30406297459184	4.32891875514286	5.0636512107551	4.01088189359184	4.56610246263265	4.84240182608163
NKX6-3	3.05182396034694	3.5699732587551	2.85055477167347	4.18172048365306	3.31625159661224	4.19624666406122	4.30947395322449	4.14077268171429	3.88630860965306	3.15433235344898	4.67370274932653	4.51783626487755	4.71882015595918	4.75079592271429	4.9484121895102	4.08237177840816	4.12251036718367	3.47565131779592	3.26488665665306	3.88332936989796	3.64407869689796	3.09770831967347	4.05282041771429	4.69630914118367	3.57464352857143	3.63288458367347	4.49094502763265
TBATA	3.82118607840816	3.89944917561224	3.98700217387755	4.31486836736735	3.81012445720408	3.7657728712449	3.98433561173469	3.97047222857143	3.81849188965306	4.50599269765306	3.86796482620408	4.52269117938776	3.58774942059184	4.20967199161224	4.08424780491837	3.83891244822449	3.86006172738776	4.03051311491837	3.80688835518367	3.73852431269388	3.59213214032653	3.85057144104082	3.85121123579592	3.70147385810204	3.56006171197959	3.80320096191837	3.99565720481633
EXOC3L2	5.65302798020408	5.40634801181633	6.27292920993878	5.98603688844898	5.27174408869388	5.40406493185714	6.19577314881633	5.89476352012245	6.106449737	5.99756719277551	6.33152212630612	6.57861584367347	6.26484315602041	6.22862856304082	6.3997660204898	6.37041381902041	6.16364558777551	6.25167611138775	5.78185112995918	5.41038358839796	6.74213447167347	5.00668757716327	5.92071100363265	6.47065895718367	6.65306699618367	5.85185713828571	7.15763814518367
CABP4	4.78873727502041	4.54930951571429	4.2309408704898	5.53788154873469	4.38258047983673	4.91704127867347	5.48348861840816	5.4778601057551	5.56659614312245	4.0064735527551	6.0539090132449	6.09255067908163	6.0924173075102	5.38266018353061	5.89045967110204	5.64546602683673	5.80425602510204	4.25329959242857	3.89959958385714	4.20654618638776	5.15843407018367	3.77378421808163	5.16459000167347	5.94440977240816	5.0485957742449	5.22384302171429	5.65144780887755
TNFRSF13C	5.21725491828571	4.21654170504082	5.22659868671429	5.98720631987755	4.64317692959184	4.15502608236735	4.21551614973469	3.89458755861224	4.02684160114286	4.02156891614286	4.09928738267347	4.98056254119388	4.33983220455102	4.62257674312245	5.09587894085714	4.19216659595918	5.20267545195918	4.51371408416327	4.39520448002041	4.76782046502041	5.58468790253061	4.45651987834694	5.08653006667347	5.47603025989796	5.36974158318367	5.23689928934694	5.8576639127551
CAMK2N2	5.04805748265306	3.79008238393878	4.68359495956122	5.74714898256122	4.12090470087755	5.05614979522449	5.14287605420408	5.06747716640816	4.91318273795918	4.25398900071429	5.52928257734694	6.17110186334694	5.73348243922449	5.28591152828571	5.63745533040816	5.24150121330612	5.77398108265306	4.13910701257143	4.28285929981633	4.68000569173469	5.92912695383674	4.38381322016327	5.05586830879592	5.53031883120408	5.17877925602041	5.0628936094898	5.71956412832653
ANKRD30BP2	1.95836453246939	1.65799666538776	1.72717237520408	2.25864141210204	1.84709785146939	1.84528442920408	1.68536355526531	1.77235841685714	1.83485019759184	1.96033096620408	1.61866050863265	1.93189140095918	1.53891514465306	1.61737417318367	1.91574403242857	1.73652521877551	1.55108770732653	1.89602297371429	1.67960101077551	1.70985893953061	2.75096131469388	1.77607657916327	2.32178260620408	2.11339680755102	2.02910600661225	1.85179010042857	3.29924609340816
KCNG3	1.32903589853061	1.52215289244898	1.46806216126531	2.94909521408163	1.71765804593878	1.7041643005102	1.77683247208163	1.59643756612245	1.52344511389796	2.75232241793878	1.8056677145102	1.63548323977551	1.73926828195918	1.74671816812245	1.60125919171429	1.59435183404082	1.53045523555102	1.52329332832653	1.41170562683673	1.48414017838776	1.32212750736735	1.85938470679592	2.21999963361224	2.70672814718367	1.65799666538776	1.82348114302041	1.50612099289796
LINC01312	4.67695260910204	6.29049198204082	5.35834878089796	6.35196475663265	4.71924637471429	5.935826406	4.32051954118367	4.33619112283673	4.28443113269388	5.32283227661225	3.95404598961224	4.46873442044898	4.4931557514898	4.36601450112245	4.40492134353061	4.2010559634898	4.51911845314286	6.23414682244898	4.69997418793878	4.36312727028571	4.50057705736735	5.36722547657143	4.55151869238775	4.73981245842857	4.77914363208163	4.42172132744898	4.10782813261225
FOXP2	5.33304956357143	5.09639904177551	4.89079196573469	2.94966907365306	4.58770246979592	4.34212528853061	4.14234029002041	4.23809507791837	4.86405086089796	5.24531099191837	3.9747959054898	3.99405471634694	3.98307463632653	3.65339632687755	4.06206770759184	4.66864453832653	4.07155997091837	4.6067333507551	3.66069859093878	4.79658238957143	4.22641312763265	4.61953136587755	4.5632672034898	4.17518569959184	4.45727655544898	4.63913190810204	3.62046176161224
B4GALNT2	3.70900761057143	2.88511929514286	3.44956558753061	4.52155523561224	3.32318853073469	2.86770840714286	4.13758814646939	4.44132566930612	3.49284741120408	2.72159174077551	3.93343156640816	4.39799269885714	3.93481931689796	4.12685379730612	4.32433036459184	3.77576050014286	4.00910276608163	3.20012588959184	3.32144231602041	3.36001675326531	3.83350158685714	2.87082130793878	3.75652147922449	4.19888414695918	3.90650328734694	3.68048673685714	4.10782813261225
FMR1NB	2.11774463597959	1.78988007402041	1.29278023967347	2.58860358857143	1.4395189734898	1.68935320587755	1.81690507210204	2.00069343442857	1.83637943771429	1.31730056834694	2.09956097528571	2.07356143461225	2.20181784559184	1.91458324634694	2.62189313226531	2.19735014991837	2.30468590477551	1.3711023312449	1.49840525787755	1.1419787770102	1.69359147463265	1.34296473095918	2.049268868	1.64230293918367	2.12541425836735	2.00856976579592	2.34692376485714
GCSAML	2.38014728989796	2.10283946853061	2.4115893624898	2.30872403557143	2.14066782781633	2.20858301708163	2.68621630210204	2.4471699812449	2.1513142992449	2.9768962594898	2.23914048214286	2.48385384818367	2.52991515630612	1.95582018957143	2.51891119828571	3.03163435167347	2.29501483191837	2.12966888769388	2.251240435	2.85729301504082	2.77041633659184	2.63830781179592	2.39951882981633	2.64175198969388	1.68189527846939	2.48457013738776	3.49713363502041
SIGLEC11	2.74418522093878	2.32870229538775	2.1393968957551	2.54530933914286	2.33349872128571	2.27978784010204	2.33609778240816	2.52980005604082	2.60411901159184	2.11936444563265	2.55659262934694	2.84105861544898	2.7060242715102	2.44752446432653	2.35829424002041	2.63953533571429	2.55913990655102	2.10676937787755	2.74264407583673	2.76891035663265	2.04304830783673	3.4247650627551	2.73254320891837	3.13638698555102	3.65868121277551	2.74743277926531	3.04335378381633
IL23R	1.93169779297959	1.54877729620408	2.05049962830612	2.2782008065102	2.57341691830612	1.93342752718367	2.16615003906122	2.35652435534694	1.91205942989796	1.74232628487755	2.04218117493878	2.73000948118367	2.59278266693878	2.12918537195918	2.46939635404082	2.07180869408163	2.77970468730612	1.86143788446939	2.36286427336735	1.69138599473469	2.99080181846939	2.33744012226531	1.83432010853061	1.75256466814286	1.93054547079592	2.08964680255102	2.72809832655102
MAGEB18	1.71923365269388	1.31730056834694	1.4946580135102	1.88848480585714	1.33913823677551	1.79844011314286	1.13065673289796	1.58178101373469	1.29739608769388	1.71147350512245	1.14953525985714	1.31984643767347	1.73926828195918	1.27859604657143	1.55319402936735	1.31383257906122	1.48785462914286	1.30923072334694	1.34541231393878	1.51910643020408	1.48896980557143	1.71123214771429	1.85694264185714	1.18502666585714	1.8518770434898	1.3868954347551	1.31758348332653
CD276	6.47554788597959	6.05076483689796	5.8794217654898	6.96932370491837	6.15595529089796	6.24260745546939	6.98511946485714	7.02555299714286	6.8456323027551	6.06694020534694	6.56695910589796	7.21333070126531	6.80920990186735	6.5919772934898	6.64241023193878	6.92497595138776	6.55810022208163	6.40863331867347	6.10438226679592	6.53016173067347	7.20779617018367	6.09819601889796	6.28413929142857	6.25782131479592	6.04751687553061	7.28774473318367	6.78102684120408
IFNL2	2.08152301506122	2.51399010189796	2.1129866044898	2.37074071983673	2.46672809120408	2.33237186661224	2.49549716661224	2.51657438059184	2.33974143263265	2.59378652161225	2.44638885326531	2.58575815946939	2.53099104040816	2.49082272377551	2.38580035159184	2.06170404702041	2.53989351693878	2.74302228871429	1.96881407926531	1.94231606940816	2.75765023016327	2.51699403538775	2.08084701726531	2.55659262934694	1.93841393891837	2.46071031993878	2.78267451340816
IFNL1	4.23628696593878	3.63610588853061	4.09350956142857	4.70179274095918	4.3305452954898	4.34861457163265	4.73504053842857	4.64538026628571	4.68000569173469	4.2786419802449	5.05737016726531	5.48444479085714	4.82338785552041	5.18933991591837	5.51887606530612	4.92843987395918	4.97939098810204	4.64512007663265	4.01705436891837	3.97977010395918	5.05002165355102	4.13637035004082	4.62122578671429	5.52506304246939	5.25703934706122	4.77885798465306	5.08034428495918
C4orf36	2.04747297455102	2.60439040016327	2.5502264435102	2.16512297816327	2.52787768993878	2.37262546087755	2.5905131622449	2.81589775583673	2.79543392918367	2.07132568197959	2.70049884581633	2.71699843902041	3.06750864812245	2.81015337018367	2.82911212820408	2.74194598081633	2.82235338169388	2.7400077614898	2.50649745632653	2.96186383187755	2.43813043963265	2.20631597769388	2.54897620063265	2.00752446546939	2.47490902534694	2.73832178144898	2.42947244687755
FIGNL1	3.5873784552449	5.12218658979592	3.35240378771429	3.56933004820408	3.77586590765306	3.88957652096939	2.84902275906122	3.54743952883673	3.23520613608163	4.27991744942857	3.27838525277551	3.17179845773469	2.98913855959184	3.4301526852449	2.91616810006122	3.32798769465306	3.4628885927551	3.98345929920408	3.85186322722449	3.7908251032449	2.6278145084898	4.67574019708163	4.29342596869388	3.30222373559184	4.15538014287755	3.50345938263265	2.79543392918367
RIMS1	2.07112689110204	1.97052694969388	1.63397437420408	2.0005392724898	2.04576946616327	2.19216434942857	1.86715361438776	2.5620405435102	2.17927438036735	1.51986690667347	2.11008153340816	1.96526298002041	1.88312889997959	2.19098292067347	2.05505694967347	2.32829111079592	2.22478245226531	1.8566773905102	1.76595126795918	2.21866149981633	2.5583068254898	2.07931178835714	2.2602024594898	3.14210239285714	1.78928991671429	2.36034791161224	1.77027147110204
PITPNM2	5.98076451311224	5.99216267881633	5.84710814732653	2.50920182277551	6.07519138865306	5.74532981865306	5.67416234193878	5.14619556761224	6.15282510112245	5.19314083391837	4.79791133126531	4.51564605095918	4.91248933244898	5.38175250393878	4.50822730189796	4.88639612506122	4.87667786261224	6.25351588714286	6.1024600175102	6.46867782206122	5.15376594267347	5.5806282895102	4.63437452542857	3.72221231193878	3.94380151106122	5.55178331365306	4.51150454020408
PCDH10	3.72752810338776	3.47870913922449	3.62057849738776	3.04226428104082	2.67145652116327	2.57139698877551	2.63962455179592	2.8041452004898	3.25905354183673	3.13098405230612	3.07172818028571	3.00141646377551	2.83237299093878	3.01850847671429	2.34932148902041	2.99816511993878	2.93597576444898	3.38328900057143	3.07296466695918	3.0490308395102	3.0002911847551	1.86488960973469	2.63750365057143	2.88749675332653	2.79291059279592	2.85065496997959	2.75453336934694
TAB3	3.53073060330612	3.44121784634694	3.53024570046939	3.06242694904082	3.856301421	3.28096655416327	3.39396908173469	3.50713966018367	3.52148702465306	4.0094738825102	2.95937920408163	3.29176142953061	3.50398860702041	3.29194348097959	3.6695763942449	3.20907477928571	3.44332958765306	3.82230476706122	3.52031789383673	2.72281947367347	3.81496786087755	2.97762338961225	3.85242183044898	3.45990346087755	4.12260401612245	3.53596782718367	3.64625240130612
GRK7	2.3253246324898	2.29227691393878	2.12505289930612	2.26246245628571	2.4282626252449	2.23672346428571	2.26922006271429	2.5238013877551	2.33999795408163	1.936311279	2.38025828993878	2.42738279555102	1.9612095327551	2.2362682802449	2.40041431461224	2.00342248661224	2.4904916574898	2.04978018597959	2.31664217142857	2.04670285646939	1.71229238036735	2.33744012226531	2.16542646557143	1.9344577264898	2.6606942104898	2.18531032495918	2.570686112
MMEL1	4.78170001546939	4.4877109474898	4.67865586491837	4.80841510885714	4.33273221453061	4.41334042283673	4.84150468763265	4.88419105555102	4.2495609885102	3.69253495920408	4.917256763	5.27870059777551	4.83953058818367	5.02133109797959	5.1278941985102	4.71391999726531	4.98209907665306	4.30148135689796	3.98068556904082	4.93975689036735	5.36281937542857	4.52441684812245	5.46394777463265	4.64903481706122	4.52290924008163	4.2484937897551	4.36496226563265
PDE8A	6.63105757616326	7.10767942095918	6.51910360283673	6.18673365744898	6.6504257977551	6.92606022420408	6.24513246359184	6.12259620795918	6.10963112255102	7.09046489465306	6.11102794018367	6.29984897020408	6.29066040783673	5.868979182	6.06966092402041	5.82471776528571	5.93472401738776	6.5915251224898	6.21627335269388	6.03462454442857	6.16317425797959	6.93186438873469	6.16967665989796	6.34953965612245	6.02580344229592	6.30110511967347	6.22028505965306
NLRP6	4.26097821152041	3.28928918865306	3.29944718669388	4.85186023112245	3.40573803481633	4.27953472102041	4.63331631304082	4.21234605065306	3.94372196710204	3.51716393095918	4.37496272110204	4.7950844947551	4.59614908618367	4.41354323783673	4.38197968673469	4.35595498002041	4.45763159663265	3.99353297308163	3.18764844967347	3.92822991330612	4.40577697014286	3.73115785045918	3.23530213522449	4.10050576138775	4.74161858055102	4.037156095	4.72438848483673
AKNAD1	1.63695638630612	2.5620405435102	1.70690721526531	1.63306273646939	1.79946282526531	1.80735180163265	1.64769197954082	1.80883618130612	1.6212742447551	2.49325334287755	1.69444724532653	1.73348753318367	1.75919099963265	1.5715836745102	1.86281263102041	1.61704557463265	1.28020173338776	1.76686321318367	1.5357597782449	1.45805086595918	1.54384046061224	1.62739724859184	1.77107400412245	1.77506658904082	2.62875113689796	1.60666537320408	1.9313843365102
RTL3	3.59213214032653	2.89741509034694	3.56629883163265	4.98003560679592	3.83760411761225	3.20725146669388	3.427594568	3.50142575359184	3.16429718408163	3.40218006308163	3.6577942154898	3.51320119430612	3.74580263136735	3.72649907065306	3.80192519026531	3.33353528663265	3.29505353957143	3.76758905434694	3.58022483744898	3.93627521442857	4.49932654020408	3.61701855181633	3.23791051540816	4.58129558077551	4.166337742	3.26584687704082	3.74676740397959
ATRIP	4.83818040044898	4.49621622130612	3.62826545559184	5.4145005574898	3.86750132344898	5.35755753418367	4.72708922032653	4.6359641005102	4.92084274957143	3.41630501261224	4.83446072379592	5.51374310746939	5.3966864975102	5.13541461591837	5.4344361945102	4.85375625023469	5.08071667838775	4.66587701536735	4.02077092634694	4.06546967355102	5.24919723369388	4.58129558077551	4.40944796359184	5.29972772508163	4.66092311936735	4.75462780485714	4.761394404
ZIC5	2.94251494710204	2.74040714108163	3.1006619407551	3.58746354006122	2.85039250718367	2.70227461608163	3.67068154446939	3.11230486206122	3.79740286932653	2.695780955	3.66796540467347	3.80410063736735	3.68729595902041	3.75349972369388	3.94744156179592	3.65744463512245	3.64010021691837	2.63969019385714	3.07833920453061	3.01419570353061	3.98037180153061	3.38454141153061	3.74695314997959	3.34046174410204	3.39748474295918	3.17346335106122	3.02910064806122
ANGPT1	1.27612184055102	1.65754762234694	1.78300862216327	2.35283363006122	1.7585415824898	2.07980212285714	1.57072369487755	1.67696035704082	1.74836220297959	2.72616966753061	1.83106675128571	1.72840788861224	1.75591449363265	1.52008086487755	1.86174725532653	1.78202145004082	1.70769958767347	2.15237110022449	1.30232510459184	1.27667722197959	1.81916643602041	1.83292067540816	1.52609250314286	2.33937756434694	1.81334275087755	1.57393159326531	1.6988792435102
TEDDM1	3.07633370079592	3.41323559161224	3.31206023463265	4.1646206757551	2.93189029593878	3.88957652096939	3.25179110430612	3.71581600589796	3.27186615434694	3.00500857914286	3.36079235312245	3.71802342132653	3.32216051981633	3.74713917397959	3.3327604325102	3.13909284297959	3.37078857671429	3.36753428232653	3.21715421808163	2.92446504789796	3.56988226793878	3.28958061471429	3.60063030522449	3.4903676302449	3.35083207065306	3.29221297338775	3.67826112318367
TRIM67-AS1	4.05407040977551	2.70873581559184	3.64125868255102	5.80023179744898	3.46020449022449	3.57546935912245	3.52459100081633	3.18165694812245	3.20243753110204	3.89024836769388	3.93306042504082	4.284279549	4.01648861846939	3.95139297793878	3.83397510306122	3.35015524361225	3.4861943792449	3.73570408159184	3.29995913467347	3.07502044057143	3.81115712028571	4.00832190667347	3.16671449595918	3.715623534	4.00205771102041	3.15320878563265	3.83548986278571
GABRG1	1.25105081869388	1.25596613571429	2.05863732518367	1.42098655344898	1.38506403844898	1.52752326461224	1.16853311463265	1.76301111040816	1.26899096802041	1.52160288446939	1.3759777525102	1.44570599371429	1.58348814	1.20777334071429	1.23304529530612	1.38378646114286	1.12784870557143	1.42264341520408	1.29537659406122	1.0173405052449	1.273109357	1.67244154132653	1.64606812661224	1.20029196387755	1.09936516326531	1.09694972353061	1.65126941528571
PANX2	6.75918455108163	5.50439591963265	5.67317423497959	7.91137485404082	5.62443121743878	5.75151639808163	5.92579223857143	5.86218657781633	5.82157576567347	5.26664607920408	6.28905857432653	7.06843158744898	6.22501385332653	6.39435721883673	6.52059125008163	5.92736998693878	6.38190556473469	5.7248310605102	5.73787942667347	5.87663173630612	6.77812301946939	5.5159226244898	6.44451193273469	6.81384103767347	6.90810515679592	6.20460073081633	6.83081878979592
ZNF114	1.83051220671429	1.60692592114286	1.5167297852449	1.554006119	1.30046207130612	1.37833491697959	1.82348114302041	2.07449468214286	1.69120350728571	1.1477146835102	2.18796918071429	2.23314304059184	1.8950045675102	2.2510272544898	1.76389334885714	1.37006713159184	2.02698172934694	1.24768417030612	1.09694972353061	1.37565596536735	2.1026353885102	1.42936967157143	1.44750194159184	1.96481905926531	1.32146013089796	1.90051159414286	1.87222916395918
CCDC27	5.66805541808163	3.03991153893878	4.07967911142857	5.26377380781633	4.63504397189796	4.70935729014286	5.17611549253061	4.9221454272449	5.45161233673469	3.6424244957551	5.84206046865306	6.15660312330612	5.82857034561224	5.93904801422449	5.87300571740816	5.10236540967347	5.52038006292857	4.60441534610204	5.06024975665306	4.76111072734694	5.31868333871429	4.48190153006122	4.99166652940816	4.84429734959184	5.34044278397959	5.1436866532449	6.22712198865306
CFAP161	2.30901334732653	1.56985847997959	1.86354672757143	2.24183620912245	1.88898631932653	1.82977208465306	1.93128576085714	2.59173325642857	2.25064609944898	2.09102316402041	1.99223608959184	1.87506006267347	1.80855940079592	2.03915366065306	2.62993999146939	2.25853269291837	2.0135286734898	1.44661387173469	1.16366379728571	1.53879364887755	1.92060394642857	1.61029212771429	1.55706687214286	1.49230311734694	2.25780112444898	1.78425250806122	1.90562006622449
RBMY2FP	2.12261253861224	1.40185710038776	2.06625082638776	2.19599393853061	1.3908477462449	1.62567940638776	1.82431586246939	1.66640651665306	1.58795838142857	1.86705184077551	1.66976025314286	1.48903975254082	1.81044660671429	1.81292503804082	1.57567542761224	1.4449384262449	1.40098714408163	1.96357310297959	1.12725869620408	1.48397230989796	1.76901603204082	1.53979429185714	1.80981540391837	1.66443739820408	1.79599943106122	1.67121943483673	2.7043875155102
NEUROD2	5.07719751983673	4.38397611818367	4.59634635002041	5.0163994997551	4.66821687289796	4.95705848836735	4.85321254606122	5.17657166232653	4.64031911018367	4.17097983693878	4.73851703569388	5.72815828040816	5.28603530534694	5.56363288104082	5.03145752997959	4.90184949936735	5.36800290646939	4.41654805973469	4.37633075438776	3.85603445383673	5.81067133938776	4.15512430242857	4.33847493269388	4.10867453671429	4.35000875110204	4.89733501081633	5.65635100428571
LINC02899	3.24782178042857	2.24870025928571	3.39045638961225	4.6072835472449	2.95125389057143	3.10428832944898	3.01273579467347	2.7614267085102	2.83994727567347	2.24534031679592	3.31494667646939	3.13900724491837	3.32895661910204	3.27226060091837	3.91234078877551	3.33781235079592	3.19994781718367	3.00853124697959	2.87950139	3.28023169269388	3.13686834226531	2.8012947117551	3.42496643083673	3.44091712597959	3.79176161891837	3.0122208794898	2.93533076271429
LINC00208	4.65141134095918	3.77378421808163	4.33064782820408	4.83827427283673	4.11785856673469	4.53546155208163	4.30274588083673	4.34343729183673	4.52662221753061	3.82909904887755	4.76617130534694	5.2104850345102	5.24820918653061	4.40987538204082	4.95620703434694	4.9599386927551	4.62568265067347	4.32793440285714	3.89901215055102	3.99882993006122	4.7612111204898	4.21568407106122	5.03351760734694	4.79067061367347	4.21284400538775	4.44616533310204	4.19331862057143
DNAH6	2.58159092102041	2.97647204587755	2.36087367491837	2.775334066	2.81427351838775	3.13909284297959	2.51135797838776	3.01679735881633	2.55574181206122	2.21223429138776	2.90766433130612	2.9516303615102	2.87335401781633	2.67554394938776	2.89960977385714	2.26575305144898	2.49008161334694	2.36161551410204	2.19120651571429	2.47331162632653	2.93841574446939	2.53321695877551	2.95135940032653	2.58159092102041	2.76554130363265	2.79322469553061	2.84891960710204
LRRC15	3.0048430192449	2.16858997038775	2.00752446546939	4.5028329092449	2.57954544518367	3.08490815667347	3.21863725316327	2.86187451271429	2.64837630453061	2.77219537181633	3.19976854428571	3.77199810283673	3.00634652957143	3.17219384391837	3.28229408891837	3.11422679744898	3.08352647402041	4.43316990108163	4.50371458159184	4.86519973626531	4.50822730189796	2.64801328332653	3.74427118204082	3.07842550540816	4.26889387128571	2.87978545802041	3.26334764361224
CFAP46	3.51338441087755	3.0150884984898	3.14900841595918	3.32113991071429	2.90912876642857	3.4301526852449	3.16244877597959	2.90617070095918	3.10612558269388	3.12134213587755	3.17546486187755	3.23386988955102	3.18489830171429	3.16914393183673	3.36769822269388	2.75963195026531	3.45232845661224	2.8264242105102	3.19338521646939	2.63423288212245	2.68531173342857	2.64280649765306	3.19571611173469	2.97806548971429	2.62316331940816	2.95171055804082	3.62198113287755
B3GNT7	4.97764053826531	4.16887454740816	4.91440376692857	5.97970230561224	4.72587468479592	5.22384302171429	5.09205134144898	5.68805654610204	5.06799555785714	5.0850186062449	5.87380185020408	6.20287841997959	5.7827441777551	5.48066897893878	5.80947161561225	5.71045001540816	5.47019436769388	4.63747400477551	5.00457334263265	4.41281895477551	5.45692445861224	4.74413221385714	5.70521724779592	6.12139400302041	5.28169284136735	5.54246710493878	4.8436768544898
CBLL2	2.04513108261225	2.98421896963265	1.86666136522449	2.76313750142857	1.87692621602041	2.13111292910204	2.05427099420408	2.08291039283673	1.89507447873469	2.91249063414286	2.51244390942857	2.17009302920408	2.37074071983673	1.9700859375102	2.6825592077551	2.10426570334694	2.25147361428571	2.31133381442857	2.08892863338776	2.49779361842857	2.43216007981633	2.57964947459184	2.48529903276531	3.5318956647551	3.59179694802041	2.26048724540816	1.95920067493878
ZMYM6	2.1786528425102	3.14969493012245	2.89104674114286	1.79363327157143	2.12621175002041	1.85397809593878	2.02437367404082	2.10386539487755	2.21924560728571	2.71040849293878	2.08513868110204	2.00650451153061	1.98906442236735	2.11374301589796	2.14870106626531	1.99728171128571	1.77223554657143	2.51699403538775	2.11634094291837	2.45661302763265	2.75733867218367	2.16793332818367	2.54695862902041	2.24470439630612	1.90886658181633	2.08187731753061	2.59268761969388
SGCZ	1.82284071014286	2.15094737781633	2.30419355612245	1.86872278183673	2.42074143940816	2.38940449518367	2.2991978565102	2.85155698146939	2.57361293081633	1.75320755732653	2.32084874081633	2.75975508977551	2.27221707259184	2.44254370357143	1.89122117510204	1.81265032553061	2.34807313918367	2.89780197028571	2.49437267973469	2.59065270258163	2.8601261465102	1.7457022377551	2.10214793212245	2.2732216704898	2.09963938314286	1.96443785110204	2.15258001010204
LINC02551	1.68347061722449	1.27555084387755	1.66769220604082	2.12205766532653	1.11790109432653	1.53155652091837	1.12005513953061	1.14890093965306	1.22240038665306	1.41583411516327	1.24388151959184	0.949667733938775	1.10603680167347	1.13644340391837	1.18541453779592	1.39209142455102	1.4199787077551	1.37294222922449	1.35063163169388	1.1419787770102	1.33264046914286	1.69290337891837	1.19357834789796	1.18968282279592	1.83557588567347	1.24683687481633	1.90390180828571
WNT9B	3.59645016826531	2.81173262630612	3.42271472008163	4.28956165706122	3.61373057702041	2.89516009130612	3.5089879345102	3.54523393906122	3.60147142612245	3.76198297216327	3.35170217444898	4.29058752846939	3.70622727014286	3.75430539434694	4.3183604077551	3.97249176455102	3.9705977942449	3.10612558269388	3.18369447757143	3.73152364657143	4.36979308742857	3.26195471430612	3.60939164926531	4.05487063267347	3.99507710087755	3.8703346037551	3.55945726802041
DNAJB13	3.48431743908163	2.95503209197959	3.52498622597959	3.751014546	3.15064680773469	3.15944173173469	3.2656645422449	3.15464285165306	3.55580036616327	5.03189606208163	3.41019533120408	3.67128824936735	3.36159559563265	3.69982577895918	3.7605395282449	3.80538700569388	3.578466728	2.942781332	3.0570100752449	2.86584371340816	3.26334764361224	3.56838741963265	3.73398406091837	3.97643507816327	3.5695994092449	3.19994781718367	3.72877287232653
CNPY3	5.10559958555102	5.82456232357143	5.31845558130612	6.05701211636735	5.15176093504082	6.10714414685714	5.36435248640816	5.27609623787755	5.46578587159184	5.49605287126531	5.04064299842857	5.05521104210204	4.90184949936735	5.65224682422449	5.19091152863265	5.2915791454898	5.27940651287755	6.14717663978571	5.65528346555102	5.39873585926531	5.38206991744898	5.69548939593878	5.57608609002041	4.71628302679592	5.44383110610204	5.36870323546939	4.70896290042857
SCAMP1	5.44044947044898	6.32971644432653	5.94680692014286	4.18107329569388	6.40926055953061	5.11882579544898	4.70666811573469	4.46850605118367	4.96403067171429	6.47741548514286	4.73778766079592	3.60807199057143	4.20975518671429	4.01989080595918	4.31739951338776	4.38005812020408	4.10592164897959	6.35073214569388	6.70715532506122	5.74761685087755	4.99227931573469	6.30217149942857	4.6240719125102	4.47215967740816	4.75784441832653	4.67684792718367	5.65680406069388
LINC00471	1.41233026491837	1.82212702518367	1.61170909516327	1.53600000179592	1.56372882185714	1.98278027889796	1.32693499857143	1.24768417030612	1.67397622940816	1.50117222514286	1.3740698255102	1.38523066838776	1.67257982671429	1.82062514044898	1.35366567363265	1.40131293216327	1.63416088818367	1.83699166646939	1.435514828	1.69454039355102	1.84960220893878	1.54650871228571	1.64606812661224	1.22431035585714	1.34740271744898	1.65529198867347	1.54929974030612
HAS3	1.9723501472449	2.01299596030612	2.26850570877551	3.14437966453061	2.0476690147551	2.25074909159184	2.43411146714286	2.4122209222449	2.38854336593878	2.53363406910204	2.41526648704082	2.4632017617551	2.62217124416327	2.43183651830612	2.38992290742857	2.66683261877551	2.41033670285714	2.82892698828571	2.02236081426531	2.12234812089796	2.3422263465102	1.91824934942857	1.91109454377551	2.85192412383673	2.81943595685714	2.34893070777551	1.3663155995102
FGF4	2.64046481289796	2.34479432285714	2.05930676402041	3.43412442397959	2.754450306	2.5447339104898	3.08026225808163	2.73944940126531	2.673441826	2.62141852689796	2.89007015572449	3.04444897526531	2.89761202077551	2.72493788857143	3.20078883732653	3.03210223161225	2.99432354053061	2.27252653765306	2.34130681095918	2.49469121804082	3.02682143269388	2.74273616093878	2.45959410628571	2.74079378208163	2.14861772128571	2.80267943236735	2.29702900479592
SLC30A8	3.53950299259184	3.36927795710204	2.96829460857143	3.45077003477551	3.30615080822449	3.29176142953061	2.95135940032653	3.47257474371429	3.35059694085714	2.82484147340816	3.12039097736735	3.63643666436735	3.07134753236735	3.49215272485714	4.04226697713265	3.12979340569388	3.57229581228571	3.12485674210204	3.53015270546939	3.34465369210204	4.21067960002041	3.08235553620408	4.03155712340816	2.71091644055102	4.22466900985714	3.09799097057143	4.28743588971429
LOC439933	1.52413247659184	1.58956452104082	2.05049962830612	1.83712252377551	1.14534777569388	1.69322575879592	1.48088368265306	1.52038569744898	1.2069066152449	1.39906385610204	1.13833173018367	1.38414629087755	1.09833010634694	1.4298068152449	1.41264690667347	1.31057740157143	1.37070492791837	1.60432380387755	1.37241088483673	1.42129151053061	1.75475351559184	1.86311483085714	1.37888380887755	1.52344511389796	1.61748557683673	1.62717669663265	2.30821957365306
C11orf65	1.78282381940816	1.6096667682449	1.75278043481633	2.47172727820408	1.81700892353061	2.11447936002041	2.15084274077551	1.91030714371429	1.78680054442857	2.65426217785714	2.05894425936735	2.09835253342857	1.61467965065306	1.69299183481633	1.92418881746939	2.24151345877551	1.93505984393878	2.11447936002041	1.86488960973469	2.23028605446939	1.67109972938776	2.61156278740816	1.68804363595918	2.04432503557143	1.92347492038776	2.1610561237551	1.87046767628571
GARIN5B	4.23828451404082	3.96833302455102	3.83971719508163	3.85690522197959	3.73754869253061	3.8829978542449	4.67794265089796	4.75172809379592	4.2387998432449	3.10485888085714	4.71974949873469	5.16913637530612	4.78471985353061	4.89138698589796	4.81804795695918	4.53352388702041	4.83007634935714	3.41700806955102	3.80005184667347	3.84999311112245	4.62959269159184	3.29663735846939	4.24254723785714	4.20858394947959	3.97659090885714	4.28443113269388	4.92632139720408
OR5P2	2.08143986571429	2.37317511108163	2.24786621410204	2.18836002379592	2.18622070765306	2.3511402085102	1.937633751	1.71112981616327	1.99099389510204	2.13290813746939	1.93877039222449	1.99044250059184	2.02728316216327	1.72387464655102	1.78253282985714	1.71417732665306	2.05075377842857	3.30273236379592	1.96183766555102	2.20253395940816	1.98146625685714	2.5778905107551	2.16360327518367	2.1521535972449	2.16675858969388	1.93427546693878	2.48630047338776
DYDC1	1.56377299683673	1.48785462914286	1.003908929	2.39531470738775	1.65320976053061	1.10603680167347	2.0917273135102	2.24478297018367	1.8708760692449	1.33621099642857	2.11087797277551	1.83977040369388	1.94975593267347	2.20826453720408	1.713674362	1.90737091369388	1.85501076714286	1.07058892026531	1.64994664208163	1.73331489265306	2.34163519785714	1.11433259719388	1.38015218779592	1.97993801763265	1.28440872206122	1.57046888469388	2.33025858804082
IL27	4.91695272410204	5.04173398002041	4.98913657479592	5.09077836244898	5.19682234545918	4.89436860953061	6.01671552144898	6.00801910944898	5.65887887816327	4.86427015140816	6.32266464061224	6.70513405138776	6.22307959344898	6.32639812879592	6.69088138302041	5.954304466	6.51686773673469	4.64148791255102	4.86720818830612	5.65342944038775	5.86040609061225	4.89119657322449	5.61345946367347	6.54165145861224	5.88484040332653	5.78730396340816	6.0225562877551
IQCF1	4.89515366236735	4.779563482	4.09041221022449	5.12667617502041	4.6243871432449	4.71652335663265	5.40730865379592	5.92947232165306	5.31469215267347	3.74032172510204	5.907686778	6.33239019097959	5.86083313242857	5.77101294028571	6.20272970169388	6.0924173075102	5.74284889616327	3.86006172738776	4.92133965767347	4.81750474869388	6.02825178942857	3.95717783391837	5.62208180764286	6.83585128471429	6.14015667704082	5.8096324524898	6.31137512730612
DEFB125	2.43615218122449	2.07741972359184	2.29796404530612	2.50139607416327	2.03317724081633	2.23599002789796	2.06356028187755	2.34365920410204	2.20106086295918	2.13202184673469	2.96262297934694	2.70458417234694	2.525964284	2.51594700122449	2.56768610159184	2.65659931842857	2.67923528991837	2.09527203285714	2.03752674455102	2.08195682393878	2.48942079816327	2.10049096167347	2.52238557204082	3.09272403134694	2.1143797522449	2.12789760144898	2.93641903944898
WFDC10B	2.57427024753061	3.17891437597959	2.54868696902041	3.70810155120408	3.14300489958163	2.92502345612245	2.93865955009184	3.03531823642857	3.02531587753061	2.64801328332653	3.00039236128571	3.39170683434694	2.80841053614286	3.29562312036735	3.31536477693878	3.01542852193878	2.87236008067347	2.2449499932449	3.02189157083673	2.80119966267347	2.3454321834898	2.49633942818367	3.05418413540816	3.71650170873469	2.49637902436735	3.22245950238776	3.43185296334694
PKHD1	2.10542945583673	2.44379750187755	1.77953876893878	2.90545092073469	1.76363027155102	2.27783519383673	1.81537510234694	1.98329419787755	1.72747312553061	2.47692801635714	1.60860250034694	2.02178285230612	1.96572408577551	2.11681718502041	1.8415957464898	1.73132341579592	1.6894665824898	2.86175996295918	1.62621856554082	2.03743219753061	1.67851887036735	2.01538523793878	1.83209011065306	2.05497532353061	1.72533540630612	1.77335346353061	2.45725510293878
PKD1L1	3.3596601644898	3.81712819234694	3.096016726	4.32103723936735	2.97393006906122	3.38819610734694	3.62494826504082	3.34237196410204	3.51910925228571	3.06770753853061	3.41231406057143	3.65427929159184	3.70541660202041	3.75996548967347	4.10874969840816	3.42665490710204	3.42172339291837	3.13364462634694	3.00835362595918	3.22835322016327	3.89513686179592	2.88285687061224	3.64135499453061	3.35855877806122	3.85770625955102	3.74589738310204	4.16868477518367
ADGRG4	2.67295942269388	1.41430049295918	1.86559148138776	2.1125859495102	1.67121943483673	2.43234697165306	2.35505005640816	2.681718418	2.29511402420408	1.7825780325	2.59355583987755	2.33723708071429	2.73801025489796	2.40690697077551	2.12681662444898	2.29218778571429	2.56452963359184	2.62929411632653	2.12646036283673	2.70106858122449	2.4673626527551	2.12149303467347	1.837971162	3.19150444546939	2.67029176104082	2.43270566389796	2.71109745987755
TENM1	3.88138732226531	3.61860300453061	3.16988899820408	3.53860794344898	3.62103911242857	3.76267970571429	4.61804153822449	4.41772578877551	4.42406758861225	3.61701855181633	4.43307374591837	4.42821978	4.83658075667347	4.67155364522449	4.77038934720408	4.61925283136735	4.24033695510204	3.70114061020408	3.39948093977551	3.45658863718367	3.89893579367347	3.61642425579592	4.32320556638776	4.06283858867347	4.06817279193878	4.57375884620408	4.69123813232653
REXO1L1P	4.08424780491837	3.19948834828571	3.965563266	4.6305184155102	4.01608517920408	3.70663105616327	4.2652930564898	4.24741065046939	4.49380007630612	2.90932090144898	4.52076438179592	4.99941846610204	4.23128811504082	4.44582925202041	4.71749849377551	4.51978069755102	4.28400357579592	3.44114698440816	3.70348491595918	4.18750069853061	4.77914363208163	2.38791365667347	4.36331923420408	4.35991742146939	4.77199202197959	3.70900761057143	3.88881529304082
CNTNAP5	2.79301919697959	1.96183766555102	2.38035750718367	2.58262895232653	2.88945118995918	2.53089118381633	2.53138419634694	2.71353945216327	2.64155972830612	1.65275835032653	2.42641486444898	3.07089323004082	2.62630100185714	2.75841983181633	2.93944266004082	2.53820518687755	2.74505293816327	1.82977208465306	2.20274540542857	2.32988512857143	3.10529529220408	2.05590629936735	2.35736742242857	3.46053670818367	2.67650842761224	2.12879835289796	3.86123373118367
RECQL4	4.83229776355102	4.52472010840816	4.7316100507551	5.99271231489796	5.27134613391837	4.9398494415102	4.84994087285714	5.05826845114286	4.848667154	3.27275454938776	5.09599506718367	5.28261633495918	5.14866609704082	5.15061761690816	5.18520747791837	4.89679149630612	5.15389255942857	4.11397168716327	4.43929647065306	4.24642301557143	5.56014777414286	3.90938269908163	4.85700062046939	4.75672994473469	4.67360894534694	4.88365701269388	5.38974595336735
ADGRF3	1.90668107444898	1.98871548814286	1.98921525826531	3.03787829293878	2.26466618802041	2.12111144677551	2.54568841859184	1.98837234020408	2.29710799269388	2.37702405814286	2.47866741812245	2.85171739753061	2.62499253934694	2.82785797481633	2.97437537744898	2.94124118116327	2.73601516165306	2.25006097457143	2.00580590414286	1.89021052469388	2.99568841518367	2.31739209065306	2.58114705381633	2.71004356189796	2.26542931357143	2.55628705595918	2.686111374
TMC2	4.45203124685714	4.74690402797959	4.42914964226531	5.1098725362449	3.59701603253061	4.71096203012245	4.22466900985714	4.85164755706122	4.31093480702041	4.07311278871429	4.38120735989796	4.6285818097551	5.07419288081633	4.2528750962449	4.91145294444898	4.88750419081633	4.71628302679592	3.9688293674898	3.44898062527551	3.7701911235102	4.60747102532653	4.20175946173469	4.97303585542857	5.38421359670408	5.45348302159184	4.86962057820408	4.09866980797959
SMCR5	3.76452330553061	3.53208127104082	3.74016170822449	3.99099104393878	3.27356801416327	3.55742138781633	3.59653897997959	3.91410154944898	3.53614406159184	2.85279191173469	4.14889953483674	3.97910850638776	3.80611070281633	3.69003536285714	4.0467155817551	3.86026709920408	4.27037140642857	3.12126672159184	2.96453612832653	3.75824313832653	3.8935363442449	2.98042748022449	3.35189147363265	4.20858394947959	3.58839091726531	3.69730988381633	4.20167711914286
BICD2	4.89524996491837	4.5741493682449	4.82714187726531	6.25814872955102	4.22895924410204	4.91135159840816	4.78564067761224	4.29460633146939	4.60065908426531	4.36069330932653	4.45321733502041	4.58304062346939	4.0658680397551	4.53696578565306	4.41987042714286	4.41160098283673	4.72023434373469	4.52978458938775	4.10485888469388	4.66955703006122	5.02839293593878	4.91632885006122	4.47712536242857	4.80396673516327	4.06817279193878	4.73958923759184	5.26142670995918
ZIM3	1.57867145463265	1.45412106432653	1.40034942171429	1.63306273646939	1.23989130469388	1.35596130753061	1.59512608855102	1.51949585281633	1.29739608769388	1.75115749914286	1.48353471785714	1.33678459628571	1.53624331110204	1.50418272777551	1.56406448777551	1.37188860787755	1.44708729444898	1.6343413807551	1.46009261208163	1.46420050108163	1.45617143528571	1.51910643020408	2.10872623185714	1.27287921336735	2.38308527810204	1.3262288934898	1.27420222604082
NOX5	2.9248592905102	2.25456252618367	3.30265072642857	2.36134507344898	3.002165744	3.14120440791837	2.74174543193878	2.91150034512245	2.733526483	2.21916973836735	2.9257348645102	3.1153046657551	2.893536247	3.07679113906122	3.15715174720408	2.77453675106122	2.86621248677551	2.80976471663265	2.90978576938776	3.31052932	3.69944492306122	3.06309341730612	2.74161822536735	2.97257984161224	2.97303224987755	3.3534962837551	3.15728232867347
DAOA-AS1	1.40269567171429	1.35472845314286	1.43578924169388	1.80375497822449	1.07058892026531	1.18352191073469	1.63889105981633	1.56014032146939	1.50527276312245	1.38929278182653	1.59726674093878	1.77760340438776	1.20736417589796	1.38360468365306	1.74531195112245	1.44509293791837	1.36535959877551	1.59421511018367	1.72920626663265	1.7308299352449	2.07302787634694	1.00906605661224	1.40149096987755	1.49041057218367	1.53284934797959	1.12311206828571	1.25009972295918
ADGRG6	2.95017879118367	2.84279764785714	3.13382924763265	3.35630222697959	3.04135229214286	3.27117094865306	3.13071509644898	3.237474222	3.08638218777551	3.30892719626531	3.05325503963265	3.57798898420408	3.60627948973469	2.98852117153061	3.0155184957551	3.20509830016327	3.18489830171429	3.17366840585714	3.1258578137551	3.08441528126531	3.39782776779592	3.56979674006122	3.17964516408163	2.7073687327551	3.01533030587755	3.04464322865306	3.40300232495918
KLHL4	3.48687745083673	2.86902705671429	3.27595244877551	2.70040872710204	3.63085080316327	3.41073587836735	3.17230158410204	3.61513653722449	3.48708438963265	3.88464062212245	3.08601462934694	3.70025346520408	3.49198484853061	3.03701521312245	3.14235952508163	3.22006501	3.27217751834694	2.8300980795102	3.65633987310204	3.60838811836735	4.31159341759184	3.94985621330612	3.91721707946939	5.11644488436735	4.50009870808163	3.23442304938776	4.154565286
GPR156	3.13422131142857	2.84039498965306	3.26668376261224	3.26908350606122	2.59432726985714	2.90087380538775	3.08048077730612	3.46820412885714	3.35207514228571	2.58785991040816	3.08264693793878	3.73880201453061	3.71371069091837	3.55789073102041	3.62235460797959	3.36969331902041	3.16929922791837	2.96898418016327	2.99454425763265	3.19064655295918	3.58792606473469	3.26313218669388	3.94351170277551	3.03540491006122	3.980465624	3.37126669687755	3.2663408987551
SUOX	5.49263051865306	5.10683691167347	5.283263856	5.0608407925102	4.92155779610204	5.3652493255102	6.26352206281633	6.28220436626531	6.30183778565306	5.12263817738776	6.25398403867347	6.08322980434694	6.01133728030612	6.3655171174898	6.15890775797959	6.31092189532653	6.45999264408163	5.20936229946939	4.66196172416327	5.37357170683674	5.87057320297959	5.02583102057143	5.79608863212245	5.53133771126531	5.57300579336735	6.07244357746939	5.86788602128571
ADGRF4	2.86030939034694	2.73505794459184	3.07078573218367	4.06529165197959	2.05957601057143	2.50166327340816	2.77368171140816	2.864243728	2.9632559505102	2.0746640274898	2.63003759865306	3.43928846822449	3.10847824720408	2.69324351193878	2.84338164028571	2.9701065934898	2.52564904440816	2.34083357811225	2.6622260702449	2.42781430361224	2.57370536261225	2.31727717116327	2.42201319693878	3.00801074308163	3.52421909569388	2.73213874367347	2.46598176704082
IL31RA	3.28096655416327	3.30254839269388	3.13944881689796	4.1260380104898	3.72524174442857	3.120308277	3.48759324969388	3.30723119718367	3.22236793297959	3.49207009655102	3.27606874679592	3.76083559840816	3.81057839361225	3.3302548957551	3.90415427293878	3.4597761057551	3.321547911	3.38665084814286	3.10158675828571	3.96409180577551	3.69572428008163	3.44285341855102	3.33220570108163	3.60536055426531	3.68116153065306	3.22400072277551	3.89870494146939
SYTL5	2.43934742287755	2.54090602781633	3.00914371181633	3.12927910318367	2.46125117520408	2.36187446120408	2.97194281442857	2.94578335812245	2.9632559505102	2.3976622164898	2.85748429469388	3.55986203157143	2.98800874144898	3.08972396479592	3.26841044234694	3.11568411885714	3.15491917983673	2.18424814467347	2.45795847767347	2.58488343869388	3.37126669687755	1.86213817457143	2.79312102777551	2.83835529040816	2.2739316515102	2.93720794753061	3.48314828
SDCCAG8	5.817089885	6.22341089728571	5.81613373112245	5.99748541395918	5.80768545173469	5.19255790187755	4.81653213985714	4.35450097110204	4.40610477359184	6.2755966115102	4.19350888204082	4.51978069755102	4.47361899634694	4.57889346667347	4.56996564057143	4.61935209132653	5.06995847823469	5.38014494765306	5.48387839708163	5.76307669102041	4.36302852418367	5.38403213955102	4.36661872289796	5.48399059004082	4.77184264263265	4.48158304720408	3.99105758202041
ADGRF2	2.54687698434694	2.26988179906122	2.41051556408163	3.43562637093878	2.17454983318367	2.26143003953061	2.46175632383673	2.59012039861224	2.57737653553061	1.60781561487755	2.18035769077551	2.86397879106122	2.71181595969388	2.76166773597959	2.24041608896939	2.37335672644898	2.40641972773469	2.25476721585714	2.410591759	2.61351090326531	2.61087695485714	1.4314354067551	2.15419127657143	2.80148627336735	1.92850039022449	2.65879958342857	3.29986793785714
SYN2	3.24948639328571	3.54658902934694	3.34840254559184	4.50487629904082	3.35420019926531	4.10261586033674	4.19604953104082	4.31353024610204	4.39507669865306	4.10227715053061	4.46863684834694	4.75812539259184	4.50969638708163	3.87741205242857	4.56812030420408	4.29991848855102	4.23470244681633	3.45616856565306	3.77008896540816	4.62095434077551	3.84011297767347	4.1793278564898	4.69437977946939	4.43763664981633	3.96482724053061	3.50482754781633	5.0163994997551
ASB10	7.63206298967347	6.91062586467347	6.93848553489796	8.66137363981633	7.18314903534694	7.43580347246939	7.32132839973469	7.7447947322449	7.24001620765306	6.92458909511224	7.6533768237551	7.89190458193878	8.08978549510204	7.32849876238776	7.828845905	7.41987551308163	7.44532685532653	6.93398166281633	6.64564284793878	6.78400691010204	7.78925295720408	6.74677151259184	7.4572799822449	8.45608574818367	8.61289649416327	7.63153111081633	8.2748021497551
HTR3C	3.43602930908163	3.12954348932653	3.81799194404082	3.45403509185714	3.1393407027551	3.4859107697551	3.51505115869388	3.30817158220408	3.25242995323469	2.80195381816327	3.33240391093878	3.69406760846939	3.56849767477551	3.59489808153061	3.61354391861224	3.24272421412245	3.35669867457143	3.60033094928571	3.23611005277551	2.96165744895918	3.76083559840816	3.25356121367347	3.12183366461224	2.88749675332653	4.1253905717551	3.18404764061225	4.02684160114286
NFKBID	3.4003805522449	2.86603359532653	3.39718790069388	4.58206889795918	2.90299323973469	4.15609293571429	5.19119922218367	4.93919904308163	4.70945265593878	4.00778533779592	4.79330149714286	4.69776032710204	4.7426782777551	4.20072983263265	4.41689186744898	3.90696870508163	4.52410792228571	2.88863747842857	3.66720733855102	4.16968586628571	4.2394515075102	3.50047460665306	3.89373951810204	3.97454386387755	3.67742791922449	4.46646446985714	3.05390638712245
CD300LF	2.28077835720408	2.7592525102449	2.33470045838776	3.23095801720408	2.38683762961224	2.85065496997959	2.99560941861224	2.44273441265306	2.76809396785714	2.93235050304082	2.47127247185714	2.72251910238775	2.48413919169388	2.8165724022449	2.70180592477551	2.51135797838776	3.34330692916327	2.98806953853061	2.73890906514286	2.92999101069388	3.27754869934694	2.7500919724898	2.8962588574898	2.41379131632653	3.05265355822449	2.45805713257143	2.50326122879592
GJA10	2.69424449363265	2.32885105630612	2.60783366097959	4.23316753926531	3.27745792144898	2.30533268816327	2.77351139469388	2.60065382483673	2.48226237995918	2.4313317904898	2.55375020971429	2.69448106371429	2.67916398408163	3.06952715413265	2.53641093630612	2.50591739159184	2.69018107942857	2.87496563065306	3.02243216444898	3.14848002504082	3.6384859617551	2.77014374720408	3.30825707242857	3.00958307981633	2.39045757026531	2.6778725314898	3.05601006310204
WNT9A	3.72325732542857	3.09319875369388	3.46966940942857	3.90315555761224	3.39539584183673	3.20243753110204	4.00063501071429	3.89458755861224	3.82968566138776	3.25463827469388	3.90829365681633	4.53970526110204	4.16925921885714	3.94372196710204	4.25894476054082	4.13637035004082	4.10208524593878	3.23483366997959	3.09818392532653	3.45137795455102	3.78060782344898	3.5441574852449	3.82456364438776	3.27456135885714	4.28259493791837	4.05507467114286	4.10782813261225
GAL3ST2	4.8137718975102	4.4489176624898	4.54832416081633	4.85990792165306	4.33809526761225	4.82714187726531	5.36257861671429	5.17204746222449	4.90625072473469	3.57711307485714	5.50899562014286	6.09528720763265	5.35539080057143	5.53295807514286	5.72053868604082	5.45487348302041	5.57010613214286	4.17382902271429	4.24689598157143	4.9964125957551	5.1278941985102	4.01739845940816	5.1643419557551	5.65055954032653	5.40209784085714	5.2756078392449	5.67510217040816
PIP4K2B	6.94318965679592	4.29880649189796	6.18101275455102	7.15031538026531	5.69058163102041	6.38069526093878	6.31124328316327	7.08989591361224	6.21049353981633	5.34044278397959	7.21198299006122	7.03923171934694	7.13010265712245	6.77418256016326	7.22652986767347	6.61118085704082	7.0108024742449	5.39939267032653	5.8092371302449	6.06762417569388	7.483671864	5.29912417679592	7.17285450985714	8.08804777187755	7.165781912	7.13010265712245	7.73711914957143
ODF3	5.1427684404898	4.33484013893878	4.86925290467347	5.96251817406122	4.56573543010204	4.65892668857143	5.77989964357143	5.78552411334694	5.20033395536735	3.91797446328571	5.80247580997959	6.34934806422449	6.16833924381633	6.12691808634694	6.21055604220408	5.57635651863265	5.90119495836735	4.79936513185714	4.78864533616327	5.04690927618367	5.92849688802041	4.52145809332653	5.46844335873469	6.16649923059184	5.12906454138775	5.50208235640816	6.05982472077551
WFDC13	2.90121557140816	1.65003176387755	2.81139699410204	2.17234494661224	2.25978529842857	2.34588549065306	2.62032625646939	2.35477030730612	2.46150901020408	2.13147873846939	2.47250183281633	2.44861938240816	2.53020184261224	2.16097295602041	2.70238754932653	2.16972558469388	2.36500676820408	2.39364985973469	2.22460366681633	2.64026503191837	2.75211978681633	2.09471597559184	2.419008733	2.74772376273469	2.20789690208163	2.40299060179592	2.28960517942857
CCDC197	2.84666029079592	3.16602570989796	2.94471768287755	2.51358001691837	3.08178004440816	2.57139698877551	3.42457240830612	3.341410142	3.23151945593878	2.01395382010204	3.83463553808163	4.14739950165306	3.34092596189796	3.51054266208163	3.54957897404082	3.3203662544898	3.30770334059184	2.41545038459184	2.62198039777551	2.98539420569388	3.3265047507551	2.74061189773469	2.92233452961224	3.32522994895918	2.5238013877551	3.01679735881633	3.51600562261224
SLFN5	5.32763552693878	5.82047285877551	5.49447253106122	3.78486430514286	5.67416234193878	5.88041006956122	4.68151779644898	4.73399670222449	5.01559693976531	6.00010218406122	4.85415467816327	4.47819325387755	4.72326353718367	4.36540853634694	4.43467897742857	5.12081032722449	4.51371408416327	5.25166260340816	5.26784125869388	5.15113425814286	4.24965906430612	6.34476201789796	4.76773253795918	4.09362482861224	2.39531470738775	5.43737606585714	3.80202132163265
SERPINB12	3.70743962965306	3.23041618779592	4.27095561781633	6.52262837595918	3.60526878336735	3.61750168255102	4.3191015505102	4.20421358377551	4.09507994877551	2.66327615737755	4.41409681330612	4.81430492859184	4.58982175455102	4.55518905491837	3.91810937372449	4.53374788687755	3.90204213069388	2.58628224106122	2.96314279157143	3.33962949738775	4.63551967520408	3.09770831967347	3.69557179744898	3.81926311373469	4.60878492481633	3.93145722016327	3.52784059261224
GIPC3	5.89787313061225	4.56233910208163	5.34570878971429	5.74714898256122	5.22612388481633	5.48596652004082	5.07451669908163	4.49903772628571	4.85227046361224	4.6407177232449	5.34962350081633	5.67046659140816	5.432362248	4.98061396853061	5.48772787404082	5.22612388481633	5.34055105916327	4.05981171234694	4.9748421704898	5.17752353602041	5.78932500640816	4.84386311442857	5.76937081665306	5.55782199985714	5.14575670595918	5.23612460840816	5.17718394410204
PGLYRP3	2.11624566483673	1.77185212244898	1.43102273089796	4.93975689036735	1.82865037793878	1.79844011314286	1.98677767595918	1.84579087408163	1.7954538884898	2.01691530416327	2.22405382191837	2.05834835095918	2.30638628871429	1.9510967884898	2.25152760873469	1.82073997922449	1.95966598579592	1.62950591310204	1.67025985108163	2.04183800934694	2.20818306573469	2.54785618967347	2.41853541583673	1.7657468694898	1.96627656097959	1.54471367853061	1.82284071014286
PSKH2	3.6398601974898	2.99097731522449	3.00905893530612	3.8083227017551	3.43500390320408	3.67087622159184	3.80070710969388	3.88862931030612	3.88161231220408	3.44654872042857	3.90518611453061	4.46369752183673	4.20157611714286	3.93627521442857	4.55891636657143	3.72789201691837	4.08050275738776	4.10634979402041	3.44898062527551	3.83588428489796	3.66458910263265	3.0841036177551	4.0660426147551	3.893808768	3.63961997210204	3.85460598234694	4.2890108404898
OR6W1P	3.21699150814286	2.39609166489796	2.61492889022449	2.64695203245918	2.82549557222449	2.6903643494898	3.04587681673469	3.47549320802041	3.37212911926531	2.55817919155102	3.40008991912245	3.65091028620408	3.69439639591837	3.58628658983673	3.75047611818367	3.15454054612245	3.43919572273469	2.5031570164898	3.05061832853061	2.78894431971429	3.50626432420408	2.797801947	2.69748344961224	3.96443764004082	3.23813183563265	3.33392273081633	3.13802221483673
MOGAT1	3.71165164832653	2.8522188695102	2.79627866459184	2.82828576491837	2.65069102444898	3.36553714128571	3.34378772812245	3.2268337632449	2.80596146012245	2.72513747577551	3.15233939138776	3.27577960234694	3.64046180687755	3.45048440655102	3.32661143391837	3.70829928479592	3.30770334059184	2.71624244369388	2.76080422922449	2.77135136863265	2.83682264073469	3.38080029210204	3.55882412436735	3.00178951910204	3.92130134614286	3.18784819418367	2.65674563708163
GPR78	4.57255179526531	4.30845910622449	3.6949460532449	4.06808506855102	4.01097466161225	4.08992089355102	4.26001878028571	4.34115604126531	4.37908711206122	3.66796540467347	4.78385632179592	4.98599935804082	4.55389254604082	4.50278560188776	4.6669260027551	4.31110692779592	4.5022076842449	4.2449257465102	3.95833701983673	4.00910276608163	5.07719751983673	4.14718841397959	4.67606107287755	4.87324116661225	5.00885139832653	4.1217910805102	4.30068040281633
H1-8	6.12276345595918	5.20911779681633	5.74338367883673	5.9881127805102	5.24580253034694	4.76596303426531	6.15227033416327	5.82272390853061	5.93373298916327	4.77392753206122	6.54131393363265	6.71340378961224	6.38038656216327	6.33132302969388	6.72915199387755	5.67851707714286	6.23539222287755	5.43054676932653	5.52918730432653	5.63855753438775	6.32360999255102	5.49655906569388	5.77281775730612	6.46558355655102	6.34934806422449	6.04095433816327	6.28239392463265
TAAR9	1.40556871226531	1.88117578528571	1.91329074861224	2.26850570877551	1.55624131728571	1.70539898477551	1.69926148065306	2.02178285230612	1.98979801414286	1.83130553820408	1.77260219912245	1.8490334477551	1.50780272246939	1.84519326885714	1.79087955630612	1.85580314787755	1.65614505308163	1.44282404130612	1.45210186855102	1.8513498372449	1.84579087408163	2.06141969112245	2.08291039283673	1.6515009384898	1.85342879695918	1.79410512544898	1.61988043638776
GNRHR2	3.46985908022449	3.23823837126531	3.41262792595918	3.25199505644898	3.21777164491837	2.98413695067347	3.40218006308163	3.13445159873469	3.39660004857143	2.99322372387755	3.46009604867347	3.86719625126531	3.40279367372449	3.33962949738775	3.61504690026531	3.52935243212245	3.34227920630612	3.47622614642857	2.97859108157143	2.72118699491837	3.46900074179592	3.14527220444898	3.56824701704082	3.764032387	3.86841296302041	3.65883798185714	3.59753851163265
MYOZ3	5.72719234955102	3.79284914432653	5.6593017634898	7.97008207328571	4.71114392889796	5.0043364102449	6.13430710140816	6.14591275389796	5.89436794120408	4.12394929493878	6.34600564764286	6.85301696891837	6.52408507714286	6.49823744561224	6.79846021526531	6.33004202328571	5.99867454728571	5.93966077744898	5.94176771634694	6.14335033426531	6.93423961322449	4.69604377302041	5.42946255930612	6.21866899791837	6.41881212740816	5.83816207012245	6.33035863542857
BNIPL	2.8395395632449	2.19462923734694	2.49958208214286	4.7023845255102	2.47920341210204	2.82226869777551	3.37638542785714	3.04474232602041	3.24201029106122	1.64971524814286	3.40008991912245	3.47491248463265	3.31074252647959	2.78706747377551	3.578466728	3.09457429159184	3.66141010106122	2.81871295157143	2.22984000179592	2.74705183706122	3.09840206061224	1.94076868667347	2.52733911122449	2.7322334842449	2.43941487671429	3.44103786646939	2.90087380538775
ASB11	4.24166713577551	3.48915326955102	4.02499530920408	5.90974906369388	4.01225141818367	4.40815855285714	3.805191149	4.15710334387755	3.69530031136735	3.71992685365306	3.91045557836735	4.38748778081633	4.18181548889796	4.03246087338776	4.03817688071429	4.02034437736735	4.40383880428571	3.92763871989796	3.5304579444898	4.33559361810204	4.44499469416326	3.91388325940816	4.48988206853061	4.92575821514286	4.06817279193878	3.81604359795918	5.16865549442857
OFCC1	1.68441100508163	2.16552161163265	1.4946580135102	1.8374848882449	1.32974115777551	1.20815558795918	1.39441565534694	1.42513491322449	1.3736035935102	1.89224518365306	1.41899246883673	1.52867102397959	1.25794485787755	1.45364314359184	1.46733228344898	1.37872168571429	1.37514455381633	1.40629399663265	1.45381236889796	1.41281133528571	1.51299131216327	1.49135294659184	1.46202815281633	1.81603314595918	1.87344095505102	1.34761154930612	1.231635356
SDR9C7	3.11969954383673	2.50838789997959	2.28465727359184	5.76014702257143	2.66392572302041	2.61821240826531	3.23473308442857	3.51892851746939	3.25242995323469	2.14143747630612	3.86250229940816	3.79432146820408	3.6178679534898	3.1446350055102	3.6548866577551	3.55753628022449	3.40400128365306	2.1019451467551	2.54505877191837	3.23711876355102	3.2341575725102	2.50941285673469	2.86113538171429	4.17536190430612	2.71128322983673	3.30420899014286	3.79845763814286
OR5P3	1.76767020536735	1.49384252016327	2.48447607187755	2.22232492418367	2.02145982534694	1.94570483653061	2.38064357504082	2.56008090859184	2.42271515646939	1.79158532473469	2.61623553053061	3.31798354126531	2.50543248010204	2.76448238089796	2.40760621214286	2.38281436826531	2.75096131469388	1.73942704681633	1.87869931126531	2.56565860530612	2.43279914353061	1.55888815269388	2.10374274004082	2.56315308804082	2.33754533526531	2.65879958342857	2.31153946291837
TRIM40	3.94585879593878	3.59424965191837	3.7991925984898	4.48487589393878	3.81894762016327	3.49284741120408	3.72733052191837	3.82939538202041	3.73082417189796	2.58282707438776	4.10506404242857	4.40123678171429	4.02910870012245	3.99864404177551	4.13418872295918	3.51987421857143	3.94731400860204	2.91380684428571	3.97026348897959	3.47957839367347	3.84215960338775	3.41086015214286	3.40642564281633	4.35384183953061	4.14701091804082	3.71982764457143	4.78925103308163
CSN1S2AP	1.50268179930612	1.83184100838776	1.89633000232653	1.73813385208163	1.24022778438776	1.58834557071429	1.42803146646939	1.12692196041837	1.19758903222449	2.32948428459184	1.22974329002041	1.32110518236735	1.24795771602041	1.22676726357143	1.35428052567347	1.17753669008163	1.3759777525102	1.54573102446939	1.72991834234694	1.36484364165306	2.77104073636735	1.70161069769388	1.29954020408163	1.66128739626531	1.25895610083673	1.2758580865102	0.925780763132653
WFDC12	2.4877258215102	2.33883453993878	3.21363921969388	5.84875971920408	2.88678710540816	2.47319530004082	3.38385070055102	3.63857876665306	2.96971665895918	2.36967402055102	3.74456761212245	3.91152524971429	3.28115537967347	3.54058203285714	3.38499953144898	2.94808292722449	3.55250885673469	3.15199208634694	2.85023331459184	3.38586757506122	3.61167979777551	2.85437721396939	3.36744111061225	4.07492446234694	3.90396827506122	3.33139697422449	2.65484287828571
CRYGN	5.20244649904082	4.04731992642857	4.96190008571429	5.22320540897959	4.42632690930612	4.52978458938775	4.47127356110204	4.57107592453061	4.7432883795102	4.3401207667551	4.48616350285714	5.29325297002041	4.91002040238776	5.22772990020408	5.06695222504082	4.69526884791837	4.99884949871429	4.1713914715102	4.47192640240816	4.00472001857143	5.0484969267551	4.7464678254898	4.77392753206122	5.16142911830612	4.45856534365306	4.84559375077551	5.50359197385714
STARD6	1.47825370234694	1.8361688257551	1.53086249408163	2.99856048195918	1.98863895291837	2.06576814506122	1.4636234384898	1.71832405528571	1.49184808332653	1.62469007808163	1.49172319967347	1.87985918693878	1.71337405765306	1.61938284885714	1.64372880446939	1.46834183936735	1.29739608769388	1.70304459479592	1.61988043638776	1.55888815269388	1.30462885636735	1.74090305853061	1.66285604681633	1.8599315275102	2.57879881391837	1.57780538226531	2.44151445181633
C11orf40	1.58532444744898	1.03157156134694	1.12784870557143	1.70383646304082	1.39155955708163	1.32367227418367	1.56932945487755	1.57933397802041	1.49602290534694	1.34111873091837	1.5502218875102	2.0572295615102	1.76290757157143	1.88138476789796	1.89723354467347	1.5727037164898	1.85482288195918	0.961054133816327	1.39591961995918	1.58122059883673	1.46085652367347	1.54850737916327	1.17804951410204	1.49492101965306	1.5721396052449	1.63889105981633	1.58107790030612
ZBTB7C-AS2	3.91317401714286	3.79613753502041	3.63288458367347	4.57446905059184	4.32241531691837	3.67465442997959	3.50015838981633	4.01167413138776	3.53225636181633	3.68446187173469	3.36839778922449	3.92259523130612	3.8029749670102	3.71302151236735	3.83361209514286	3.40255966987755	3.64827008093878	3.36239613506122	3.54896484920408	3.74723340155102	4.47832080261225	3.5441574852449	3.64135499453061	3.52442844234694	3.74521126210204	3.31250022322449	3.91299098334694
BCL2L11	5.32488825283673	6.10731337893878	6.42382533857143	6.70652360004082	5.57356704610204	6.16958193595918	5.71670145212245	5.66043453087755	6.00467021085714	6.46959460361225	5.44574751238776	5.16241037018367	5.56508936061225	5.13505572118367	5.52292788589796	5.30006267555102	5.5611444412551	6.73692596455102	6.01415868785714	5.6045691327551	6.20804653077551	5.34225050255102	5.31676036059184	5.65772012257143	4.51324689573469	5.1064962464898	5.32638172457143
DEFB119	2.73566568571429	1.89673350712245	2.08203936634694	1.85342879695918	2.3519127357551	1.87470196989796	2.41188356273469	2.3931876584898	2.39441659534694	2.38873189889796	2.33096293222449	3.20704531579592	2.50857205095918	2.67596928932653	3.17972887408163	2.61427427463265	2.54530933914286	2.72798799202041	2.48599249469388	2.78884537279592	3.54645629546939	2.21353720710204	3.07955086453061	3.27556883906122	2.81551043065306	2.32229457355102	3.54556911091837
TAC4	5.34298833516327	4.50582808655102	4.99431876671429	5.54633796163265	5.04109941059184	5.47698554559184	4.57513540573469	4.83487267465306	4.85905237404082	4.07345456697959	4.62154505926531	5.36834713610204	4.60718298657143	4.81367439057143	4.91106415383674	4.43079100818367	4.97739905932653	4.36719616897959	4.36292497546939	4.73272050306122	5.62712586467347	4.43442490681633	5.45525977895918	5.79156144308163	5.27694403718367	4.63014870757143	5.97160812867347
TIGD1	3.03521651738775	5.29800730953061	3.89294407012245	3.11275177279592	4.04271640540816	3.86642222473469	3.56988226793878	3.6120078437551	3.63119601232653	3.92526280253061	3.28958061471429	3.50103279420408	3.16803346238776	3.23302251557143	2.93960862953061	3.24830044479592	3.38676048946939	4.13261417619388	3.93428154277551	3.62939907157143	4.40262639308163	4.56910205502041	3.38933463657143	2.44452077216327	2.77351139469388	3.72687714359184	2.9599634404898
ALKBH5	6.09994155181633	6.43745124467347	6.81541243630612	5.99748541395918	6.49467133504082	6.74373060910204	6.28886328477551	6.06473774983673	6.676019411	6.47208686534694	5.96715655079592	5.90298433532653	6.11024903538776	5.67376888130612	6.59669892718367	6.54592002642857	5.98156910365306	6.78053466867347	7.12819775038775	6.6338361117551	6.06518512044898	6.66395211706122	6.3383593875102	5.0796377914898	6.26063698316327	6.56764721916327	5.70993499342857
CCDC69	5.32941406034694	6.47277463073469	6.54806931655102	2.94652561402041	6.0225562877551	5.58134196720408	6.17810772644898	6.63397375041837	7.0261319585102	7.30000522234694	5.27832664495918	5.69583958753061	6.13298943008163	6.4864787525102	5.34091531365306	6.5800692900102	6.4339230685102	6.06056953165306	5.83367016404082	5.48984869391837	3.72297895504082	7.35291832604082	7.18191298153061	5.84767166922449	5.71989799110204	6.33935674042857	4.85300018269388
NFX1	4.59070512910204	6.01944919367347	6.36300172446939	2.38054652877551	5.08981243387755	4.65954621169388	3.795753741	3.67435823053061	4.43125804640816	4.83963399959184	3.79786021446939	3.495177755	3.59350930632653	4.53491933432653	3.27295968620408	4.58902157202041	3.82268181853061	5.91432271432653	6.10979165420408	6.24260745546939	3.89901215055102	5.07065360740816	4.47650124357143	4.35655553532653	2.70726394897959	4.17803541838776	3.76492274004082
DSG2	4.22518579120408	5.61008450985714	5.2959032735	3.15142084712245	4.7894560887551	5.20902241373469	4.61690120761225	4.72095188408163	4.09436226814286	5.63094794153061	3.95918141171429	3.90385092838775	4.36173960002041	3.92515659091837	4.64411621161224	4.32397323595918	4.40789007508163	4.88370297554082	4.78233456769388	4.15701366863265	3.89860249897959	5.48337467810204	4.71402963112245	3.39691208430612	3.85253891197959	3.54845824114286	3.89362152787755
C5orf24	2.24130002706122	3.31382363857143	1.78680054442857	1.61403906340816	2.28315091544898	1.40885004471429	1.98369335240816	1.82646999538776	2.07238287095918	4.16957351497959	1.40745515673469	1.23319929791837	1.4706905624898	1.60412856534694	1.50261269938776	1.93994409983673	1.75183043459184	3.30350825046939	3.99629164736735	1.61669858491837	1.77907351206122	3.33220570108163	1.51180899520408	2.19643710973469	2.33635180506122	1.9804999684898	2.42033057085714
KBTBD6	1.82568530612245	1.7387624472449	1.37660866361224	2.3578967865102	1.74733281853061	1.63573674232653	1.6018061675102	1.65232578840816	1.21102782040816	1.94601147478571	1.57289395032653	1.58395902859184	1.23527177	1.50467887897959	1.23304529530612	1.99009321628571	1.61786420212245	1.43199689212245	1.82545044726531	1.44969188697959	1.3663155995102	1.34583654767347	1.41577483816327	1.31472821997959	1.73058776736735	1.66599048904082	1.72040006671429
CDK8	3.83519695614286	4.94408417330612	5.61528457853061	5.02977617679592	5.44925793859184	5.22696011106122	5.15749661785714	5.31243679041837	5.09680126812245	5.62086127846939	4.61298896387755	4.67619572706122	4.41286321653061	4.92992937630612	5.03948830461225	4.83818040044898	4.85870788106122	5.97147093891837	5.51015061579592	6.45733986195918	5.03959110655102	5.76325655589796	5.6432352497551	4.3944515345102	3.28769043777551	4.85799758755102	5.55154432730612
PTK6	1.87772281216327	2.6718119497551	2.20800486910204	2.62488708263265	2.06119494442857	2.06879479716327	2.09102316402041	2.23488563014286	1.95082243938776	1.70899419540816	2.19831527367347	1.8751665637551	2.02847591979592	1.95151417334694	2.13784631595918	1.94781365542857	2.17528644006122	2.12966888769388	1.9677390177551	1.6765092954898	2.03338550020408	2.18018512761225	1.99120146118367	2.41910842495918	2.14432113693878	2.03309427889796	2.36609790542857
NKD1	6.61995300271429	6.00375395389796	6.44745727434694	6.77596767673469	6.68373980508163	6.15778216810204	6.74187495291837	6.12171795873469	7.32953424285714	5.91379936310204	6.59883140404082	6.8169333277551	6.76871694836735	6.53130874183673	6.92524757702041	6.48825742579592	6.47783231638776	6.59493069079592	6.63741561781633	7.21855778246939	7.66848258267347	5.82594420657143	6.10603765146939	6.37062286826531	5.91183177157143	6.32841738612245	7.3154115134898
STK38	4.40563241891837	5.25354668546939	5.05412930677551	2.4643368262449	5.68009336089796	5.59457573328571	5.18201921918367	5.20156904210204	5.39841043167347	6.2014791892449	4.65892668857143	4.13532347259184	4.63605560467347	4.81357707181633	4.67342583171429	4.39074590144898	4.08281684342857	5.92670300859184	5.86686323253061	5.2267045462449	4.81441158806122	5.96169806610204	5.57767887079592	4.78708418485714	4.24033695510204	5.15803571359184	4.13853546944898
THEM4	7.08602030767347	6.72453064995918	6.29984897020408	4.64339722288775	6.81590473497959	6.19783174595918	5.87300571740816	5.77989964357143	5.91132453610204	6.20057430597959	5.77356300216327	5.33167673332653	5.15871649469388	5.37883841920408	5.34692759555102	5.51175943067347	5.54410767369388	6.08055763634694	5.98994210293878	6.17989985985714	5.89173277218367	6.77765455238776	5.46948065471429	5.93232067344898	5.57010613214286	5.93087226471429	6.05959132638776
CLSPN	2.85055477167347	3.41323559161224	3.06097001395918	4.57184954304082	3.29523988883673	3.22777263622449	3.21821754104082	2.94935769167347	3.00009160269388	2.67374118879592	3.16276303128571	3.50262136455102	3.13944881689796	3.20329860573469	3.08962606010204	2.93131371777551	3.13382924763265	3.23510101465306	2.9998712205102	3.10699091630612	4.10930721391837	3.56824701704082	3.37781510473469	2.72790141804082	3.37352324944898	2.83909679273469	3.3603142984898
RBAK	1.50268179930612	2.51999929	2.51123021861225	1.94240744336735	2.29593811897959	2.07560480877551	1.86154224667347	1.65539892116327	1.99695684222449	2.18146253032653	1.33201751457143	2.08973844089796	1.77185212244898	1.95697260032653	2.07056698767347	2.08568195257143	1.7020831967551	1.59198129118367	2.95859463569388	1.86154224667347	1.7366991914898	2.33744012226531	1.7316011254898	1.5721396052449	1.51432021302041	2.18520174459184	1.51899835189796
WDR62	4.64052991930612	4.25064689142857	3.6949460532449	4.89299147661225	4.08790468195918	4.29460633146939	4.17245216104082	4.55540044357143	4.27559402442857	3.59025350304082	4.67088048247959	5.04895598381633	4.72164567120408	4.54302660183673	4.34092838685714	4.34274424112245	4.41646644981633	4.65322131518367	3.67992154306122	3.14820659179592	5.033570646	3.88588886685714	3.79226816930612	4.76331280446939	4.18255738981633	4.2418468255102	4.73282488330612
SLC39A12	1.90475473132653	1.75320755732653	1.72364930442857	2.12329583006122	1.51506775106122	1.56790758736735	1.33871700812245	1.07900616969388	1.56698401571429	1.56633689461224	1.53189422393878	1.7954538884898	1.44416460616327	1.82597571263265	1.62684594393878	1.68338713546939	1.86291121736735	1.604753815	1.4827748515102	1.93334268565306	1.92622957742857	1.84482100087755	1.82164798712245	1.88830618312245	2.28710337002041	1.73428040373469	1.58521443238776
RNF168	5.63653836138776	6.32301009502041	6.19120749034694	6.11230300031633	6.56610994391837	6.4620766467551	5.30998908279592	5.18602155363265	5.27776642108163	6.5508414027551	5.17394650226531	4.31486836736735	4.58021291989796	4.74862888777551	4.9745483342449	4.50926772520408	4.26324758734694	6.28886328477551	6.30972907693878	6.02528389287755	5.78226112661225	6.37134876283673	6.02746753738776	5.57134854346939	6.16120473661224	5.14841361518367	4.5262166792449
SVEP1	3.24755530355102	3.08478836930612	2.8395395632449	1.61950161632653	2.14255886020408	1.63573674232653	1.91908236520408	3.19931999955102	1.90953756414286	4.16134873779592	2.26030778902041	2.07123025044898	2.27572424804082	1.96747686291837	1.82238704361224	1.90173865057143	1.91306782961224	1.81194429406122	1.75268583657143	2.00199792128571	2.07302787634694	3.44797457714286	2.53383884953061	2.08649965879592	1.61103622302041	1.73754289838775	1.39564612510204
LOC652276	5.1270595882449	5.41141116314286	5.43025223528571	5.75681366483673	5.10915732402041	6.07859134493878	5.07741488118367	5.07386370391837	5.19119922218367	5.26408823697959	5.6380976524898	5.69461600181633	5.22707888918367	5.528295025	5.04783888791837	5.16562068077551	5.43147365555102	5.13665102432653	5.32827657020408	4.29220578365306	5.24974094681633	5.38974595336735	5.26507028320408	5.15401534636735	6.35423886697959	5.41679923938776	5.71609310728571
GATA4	2.8090077402449	3.32457946591837	2.91725316312245	3.26605965628571	2.99144583467347	3.22273802334694	3.30919806536735	3.52190248006122	3.50398860702041	2.75936089926531	3.64125868255102	4.22195597232653	3.6966404057551	3.54623502165306	3.97075070804082	3.23702414341837	3.77469561926531	3.04491726914286	3.01211858730612	3.34854904859184	3.98134706236735	2.6151939707551	3.04259077604082	2.7974886582449	3.43736427702041	3.42215964765306	2.45125654991837
TC2N	3.54796478926531	3.34454581877551	2.7019709547551	3.11539289669388	3.79062731695918	2.69375367126531	2.28102606818367	2.4567017835102	2.59463393826531	3.00319597265306	2.87748481342857	1.84482100087755	2.46682667889796	2.77721296291837	2.63741443628571	2.26640169985714	2.55064789336735	3.58411912277551	5.37564729181633	2.86384958489796	3.77803223228571	3.38421772328571	2.1951376632449	2.65853452120408	2.94534015471429	2.71210212755102	2.64535168267347
C9orf72	2.3943354652449	1.80494867502041	1.7229049342449	1.94395941677551	1.70656299844898	1.71985793155102	1.64769197954082	1.52329332832653	1.45364314359184	2.20322137826531	1.45447769042857	1.30462885636735	1.61184160383673	1.43226388446939	1.89906846514286	1.64023667997959	1.50443053863265	1.5278700574898	1.96535656630612	1.61514428361224	1.96257215830612	1.67159321859184	1.79429120187755	1.79380326585714	1.61928843630612	1.66628665263265	2.33025858804082
KCTD18	4.49409898893878	4.3738558465102	4.75033007742857	4.80817229318367	4.44913427218367	4.40824598097959	3.957739237	4.05586372618367	4.41944162846939	4.45175141863265	4.32733999246939	4.56161463063265	4.40864601636735	3.94076277891837	4.154565286	4.04576696667347	4.2515931404898	3.68626486653061	4.07302855916326	4.38614978977551	5.09229695038776	4.17245216104082	4.27674980122449	5.05968646077551	4.48118669159184	4.16354885763265	4.85370161257143
KLF11	5.87395337665306	5.48845983519388	5.76170642867347	5.53640107944898	5.1499438487449	5.89451441981633	6.56648481342857	6.18633610946939	6.5571901415102	6.10405646906122	6.17628418767347	5.86095339402041	6.10405646906122	5.53588710867347	5.61767614846939	5.72077897077551	5.75241237846939	5.68341264767347	5.79019304461224	5.48176417314286	5.70460934808163	6.11960877261224	5.76951245693878	4.82817036255102	5.6629973454898	5.98755657638775	5.81722085181633
ANKLE1	2.48895514091837	2.89197936991837	4.22226329002041	3.6392169135102	2.83882103879592	3.16166895685714	3.64260569269388	3.51338441087755	3.65163228412245	2.3762311795102	4.07827425991837	4.16065923571429	3.66061716285714	3.88805780134694	3.99397551408163	3.53424093765306	3.82276130134694	3.23463842397959	2.87373142187755	2.42781430361224	3.90885234369388	3.20406587102041	3.54854251	4.07451540257143	3.67753441567347	3.62484934430612	3.13785092532653
PLXNA3	3.73852431269388	4.77548748122449	3.965563266	3.20422387322449	4.42611293359184	4.41056043806122	4.70496614336735	4.80470506085714	4.96838639279592	4.85066140114286	4.34842933234694	4.91654785885714	4.81617927008163	4.23600357557143	4.66123018553061	4.52756252779592	4.49895307787755	4.44561694983673	3.89676678461224	3.63981494869388	4.35425578172449	4.39473902677551	4.10671726483673	2.50723471614286	3.98885248020408	4.42288903912245	3.27848199089796
PELO	3.43296380085714	5.41649298638776	2.45840941761224	2.53680811579592	3.6139201502449	3.60556104987755	2.81800209022449	2.52398865157143	3.14411468785714	3.86730263489796	2.92043732744898	2.60490817885714	2.6431628382449	3.15055702010204	2.18843182708163	3.0055442892449	2.63499027595918	2.83412359534694	2.73000948118367	2.3521060895102	2.86712934938775	3.83073252926531	2.92811730742857	2.21324256561224	3.49011344042857	2.98117412767347	2.38822757187755
LACC1	3.92070888989796	4.725985065	4.66156312710204	3.26176768716327	5.40885917606122	3.51548938846939	3.84555362269388	4.1859491184898	4.11485486959184	3.87724349391837	3.79681931420408	3.87937278795918	3.34454581877551	3.38613243502041	3.75466058110204	3.99989030365306	4.11820345318367	4.53643966702041	4.51399883055102	4.37485542132653	3.38482370963265	5.74934784018367	4.95818796573469	3.45015310838776	3.65868121277551	4.56760985393878	4.7815237347551
TAPT1-AS1	4.91783143089796	4.12936524597959	3.66568707616327	5.17957661440816	4.44300321979592	4.45055903395918	4.25568634473469	4.1521078132449	4.09657132493878	4.05507467114286	4.11015096271429	4.2330502794898	4.14372352055102	4.25568634473469	4.1837736852449	3.92190513126531	4.12137627810204	3.96443764004082	3.61237761055102	4.57367869897959	4.17189474130612	3.95383604667347	4.37063462742857	4.38510848085714	3.78685370485714	4.24807962861224	4.32031571444898
TEX55	2.52938376738776	2.0257614104898	1.8652946667551	3.20422387322449	1.96513241279592	1.88098863785714	1.95892441877551	1.91216077942857	1.83162190712245	1.99604574926531	1.80456358371429	2.10813105442857	2.05237742787755	1.62824760771429	2.25380921032653	1.58767970261224	2.26380172795918	1.93092932402041	1.97434586161224	2.50183907420408	2.95552260626531	1.94570483653061	1.88618581193878	2.42438567220408	3.09359912359184	1.8652946667551	2.09362783006122
RANBP3L	2.36134507344898	2.92359067320408	3.34024287414286	2.03003482677551	2.15524669642857	2.32221516312245	2.28554532189796	2.5031570164898	2.43874223793878	2.74194598081633	2.81863981655102	2.33760829932653	2.63758076471429	2.65935225919388	2.86498346616327	2.26314727861224	2.43866007028571	1.98599947091837	2.45195318363265	2.24320140930612	2.12414211514286	2.85437721396939	2.74236660277551	1.85509908520408	3.04783938616327	2.21223429138776	2.10138740687755
SNX13	3.44604631989796	4.05550909816326	3.92471871081633	2.29702900479592	4.48595999316327	3.14143177238775	3.18174116779592	3.16061017408163	2.97647204587755	4.22878335628571	2.97609572687755	3.12446552334694	3.1188271184898	2.92670082565306	2.67060116144898	3.00406446504082	3.46053670818367	4.00063501071429	4.15346975477551	3.95152053189796	2.58043586893878	3.25117207142857	3.58527525957143	3.79536557232653	3.65868121277551	3.18636035102041	3.09559451228571
KDM1B	3.75151876759184	4.61538623897959	4.84345629332653	3.62776119340816	5.18483854902041	4.03033666371429	3.80397930069388	3.51801558685714	3.41063238444898	5.33510871887755	3.1974262162449	2.86397879106122	3.36532971128571	3.0312790155102	3.43666559677551	3.33826598695918	3.17585381820408	4.81815749410204	4.99466465433673	4.01042315842857	3.09010765291837	5.88859794355102	3.66061716285714	3.43809977179592	3.63230992818367	3.36099213161225	3.75458281291837
ATP6V0D2	1.47309447091837	1.98359971614286	1.37006713159184	1.99761584995918	1.67344143671429	1.51224017834694	1.95892441877551	1.72210737771429	1.79205641659184	2.17123229261224	2.08805094693878	2.16406019563265	1.91964852265306	1.96267835553061	1.76636283110204	1.77185212244898	1.97520699153061	2.05045829242857	1.98155009289796	1.77538693328571	1.86405387506122	2.05529516236735	2.61579480871429	2.34533539214286	1.67244154132653	1.61565940671429	1.73964329206122
LHX4	5.31591667181633	3.32017091455102	4.02446035767347	5.78523909261224	4.14129792196939	4.5666737032449	4.52897793495918	4.25047017708163	4.31617812344898	3.766397602	4.37966514553061	5.01433654736735	4.84772646157143	4.45362330063265	4.77548748122449	4.3674174717551	5.0212066892449	3.84473371561224	4.04688444906122	4.5712495957551	4.72172442810204	3.84001567981633	4.9901585777551	5.3943869975102	5.19763537195918	4.43624605597959	5.03557303497959
CEP19	2.4413163144898	3.10558369022449	2.63167492340816	3.23739702263265	3.07688200065306	2.84978499028571	3.01293040487755	3.51023349767347	3.05562507046939	2.4225442877551	3.18757822983673	3.47491248463265	3.39063968438776	3.5087016685102	3.91584800673469	3.30005844106122	3.21228338432653	2.67235810236735	2.87872707740816	3.95251759242857	3.50713966018367	2.70412395259184	3.12298337534694	2.29481703214286	2.96678981608163	3.20939082877551	1.90283033091837
DNAH11	2.96012363244898	2.68553043626531	2.02188456855102	3.47516848353061	3.28249133263265	2.81523975281633	3.22559625740816	2.98870762477551	3.45217892830612	3.47463765097959	3.30723119718367	3.51251088202041	3.40760120163265	3.45167569746939	3.63147344189796	3.34160326071429	3.28707849855102	2.57546224557143	2.84996277410204	2.48338546034694	3.21008573546939	2.55680375367347	2.93189029593878	2.66618765544898	3.02521584469388	2.94784005487755	3.56048499459184
PROSER3	6.55147088891837	5.77090117359184	5.83202242438776	5.89885093246939	6.35281416620408	5.45837046193878	5.39066333346939	5.14436263918367	5.27502287883673	6.1455630394898	5.79398220622449	4.95885744681633	5.49954996436735	5.38778417428571	5.27549650869388	5.32304039610204	4.76709155338775	6.0591096145102	6.41428637018367	6.02413617383673	5.97602786834694	5.86449702038776	6.3326114057551	6.12106585442857	5.85170515844898	5.27404212414286	4.80048285393878
ADPRHL1	5.30514347410204	4.85500932644898	5.12159676814286	6.30980575889796	5.174072361	5.02240675744898	5.11131539046939	4.98209907665306	5.12942239417347	4.92712736138775	4.97884399191837	5.52168079132653	5.83089139408163	5.31020668591837	4.95569351981633	5.05595699422449	5.05113055446939	4.965423938	4.71507976506122	5.46742322465306	5.13999484261224	4.52796299091837	5.20954841673469	4.5164011747551	5.41608575816327	4.90447070228571	5.39794673669388
SYNRG	2.47645778704082	2.35293062569388	2.50900068153061	3.55355735142857	3.17089646977551	3.28823590412245	2.61252834683673	2.65573763928571	2.80214634140816	2.62993999146939	2.88422655479592	2.69569603567347	2.74592825265306	2.44367346461225	2.80362245106122	2.76589243344898	2.79757708567347	2.03474135242857	1.89422174183673	2.35869335522449	3.58851420930612	2.68443980697959	2.86375120071429	3.28748354497959	2.4189314224898	2.83056094	2.95881437620408
CDH24	3.23890306993878	4.36031071118367	3.40545137671429	3.57312968512245	3.24543905018367	3.43840335920408	2.95085161834694	3.16784101340816	2.96878076706122	3.27523189820408	3.32225463240816	3.59145368916327	3.09770831967347	3.16244877597959	3.33957851272449	3.11669054938776	3.49075516512245	3.07741345604082	2.87883500889796	2.99117183577551	2.99166551171429	3.03888769542857	3.2334818264898	3.61513653722449	3.40113188869388	3.14134774481633	3.01103129002041
SEPSECS	2.37101113595918	2.61698802771429	2.34053666328571	2.64695203245918	2.05760766216327	2.13928100959184	2.03686292944898	2.15600082246939	1.75389575183673	2.08496699122449	1.82607190081633	2.04642461695918	1.97940116908163	1.9727121962449	1.81700892353061	2.09208230191837	1.85143665910204	1.98747392510204	2.24582773044898	1.94914527544898	2.2449499932449	3.5441574852449	1.42603635634694	1.60517432469388	2.63402980828571	1.95939335889796	2.51156150318367
GRIK5	4.04264055940816	3.52332898593878	3.6338723144898	3.92453424108163	3.74723340155102	3.7908251032449	3.93428154277551	3.56697243222449	4.10634979402041	4.05677932185714	3.92493391393878	4.14056896285714	3.982158578	3.95737572697959	3.59692632153061	3.63981494869388	4.18079444308163	4.02509911485714	3.78251414191837	3.95985835338776	4.34692536185714	2.71353945216327	3.92030398426531	4.18741791634694	3.715623534	3.73613063322449	3.79265653426531
LRRN4	2.77135136863265	2.32589350863265	2.61127163277551	2.84814732114286	2.29742926404082	2.31390438681633	3.31406984171429	3.47516848353061	3.33139697422449	2.15487542912245	3.28096655416327	3.99912115214286	3.6806740472449	3.41775644785714	3.73312845634694	3.38702782504082	3.64717375869388	1.86077019273469	2.56443867693878	2.4192374117551	3.27982412830612	1.76241894234694	3.43521998704082	3.49991778244898	4.64903481706122	3.18080416895918	2.9924112782449
ZNF777	5.24059336089796	4.8764084564898	4.63936278220408	5.69003542006122	4.46032730459184	4.16178958932653	4.46863684834694	4.75395573818367	4.79455987379592	4.59344440955102	4.61870606493878	5.06573728716327	4.92801511438776	4.71402963112245	4.79944945922449	4.9251555855102	4.84940240065306	5.04002819312245	4.63757001873469	4.09070364483673	5.39130685010204	4.2965255145102	4.15905899077551	5.49180628295918	5.86764184810204	4.45504337557143	5.59557040606122
JPH2	7.00545825134694	5.35126970528571	5.84091808746939	8.33369509053061	6.25415287414286	6.87218151408163	6.73005927881633	6.78329572579592	6.98176402897959	6.22143579387755	7.03480549861225	7.63206298967347	7.17548843322449	6.87167138287755	7.01480344114286	6.78692533757143	6.83497259761224	5.72127589653061	6.18740038242857	6.50875588183674	7.74778803973469	5.97160812867347	7.05289455459184	7.27480831732653	7.15349593208163	6.78668063963265	7.55510384453061
PDE5A	6.39473901222449	6.9974441275102	7.33656387246939	4.30986984420408	7.24122142002041	6.65973520971429	5.6432352497551	4.59772133255102	7.62534562463265	7.41431159461224	5.62349006791837	4.35585827173469	4.98842265030612	4.91002040238776	5.66138491779592	4.95734949722449	5.14696843306122	6.82002628922449	6.95117055159184	6.4892338855102	6.09464516828571	6.6229531465102	5.67605639226531	5.36800290646939	5.3280275845	5.55472526169388	5.29646637193878
SH2D1B	2.44743526112245	3.96797677438775	2.32572602244898	4.37328134239796	2.70058965146939	3.18675690671429	3.06883947057143	2.71029986220408	2.7204952725102	3.10005451653061	2.50591739159184	3.29746431742857	2.80841053614286	3.38913174444898	2.60344849212245	2.67639765636735	2.84279764785714	2.75533596993878	2.27941585889796	2.87395982255102	2.37406471189796	2.28848206495918	2.41148862820408	2.34062225	1.93830399595918	2.7981830484898	2.68224848640816
SSTR3	5.16607714714286	3.80441577564286	4.64391882442857	5.25346837285714	4.98925563487755	4.52919433712245	5.0804737555102	5.03734922638776	4.86312568179592	4.52756252779592	5.05614979522449	5.58939969832653	5.15639552504082	5.37120978773469	5.13676811030612	5.09077836244898	5.31287439581633	4.10217814116327	4.68878842742857	4.58974239889796	5.14876539383673	4.40146249655102	5.25100127679592	5.5153734474898	4.91097821595918	5.11892795338775	4.95443235279592
ADAMTS19	3.28697472857143	3.26802535012245	3.13410848626531	3.483996314	2.7421364732449	3.5097119462449	3.2029291295102	2.74453983871429	3.43255833095918	2.47692801635714	3.21485195122449	3.47745408440816	3.65557315371429	3.37126669687755	3.1267979644898	3.25138667377551	3.13972683177551	2.89857403989796	2.54090602781633	3.17779746222449	3.51706851638776	2.67650842761224	3.32705965857143	4.17690698846939	4.14189903871429	3.04595159567347	3.93405424465306
DDX31	2.97267491208163	2.7366260304898	2.71798538257143	2.22359867357143	2.60053468914286	2.65334847530612	2.85032007722449	2.72320525265306	2.77006252232653	2.61968217257143	3.16061017408163	3.01247769157143	2.89587314653061	3.06952715413265	2.80464242520408	2.44239409193878	3.11872885487755	2.53138419634694	2.26840910189796	2.86934721153061	2.85147263506122	2.19853828202041	2.80665392081633	2.44824745761224	3.63610588853061	2.6372373007551	2.45297944193878
UMODL1	2.67960699387755	2.87701112638775	2.73601516165306	3.24696029495918	2.97112185706122	3.00207069504082	2.93865955009184	3.03781279061224	3.07288595465306	3.16903661389796	3.19508188757143	3.98372723157143	3.40279367372449	2.96491905004082	3.61383001691837	2.95390913122449	3.06846896397959	3.06097001395918	2.36153297389796	2.6278145084898	2.88153086008163	3.15375592028571	2.84246248622449	3.1365671625102	4.15960818918367	2.84039498965306	4.08405851253061
RASEF	9.43316543912245	9.30454100273469	9.26158291718367	9.11821397336735	9.17569440132653	9.44262028791837	8.63649749222449	8.8980258142449	8.92066766108163	9.45407006038775	8.58671647555102	9.35348435206122	9.03331792310204	8.52526310463265	8.32240606069388	8.13880616683674	8.14091113546939	7.86283320946939	7.9244589655102	8.67382395546939	9.13794061183673	8.054705007	7.88293395163265	8.19383915234694	8.40110116483674	8.73142971108163	9.54706139920408
PARD3B	6.56948914726531	6.7676025512449	6.01755149761224	5.82966492263265	6.03337514308163	6.36958344967347	6.04719357591837	6.13789705973469	6.40610917412245	6.61944860922449	6.14472511702041	5.95202209895918	5.94101342759184	6.16087333730612	6.38964752534694	6.13250812406122	6.19783174595918	6.09409681816327	5.75018494781633	5.97647751273469	5.8377967077551	6.16820760934694	5.86938715561224	5.26762654691837	5.78145535311224	6.24329615268367	6.49902886716327
DST	4.04213914806122	5.16905145557143	5.24760974871429	2.22204411642857	5.283263856	4.4852883397551	3.36937655514286	3.42942194346939	4.15222889042857	5.73453511520408	3.35818431553061	2.82145981338775	3.20577258808163	3.43266353257143	2.76937262689796	3.14494360781633	2.99579907618367	5.21381812069388	5.29546178589796	5.09720007193878	3.75302417126531	4.44347718383673	4.02298829587755	1.72688944322449	2.84177428763265	3.62386837010204	2.12789760144898
ZNF441	2.3016755374898	1.27834267414286	1.73010243506122	1.26779951261224	1.90197896091837	1.29312739042857	1.42529276295918	1.92449937626531	1.6695055704898	1.41233026491837	1.33201751457143	1.50467887897959	1.85462619520408	1.35348221304082	1.91352111265306	1.26203613212245	1.37833491697959	1.61091722757143	1.96267835553061	1.93334268565306	1.28962456814286	1.96526298002041	1.50430703242857	1.21005766028571	1.43429050818367	1.52763264291837	1.45795843683673
NEGR1	5.68676280209184	6.64959071877551	6.39489717808163	3.68284247420408	7.03845480530612	5.82018249293878	5.66138491779592	5.63498570216327	5.00792299393878	7.31926164083673	5.08423204704082	4.52115660277551	5.40714467370408	4.61642842442857	4.65954621169388	4.78990841538775	4.24631721302041	6.15316996559184	6.33346099765306	5.45098473289796	4.63673375222449	7.68106091316327	5.99086531159184	6.47691512997959	5.98253768993878	5.88543805720408	4.16009046918367
FCRL3	3.41930686967347	3.61860300453061	4.00063501071429	3.8261023487551	3.11698040244898	3.45386505246939	3.79643375167347	3.50771171889796	3.35896594906122	3.88289998838776	3.90995653434694	3.81294700181633	3.53807913246939	3.99571307864286	4.33870605904082	3.62361211018367	3.60421798328571	3.60884129765306	2.977176041	4.51681682373469	3.62046176161224	3.44948274085714	3.69868403832653	3.02162360618367	4.02298829587755	4.62204877308163	4.35506282032653
DCAF4L2	1.95966598579592	2.20393185371429	1.936311279	3.08193276902041	2.48500621989796	2.50210878989796	2.60011625197959	2.78874150102041	2.41573471346939	1.84324696379592	2.57934944940816	2.42222688214286	3.21407669776531	2.74986549968367	2.73535448077551	2.80079906379592	2.73601516165306	2.71664117455102	2.15866096908163	2.59065270258163	2.77662275402041	2.36052027285714	2.37533965677551	2.35455143032653	2.32782865071429	2.47069598559184	1.84510488612245
STOX1	2.17157616144898	2.27118508136735	2.02639134657143	1.78691810579592	2.39156089508163	2.15829206502041	1.9109436635102	1.94477627985714	2.15066653002041	1.77213017965306	1.84653812440816	1.99833445928571	2.08856746320408	2.43042348132653	2.42418604359184	2.14066782781633	2.04842188242857	1.70131928132653	1.94758017602041	1.81690507210204	2.20591571614286	2.07931178835714	2.13873498028571	1.83782086214286	1.780586012	2.26776974934694	2.66197455661225
CRMA	3.05572265204082	2.79427837916327	3.13040585877551	2.5547046427551	3.569259867	3.26429833516327	2.74174543193878	2.76268927804082	4.63149410108163	3.0118115655102	2.43804752665306	2.98383779361225	2.58102009429592	3.13953522173469	2.93486167959184	2.25431907626531	2.77388082661224	2.3655379284898	2.6470762377551	3.77616907004082	3.40408100206122	2.52644804289796	3.30061074210204	2.50979513477551	2.97121549840816	2.97604956528571	2.30810998053061
ARL10	5.28376693022449	6.29749936653061	5.9102633392449	4.71413869191837	6.04202492570408	6.5626282710102	5.3315693415102	5.158341679	5.08159660173469	6.351383813	5.27609623787755	4.9458380312449	5.09050258052041	4.89721483463265	5.31915198210204	4.9329990625102	5.14619556761224	6.12691808634694	5.94409385669388	5.55095706463265	5.78904618569388	5.8751088214898	5.59695938630612	5.74681481877551	4.57793017116327	5.45814700979592	5.67802147502041
RNFT2	4.14384866736735	3.38769527959184	3.93472897346939	4.1932294204898	3.84571605740816	3.54113414983673	4.37680754669388	4.32183819357143	4.04163050161224	3.90613419412245	4.59566519338776	4.51475701940816	4.47291793906122	4.30823627095918	5.0232942007551	4.27230341471429	5.04955729783673	3.58932207606122	3.60999409812245	3.77645447322449	4.41555303683673	3.30663696440816	3.88138732226531	4.48897087306122	2.71375691365306	4.160290796	4.47939920140816
ANKFN1	1.88207162687755	1.78397659089796	2.09623228593878	3.0514825622449	2.47156636212245	2.02383942444898	2.36641040008163	2.37969544830612	2.44333953961225	1.87222916395918	2.65003732495918	2.48965978606122	3.04558774734694	2.754450306	2.81294891708163	2.33580979491837	2.35659948195918	2.14882035508163	2.16060213816327	2.07888389155102	1.98897335693878	2.17971126308163	3.15750982177551	1.88669337032653	3.3914084624898	2.49150630085714	2.19441588732653
KRT78	4.26581205085714	3.90335539704082	3.82446605169388	7.12139918932653	3.88194367796939	3.9747959054898	3.74233102618367	4.29230502712245	3.47785259146939	4.4285338984898	3.53090205583673	4.11424046616326	3.82268181853061	3.71386050120408	4.08955088318367	3.72012911955102	4.28623405740816	4.04883280395918	3.7319455912449	3.47948879559184	3.94495575179592	3.41443651108163	3.79206596014286	3.67128824936735	4.62745825504082	3.48179000212245	4.761394404
CCDC7	2.24591186771429	4.90659629310204	4.29251398661224	1.43045162410204	3.39217854318367	3.58974240834694	2.30533268816327	1.63416088818367	2.56393186959184	4.23167113218367	2.05716279573469	1.72201302840816	1.84620573922449	2.6863236717551	2.71395169206122	2.53067376385714	2.12372970434694	4.06115069022449	4.07119213371429	4.73171687485714	1.23013202038776	3.9454248892449	3.77322799036735	2.32390847816327	1.69730453906122	1.78016889506122	1.78035893422449
ZNF41	3.99762874026531	4.91783143089796	3.92661316112245	2.67354654920408	4.14638684865306	4.121103955	3.67017926755102	4.08773725108163	3.89451410085714	4.79094982770408	3.3373452202449	3.54226383246939	4.28176170242857	3.98011304614286	3.85759358883673	3.7435902952449	3.93587946661224	3.39374583840816	3.65557315371429	3.34529578691837	3.5018037354898	5.06453917108163	4.55789301730612	3.39122660097959	4.15829407779592	3.89176173110204	3.95529435289796
ZNF512	7.22844949716327	7.51986883610204	7.23834135555102	4.39750690232653	7.67619245936735	7.05019168769388	5.80499728232653	5.05883363304082	5.8019719505102	7.16899423438776	5.25901283604082	4.16237853308163	5.38111341291837	5.53184859738776	5.17006275061224	5.84221605438776	5.09587894085714	7.61886512118367	7.57463755989796	7.50583029977551	5.98055345195918	7.01201586891837	5.79953969330612	4.3290189045102	5.29226179977551	5.80455577536735	6.57918806834694
AMMECR1	3.32853170614286	2.9079347927551	2.31268741667347	2.8292282532449	2.63907119210204	2.69440764883673	2.431482345	2.69228569669388	2.67960699387755	2.60174887585714	2.87120309293878	2.84475468040816	2.41975152867347	2.54081436983673	2.40820566379592	2.51683218704082	2.32138645891837	2.66824264065306	2.74683527873469	2.52398865157143	2.3440020855102	3.15791514422449	2.82055260804082	3.22102303469388	3.38844032371429	2.29575035889796	3.0881231202449
FAM117B	4.27924824085714	5.04185545444898	4.52957682616327	3.69189586026531	5.25380993491837	3.95764569397959	3.63509241546939	3.58318156328571	3.26813411046939	4.40934682932653	3.28087444993878	3.05915083079592	3.13422131142857	3.23711876355102	3.27556883906122	3.36052869885714	3.56910357320408	4.14275831071429	4.3123766617551	3.62877166367347	3.7997379532449	4.24096609914286	3.72240665106122	4.19474799169388	3.38524572361225	3.57752444042857	3.13222988836735
ZNF583	3.74339697716327	4.57367869897959	4.04264055940816	4.4043919197551	4.97333342883673	3.58902198226531	3.63130450961224	3.52864552834694	3.79932301072449	4.33402673446939	3.47574833997959	4.10808120036735	3.47774432687755	3.60258350210204	3.76717583526531	3.50935990483673	3.80271763583673	4.20421358377551	4.59364020459184	4.00258131589796	3.76423435157143	4.90625072473469	4.12813745626531	3.71461414538776	3.43349419722449	3.66768170953061	3.46790709134694
OXER1	6.05262753353061	6.0400528832449	5.71263487385714	6.84611160518367	6.07904681063265	5.82765254985714	5.54503593081633	5.34757697746939	5.54397558559184	5.38312817312245	5.672931479	5.98667394979592	5.88765900418367	5.42784207046939	5.69296454585714	5.32262112412245	5.85047992722449	5.36671115110204	5.52807717044898	6.18403482557143	6.89290900261225	5.18290348836735	5.98142815291837	6.09609404295918	6.27749651916327	5.55391598936735	6.19084470608163
LUZP1	1.84709785146939	2.32119922591837	3.09799097057143	2.0040541505102	2.24478297018367	2.47289492389796	2.3701315032449	2.4123153587551	2.07623161983673	2.40580505881633	2.111307601	2.2045716832449	1.91815492736735	1.97520699153061	1.70483449589796	1.82977208465306	2.03244095997959	2.47735504918367	2.05114781661224	1.88582128689796	1.61727542240816	2.10085721889796	1.7308299352449	1.41558880222449	1.40956364428571	1.98755189671429	3.39202375773469
ZNF75D	3.0173288595102	4.54930951571429	3.39072899869388	3.7524311434898	3.73948485759184	3.74081144546939	3.90549062171429	3.5659440014898	3.66386303673469	4.94982875032653	3.83922560763265	3.78089210132653	3.75683298030612	3.54864115412245	3.49160944065306	3.21356106067347	3.30770334059184	4.87357096195918	5.27332291512245	3.50815966279592	2.93588321779592	4.34256291183674	3.71201363567347	3.17594294773469	3.07570156012245	3.45025797616327	3.6278631297551
LINC00052	2.39504141726531	1.81148963671429	2.1937732947551	2.95114091091837	2.30688023597959	1.76799229122449	2.04670285646939	1.94649105377551	2.50351844442857	1.88484319434694	2.09337048197959	2.15581316012245	2.23077195981633	1.97476272065306	2.16349433291837	2.54269973161224	2.28554532189796	2.46216194342857	1.93178142040816	2.67629216069388	2.07302787634694	2.02610939910204	2.40760621214286	1.48541688206122	2.41955399614286	2.23416591140816	2.68443980697959
BRWD1	4.4903094717551	4.71683103493878	3.74929013328571	2.18915490163265	3.72263272269388	3.73453754214286	3.54575101465306	4.0067370997551	3.85559381622449	3.74606053216327	3.86841296302041	3.80996426140816	3.99901154863265	4.12358350612245	4.09322302402041	3.66467521122449	3.77920112634694	4.85500932644898	4.32665359242857	3.51495799461224	4.36173960002041	4.98903586793878	3.6730530732449	4.05677932185714	3.8881580117551	4.20705826106122	4.24539945393878
CCDC89	1.44643710514286	1.64606812661224	2.09503407238775	1.57594567242857	1.70483449589796	1.58139740589796	1.48757123059184	1.41882671004082	1.90867079177551	2.1796133767551	1.92577639944898	2.07685856171429	2.27848079195918	1.80735180163265	1.9022819455102	1.86620468465306	2.14287419379592	2.01815781736735	2.0744004562449	1.31527314959184	1.25627069044898	2.16316207393878	1.63583355067347	1.54262962816327	2.60374120193878	1.68501365969388	1.71812137704082
ZNF572	3.37201435281633	3.04558774734694	2.88162455114286	4.21435739622449	2.65022729014286	3.26577647353061	2.64490285073469	2.69569603567347	2.0090570265102	2.570686112	2.50808614097959	2.44383620018367	2.49495914771429	2.58978432379592	2.933516334	2.73389326377551	2.82613435297959	2.57897409869388	2.45195318363265	2.50409313485714	2.8698750955102	2.6622260702449	2.29863546595918	4.1290990075102	3.62405922732653	2.47490902534694	2.50484813259184
RMDN2	3.93446118512245	3.00718256679592	3.65600316416327	4.4695540102449	3.17169398214286	3.48168503477551	3.11733183085714	3.51859845895918	3.45005524491837	2.78874150102041	3.44506503842857	3.41368589020408	3.56131110102041	3.40507712571429	3.94322576759184	3.60617370387755	3.80548901412245	3.25046045057143	3.320643041	3.95636419632653	3.6392169135102	2.52857349365306	4.170314517	3.90604631138776	3.31229448061224	3.35660627265306	4.28551260526531
ADAMTS18	3.48516861128571	2.61097089159184	2.95321431169388	3.77312270112245	2.86739904804082	2.65644295104082	3.94446155993878	3.4899417147551	3.43236930932653	3.4510314032449	3.98984854522449	3.72752810338776	3.43197306430612	3.42998888959184	3.78843592697959	3.51115851528571	3.61183621283673	2.15965416422449	2.80927810055102	2.93179495742857	3.54103339495918	3.73705599238775	4.27016291518367	4.14619467810204	2.97103545491837	3.46907939681633	3.2209347085102
PCDHAC1	4.3062553145102	3.74174031232653	3.75349972369388	4.35344653416327	3.85866744281633	3.74706072979592	3.84832192385714	3.88073780491837	3.651539292	4.00320756008163	3.87511056283673	4.2495609885102	3.76267970571429	3.92200314328571	3.96313607822449	3.84110592726531	3.84205971406122	3.06520632663265	3.11345344604082	3.64920383320408	4.28641559640816	3.58405780761225	4.1432740077551	3.85528855359184	3.89373951810204	4.21917900826531	3.58637136516327
HIPK4	5.17417537069388	3.98280906408163	5.68733370234694	5.77184157169388	5.28533806077551	5.370853957	5.46142198346939	5.5482549474898	5.15741565130612	4.76891974353061	5.5371359845102	6.03942868216327	5.74720415526531	5.49965186908163	5.70993499342857	4.72181921673469	5.71402077767347	4.78417238226531	5.05826845114286	5.02064259690816	5.88020742997959	4.81441158806122	5.47526983277551	5.32576898106122	5.46486830583673	5.21132302222449	5.01301761163265
FAM124A	4.81167456493878	4.19158582038775	4.24024645859184	4.44686475518367	4.04264055940816	4.47522327008163	5.25622607018367	4.9542152517551	4.96651745977551	4.30955586577551	5.28477394195918	5.34882736008163	5.21609141304082	5.04097913481633	5.07361814342857	5.22952708277551	4.96357412204082	4.74850673391837	4.308539091	4.68531724553061	4.9224291272449	4.24866253946939	4.62980078193878	5.56003272263265	4.63747400477551	4.87264342661225	5.30635933385714
NKAIN3	1.75780903544898	1.53903476561224	2.26314727861224	2.15066653002041	1.713674362	1.728608467	2.32972933867347	2.47069598559184	2.34163519785714	1.46586722467347	2.50044572777551	2.59706280310204	2.83446315220408	2.28931732277551	2.39450465736735	2.2579010394898	2.51367748706122	1.45936757353061	2.336540181	2.62141852689796	2.53041737489796	1.46273787208163	1.96382547377551	2.5447339104898	2.29777071008163	2.03743219753061	2.00554089391837
ITIH5	3.87685698346939	5.11263448689796	3.965563266	3.61694922446939	3.53587995632653	4.13257083522449	4.41364546338776	4.92535546365306	3.75360567961225	4.14460136053061	3.81849188965306	3.3671324352449	4.02746027377551	3.97570253597959	4.19587151226531	3.8097853107551	3.75172457728571	3.62146964638776	3.1171742327551	3.420935471	3.16448977665306	5.05113055446939	3.50804490865306	3.54274938704082	1.87344095505102	4.20611635528571	2.94480363018367
FANCB	2.56352820214286	1.77415805769388	1.87841820942857	1.88780178538776	1.68014022202041	1.45364314359184	1.59800913757143	1.62773291106122	1.49216348755102	2.02798063926531	1.52733282069388	1.69153732340816	1.73926828195918	1.62193349289796	1.6988792435102	1.57791484818367	1.51850268597959	1.56014032146939	1.49135294659184	1.58597268528571	1.24058209559184	1.85769481316327	1.52775554179592	1.84519326885714	2.30270526171429	1.67826803434694	1.48248223620408
POMK	5.32026911889796	4.91125922059184	4.54353248197959	5.72340522444898	5.11863641840816	5.15085757310204	4.71104952755102	4.91617600436735	4.51046896279592	5.67911883281633	5.41271879006122	4.87659720144898	4.77788463608163	4.71480256185714	4.95932286461225	4.69792884806122	4.59614908618367	5.12628025391837	5.21037915542857	5.2861665915102	5.3743393805	4.1743095222449	5.3542446677551	5.96715655079592	5.9210838092449	4.95451793389796	5.39711347897959
ZNF709	2.55003998812245	1.46554721653061	1.83771843781633	1.72983346306122	2.29247595514286	2.21837005718367	1.53939958436735	1.60265453485714	1.69832788383673	2.81060798132653	1.33831490387755	1.77440354863265	1.51416708283673	1.67429747902041	1.84558316336735	1.78300862216327	2.11267869732653	2.05427099420408	2.60138928042857	2.19032561581633	1.50165041234694	3.0576448667551	1.80264358267347	1.6226438722449	1.63526673512245	1.82706973446939	1.53835199595918
CCDC57	4.58791294353061	4.31739951338776	4.30205390653061	5.18579944038775	4.50746324536735	4.39201327577551	4.9964125957551	5.13973512190816	5.09975476418367	4.61054662983674	5.15954281755102	5.79141599820408	5.40885917606122	5.26160971636735	5.32294341010204	5.48682006102041	5.15685585197959	4.69205371059184	4.56646919059184	3.95262155471429	5.63840707783673	4.71261022159184	5.09034057495918	5.94772799077551	5.82262467806122	5.13009370110204	5.30646236430612
SMC1B	3.71940041936735	3.63093301873469	3.83240730714286	4.70916290759184	3.900161541	4.21630993279592	4.2890108404898	3.76569377357143	4.50627729330612	3.90837516787755	4.43307374591837	5.31938787279592	4.50273829453061	4.8389204567551	4.44572172404082	4.50009870808163	4.44021524544898	3.39374583840816	3.73980632781633	4.88998264577551	4.39742080346939	4.10317877832653	4.51732866457143	5.21412860206122	3.90142326377551	4.28091486418367	4.40221019204082
BRWD3	5.84330016783673	6.20890786910204	5.53588710867347	4.74741543467347	5.41532576663265	5.47322607769388	4.85488796606122	4.62634994357143	4.96574095314286	6.35372243173469	4.54930951571429	4.43542838142857	4.31706703044898	4.15960818918367	4.44552135422449	4.25918096314286	4.50463857940816	5.64955123355102	5.08840682383673	5.66718438710204	3.97643507816327	5.57174816257143	4.67441729732653	4.44686475518367	5.35277365895918	4.53978966314286	4.65080489657143
ASB16	5.59030284520408	4.80618509165306	5.13493087926531	5.988266528	5.24930092502041	5.69058163102041	5.39562672357143	4.68679298993878	5.57324178118367	4.40971197591837	5.49571355285714	6.00839337810204	5.43358501679592	5.57048705432653	5.25285973622449	4.68979459059184	5.44867749177551	4.97014226555102	4.77425811559184	5.37721527669388	6.29846534283673	4.89108199820408	5.11205621169388	5.23385904779592	4.67046322497959	5.20112628636735	5.0346366492449
MAGEE2	1.6474685197551	1.86163329397959	1.44088086532653	2.1080909254898	1.85168684742857	1.84856117587755	1.81858218293878	1.81940627995918	1.74222320177551	2.83761588628571	1.79492318885714	1.77683247208163	1.8361688257551	1.46040642018367	2.069005325	1.47084426053061	1.77571175269388	2.33102695812245	1.88107328310204	2.142435815	1.22136182034694	2.0601020375102	1.66754481053061	1.35452742830612	2.89702836769388	1.64023667997959	1.06186043185714
ERVV-1	1.71923365269388	1.98801323142857	2.49731716222449	2.81844692122449	1.83506622746939	1.85159170128571	1.64323959322449	1.77107400412245	1.93474785422449	3.10495430002041	1.81382846616327	1.85286917010204	2.00721365706122	1.98599947091837	1.80689553659184	1.86053551195918	2.0187107585102	2.56422085834694	1.71464167132653	1.63677472981633	1.71229238036735	2.28890560783673	1.86085939393878	1.48306306620408	1.84720003516327	1.76814102545918	1.6310366874898
GAL3ST3	3.92973387928571	3.73364150559184	3.52161176189796	4.4877109474898	3.52007126495918	3.6687808487551	3.94626513573469	4.33202847859184	3.81828857469388	3.83760411761225	4.12278461197959	4.55336858210204	3.95607049365306	4.20175946173469	4.43347544765306	3.80564267869388	4.19027083726531	3.80669948273469	3.31503453097959	4.14628591091837	4.47382248193878	3.55491487893878	4.16897349573469	4.04238893561225	4.20261471932653	3.98641214873469	3.9392360187551
FLJ30679	3.82118607840816	2.96402173034694	3.09174151422449	4.44509752604082	3.42333012740816	3.42305448402041	4.15758649126531	3.76910377485714	3.62571866883673	3.17179845773469	3.73545490171429	4.4477799184898	3.69503467093878	4.28271114261224	4.36122025782653	3.73814281840816	4.35020801263265	3.22181525059184	3.47389117640816	4.10644178622449	4.0001306642449	3.92904596722449	3.89776070889796	4.02675174446939	3.35399044655102	3.7965134654898	3.99715068546939
C2CD6	1.91815492736735	3.26850390702041	2.51800036085714	1.96545734291837	2.43455219957143	2.41862396481633	1.97091140865306	1.83918018585714	2.01612900859184	2.56471592781633	1.840338412	1.75644426430612	1.88418207173469	2.17074655510204	1.90747628404082	1.84386000526531	2.05894425936735	2.23384648718367	1.99475062161224	2.57303106938775	2.12020544855102	1.95874514628571	1.74354824679592	1.76412409289796	3.38623238210204	1.93367039971429	2.95937920408163
UTS2R	7.63700322239796	6.53446566628571	6.41641571265306	8.29729271642857	6.91003932393878	6.6671904535102	7.5067814104898	7.59644637502041	7.31890676965306	6.19976812102041	7.95897772493878	8.24947299120408	7.8683473002449	7.37535980955102	8.12634353877551	7.64406816981633	7.85994968263265	6.88531504932653	6.96987956191837	8.03400197763265	8.92066766108163	6.14104942028571	7.17971353618367	8.02549218734694	8.14349534581633	7.43660335436735	8.40994880426531
USH1G	5.39343287793878	5.34994892759184	5.27302019428571	6.32360999255102	4.97048769387755	5.19839927895918	4.78293777344898	4.9523209857551	4.54403535257143	4.87396384342857	4.79636881683673	5.71621981246939	5.16157996622449	5.09730194720408	5.21666237610204	4.71283428240816	5.32694986016326	5.18589746816327	4.86881443871429	4.58943731153061	4.93578782112245	4.85939887214286	5.47734477155102	5.36389177389796	5.39893103732653	4.8992155717551	5.31612769153061
SYN1	5.76423435602041	4.82935069757143	5.13676811030612	5.33064975791837	5.18748025244898	5.16332395969388	6.0064931474898	5.34422861159184	5.41703176118367	4.40117634755102	5.59030284520408	6.48369719644898	6.0671194292449	5.85103066897959	6.33695257487755	5.32122295836735	5.99142145955102	4.86071583653061	5.17645263532653	5.02571753214286	6.37953654279592	4.61197438736735	5.44925793859184	5.48099131589796	4.94152732660204	5.51690736981633	6.12188594279592
SLC23A3	3.00160594906122	2.18154167702041	3.13085708446939	3.69282309230612	2.60421295367347	3.48687745083673	3.21562775897959	3.27265314636735	3.4289289007551	2.758518689	3.2342514275102	3.39113138818367	3.38269382308163	3.6481024682449	3.50578626826531	2.99679648	3.51461091473469	2.53110989753061	2.5404983952449	3.38776307012245	3.03864135579592	3.29729255259184	3.54434737934694	3.57152464797959	3.82755019516327	3.28789396397959	3.19064655295918
CNOT6L	1.73122689002041	2.33328060191837	2.61437480371429	1.93616593361224	1.97398436226531	1.7165791852449	1.81796579416327	1.804117395	1.6621310027551	2.98144647816327	1.59038655716327	1.4350643794898	1.96572408577551	1.4607123415102	1.74531195112245	1.86281263102041	1.77451420987755	2.225884594	2.1937732947551	2.63878325026531	1.80474812971429	2.74264407583673	1.95858212973469	1.54262962816327	1.54561694622449	1.58414272685714	1.64899156479592
RHBDL3	4.023368153	3.2533735427551	3.01751310720408	4.57462258644898	3.64377470832653	3.63436392569388	3.89601036253061	3.86270716038775	3.63657122546939	2.64690645691837	4.16546530361224	4.35450097110204	4.13312915222449	3.77675445053061	4.06510191463265	3.60911586706122	4.0322613255102	3.2663408987551	3.26792802781633	3.5297360555102	4.42717943093878	2.71863088757143	3.01406127029592	3.55779745069388	3.10977918887755	3.64647340887755	4.35506282032653
ZNF718	1.68804363595918	1.59291085630612	1.63695638630612	2.54796060620408	2.23432439234694	1.72975941706122	1.78523354383673	1.75376133510204	1.92957974426531	1.70504144934694	2.3754217065102	1.69153732340816	2.23175694457143	2.04441542832653	1.99604574926531	2.08914125312245	1.79246035142857	1.74535827714286	1.7754922972449	2.39722220361225	1.63378704634694	1.94031770618367	2.34043587126531	1.82920533114286	1.65572236626531	1.88296489685714	1.6310366874898
DIP2B	1.68401685744898	1.67899242993878	1.37888380887755	1.787516146	1.3727653117551	1.48262425657143	1.58704179226531	1.39332038132653	1.7985971212449	1.87075868483673	1.42595455837755	1.54298823873469	1.54167681683673	1.39725221667347	1.57881918820408	1.84539370028571	1.58178101373469	1.72514735493878	1.33511796867347	1.65971219714286	2.15572432322449	1.4437306487551	1.56440584885714	1.34877981606122	1.65450174397959	1.63425947087755	1.47781078463265
SLC36A1	5.67789059971429	5.48047783179592	5.86339695177551	6.55792227116327	6.32524154391837	5.50162271171429	5.73574847353061	5.96542991359184	5.44268859567347	5.38741434557143	5.83321118928571	6.05335084181633	5.47603025989796	5.84061047173469	5.4289445124898	5.48974137708163	5.71386718497959	6.04370510442857	5.87153333191837	5.85737091128571	5.90247400236735	5.88386701165306	5.8794217654898	5.54220117791837	5.83559434542857	6.26617722706122	5.44342605218367
SNRNP48	5.72136930112245	6.01594813785714	5.17017586291837	4.48477576620408	5.61483450020408	5.38026319797959	4.43532166718367	4.10558247034694	4.22456656022449	5.01377992846939	3.64555038810204	3.59489808153061	3.95656854036735	4.10337768955102	3.44663449142857	4.17245216104082	3.68127684344898	5.03023411240816	5.46382848257143	4.48331539546939	4.07880282357143	4.88428575585714	4.01157862497959	3.91759531908163	3.23442304938776	4.33470571873469	3.76739384457143
ANKRD52	2.58105537581633	3.84426547263265	3.63075869953061	1.82403247683673	3.03135952983673	2.23400862026531	3.13071509644898	2.84224784589796	3.89198864110204	5.12408971922449	2.79412641073469	2.05294957063265	2.23009881573469	1.82807124514286	1.38844045073469	2.22496044185714	1.81353985436735	3.70579501685714	3.07633370079592	2.86739904804082	1.76655508004082	2.94067397183673	2.38223053657143	2.16168125844898	2.52249108065306	2.55146640387755	2.64490285073469
ZNF560	1.54561694622449	2.5238873667551	1.4946580135102	2.6210668747551	1.8442347482449	1.66417995687755	1.42787212532653	1.55695707367347	1.53123287279592	1.82505844740816	1.60517432469388	1.330125534	1.64589691716327	1.75389575183673	1.5065327665102	1.5727037164898	1.50249061181633	2.12966888769388	1.63802489430612	1.80949550622449	2.0383086405102	1.57919334544898	1.27179873253061	2.35540419191837	1.6988792435102	1.30609911313265	1.84139327055102
RTTN	1.71923365269388	1.72960984571429	2.08849536542857	1.90127973561224	1.87626987079592	2.10542945583673	1.43886423910204	1.60265453485714	1.57197309344898	2.05599204132653	1.72133915663265	1.79417186834694	1.44609092404082	1.48606102638776	1.69204175316327	1.40874461708163	1.6111500667551	2.08396037520408	1.82617509218367	1.31170997067347	1.71229238036735	1.79113087836735	1.54534484936735	1.80883618130612	1.83688715181633	1.54092778630612	2.70040872710204
BTNL9	4.35411447267347	4.52290924008163	6.30377318430612	5.22733293608163	5.18316024604082	6.07210749589796	4.82925439204082	4.92524682536735	4.17299340218367	5.8457530365102	4.64137188306122	4.82835572142857	4.8613400964898	4.55428717302041	4.13943311638775	5.12592669434694	4.38604463546939	2.93179495742857	3.57229581228571	3.67098630516327	4.49676477483673	5.15457129877551	3.923439484	3.91642837214286	4.0247628085102	4.64430561253061	4.269500717
PUS10	2.59689109165306	2.69833716771429	2.09853167746939	3.21917152667347	1.97969824257143	2.62151782955102	2.39171073091837	2.70804305281633	2.60411901159184	2.68327247255102	2.20243631695918	2.69235446940816	2.4944694977551	2.50361897642857	2.34258812077551	2.48990119330612	2.35678411602041	2.08568195257143	2.31416233738776	2.26260609409184	3.5097119462449	2.29989276908163	1.71943898657143	2.47479363708163	2.78629618565306	2.26485157079592	1.80915585818367
PLCXD2	3.68921895987755	3.75974788657143	3.31174447502041	3.73224386846939	3.14300489958163	3.64583557571429	3.43770709306122	3.7301470975102	3.41406022918367	3.61257571618367	3.73559560679592	3.91026676016327	3.92311343844898	3.27740183232653	3.76106467565306	3.4597761057551	3.59037061144898	3.27577960234694	3.24769418213265	2.75638849973469	4.58108317208163	4.12578943604082	3.93277505642857	4.27465828963265	4.17730560679592	3.48012643414286	3.54596833934694
UMODL1-AS1	2.28465727359184	2.83290453318367	2.67850169257143	2.79038972722449	2.59398415597959	2.90518701073469	2.50979513477551	3.26605965628571	2.72281947367347	2.43775814434694	2.7385179195102	3.46020449022449	3.10307354406122	3.07849140414286	3.11230486206122	2.54967582934694	3.04931830822449	2.65445662816327	2.68600492891837	2.82255885032653	1.93935224255102	2.49106591432653	2.75241513216327	3.12769153638776	2.88033372442857	2.92207131691837	2.75453336934694
LMLN	3.40963440861224	3.18725721232653	2.92446504789796	4.465298146	3.02480827912245	3.62932086785714	3.54274938704082	4.13082518897959	3.79714796008163	3.70639208445918	3.81513211314286	3.28374467157143	3.67200124414286	3.63693933893878	3.77401296630612	3.4061030964898	3.5609836982449	2.51942921969388	3.15926121865306	3.42998888959184	2.86518471004082	2.66841903477551	2.89495601432653	3.24387891295918	2.94057127253061	3.77959946473469	2.60356161012245
RAD9B	1.45676981932653	1.35472845314286	1.21538979026531	1.44570599371429	1.23666261263265	1.29312739042857	1.72721911483673	1.84960220893878	1.91216077942857	1.11932156167347	1.50677806381633	1.78342654632653	2.1702809784898	1.53368126293878	2.00996634155102	1.43316284636735	1.79054719953061	1.07900616969388	1.42281451493878	1.66795258357143	1.66689534738776	1.51877632108163	1.64606812661224	1.66829658355102	2.43925196391837	1.64155537426531	2.09689878779592
ZNF555	2.98746216502041	3.06787443610204	2.90720940391837	1.67786451832653	3.36723007504082	2.7794225097551	2.80763155055102	2.94158816155102	2.38386224585714	3.41466214816327	3.10178008469388	3.05572265204082	2.70428834595918	3.042093304	2.35374596169388	3.26137055961224	2.76131803232653	2.82539570163265	3.7091861635102	3.23538624155102	2.95093568679592	2.72098298306122	3.105046042	2.04137637528571	1.9802982724898	2.81435049195918	3.2476611182449
NYAP1	3.90214044291837	5.07729288040816	4.50072342053061	5.45415544104082	4.27465828963265	4.80635821891837	4.07302855916326	4.04444520177551	4.05141562138776	4.24652262495918	4.28259493791837	4.61142920297959	4.08264315171429	4.16105377232653	4.53804298689796	4.23355085859184	4.38258047983673	5.11196025283673	4.28815935259184	3.97249176455102	4.00126989295918	4.49337057112245	3.94531968363265	4.13082518897959	4.28653320812245	4.23730850432653	4.30584764320408
RSKR	2.33609778240816	2.12111144677551	2.1717469727551	1.50327328818367	2.06870498504082	2.15102823073469	1.79582606591837	1.77517343889796	1.93943791428571	2.2271820294898	1.76615228057143	1.95901109487755	1.40246639760204	1.77778849795918	1.65777433934694	1.96499130197959	2.18482981916327	1.91124133787755	3.47181658126531	2.18767700726531	1.63808588265306	2.30708396969388	1.80589225597959	2.31104938265306	2.06063702006122	2.14723520681633	2.49697619377551
MRGPRX3	2.65191829397959	2.12470088414286	1.73905568973469	2.91920862483673	2.06455082018367	1.88107328310204	1.94328727883673	1.89713003844898	1.62940850397959	1.59116926271429	1.77017909487755	2.22900272595918	1.80597836197959	2.01244296971429	2.22709110171429	1.65450174397959	2.236192591	2.24098913320408	1.4110868782449	2.05406407636735	2.6466933452449	1.70440033944898	1.88780178538776	1.69706901587755	1.83209011065306	1.86914050608163	2.01274306167347
ABCA13	1.76995066532653	1.44708729444898	1.20909006236735	1.32993112189796	1.53305762520408	1.5584140765102	1.41565218169388	1.25833218881633	1.3183263115102	1.35983960185714	1.45547911446939	1.32730210106122	1.37498354238775	1.34160454197959	1.24262491232653	1.11044621512245	1.19014035087755	1.69178638679592	1.36421749573469	1.62193349289796	1.51910643020408	1.50261269938776	1.22993765520408	1.4894203177551	1.66067493153061	1.40398955514286	2.20408554777551
ADGRG7	2.16519916661224	1.94601147478571	1.51752685493878	2.16657035414286	1.77899268963265	1.44910807187755	1.72721911483673	2.0383086405102	1.71923365269388	2.2387728957551	1.94425722122449	2.5031570164898	1.81787903544898	2.458594908	2.03654874026531	1.7164869007551	1.73048705620408	1.25371911093878	1.85342879695918	1.93334268565306	1.8020241694898	2.25667386485714	1.7933323505102	2.00837169706122	1.29651785910204	1.97536616691837	1.34988586822449
CSF3R	4.5668753955102	4.22255015440816	5.01109768183673	3.93673990904082	3.87330454979592	5.28511060218367	7.52415107363265	5.28036985404082	6.87363098520408	5.86938715561224	4.97197908730612	5.47142333004082	6.11869007034694	4.92673562046939	5.15102370334694	4.90032498238776	4.75662313179592	6.19577314881633	4.89240045730612	8.02216586016326	5.83089139408163	3.74861801904082	5.08210559389796	5.2374191315102	5.52974816257143	5.1033225737551	3.26402111095918
CD300LD-AS1	2.23799842920408	1.75832600269388	1.53951158569388	2.64695203245918	1.91056209189796	2.18387801679592	1.9660382177551	2.26197290295918	2.35752277279592	1.75531355544898	1.91908236520408	1.78738017726531	1.933875182	1.97280011783673	2.08243956510204	1.83530878757143	2.01274306167347	1.72514735493878	1.85342879695918	1.90138848626531	2.42245616363265	2.14352510642857	1.84803201253061	1.79312598034694	1.62578134326531	1.69376447983673	2.15094737781633
DUSP5P1	1.26021020338776	2.49335502283673	1.30115484546939	1.38906489753061	1.45890766367347	1.37565596536735	1.50203415936735	1.64657776922449	1.78164191142857	1.40034942171429	1.47795622402041	1.53202509502041	1.37241088483673	1.65087457632653	1.49258528659184	1.07324981393878	1.55247912493878	1.62357074459184	1.29675856055102	1.08731777228571	1.31472821997959	0.920405561204082	1.45953591718367	1.61351363036735	1.95910054163265	1.20603117714286	1.10150504189796
DGKH	3.02566995987755	3.29663735846939	3.9755241324898	3.4298115812449	3.55635438753061	3.6924338262449	3.14456982963265	3.64674411142857	3.99058884769388	3.41885960308163	3.24186146763265	3.25207786163265	2.88247305322449	2.76322474820408	2.95626263869388	3.01394379063265	3.54591196139796	3.76739384457143	3.37058073020408	3.02331760589796	3.32364527197959	3.5441574852449	3.25821441320408	2.70861322469388	2.6332733234898	3.08531429706122	3.46323511467347
TMEM182	1.89856023473469	2.26617390928571	2.5611646982449	2.44808335012245	1.98829807487755	2.17755083189796	2.08405403306122	1.94102357257143	2.25313256655102	2.01244296971429	2.25055424720408	1.77799498191837	2.36268452518367	2.01155529595918	1.98479464140816	2.07935949283673	2.22380015434694	2.1034657844898	2.28900023514286	2.30449997726531	2.07302787634694	2.3675088265102	2.262362137	2.34489210261224	1.71112981616327	2.27603003012245	1.69798469369388
C16orf46	4.31365567183673	4.59625066028571	3.97374075157143	5.65543077393878	4.33334894869388	4.25821628630612	4.16300662218367	3.60911586706122	3.73860905522449	4.90043039189796	3.72289289185714	4.58963366181633	4.10550406638775	3.83483883846939	3.91810937372449	4.432097095	4.25526870634694	3.34046174410204	3.86679842740816	4.384153392	4.04507054463265	5.09783539391837	4.13042624395918	3.59959567581633	3.90169716314286	3.69730988381633	4.60620526465306
LSM14B	6.49856817471429	6.36377681571429	6.06256263161224	6.3059474765102	5.74379117585714	6.35227652312245	6.14249687316327	6.16416451216327	6.1941657975102	5.98082311820408	6.3655171174898	6.54717274993878	5.90088446818367	6.09962324222449	6.06823492871429	5.96514718818367	6.28905857432653	5.57503346218367	5.65383463946939	5.44511960632653	5.85130918938775	5.74912769261224	5.95132825902041	6.25086261720408	6.161541431	6.14387726169388	4.48079943012245
CASP8	4.72574007466327	2.13611834389796	3.1618381112449	3.09279599281633	3.68655516897959	3.55552909718367	3.43319842712245	3.6033905015102	3.28623294085714	2.80620489261224	3.76423435157143	4.27108370795918	3.75552762081633	3.69611999614286	4.1085765104898	3.4386095637551	3.95636419632653	3.12420188744898	2.91920862483673	3.759166662	3.75935033077551	2.96086371353061	3.76898447026531	3.91193841926531	4.21887033226531	3.74560023106122	3.84713816836735
PLB1	3.05617334522449	2.19462923734694	2.75954299395918	3.59179694802041	2.90685837163265	2.75945229573469	3.29416953891837	3.15750982177551	3.65082206659184	3.08939370006122	3.32611392855102	3.9097608994898	3.64203992981633	3.19592652157143	4.00185471142857	3.16305954422449	3.51416522944898	2.95310656528571	3.00354111367347	3.08215280653061	2.70012070297959	3.29241488873469	2.99134068818367	2.51879205804082	3.56779356985714	3.40751368455102	2.90213521742857
LINC02910	1.89837086026531	2.0012500584898	1.26394798567347	1.65869278002041	1.69550470112245	1.64155537426531	1.21692075595918	1.02570673908163	1.29739608769388	1.71187414267347	1.0586683342449	1.09694972353061	1.30748390438776	1.42687387261224	1.42646789164286	1.23445078679592	1.32382882667347	1.60375889730612	1.59421511018367	1.29380676504082	1.3314721257551	2.0673101334898	1.89562409514286	1.9957428347551	1.19441175942857	1.23077434482653	1.6310366874898
SLC5A3	5.6379778272449	6.35684305065306	5.58974039577551	5.43556350128571	6.24787672153061	6.20073525183673	4.93840246436735	5.53724805855102	5.66380212432653	5.88392026897959	5.6784254765102	5.32905135728571	5.72360724780612	4.966255992	5.3441171664898	5.40579634208163	5.22929388038775	4.58514474738775	4.40687985963265	4.66937053928571	4.95113541983673	6.29599766277551	5.682561306	5.79743779010204	5.49193742957143	5.97868052914286	4.61474177753061
KIF19	3.75360567961225	3.40488349189796	3.98674346955102	3.63093301873469	3.31526520071429	3.68739353959184	3.85567979563265	3.90537896097959	3.64433743957143	3.70639208445918	3.84650112397959	3.93596816485714	3.87233150697959	3.52341584795918	3.84148257930612	3.58637136516327	3.54591196139796	3.46527455587755	3.59458989306122	3.30800303079592	4.03676788789796	3.42152057473469	3.36875957546939	3.58250665618367	4.28304458255102	3.64625240130612	3.05728082940816
SLFNL1	1.50268179930612	1.03651107044898	1.52367578036735	1.43115417493878	1.72050335867347	1.423561422	1.63751680544898	2.04862631393878	2.03705003497959	1.57542806879592	2.27313808422449	2.57823929879592	1.73149245087755	2.21291666395918	2.13130671871429	2.0059063552449	2.15462787873469	1.40629399663265	1.18968282279592	1.17183741128571	1.23864958914286	1.35220198738776	2.02464741922449	1.75822024046939	1.98847206516327	2.01682296963265	1.90826210720408
GPR82	3.20586081757143	3.45149290381633	3.44761216214286	4.27057996634694	3.39266115716327	3.47472916563265	3.45556641953061	3.17769386836735	3.28303785371429	3.96427984677551	3.43540497065306	3.60193308022449	3.39644144389796	3.57431135012245	3.81107894393878	3.33073168893878	3.5239655784898	3.13553951263265	3.77158434581633	3.48158650187755	3.99211979118367	3.45511017393878	4.10574604736735	3.73632690746939	4.65747905112245	3.54471633395918	3.93885665120408
RIBC1	2.50888873659184	2.74079378208163	2.57029568491837	1.93349571220408	2.96606057204082	2.71395169206122	2.47499039995918	2.440757494	2.1467863635102	3.59847917983673	2.38812759302041	2.36791286544898	2.24563130759184	2.07816849438775	2.51868093261225	2.54624403518367	2.32161982563265	2.66905291614286	2.66495815420408	2.69533194506122	3.26676308618367	2.3820669915102	2.73591707302041	1.95677206491837	1.51261718885714	2.56165353197959	1.66308921967347
OXGR1	2.67256029353061	3.35189147363265	2.63637004665306	3.71698519116327	2.80976471663265	3.09145705967347	2.82175399995918	2.44832905657143	2.65908879322449	3.8793254427551	2.38508611328571	2.95816673067347	2.82453164555102	2.44028865165306	2.48791417155102	2.57341691830612	2.79351510212245	2.85514589059184	2.5966221875102	2.62538986583673	3.38944495971429	2.72742457655102	3.00116977338776	3.44247877842857	3.4498494114898	2.41702449453061	3.20221994644898
CDC14C	1.21627975077551	1.35472845314286	1.32192531181633	1.32993112189796	1.36075354167347	1.26899096802041	1.3190576925102	1.22353944410204	1.3948668605102	1.416602394	1.53445977069388	1.18265351318367	1.18802001473469	1.34602522573469	1.19188335857143	1.21432617108163	1.25692715885714	1.12381635365306	1.21800958897959	1.15773029661224	1.12587646181633	1.241270845	1.43734499469388	1.46260401608163	1.87344095505102	1.28414224263265	1.28326391197959
SULT1C4	4.37036478795918	3.82154488330612	3.84546566302041	2.21170985034694	4.06664308171429	3.82166185863265	3.00531523792857	2.14373542677551	2.08041058616327	3.88776738555102	2.88652311559184	2.0090570265102	2.29009659746939	2.01315439432653	2.96422841746939	2.96906669810204	2.67696670487755	2.12966888769388	2.54858473961224	2.57467075185714	1.9840703767551	3.64746149287755	2.01446028061224	2.86140929055102	1.93083513122449	2.22487246493878	2.19526421820408
TEAD1	6.63183459371429	7.10050385563265	6.57730861987755	3.322966714	7.058646507	5.99008504838775	5.15692537563265	5.65557643106122	5.7891625122449	6.87056437067347	5.87057320297959	4.74761125687755	5.55888608636735	5.15185706532653	5.15506335477551	5.05337940126531	5.52721665161225	5.42082328769388	5.5487090147551	5.28972587479592	4.17189474130612	6.77596767673469	5.50101255002041	4.86384451495918	5.2919192814898	5.34251549255102	4.62174618155102
CATSPER2	3.0173288595102	4.00665892597959	2.70238754932653	4.04444520177551	2.46243367244898	2.88415272155102	2.67796915179592	2.60088316626531	2.49839449363265	2.50847535532653	2.24055077955102	2.48128604779592	2.52980005604082	2.79472852055102	2.64565262706122	2.12781294153061	2.46358833016327	3.09583904142857	2.07945621346939	2.35638390830612	3.41495700506122	2.61359089942857	2.40218244171429	2.58498140959184	2.68868097457143	2.32421674493878	2.64413803755102
POU5F2	4.00615030981633	3.95647072653061	3.71038630922449	4.9523209857551	3.52105285108163	4.24749638667347	4.49923050769388	5.07671407040816	4.69185699593878	4.06596143093878	4.8751674552449	5.17599148946939	4.74923777657143	4.52301923204082	4.75141737134694	4.5632672034898	4.4852883397551	3.54226383246939	3.66051998336735	3.92833235430612	4.638617177	3.64341584789796	4.41860986328571	5.30480889218367	4.85144160110204	4.44708770297959	4.3684507035102
RXFP2	1.99498658106122	1.98738340826531	2.00259174093878	1.54775624883673	2.18884080467347	1.99431914214286	1.61170909516327	1.85206376789796	1.95181472534694	2.13976908244898	1.85018203936735	1.82403247683673	2.03907018432653	1.51899835189796	1.93525103993878	1.92791210440816	1.76127778416327	1.7348434545102	1.83051220671429	1.83485019759184	2.2520934364898	1.73736944432653	1.92924169208163	2.46823429116327	3.17801780355102	1.66116964367347	1.89205629622449
BEND7	2.25114262014286	1.84766137683673	2.13121373918367	3.2471983784898	2.07805992785714	2.30316201014286	2.33226635187755	2.17381739365306	2.57182848959184	2.14656859287755	2.76790299371429	3.54658902934694	2.01927660208163	2.83446315220408	2.69512604730612	2.50888873659184	2.69133211969388	1.93189140095918	2.05017652291837	2.169240151	2.67533971830612	1.92535787730612	2.57593954571429	2.71242930044898	4.23294801846939	2.243765846	1.747864928
SLC18A2	4.01097466161225	3.84571605740816	3.44628181891837	4.33746802836735	3.82102916622449	3.75273830877551	4.28815935259184	4.31375386285714	4.22206731585714	4.04090815734694	3.782916809	3.79406890546939	3.91499659716327	4.05487063267347	4.07739618046939	3.24519053381633	3.91677546032653	4.4855797757551	4.36999689481633	4.38228225936735	4.19652513977551	4.91036003422449	3.86141223542857	4.06634936281633	3.77100237704082	4.533840991	3.30531248591837
SSMEM1	2.767631613	2.44379750187755	2.74283357706122	2.72627239591837	2.69732567722449	2.39573846265306	2.64338833369388	2.52816643828571	2.52692515514286	2.14154045434694	2.70915142140816	3.33793603728571	3.10438407259184	2.85709558479592	2.85595836102041	2.77298512661224	2.65889862577551	2.34083357811225	2.53030023269388	2.70795007708163	2.63979588665306	2.90103844332653	2.46311482608163	3.4878744734898	2.63179922291837	2.68046655016327	3.7015922737551
MAB21L3	1.82370255967347	1.33245152569388	1.62856738604082	2.26432375081633	1.70665452669388	1.91897722795918	1.586929131	2.42738279555102	1.93830399595918	1.44661387173469	2.29353627746939	2.25252637732653	2.10158729422449	2.05573894040816	2.09337048197959	1.81159943077551	2.20029425977551	1.22598007804082	1.50178159159184	1.4946580135102	1.84951796791837	1.50839219038776	1.92321112618367	1.71608825838776	2.36315155940816	2.32278368081633	2.26759644318367
BASP1-AS1	2.24923920912245	3.05362855961224	2.42514855385714	2.54485869695918	2.66231379965306	2.42222688214286	2.15294874108163	2.41419242657143	2.42271515646939	1.95789401173469	2.12671032040816	2.73151804010204	2.54116511497959	2.37653507965306	2.41051556408163	2.19788903979592	2.36214357781633	2.03953192246939	2.41213609665306	2.59065270258163	2.92933469667347	2.5270313377551	2.8295227865102	3.10905015677551	1.56491018608163	2.23424561912245	2.22261725569388
MIER3	4.00986157712245	4.74513190102041	4.42947496422449	3.94844480897959	4.51885101902041	4.17078571436735	4.76276078755102	4.35575248812245	4.53824156177551	4.82098309479592	4.35450097110204	4.32733999246939	4.11086883432653	4.37477507269388	4.13298071261224	4.56917363832653	4.27498345812245	5.01945500861224	5.29859352591837	4.95268012489796	5.21748471463265	5.05002165355102	5.00763302820408	4.59614908618367	4.7316100507551	4.36506200026531	4.84269080171429
SDE2	5.0753549542449	5.69307334777551	5.64256914657143	5.17557341795918	5.35386574761224	5.55120075440816	4.99217851106122	4.98652490728571	5.47425760826531	6.25366280842857	4.7612111204898	4.11735315534694	4.64124759802041	4.28753056153061	4.217767352	4.26710337532653	4.69554788240816	5.59166876942857	5.31787267238775	4.78600009508163	4.94105750640816	5.2098405657551	5.51604271079592	3.60372392085714	3.24263521059184	4.4474295222449	4.12189956810204
UROC1	3.81107894393878	3.46609755428571	2.89713666563265	4.27714056228571	3.42807108291837	3.18592548140816	3.76726869708163	3.80946572185714	3.700153157	3.02531587753061	3.92011224095918	4.17525704971429	4.11141746995918	3.88766523316327	3.99778738822449	3.97619267977551	3.97831461277551	2.93468577030612	2.98913855959184	3.47066913857143	3.61775821214286	2.74611894963265	3.766397602	3.89786323730612	4.16842017895918	4.00490976073469	3.8881580117551
PCDH15	1.66330501969388	1.24660783781633	1.78722832589796	2.04469748385714	1.14712292683673	1.57542806879592	1.67469267581633	1.0586683342449	1.38536447083673	1.26762998922449	1.12005513953061	1.36731544432653	1.46539375328571	1.40149096987755	1.49312889257143	1.13644340391837	1.27205843865306	1.43997981883673	1.32039073722449	1.33603024285714	1.204366707	1.241270845	1.67493331836735	1.22504045336735	1.98906442236735	1.12508361806122	1.26996577126531
TNRC6A	7.1202354587551	6.7233837127551	6.90547605561224	5.99067947161225	7.07746429130612	7.47940712226531	6.84486943589796	7.21158864542857	7.13010265712245	6.83551361655102	6.67181232322449	6.86307506204082	7.02463887610204	6.88685928006122	6.76072367983673	6.70339769620408	6.84228323959184	6.60296653838776	6.66827356895918	6.78956320565306	7.26386130738776	6.87752754412245	6.48144486973469	6.4603284677551	6.77395871726531	7.14482622134694	6.31682584581633
ARID2	3.25265089546939	2.40726729614286	3.30033269569388	1.71261766583673	3.03769632579592	3.16813663069388	2.95698738585714	2.47765700302041	2.37042874730612	3.54058203285714	2.58904295712245	2.37663518216327	2.42052131332653	2.19941249189796	2.2234084772449	2.35078761285714	2.34195720716327	2.35608598946939	2.69544027887755	3.13075824802041	1.73456131493878	2.59383891311225	2.85665902691837	1.5119697377551	3.13085708446939	2.44406296881633	1.98610101777551
AMER3	3.85567979563265	3.46224277740816	3.83864641906122	4.07698164973469	3.49251217842857	3.64608479671429	3.80913379502041	4.015302911	3.79140233010204	3.82428072683673	3.83691146061224	3.90296233863265	3.87566085967347	4.06869695163265	3.68463846516327	3.73694060732653	3.65102420822449	2.88652311559184	3.43770709306122	3.30511979520408	4.61557529983673	3.66409999257143	3.7147733052449	4.11513988453061	4.49864707389796	3.81050722618367	3.52784059261224
OTUD7A	3.80013371573469	4.06497264991837	4.28815935259184	4.64339722288775	3.92384895130612	3.84923828538775	4.50841340814286	4.14748405961225	4.33673276181633	4.33402673446939	4.64137188306122	4.63281908693878	4.37974630826531	4.52125041502041	4.77840012342857	4.52399006463265	4.65308155473469	3.69907262514286	3.87024954159184	3.86426532940816	4.61054662983674	4.28375092953061	4.25415083789796	5.42589044069388	4.94152732660204	4.301082712	4.35506282032653
ERVW-1	4.26097821152041	5.41054361369388	4.66810827404082	3.37781510473469	4.44338845640816	4.24807962861224	4.12095138283673	4.65781644061224	4.37043474387755	4.81603691004082	4.04467914583674	4.52682433797959	4.32772330008163	3.98778805946939	3.78313768973469	3.52007126495918	3.83954833722449	4.66503104781633	4.25841137595918	4.11906177922449	4.87404896883673	4.01167413138776	4.18245042210204	4.25592909857143	4.29521072314286	3.87994659716327	4.53599803471429
FGF13	1.30550802212245	1.67539435610204	1.62369033663265	2.12889553032653	1.91363401969388	1.83106675128571	1.69694552981633	1.79553797732653	1.55309921536735	1.53329135906122	1.60548624536735	1.53515448359184	1.72573229334694	1.60412856534694	1.75919099963265	1.86291121736735	1.7323198732449	2.06318206361225	1.83454504104082	1.9677390177551	1.652430747	1.75632298279592	2.17211687497959	1.64835444232653	1.72178516279592	1.88858833267347	1.68433063091837
FBXL18	5.44689610373469	4.61185660932653	5.71654672855102	7.04424453126531	5.37290912822449	5.71906703308163	5.78789682418367	5.19612828865306	5.6163273065102	4.72950546157143	6.15499710162245	6.25962901636735	5.90341755222449	6.05807769569388	5.68577810959184	5.32351465681633	5.63184252746939	4.83140931193878	5.10228296838776	5.70577123118367	6.51954794797959	4.80303200008163	5.13271216685714	5.75681366483673	6.2374993995102	5.54928840730612	6.00929011873469
LINC01600	2.2947042435102	2.10790534173469	1.91144305406122	2.3820669915102	1.94048142283673	2.45709065783673	2.65171881367347	2.29566226912245	2.76610603206122	1.35046168273469	2.62245404579592	2.67639765636735	2.63979588665306	2.49082272377551	2.59442868034694	2.43966092597959	3.12307287312245	2.50531132995918	1.89777579057143	2.45590142634694	1.99898956577551	2.51294901714286	2.32486494628571	2.25074909159184	2.7687451884898	2.40172476120408	2.43234697165306
PNPLA1	1.42619470571429	1.79706174944898	1.41760959965306	2.03271500242857	1.46806216126531	1.25922243930612	1.57555324685714	1.63677472981633	1.3963976155102	2.23689468442857	1.936311279	1.98969836416327	1.85906192116327	1.80760757118367	1.67429747902041	1.67634732372449	1.89673350712245	1.68062633638776	1.6433541024898	1.53189422393878	1.34277888153061	1.30748390438776	1.21396945055102	1.6646687524898	2.66957689691837	1.4352162637551	2.10863741893878
DEPDC4	1.85493744318367	1.76636283110204	1.42299357930612	1.416602394	1.58094789044898	2.307351179	1.92649166283673	1.58510965193878	1.45430926120408	1.67995185483673	1.70354242242857	1.73813385208163	1.94544218967347	1.80240787961224	1.88660826322449	1.52641075236735	1.752360504	1.58532444744898	2.0226836725102	1.33245152569388	2.4673626527551	2.07931178835714	1.33988446057143	1.41298211042857	1.11790109432653	1.82302052555102	1.29586062234694
COX6B2	5.38767469546939	4.87541671791837	4.80338192793878	5.19046773273469	5.13064572991837	5.24849053371429	5.13204824059184	5.17062422438775	4.99619018222449	4.39581164420408	5.6895144607551	5.68455261583673	5.57312925797959	5.63924373595918	5.05493479026531	5.19330541827551	5.15027857173469	3.91901661828571	4.76215455285714	4.73152224714286	5.59493735946939	4.67473638230612	5.20682411453061	6.1386987307551	5.52842210732653	4.88504367295918	5.84302365940816
NIBAN3	3.51661555395918	2.59653047859184	2.77062714783673	3.0829579767551	2.51839042377551	3.12383038522449	3.54531982038776	3.18240563622449	3.04376797983673	3.56085555758163	3.6424244957551	4.31159341759184	3.63702645779592	3.93277505642857	4.26880442144898	3.5638837052449	3.96546727834694	4.04381841593878	2.79063627214286	3.44160772853061	3.07621786526531	2.18473738406122	3.94664881571429	2.86593106197959	3.70084829089796	3.666600899	4.63839544602041
EPHA10	1.94859495657143	2.47156636212245	1.90207386673469	2.48727720816327	2.3373094502449	2.44638885326531	2.69288051757143	2.26792993522449	2.23236416002041	2.07971237010204	2.30141214489796	2.76709940128571	2.59597566514286	2.78935962159184	2.72865698540816	2.26859030161225	2.51575015881633	2.08405403306122	2.02866872818367	2.16849434373469	2.64887690732653	2.37054205669388	2.15650725810204	2.42781430361224	1.91501581579592	2.45169834310204	2.58224388136735
WDR64	2.43578562620408	1.92372161189796	1.93790382504082	1.6466743912449	2.22506123912245	1.95572092342857	2.41734907802041	2.75541256516327	2.52556639761224	1.81866240293878	2.67079578079592	2.9833591505102	2.6614922735102	2.22900272595918	2.88890071422449	2.348258637	2.50857205095918	2.38670134555102	1.92606753991837	2.35601145146939	2.71483725104082	1.76003154938776	2.45732305114286	2.26161376095918	2.99657322626531	2.23376889836735	2.34597119993878
BTBD9	3.09468951502041	3.69925042453061	3.51476253642857	1.66907708559184	3.18010266904082	3.12892025371429	3.50617701355102	3.93885665120408	4.04681010885714	3.07217074991837	3.97047222857143	3.8394724712449	3.60310165165306	3.29951420828571	3.53317445889796	3.75222928859184	3.78030390030612	2.65161954771429	3.25947446963265	2.49357038436735	3.8590985395102	3.21069201085714	3.4597761057551	3.23030179663265	2.56667797087755	3.5585445862449	2.77515248232653
HEATR9	2.36740451097959	1.78232530702041	1.66769220604082	1.60606118781633	1.72167024157143	1.82463155342857	1.87046767628571	1.97751987014286	2.1125859495102	1.53624331110204	1.98213281379592	1.76767020536735	2.00805783610204	2.14749510959184	2.15462787873469	1.91136236985714	1.99604574926531	2.31776407640816	1.95082243938776	1.7020831967551	1.82302052555102	1.50227872671429	1.5335491702449	1.40614843044898	2.1761324585102	1.58080389908163	1.92449937626531
PARP15	2.28017968042857	1.97606988204082	2.71897468797959	2.55317637181633	2.36769795663265	2.78348442979592	2.46024627816327	2.21697536073469	2.32603348514286	2.38640824746939	2.53839620279592	2.40399066387755	2.26597607818367	2.51848480471429	2.49000460495918	2.44817085457143	2.29520961787755	2.58205655730612	2.65720332516327	3.07306365546939	2.39943476104082	2.68407515912245	2.28572908026531	2.81122902059184	2.39787289716327	2.56174829583673	2.34652469169388
ARHGAP42	2.81997590930612	2.91075393330612	2.74302228871429	2.78497198714286	2.55868287481633	3.22911001687755	3.00827498365306	3.63212520032653	2.91439979887755	2.94490784314286	2.96940489065306	3.65235422693878	3.1393407027551	2.74118163340816	3.15403723889796	2.89056383669388	3.13382924763265	2.50294511004082	2.46206674359184	3.37294693073469	2.514748713	2.61653103528571	2.90811679526531	2.93997204616327	4.59302897530612	3.08193276902041	2.66290933291837
LINC01101	4.51175782557143	2.85442718683673	3.66803739691837	4.15300825310204	3.9154107672449	3.81362702165306	4.27305892228571	4.57229135708163	4.36255942955102	3.03693131467347	4.82739276373469	5.22636227457143	5.03931435693878	5.01205597814286	4.82375189326531	4.47165780471429	4.76914457340816	3.66302786863265	3.82968566138776	3.98328388726531	4.52631630353061	3.99602848738775	4.02931882873469	4.85959165095918	4.47735922253061	4.52815774865306	4.1364676667551
MFSD2A	4.57165686438776	3.66270280626531	3.46518596104082	3.86150077461224	3.29634636734694	3.637294293	3.65269855987755	3.73494826917347	3.58706590632653	3.21954387812245	3.67714430757143	3.69008375365306	3.84418032477551	3.74606053216327	3.9385933112449	3.80961924473469	3.71503659146939	3.2172410684898	3.16690776489796	3.87677288169388	3.62322908928571	3.33220570108163	3.66645093242857	3.74203625134694	3.80241603893878	3.57108726404082	3.63934155085714
ATM	3.16623232189796	3.16456766244898	3.05315515793878	1.67568643895918	3.1258578137551	3.61038996034694	2.59552883154082	2.73179230632653	2.61672947404082	3.28115537967347	2.50380999632653	2.73455674012245	3.1486767282449	2.54331125410204	2.82205116755102	2.60454171763265	2.74118163340816	3.29755370957143	2.68910230881633	2.59065270258163	2.85897813326531	2.86797868034694	2.57456025089796	2.67256029353061	3.01155747063265	2.87082130793878	3.65331377720408
CALHM4	1.77126414708163	1.87985918693878	1.50552599895918	2.92259383912245	1.62950591310204	1.474437599	1.96210828646939	1.73782141514286	1.63306273646939	1.74143903406122	1.72681120169388	1.63658014504082	1.56079974777551	1.89215452406122	2.12638288557143	1.69798469369388	1.64657776922449	1.66783432940816	1.78370111216327	1.29998835228571	2.31104938265306	1.57469549226531	1.84150018255102	2.10150280732653	1.59140178269388	1.58570685428571	1.66128739626531
NPHP3	3.18904442271429	3.66377927620408	3.31382363857143	2.96155328228571	3.91045557836735	3.72886602473469	2.95125389057143	3.2471983784898	3.04376797983673	3.60506039467347	2.72240988757143	2.57780553889796	2.9035873687551	2.90872270971429	2.89484790257143	3.01870506636735	2.66817108157143	4.18673876077551	2.56088143032653	2.71769278306122	2.71863088757143	2.75566605681633	3.84723480681633	3.21090216083673	2.21571106428571	2.80464242520408	3.31174447502041
ATG9B	4.27569475369388	3.55779745069388	3.60360504271429	5.62201285746939	4.05089514332653	3.77537822278571	4.76344882773469	4.67450583665306	4.66017116128571	3.1974262162449	5.1028327187551	5.30373787283673	4.95482106522449	4.84606417757143	5.54814296116327	4.86258263810204	5.0455650977449	3.15023572940816	4.09657132493878	3.58822147428571	5.04805748265306	3.63147344189796	3.85009411532653	5.27940651287755	5.47339018357143	4.83700154453061	4.87612430340816
CXorf58	2.93405267567347	2.41593074642857	2.32212174336735	2.76333507673469	2.37335672644898	2.49675173481633	3.525840795	3.55608915816327	3.50191287146939	2.58860358857143	3.78322667665306	4.27820146120408	3.66967925518367	3.44761216214286	3.62013946055102	3.88393626355102	3.64625240130612	2.95678697804082	2.53732020226531	2.24777069028571	3.29704855997959	2.13372065255102	3.40371437242857	3.60105207014286	3.4320760325102	3.63147344189796	3.33102301312245
TFAP2B	2.37498151693878	2.55427152310204	2.58299679638775	4.47566191306122	2.80119966267347	3.35278417406122	3.18316889381633	3.16543243714286	2.93841574446939	2.40964746991837	3.25293912863265	3.67136507793878	3.59999084710204	3.15854271455102	3.27235435302041	3.07238057230612	3.23967932271429	5.31072300355102	5.25609789059184	6.16379359202041	4.85289891110204	2.47311766942857	2.72033517622449	3.40240101928571	2.76638179706122	2.63150160834694	4.67441729732653
CCDC13	5.63696652589796	3.95215030353061	4.69486781916327	5.09077836244898	5.12860187691837	5.00367630610204	4.03025013657143	3.98758438677551	4.44109569569388	3.51064808230612	4.03366686018367	4.90572184118367	4.36930108477551	4.17961516879592	4.50795134165306	3.86942076287755	4.28323388071429	3.67252662389796	4.29393059742857	4.50991712461224	5.1142712985102	4.32198824313265	5.09433007508163	4.94390067793878	4.68236438169388	3.74053383514286	5.41436814265306
LINC02210	7.9059009297551	5.99677665155102	6.9052177415102	8.42608420393877	7.21462046597959	7.47584777802041	7.167999093	7.09555901269388	6.9268545964898	6.60423469627551	7.33323098663265	8.04442956842857	7.69991939216326	7.18933271020408	7.49716194703061	7.03178525014286	7.57918711738775	6.54165145861224	6.73807116159184	6.81786952871429	8.07707899208163	6.84201046068367	7.44446153204082	8.39203343771429	7.7282330517551	7.18105553446939	8.14175572777551
MRGPRX1	1.874764072	1.89205629622449	2.23225273420408	1.7912604615102	1.95771130979592	1.87524815526531	1.84702251457143	2.13620016181633	1.84366972346939	1.96850784459184	1.83737358346939	2.09399833510204	2.10021173912245	2.00533611271429	1.92629910963265	1.97969824257143	1.71187414267347	1.69635432655102	1.9495040875102	2.53467779785714	2.16849434373469	1.88611056520408	2.308501665	2.01750616130612	2.29911110634694	1.96830432128571	1.43029335742857
HFE	3.89920411055102	4.42369200381633	4.06616649783673	2.99606904242857	4.2418468255102	3.99211979118367	3.57593952257143	3.72193256834694	3.41323559161224	3.00116977338776	3.7550277042449	3.1190048204898	3.72776395937755	3.57312968512245	3.7869313852449	3.78685370485714	3.3227835205102	3.420935471	3.61757667585714	3.36829630104082	3.30103742236735	4.49000382610204	3.87322616473469	3.95378101093878	3.57903060542857	3.71461414538776	4.41699493271429
RLN3	3.95215030353061	3.21448812981633	3.60113807102041	5.17350792759184	4.01401009157143	3.66234924846939	4.79348337802041	5.28206422757143	4.6226667135102	3.76423435157143	5.16352352971429	5.46340604442857	5.64654136238776	5.4230067487551	5.5248195307551	5.02966054969388	5.21536600104082	3.33647318026531	3.23784598820408	4.34938025	5.06990128210204	3.48656366918367	4.65509906232653	5.09793979420408	4.26356124102041	4.87559767057143	4.64836736918367
CSMD1	4.74593889804082	3.86288689604082	4.03608259055102	4.3401207667551	3.87213025922449	4.01438243955102	3.77756193453061	3.59468380983673	4.05952795936735	3.47257474371429	4.10308091934694	4.26548189091837	4.2414497342449	4.38331892883673	4.50573490583673	3.97938040202041	4.03236702406122	4.26998440353061	3.99515440614286	4.09304929708163	5.02742488308163	4.0789062112449	4.59979270473469	3.53697880842857	3.78380616957143	3.96842613397959	3.71847263122449
ADAMTS20	1.30550802212245	1.70394306693878	1.59116926271429	2.53600977759184	1.56372882185714	1.91467758104082	1.51634052218367	1.42401659522449	1.56853321591837	1.58888812461224	1.43598368010204	1.65275835032653	1.47098723055102	1.474437599	1.3881842457551	1.42670925593878	1.68105744573469	1.70243521571429	1.97434586161224	1.99402671718367	1.18265351318367	1.99720852922449	1.60364581691837	1.54262962816327	1.60548624536735	1.55786152744898	1.55877867359184
SALL3	2.69739942142857	2.96453612832653	2.589479759	4.14068207726531	2.1756520472449	2.78874150102041	2.12719206853061	2.18482981916327	2.21740885689796	2.86078663738776	2.15642258804082	2.236192591	2.39869228632653	2.16876929908163	2.19499347404082	2.16718341357143	2.1780322574898	3.10334319993878	1.78025751828571	2.18445937120408	2.48510350244898	3.09770831967347	2.47069598559184	2.60439040016327	2.07021050885714	2.29881792428571	3.023630892
AGBL4	4.62552538137755	3.15491917983673	3.965563266	5.66490212138776	4.44992002934694	4.18482580334694	5.16321658538776	5.64841680640816	5.1064962464898	3.86001856485714	5.88687512418367	5.92552949965306	5.79595537973469	5.25741512142857	5.96971293985714	5.22988009463265	5.52928257734694	3.90354609014286	4.33394286953061	4.94166086361224	5.32304039610204	3.73115785045918	5.64285655012245	5.81571635473469	5.77147940579592	5.31250506159184	6.31646891497959
LCAL1	2.41993882108163	1.9934909565102	2.53999141814286	2.5502264435102	2.47029742944898	2.23585201432653	2.67150143078571	3.41171173610204	3.0277196165102	1.98704781773469	3.17374206642857	3.20888693036735	3.31615131112245	3.09401098471429	3.76145693769388	3.05828349091837	2.95604418704082	2.60905969832653	2.24279397936735	3.232438381	3.51670876110204	2.46634589681633	3.02579094473469	3.51377999677551	2.53581479461224	3.13569417977551	3.29817036734694
SLC17A8	1.91773970593878	1.78512756810204	2.0005392724898	2.39972482726531	1.85117500944898	2.19216434942857	1.92401355267347	1.95591860642857	1.80678552287755	2.23848451440816	2.11456189740816	1.93239183542857	2.18948489612245	1.62433011889796	1.82675626685714	2.12008333071429	1.85509908520408	2.35972281963265	2.06598666277551	2.07731530369388	1.82887242995918	1.96732547328571	1.94505946322449	1.74599375804082	1.79008828940816	1.96357310297959	2.05461862820408
LINC02873	2.14479007634694	1.99622439057143	2.45828229812245	4.44109569569388	2.24635592902041	2.62902478595918	2.64117662608163	2.201401369	2.42271515646939	2.62674395432653	2.35709010214286	2.47590563589796	2.74351418746939	2.29413215946939	2.53429889606122	2.80749447561224	2.60490817885714	2.06548896120408	2.66639502640816	2.31767122477551	2.79420772906122	2.56036994110204	3.05231193065306	2.17314506287755	2.03106452865306	2.7718313987551	2.0572295615102
SATB2-AS1	1.90237374391837	1.87543512628571	2.01712490777551	2.76278176563265	1.91227411926531	1.70110822744898	1.97017495020408	2.18568407485714	2.37969544830612	1.89021052469388	2.09623228593878	2.61389327591837	2.09503407238775	2.18985807136735	2.33716391246939	2.15514658130612	2.47350322565306	2.34083357811225	2.15949297553061	2.42781430361224	2.42230805859184	2.17138159326531	1.77654890234694	2.49689602530612	1.54919732726531	2.18035769077551	1.83994395218367
RBFOX1	2.70003417408163	2.77876379769388	2.6814055345102	3.613448885	2.63080536017347	2.99454425763265	2.64377349963265	2.55427152310204	2.64857020559184	2.18407916644898	2.48097565467347	3.05249167791837	2.88172941618367	2.77775868593878	3.03749542722449	2.61708714071429	2.69512604730612	3.14774139522449	2.69544027887755	2.71863088757143	3.20868461183673	2.41250385814286	2.67128300408163	2.95340485791837	2.59243986465306	2.57681533608163	3.02920134246939
SLFN13	2.01722803789796	2.69833716771429	2.82613435297959	3.10885440063265	2.14582704746939	2.05358368559184	2.63393803626531	2.87103671802041	3.036520408	2.37063700695918	3.0448258975102	2.7703282674898	2.82215303685714	2.90368837461225	2.78688638661224	2.85720906112245	3.11725984469388	2.63989048740816	2.67545932040816	2.60596246887755	2.12339125581633	2.71270735659184	2.90007834989796	2.67768365091837	2.74245961034694	2.80995146644898	3.44114698440816
C12orf40	2.97664930110204	2.86030939034694	2.87553059630612	3.04698668312245	2.656671546	2.98902002714286	3.09938793395918	3.05441065230612	2.88256641873469	2.60520578769388	2.74573551442857	3.58377209183673	2.80841053614286	3.20612349759184	3.50578626826531	2.85748429469388	2.86221163902041	2.28473678026531	2.19394895793878	2.24130002706122	2.54070684087755	2.42834359930612	2.68244463971429	2.52106876604082	2.33426988467347	2.85982626810204	3.27105548159184
CFAP57	2.83190712061224	2.30800033012245	2.57973488983673	2.78214877642857	2.41853541583673	2.72533272583673	2.50326122879592	2.83975229589796	2.61759859310204	2.51389231285714	2.69875782916327	2.98032982573469	2.77368171140816	2.53277588306122	3.00869763932653	2.76176312526531	2.49869390638775	2.56422085834694	2.57204666357143	2.71029986220408	2.66481785304082	2.57670865481633	2.8395980264898	3.30222373559184	3.13085708446939	2.41734907802041	3.19150444546939
C5orf64	3.0363904677551	2.10253644953061	2.23332449320408	2.85822013834694	2.29040313295918	2.47280236728571	2.43234697165306	2.57939544626531	2.43254273055102	2.186146756	2.22380015434694	2.56853287353061	2.04073082902041	2.86827007844898	2.77251583361224	2.3471241965102	3.01211858730612	2.1867295697551	2.42212338718367	2.39163510595918	2.51675714920408	2.76428591253061	3.0326910632449	3.20789812514286	2.73913833865306	2.46358833016327	3.06816537287755
ADAMTS15	6.42016206387755	5.09629207479592	5.2450606672449	6.74631137434694	5.84613759169388	6.26146048895918	6.74263392481633	6.90761637018367	6.40741475406122	5.87714763281633	7.16157222857143	7.38265621644898	7.17241918471429	6.5448665584898	6.62938352742857	6.29534024744898	6.33653793710204	5.23228649946939	4.88542377787755	5.02064259690816	6.4109182804898	5.66846876457143	6.10178842683673	6.72317103310204	6.2469334067551	6.52526261487755	6.90810515679592
LY86-AS1	1.51752685493878	1.7100869214898	1.8020241694898	1.95997296036735	1.95164144272449	1.65310920597959	1.18851415293878	1.50111385113265	1.42468552463265	2.02587959793878	1.54222239765306	1.3159412237551	1.65423033969388	1.52306415732653	1.39850774322449	1.27095337144898	1.46056776910204	2.05984466153061	1.85342879695918	1.69936907655102	1.38216188069388	1.35063163169388	1.41577483816327	1.27287921336735	2.00069343442857	1.13708000610204	1.94368192854082
EDARADD	2.57653110134694	2.07826575408163	2.62324135514286	3.82680118346939	2.10504643334694	2.28890560783673	2.33245765677551	2.84422063506122	2.27909449038776	1.66689534738776	2.49541431912245	2.87592851761224	2.36722498153061	2.57728953616327	2.27402405555102	2.6835991577551	2.57078130079592	1.82422669961224	2.52300586571429	2.3701315032449	3.32968019157143	2.64535168267347	3.06596337918367	3.14110367220408	3.50297920610204	2.47723996620408	1.86123729095918
CCDC171	1.80665464838776	2.0309570155102	1.95901109487755	1.32993112189796	1.59421511018367	1.80962077167347	1.57555324685714	1.72122010934694	2.07905634777551	1.90292718710204	1.75753892814286	1.61062489402041	1.89735887134694	1.64165181869388	1.75563726422449	1.69138599473469	1.57992656408163	1.86174725532653	2.14180638955102	1.78383827687755	1.49351325093878	1.78996672381633	1.69483236853061	1.97091140865306	2.16953805442857	1.60991301038776	1.60725993179592
CYP4Z2P	2.67899575502041	3.08785019571429	2.547345405	1.95726996161224	2.16667676018367	2.42918609032653	2.74724130226531	1.86965539183673	2.41683469004082	3.08121011618367	1.93230073461224	2.06860206244898	2.3479866265102	2.46394222146939	2.29752033455102	2.54593484877551	2.49869390638775	2.93048679430612	2.5546259727551	2.30542423130612	2.34043587126531	2.47928399783673	3.14494360781633	2.50531132995918	3.68408925073469	2.69148251959184	2.06720372555102
C18orf15	3.07381275918367	2.86621248677551	2.89799153353061	2.12789760144898	2.29767362391837	2.86402444910204	2.78688638661224	2.51399010189796	2.80808600163265	1.60666537320408	2.89007015572449	2.9131466544898	2.906758176	2.70995330793878	2.32774945781633	2.93065719526531	2.98195381867347	2.26101517489796	2.17192449610204	2.50630359955102	2.43925196391837	2.05045829242857	2.48529903276531	2.29066578459184	2.66801311942857	2.49896424093878	2.90978576938776
MUC19	2.17314506287755	1.66840787473469	2.03059195108163	2.75358916465306	1.70539898477551	2.32334400642857	1.95892441877551	1.87461667873469	1.86685741834694	1.55121458461224	2.21040564563265	2.01759505938776	2.58714712787755	2.10356061097959	2.03164689810204	1.73348753318367	2.16718341357143	2.56422085834694	2.40877724881633	1.87358494644898	2.83682264073469	1.96202986057143	2.04469748385714	1.66940577985714	2.69503484497959	1.80020880393878	2.1951793962449
KLHDC7A	3.70610255736735	3.46323511467347	3.48270877146939	3.92782534071429	3.92842548440816	3.70764036036735	3.90006272455102	4.02241783502041	3.90124017708163	2.80655230359184	3.92782534071429	4.44582925202041	4.13331902704082	3.78079807906122	3.86223928567347	3.79395092795918	4.0810415645102	2.91702768855102	3.62198113287755	3.6946924112449	3.62542257279592	3.44402280397959	3.67868363687755	3.95378101093878	3.84362112957143	3.98115026289796	4.38785107208163
NDUFV1-DT	2.86255730128571	2.88448968453061	3.21885520087755	4.20601109469388	2.48296328261224	2.94029425912245	2.56530810118367	2.56548775540816	2.80314573093878	2.33102695812245	2.49703067822449	3.20431357881633	3.0744509232449	2.77768162683673	2.93449546265306	2.87872707740816	3.38277798689796	3.05810900891837	2.89452196036735	2.70967730387755	3.0676060224898	2.88435517210204	2.66939038840816	3.36985227144898	3.34995466353061	2.82263782473469	2.99400189906122
AQP4-AS1	1.45649142865306	1.66795258357143	1.38163493765306	2.50459338004082	1.49943805765306	1.49688504867347	1.32212750736735	1.81002408712245	1.56790758736735	1.7359194557551	1.5922436605102	1.40943382391837	1.47470578606122	1.15557717644898	1.47028718238776	1.31365665153061	1.6310366874898	1.35141027338776	1.86889796281633	1.38639376646939	1.75389575183673	1.59474967961224	1.74724270053061	1.63666429140816	1.35870004573469	1.43270446153061	1.47725052146939
CNTNAP4	1.46852309887755	1.13268186916327	1.26116845155102	1.21320068142857	1.28879306173469	1.40874461708163	1.27612184055102	1.52934456061224	1.53005135193878	1.19758903222449	1.30804340965306	1.07172556332653	1.2423341975102	1.42158570471429	1.41140384781633	1.46390556308163	1.20284133038776	1.3538812652449	0.969432399102041	1.33913823677551	2.07302787634694	1.18717959671429	1.32084597787755	0.945302623377551	1.40185710038776	1.07324981393878	1.103685273
FER1L6-AS1	2.07623161983673	1.67076015591837	1.97254525842857	2.2533345874898	1.80894361410204	1.99431914214286	1.86174725532653	1.88147896287755	2.0917273135102	1.83864597036735	2.33201200179592	2.73906271487755	2.29814077736735	2.38308527810204	2.33617541861224	1.85397809593878	2.0765731135102	1.41672831508163	1.97434586161224	1.64202557387755	2.23208083312245	1.7082253182449	2.07366861920408	2.39552007567347	1.28777100383673	1.7617742364898	1.92557624895918
C1orf127	4.78281784855102	3.78783814467347	4.63581186128571	5.16142911830612	4.72906434236735	4.22808014189796	4.69185699593878	4.96838639279592	4.49442190414286	4.34031643142857	4.88261826957143	5.21949833446939	5.13410321477551	4.95123987279592	5.41096441314286	4.72872940930612	4.88563191689796	4.08877309287755	3.90856052869388	4.35730674514286	5.04955729783673	5.16105342414286	5.25138752746939	5.19732037914286	4.35595498002041	4.79089587777551	4.98903586793878
CCDC162P	2.6020265085102	2.19462923734694	1.98213281379592	2.04449063695918	2.13192627097959	2.67394114583673	2.00315911528571	2.17825637453061	2.02430723291837	2.77023697169388	2.06425930242857	1.86666136522449	1.76827863053061	2.05778665879592	2.06141969112245	1.59739487322449	1.78164191142857	1.97641327516327	2.21240703563265	1.97323843563265	1.45676981932653	2.4905738072449	2.69093318520408	2.53793325940816	2.16316207393878	2.10419827614286	3.03251337271429
AGBL1	2.12693377179592	2.55795060783673	1.84602692188775	2.51899788577551	2.12918537195918	2.25562134446939	2.18777918963265	2.27431439561224	2.28239485306122	2.34119590955102	2.14646341793878	2.28502170610204	2.81523975281633	2.2732216704898	2.6795408585102	2.30178777	2.52514173955102	2.18053640073469	2.02053565059184	2.14617088555102	2.70022651408163	1.80814142597959	2.14033423795918	2.92166616130612	2.67870171857143	2.10705588181633	2.0951079592449
LINC02880	2.89027714526531	2.6432642325102	2.74194598081633	2.77437440618367	2.78741418930612	2.66985491746939	2.68120919210204	3.18784819418367	2.91743027861224	2.71029986220408	3.00809800826531	3.00492127940816	2.80841053614286	2.99322372387755	3.49847977518367	3.24687814222449	3.04914633940816	2.69392483944898	2.76059042432653	2.45769550408163	2.71737896104082	3.42634946732653	2.97370932185714	3.58040671687755	2.60558870053061	3.27217751834694	2.92953160993878
LINC00304	5.22251446918367	4.0589315124898	4.84345629332653	5.91568035169388	4.71355455734694	5.0041216694898	5.57393369779592	6.02080334157143	5.52878505842857	3.89362152787755	5.90489707006122	6.24545973353061	6.1204540682449	6.1152740972449	6.00960843306122	5.91432271432653	6.29947857012245	4.30711228389796	4.25427362591837	4.69143166846939	6.07499337728571	3.52665621887755	4.90103003897959	5.57000953640816	5.56363288104082	5.58386446728571	5.61542116377551
TERB1	2.37262546087755	2.38721934502041	2.04218117493878	3.20422387322449	2.01501138673469	2.30130584620408	2.54659938691837	2.64592966587755	2.13754310112245	2.39375918493878	2.41148862820408	2.95240921663265	2.71128322983673	2.55905059834694	2.42719012118367	2.31882949602041	2.40446560583673	2.48089066883673	1.96490411871429	1.97024810046939	2.75408098259184	1.79525502191837	1.7541845087551	2.59804848434694	2.59463393826531	2.31700386226531	3.37607974706122
MYO1H	2.15094737781633	1.38124868022449	1.54650871228571	1.97493282681633	1.592127691	1.67971356336735	1.8367803105102	1.87213015044898	1.64765058844898	1.56089870669388	1.93178142040816	2.09773458387755	1.9128820812449	1.79018259046939	1.86224031695918	1.45562170471429	2.08062012971429	1.54573102446939	1.68755456377551	1.45766483040816	1.86508376259184	1.28020173338776	1.63236296822449	1.58873815677551	1.70740146944898	1.7324270425102	1.66862057667347
ASB14	2.05668797536735	2.23699387538776	2.06598666277551	1.99943517530612	2.04716241673469	2.36444879587755	2.17038542904082	1.90272475104082	2.33025858804082	2.36268452518367	2.02827101722449	2.415008714	2.25603153561224	2.226799469	2.10426570334694	1.88690391365306	2.59785031016327	2.04622906322449	2.18351631163265	2.24064790846939	1.74043824314286	2.07931178835714	2.3811153365102	2.21421190812245	2.46150901020408	2.30688023597959	1.82475055371429
RPTN	1.58402101610204	1.79716153130612	1.64461207306122	2.35434644934694	1.75520461297959	1.60387726677551	1.70899419540816	1.87861994502041	1.74143903406122	1.76850141704082	2.02455879271429	2.37178575202041	2.04255180783673	2.01006371153061	1.76209239657143	1.89429367453061	1.82865037793878	1.70426939204082	1.42453041291837	1.68835486687755	2.16305365487755	2.05984466153061	2.1951376632449	2.36286427336735	1.50692914132653	1.63314183634694	1.76583667640816
LINC00269	3.34033914089796	3.39829440318367	2.68381313704082	4.60642406714286	3.525640572	3.80125722826531	3.69478975502041	4.20251827820408	3.56515121936735	3.24032011565306	4.10951994940816	4.40809297263265	3.91604340491837	3.70494655591837	4.42502582253061	3.44919516465306	3.99112770126531	2.77286308465306	3.640848326	3.64498585736735	4.26772638259184	3.18725721232653	3.84253666240816	3.86719625126531	4.74413221385714	3.87404892589796	4.49452400785714
VSTM4	2.99258732791837	3.85538231532653	3.10447941838776	5.59543425002041	3.51579929016327	4.07628465173469	3.22635038920408	3.12536753816327	2.96906669810204	4.67383420520408	3.6904363552449	3.73398406091837	3.18716287546939	3.41766852904082	3.84841843685714	3.42074494022449	3.61096632255102	3.81633290716327	3.00394145606122	3.38328900057143	3.15454054612245	3.78185818483673	3.55646597477551	3.98307463632653	3.48524672679592	3.32245422438776	4.11707065085714
CCDC150	2.17703116581633	1.18782135811224	2.09963938314286	2.22037933787755	2.25716100881633	2.38145595433673	2.44736061612245	2.2224337427551	2.26038145522449	1.69542606181633	2.94366634802041	2.64405961491837	2.74152405287755	2.18622070765306	2.60096183067347	2.04029375940816	2.40180783467347	2.58018492322449	2.03130139944898	2.06208745340816	2.15374183536735	2.05054096418367	2.71311203593878	2.49158586116327	3.65868121277551	2.38760469169388	1.87703209277551
STPG4	4.16154138967347	1.98906442236735	2.85055477167347	4.23430047387755	3.17664850722449	3.40623665038776	3.43358779110204	3.59616915663265	3.43870086181633	2.40109212755102	3.60330938322449	3.65071952744898	3.79814166522449	3.71397279863265	3.61929437277551	3.81428064706122	3.39170683434694	2.58938109767347	2.5476005807551	3.16641025030612	3.52190248006122	2.9257348645102	3.27348314418367	4.11944955328571	3.759166662	3.38015627865306	3.43511798285714
FAM9B	1.67672772995918	1.72960984571429	1.73141493212245	1.9167562824898	1.39056971740816	1.65777433934694	2.02155764338776	1.71566632197959	2.11483575991837	1.56531673195918	2.01395382010204	2.05874328597959	1.97606988204082	2.13176957102041	1.70383646304082	1.87711913202041	1.96939073357143	1.54573102446939	1.67556758106122	1.22136182034694	1.82743798402041	1.88660826322449	2.09391541516327	1.85647791508163	2.36762768357143	1.94640034391837	1.39564612510204
FLJ40288	4.96937775330612	4.9913993934898	5.25245460357143	5.86010415659184	5.431887007	5.20826192026531	4.87840180314286	4.73152224714286	5.15954281755102	4.11665165432653	5.17677715346939	5.71386718497959	5.71287536438776	5.27349959489796	5.78545428755102	4.89341887912245	5.34927929428571	4.71568618661224	4.83351836867347	5.32957388214286	5.7540051402449	4.05019631061224	4.4594653762449	5.35877060716327	4.65913627838775	5.36579446365306	5.44406760381633
CES5A	3.63004278055102	2.46413581557143	2.73389326377551	4.01375298718367	2.91121686114286	2.87937692310204	3.24201029106122	4.04444520177551	3.87367226861224	2.44861938240816	3.61672605373469	3.92080768802041	4.06911135946939	3.71601764655102	3.67240317002041	4.34023414240816	3.971772986	2.82245741659184	2.82103494440816	4.10644178622449	2.87978545802041	3.31526520071429	3.20200839155102	2.81666901818367	3.74252430591837	3.91045557836735	3.54184889532653
CFAP47	2.85974547632653	2.83403687218367	3.71247126046939	3.78108361320408	2.70726394897959	2.46061474157143	2.52724675161224	2.73801025489796	2.86797868034694	2.92643719038776	2.6151939707551	2.5047468822449	2.97267491208163	2.74505293816327	2.63823292326531	2.82961864442857	2.64993709155102	2.40995771771429	2.26667710057143	2.75722544308163	2.3527056427551	3.09770831967347	2.37262546087755	2.43874223793878	2.1513142992449	2.34623794981633	2.94671687359184
DCAF8L2	1.69434103114286	1.86735494653061	1.79008828940816	3.06493556738776	2.06634955591837	2.22735904993878	1.56028911014286	1.74308473942857	1.57457000557143	1.53951158569388	1.62950591310204	2.00948368979592	1.90698633714286	1.94416921981633	1.81974179895918	1.82968277136735	1.75563726422449	1.94076868667347	1.92207205112245	1.79401872030612	2.42929113718367	1.77984044242857	1.85501076714286	1.3695075315102	2.00650451153061	1.71208617993878	1.74512085926531
DNAH17	3.71351665242857	3.34898170265306	3.19265694355102	4.65892668857143	3.48542772283673	3.3265047507551	4.08319380440816	4.09977024857143	4.17299340218367	3.03948773997959	4.22944224465306	4.88740226244898	4.11415849595918	4.47692948710204	4.41066066326531	4.23345671730612	4.19491046289796	3.18261412969388	4.17566964546939	3.93813296932653	4.22895924410204	3.49443143930612	4.3073082405102	3.86554806	4.49570783540816	4.08472798018367	4.21556910869388
SLC35G3	3.14554466138775	2.95503209197959	3.13429068353061	3.07711647489796	3.26002470228571	3.03812034446939	3.23680869828571	3.3208651497551	3.22265734789796	3.64367163769388	3.40008991912245	3.59476764757143	3.06606152069388	3.29133575365306	3.38170737777551	3.38991437168367	3.56379577869388	3.10428832944898	2.83324370134694	3.52554315463265	3.77743711406122	3.49820592659184	3.44976368926531	3.36061729408163	3.87538076383673	3.37068920130612	3.19966263859184
LINC01931	1.6585629645102	1.79924138667347	2.0765731135102	2.49764034432653	1.94128764030612	1.59323588753061	2.06492929712245	2.0383086405102	1.98930288428571	2.37458633312245	1.91651516389796	2.22224528626531	2.03943946183673	2.05706484108163	1.98578935836735	1.98837234020408	2.02365328679592	1.61976266512245	1.86195238520408	1.82256271655102	1.99120146118367	1.63751680544898	1.7205884647551	1.89312416844898	1.29675856055102	1.99352696823469	1.91306782961224
LOC100288966	1.59446063397959	1.50117222514286	1.2253848722449	2.58520689040816	1.60740832289796	1.62717669663265	1.7302118425102	2.11064386702041	1.96756387589796	1.83248246669388	1.90913924134694	2.19168092014286	2.04175791181633	2.05930676402041	1.92750837646939	1.97189308542857	1.85805970179592	1.59050981712245	1.50261269938776	1.61481163010204	2.15901486116327	1.63965939291837	1.85647791508163	1.56226704618367	1.50404122461224	1.82230124881633	1.65809979371429
KIRREL3-AS3	2.70978205036735	2.91333297377551	3.0073569515102	3.94103786710204	2.83933546695918	3.00417500838775	2.73758055879592	2.9460994834898	2.93431582608163	3.01051157877551	3.41814980765306	3.28998975144898	3.13980868446939	2.93297302514286	3.12261123316327	2.68388271471429	3.20137131322449	3.73312845634694	2.80041299812245	2.69448106371429	3.70596842573469	3.06663292026531	3.28707849855102	3.07805111365306	3.05306634287755	3.18481340879592	2.50494029034694
TMEM145	4.46292296189796	3.8531289172449	4.22408481026531	5.31275395732653	3.92190513126531	4.60409024604082	4.32843944622449	4.46792248577551	4.35884767785714	3.40218006308163	4.62787307316326	5.45237201085714	4.91905207126531	4.76294253387755	4.8496163607551	4.60055421271429	4.81430492859184	3.61513653722449	3.700153157	3.84580680661225	4.46569187669388	4.28012596702041	4.64401736053061	4.36691407038776	5.02957058793878	4.61642842442857	5.03370172102041
C15orf32	3.31222694534694	2.87192885908163	3.06826744193878	3.80021893959184	2.87373142187755	3.06826744193878	3.50846864293878	3.43919572273469	3.54596833934694	3.08609216887755	4.02288377632653	3.97329214879592	3.8029749670102	3.71351665242857	3.68104423826531	4.14485700293878	3.84915264467347	2.87927688344898	2.9779038065102	2.97841674295918	3.01655456708163	3.40903501410204	3.86562310465306	4.45612926638776	3.47456034132653	3.58952095206122	3.47171095612245
TSGA10IP	5.06251347140816	4.61734695257143	4.86269794746939	5.484913278	4.7461885814898	4.63341560020408	4.89670467393878	4.61999969542857	4.81786872904082	4.04108760187755	5.04885184842857	5.78477385179592	5.58523474204082	5.05711197514286	5.42577041879592	5.39527685330612	5.20936229946939	4.2449257465102	4.14322941035714	5.42620959318367	5.49780353253061	4.31038109359184	5.53626466197959	5.64610739830612	6.3027598265102	4.77231209216326	5.24365740640816
LINC00477	2.19674548	1.94601147478571	1.6765092954898	2.05716279573469	1.94378877540816	1.76209239657143	1.90514381579592	1.58795838142857	1.8513498372449	1.8726067984898	1.57594567242857	2.12149303467347	1.91039792146939	1.72818075112245	2.08439967253061	2.0305040512449	1.72454612687755	1.42039536359184	1.67121943483673	1.72210737771429	1.38704346191837	2.30493348579592	2.22784016665306	1.99844005736735	1.9149193434898	1.66713673334694	1.84005276308163
CCDC140	1.91582892904082	1.96563647871429	1.93406264532653	2.40493264069388	2.02759676118367	2.22214353606122	2.23789763044898	2.42630375357143	2.428031555	2.0349420574898	2.61916903212245	2.85358483985714	2.73822609287755	2.57019059655102	2.48639569471429	2.1970819815102	2.23799842920408	2.16640214936735	2.22636448426531	2.28701211685714	2.64405961491837	2.37517013626531	2.07207410087755	2.45011418797959	1.74774044434694	2.16462772983673	2.65240672895918
C17orf78	1.67305716159184	1.62357074459184	2.08805094693878	1.29081114506122	1.33831490387755	2.04969780412245	1.8884045365102	2.01712490777551	1.9670640704898	1.69158528959184	1.90953756414286	1.86577187408163	2.0309570155102	1.51109227530612	1.68804363595918	1.79054719953061	2.0673101334898	1.72514735493878	1.72706833404082	1.53805979828571	2.10769233042857	1.72810648581633	1.28096348661225	1.73854919346939	2.34569272402041	2.01132301008163	1.8265818372449
TEKT5	5.54799851614286	4.35835349214286	4.83497809128571	6.26146048895918	4.9687714987551	5.21403028093878	5.13519245326531	5.31879019434694	5.10345415769388	4.27551014363265	5.41501972820408	5.81956816077551	5.38124171197959	5.3147962887551	5.57750071982653	5.44843971904082	5.43358501679592	4.6708277504898	4.7982737715102	5.19982898520408	5.28511060218367	4.46887289408163	5.73944973226531	5.90864038322449	6.49041896804082	5.16182469222449	6.00929011873469
KSR2	4.27025667553061	2.25114262014286	3.48638811983673	4.21985915359184	3.67805857467347	3.47399200791837	3.7605395282449	3.7991925984898	3.41536584087755	2.29575035889796	4.20101830790816	4.49094502763265	3.9705977942449	4.43948622444898	4.12242299287755	3.76502669793878	4.1591533625102	3.04931830822449	2.91211761873469	3.36419529436735	5.02133109797959	2.64090179755102	3.91769070906122	4.81473925787755	4.28296127022449	3.6276656197551	4.08245927840816
PAX1	3.98376044714286	2.44379750187755	2.95270853369388	4.35768058395918	3.59189273255102	2.93368364030612	3.75419901293878	3.96029868269388	4.22265222871429	2.57850422477551	4.02104998932653	4.56413445318367	4.04290052787755	3.75909274844898	4.13766844226531	3.67410039328571	4.13532347259184	2.54081436983673	3.2137917517551	2.91976358718367	3.52459100081633	2.80628055573469	3.92506108818367	3.26040100769388	4.61064685422449	4.16154138967347	3.35358111944898
TDH	3.2319325887551	3.89198864110204	3.56884465071429	3.85320780463265	3.26002470228571	3.24623560655102	3.5002603884898	4.06697359169388	3.74638435377551	3.5865781257551	4.05757412959184	4.71805708918367	3.99497253897959	4.10496686693878	3.99686706722449	3.6469636325102	3.72545602865306	2.71728611557143	2.60096183067347	2.79846396259184	3.93972479240816	3.4597761057551	3.95197503855102	3.52414246557143	4.49495777777551	3.80349045563265	2.09663788291837
LINC00615	1.81099482961224	1.29006093104082	1.47843242379592	1.93239183542857	1.62659766977551	1.85975078371429	1.70665452669388	1.66504576042857	1.68676142620408	1.42386777704082	1.80505073228571	1.87633591187755	1.79471262544898	1.2961274027551	1.58521443238776	1.2038681974898	1.32593739244898	1.04286264193878	1.41018050238776	1.88880698081633	2.10419827614286	1.41510922842857	1.97133487563265	1.51690034663265	1.20284133038776	1.21320068142857	1.47922597655102
SERPINA9	4.28483824291837	4.96142023577551	4.06529165197959	5.91058236144898	4.68151779644898	4.84269080171429	4.22629228755102	4.50543570689796	3.68193518979592	4.99176211591837	4.29393059742857	4.70466114920408	4.16572477593878	4.54603684161224	4.50969638708163	4.60620526465306	4.19415717126531	5.26282443218367	3.39939445838775	3.85303210553061	3.38058684089796	4.39299237565306	5.11552968808163	4.71529478038776	5.44854195514286	4.27627945036735	4.98609286606122
FBXL21P	2.79757708567347	2.40800010867347	2.53793325940816	2.64695203245918	2.58555496559184	3.02878021908163	2.47137703157143	2.77244016763265	2.83153526126531	2.42865409828571	3.18231315679592	3.2270541454898	2.69026821059184	2.66528957893878	2.72790141804082	2.76244601561225	2.92347960328571	2.31972264981633	2.66290933291837	2.59065270258163	3.4289289007551	2.85437721396939	2.60463416232653	2.28563239753061	3.05259935191837	2.84441052144898	3.5002603884898
PALM2AKAP2	5.49208594810204	6.04432950608163	4.63766960006122	4.56500987065306	5.5614459885102	5.12860187691837	5.13391409734694	5.45692445861224	4.58237477587755	5.3785104915102	5.81733630744898	4.88825418444898	5.03023411240816	4.65908449176531	5.20320159326531	5.57146795287755	4.6717511342449	4.22924832873469	3.76659862993878	3.81241824079592	5.23602078036735	5.67141288916326	5.37096616785714	5.50639305530612	4.94152732660204	5.12441433859184	4.87434783289796
MRGPRX4	5.27027825867347	4.50735834046939	4.43832925012245	5.76858290253061	4.23460040232653	4.73703392718367	4.30088685122449	4.32618532567347	4.30721858302041	4.37251753879592	4.59239065669388	4.680544975	4.34578465969388	4.51521709885714	4.48761960246939	4.15320060612245	4.51141219883673	4.32835373869388	4.03005657228571	4.35677892326531	5.36621710181633	4.29694511234694	5.00635263238776	4.56697857144898	5.08322076193878	4.23709644422449	4.46394827895918
A2ML1	2.07321421697959	1.688131642	2.01274306167347	2.35416713291837	2.36581363714286	2.09265715112245	2.39618845236735	2.412988419	2.33479739263265	1.60125919171429	2.23432439234694	3.05501539053061	2.8813032387551	2.62228193791837	2.55999081228571	2.31290477585714	2.51494106312245	1.72514735493878	2.25535561036735	2.61261408393878	2.73030649565306	2.23416591140816	2.67837660522449	2.51932566546939	2.43311912257143	2.27110168483673	2.18633117630612
CPO	4.28240805606122	4.52641782895918	3.63574325418367	4.39366911577551	4.3233887072449	4.33799845614286	4.34842933234694	4.72802108465306	4.41710180246939	3.34055677363265	4.8875506135	4.59011843320408	4.60608803957143	5.04128211773469	4.34653247685714	4.57315100357143	4.35856114702041	4.15779948218367	4.15779948218367	3.91924628389796	4.10454350359184	3.61504690026531	4.41095949677551	5.47723278616327	5.09150893693878	4.22537748777551	4.546906591
GPR6	4.63149410108163	4.31544886914286	4.33892246814286	4.55709770428571	4.27164621965306	4.45612926638776	4.29173937310204	4.72862974826531	4.61963856718367	4.30947395322449	4.74967069038776	4.88325127612245	4.89880512589796	4.53987855632653	4.83118421791837	4.38731323771429	4.49116628104082	3.73111601769388	3.93175235473469	4.29283982912245	5.35004064216327	4.22629228755102	5.15366368169388	5.93127222765306	5.50991001402041	4.7804079815102	4.82355562369388
MDS2	3.65163228412245	2.3505518814898	2.05974800134694	3.90492473881633	2.78275962712245	2.61174926959184	3.00531523792857	3.13949201931633	3.15963866222449	2.8002895384898	3.33875216495918	3.71570413714286	3.33614900285714	3.28249133263265	3.48468174232653	3.23702414341837	3.24509405344898	2.62799574487755	2.67563671634694	2.63311246944898	3.45511017393878	2.81223180983673	2.52899344077551	2.52800361340816	3.87882327116327	3.13531191938775	3.66141010106122
CNOT9	5.38778417428571	5.57278199777551	5.69572182228571	3.58283144953061	5.8794217654898	5.52408237655102	4.42493890759184	4.64619990391837	5.09850622493878	5.87274027810204	4.3753558042449	3.8080052237551	4.09813256283674	4.21809179036735	4.1781407545102	4.60088298636735	4.50592047706122	5.45427219130612	5.72622000759184	4.89251609916327	4.17189474130612	5.92464050287755	4.74442703995918	3.93682920938776	4.17518569959184	4.67185938773469	3.27827318606122
GJD3	5.86249600457143	5.4990260742449	5.25258045404082	6.02080334157143	5.15882960687755	5.17350792759184	5.47270167357143	5.50251544885714	5.23910391012245	4.93645300563265	5.92464050287755	5.92214484191837	5.6532966534898	5.55065483326531	5.52758011308163	5.50303742063265	5.97173769769388	5.30695971118367	4.93655658559184	5.13179748736735	6.25673014795918	5.2060842994898	5.394187015	5.75412647038775	5.39448320438775	5.7240556374898	5.82248839806122
HOXC12	4.35384183953061	2.01167707516327	2.59253208634694	4.74891142687755	3.46680519508163	3.92200314328571	4.87335757293878	5.08370949108163	4.68790481169388	1.5726462454898	5.14042480130612	5.58837015834694	5.23439835320408	5.08061521977551	5.50000608712245	4.85605189232653	5.29788010377551	2.24609206259184	3.67035768287755	3.80669948273469	4.65149840555102	3.02682143269388	4.67684792718367	5.30466172559184	5.54177690534694	4.72172442810204	5.25088684685714
VNN3P	2.38791365667347	2.38534882306122	1.38473795453061	2.42967969969388	2.16060213816327	3.46855643497959	3.232438381	2.80052250977551	3.37021485518367	4.01309052489796	2.90159095638776	3.87937278795918	3.58057852714286	2.98182508955102	3.23890306993878	2.63553299865306	2.74621447459184	2.79920582728571	2.20274540542857	2.54705093616327	2.95251096736735	2.19174656283673	3.26313218669388	3.22739528797959	3.32327353908163	2.69825045036735	3.81222408493878
COPS9	5.20826192026531	4.18326402393878	4.60018897357143	4.64339722288775	4.45001519387755	4.70435624259184	5.33310550931633	5.3043807752449	5.38403213955102	4.52919433712245	5.41063982773469	6.06015387191837	5.14619556761224	5.36859242083673	5.16142911830612	5.28886185926531	5.53295807514286	4.40898811704082	4.94440245304082	4.84192944185714	5.8365675947551	4.7304877802449	5.07075203477551	5.81571635473469	5.49193742957143	4.86011751022449	5.39562672357143
FERD3L	4.24419155195918	3.45575435593878	4.15905899077551	4.76195469773469	4.29283982912245	4.97838705993878	4.48316662760204	4.81141661289796	4.43296868393878	3.66541733283673	4.94724007067347	5.27719511634694	5.03912259683673	4.97629182640816	4.82765075197959	4.76799057669388	4.88950669661225	3.80648031395918	3.7091861635102	4.28770903046939	4.85595420665306	3.92973387928571	4.85351090395918	4.1646206757551	5.4779757487551	4.70847475126531	5.22893082032653
LINC00314	1.40384919871429	1.28752739681633	1.37241088483673	2.10118618273469	1.84316072783673	1.18309294169388	1.69425744212245	1.41642667265306	1.60309848916327	1.35472845314286	1.57229568634694	1.80949550622449	1.5715836745102	1.787516146	1.77115886155102	1.15773029661224	1.51899835189796	1.31455064181633	1.67076015591837	1.43059668659184	1.87931563671429	1.30946723102041	1.83803748122449	1.9344577264898	1.29880723032653	1.68357936418367	1.39564612510204
NLRP14	2.90758102657143	2.85795322908163	2.65705218891837	3.83991930983673	2.92661875195918	2.4471699812449	2.91929540565306	3.159158967	2.88331180736735	2.653442531	3.04381271842857	3.6368246987551	3.09098254155102	3.29122982330612	3.33130979665306	3.07037551028571	3.14220077922449	2.93423203742857	2.22295357106122	3.19064655295918	2.86384958489796	2.31832825957143	3.75552762081633	2.97285097628571	2.80876620038776	3.02898866379592	2.80927810055102
DGKB	1.83934552665306	1.79352748316327	1.9064311204898	2.32634180679592	1.99671549616327	1.70471257693878	2.02876262167347	2.07021050885714	1.90584744461224	1.8909366	1.74185457614286	2.03309427889796	2.16765652032653	2.02509309893878	2.21660258130612	2.02748314771429	2.07715051138776	1.64473481438776	1.6657568484898	1.64402860628571	1.6433541024898	1.80771069834694	1.83151171767347	2.56658604940816	1.96860092795918	1.59446063397959	2.05450812889796
NLRP13	3.29077797579592	2.51211039932653	2.865395168	3.66169618053061	2.8464700007551	2.91411510232653	4.11406668895918	3.31390892377551	4.03132047544898	2.46284457955102	3.71487844189796	4.39807512230612	4.60071925733673	3.92030398426531	4.31600749920408	3.93981235638776	3.87631294073469	2.76526155159184	3.62068388555102	3.75233351402041	4.73575394006122	3.58559815146939	3.58628658983673	4.60590775987755	2.83162003085714	3.66866743287755	3.68607233712245
NLRP8	2.52938376738776	2.34673393261224	2.59127102793878	2.67618425526531	2.85795322908163	2.96443999436735	3.06807966471429	3.02390299769388	2.85729301504082	2.03812107104082	3.39609362106122	3.72383366089796	3.34200410426531	3.1453586424898	3.46820412885714	2.9303650055102	2.92651196667347	2.53321695877551	2.73612053418367	2.76534999053061	3.485283753	2.16839230304082	2.91675832279592	3.32765368142857	2.96062159159184	3.20850298753061	2.55905059834694
NLRP9	2.45494738465306	2.99054515622449	2.5219860862449	3.13017243444898	2.73010636895918	2.58929010520408	3.11366196893878	3.22359984379592	3.10485888085714	3.11305766185714	3.23668800471429	3.50376030018367	3.40279367372449	3.27740183232653	3.00835362595918	3.34829521510204	3.18122715336735	3.18973549142857	2.78970258463265	3.09488150561224	3.44713637389796	2.63592328540816	2.83670781263265	3.30222373559184	2.92078073663265	3.24751535363265	3.3302548957551
TAF5	2.29180743969388	2.1783401884898	2.45190836969388	2.07826575408163	2.96940489065306	2.59744854785714	2.59552883154082	2.00353759632653	2.31954007210204	2.56045549714286	1.96724471879592	1.76036501630612	1.79773922665306	2.21990307697959	2.07341408181633	1.79054719953061	1.97323843563265	3.1393407027551	2.70517731271429	2.28138550610204	2.17296539536735	2.6540612624898	1.91109454377551	1.83162190712245	2.04630938361225	2.35876651059184	1.52267537020408
TAS1R2	2.233228696	1.80597836197959	2.00620553557143	2.38776238012245	1.69550470112245	1.95168098565306	2.34623794981633	2.275531297	2.32603348514286	1.89363823022449	2.26597607818367	2.62236467446939	2.17682719867347	2.2499590592449	2.30493348579592	2.17288255373469	2.31599592938776	1.83238897202041	2.09427415269388	1.98369335240816	2.97247762791837	1.86123729095918	2.20987349887755	2.34443281389796	1.96795236106122	2.15875206973469	2.17353048636735
PCSK6	3.98376044714286	3.95599840710204	5.352820378	3.95857689536735	4.04487923961224	4.49885335065306	4.4676415535102	4.38772613063265	4.094785042	4.49666000791837	5.02095272432653	4.88129022538776	4.90264690057143	4.44233928010204	5.10143570471429	4.46334720642857	4.62028363473469	4.50610294453061	3.46259456212245	3.93236084742857	4.27637660793878	4.54123627544898	4.16124128063265	4.58697825595918	3.67327786965306	4.4640338402449	4.73767736126531
ZNF341	4.94193850812245	5.30121580428571	4.45967667853061	4.89504270206122	4.77548748122449	5.20503436371429	5.40060194516326	5.46548356959184	5.29735749936735	4.82414931626531	5.6432352497551	6.21714179971429	5.4017181895102	5.57893529926531	6.05335084181633	5.17557341795918	5.49559180144898	4.94026245369388	4.55221988593878	4.58652192422449	5.58724753742857	5.08662403279592	5.3079126042449	5.31622237089796	5.23080223885714	5.43469917853061	5.4729279315102
JPH1	2.39841627844898	2.12073334212245	2.04206517806122	4.04444520177551	2.35696109946939	2.45868707265306	2.24915646191837	2.64081304328571	2.38376708963265	2.51839042377551	2.39906766916327	2.57831976422449	2.84383897940816	2.66248231579592	2.42287816618367	2.6294104877551	2.49869390638775	1.99162901306122	1.97434586161224	2.07238287095918	1.99082567477551	2.07931178835714	2.55123975418367	2.48349985532653	1.96146389304082	2.35948081093878	2.17693135506122
NLRP10	2.1766430915102	2.53829157765306	1.83302607369388	3.41209482155102	2.17483987097959	2.29211535410204	1.82743798402041	1.72050335867347	2.12952637396939	1.91833345708163	1.75498757283673	1.71911578163265	2.07949937645918	2.29148883730612	2.12129092365306	1.98829807487755	2.10495845530612	1.9700859375102	1.81074431053061	1.804171279	1.81559351563265	1.79304113971429	2.15364681191837	2.72551797473469	2.06993240832653	1.78532141273469	1.72492342581633
RANGAP1	6.37795977712245	5.7795307272449	5.6224930422449	6.54369677608163	6.07876884006122	6.45191221446939	5.82164146273469	6.36901288997959	6.42855271232653	5.52900146204082	6.0671194292449	6.15660312330612	6.08214730555102	5.87811269344898	5.83873195402041	6.08800655053061	6.06302367812245	5.69296454585714	5.55878420483673	5.75751188493878	6.07922501189796	6.1865900595102	5.92264246642857	5.84048849295918	5.86136697708163	6.36016128195918	5.74030602079592
MBNL2	3.98376044714286	3.39063968438776	3.73580457304082	4.37328134239796	4.54043805340816	3.09145705967347	3.73005924487755	3.62410731969388	3.28417009414286	3.33962949738775	3.8113577162449	4.01617872702041	3.59056604706122	3.57536358465306	3.41572481197959	3.68316615702041	3.54149225277551	3.63119601232653	4.55655326142857	4.26073805565306	4.00258131589796	4.12944680006122	3.74909265708163	5.94162905389796	4.13109972755102	3.76865143173469	4.30919587355102
KRT73	3.29848122612245	2.85055477167347	3.12845672691837	4.34578465969388	3.95504761979592	3.99746935193878	4.16423610830612	3.64788368326531	3.82785759377551	3.93493246104082	4.23057361085714	4.57824038042857	4.27742307608163	4.25082580773469	4.0987804862449	4.33248475097959	3.95884968783673	3.35620123391837	3.32173524597959	3.55491487893878	3.60999409812245	3.88652363067347	4.12733777734694	3.91095476557143	3.61156088628571	3.81547211238776	3.83548986278571
COX1	12.0055893830612	12.8813476579592	13.1797395471429	10.9242228880816	12.9743584420408	13.037642367551	13.3523613220408	13.5006733428571	13.6097678083673	13.3006250683673	13.3523613220408	12.6654396502041	13.1797395471429	12.6248809602041	13.4372770257143	12.8813476579592	12.7290628618367	13.6097678083673	13.4372770257143	12.7290628618367	12.5202795179592	13.1065418093878	13.037642367551	12.7290628618367	12.5202795179592	12.7290628618367	12.9743584420408
KRT74	4.96615288016327	4.2214308804898	4.44216782536735	5.29835811673469	4.49592056626531	4.77402077379592	4.57358060410204	4.55419811297959	4.51390029906122	4.33402673446939	4.57889346667347	4.78345593761224	4.96018510430612	4.88504367295918	4.83351836867347	4.68088703877551	4.78809612644898	4.2449257465102	4.24613349144898	4.85251512620408	5.5153734474898	4.31534385404082	4.95818796573469	5.62395474118367	4.79455987379592	4.63456203126531	5.24365740640816
SLC29A2	4.09666187877551	3.15630080977551	3.92964560640816	4.47650124357143	3.99576895246939	3.74111294477551	4.31171726663265	4.18758649983674	4.47142022484694	2.60164317534694	4.21342504493878	4.87091549026531	4.20333844389796	4.59794429406122	4.68861416438776	4.3674174717551	4.86612564602041	3.96806488142857	3.49075516512245	3.4959116384898	4.12977574261225	3.55590067757143	3.8852148372449	4.51269479434694	3.92792365108163	4.1813697242449	4.14152981826531
LMX1A	3.26981742314286	3.03183590267347	3.39256206881633	3.54176375320408	3.53300959463265	3.62977674485714	4.03405218622449	3.69982577895918	3.5636335347551	3.4597761057551	3.44103786646939	3.83446283469388	3.63102599497959	3.90473246112245	3.7274816089898	3.61373057702041	3.58696554808163	3.64780151626531	3.20760167310204	3.5053091814898	3.97733790740816	3.08628722061224	3.54075056181633	3.39718790069388	3.28918844426531	3.67772516110204	3.26970342655102
CCDC125	4.53612936953061	4.60208387283673	4.37366645973469	4.18414684606122	3.9127897234898	4.28866902592857	4.35835349214286	4.64106727981633	4.329990871	5.00952706567347	4.5857285145102	4.36359440179592	4.82027850989796	4.18633129165306	4.45816903832653	4.56334462012245	4.20126311414286	4.56356724728571	4.71828420240816	4.8751674552449	3.72364759336735	3.5441574852449	3.99265695130612	3.53269019459184	3.65868121277551	4.56822742367347	4.39799269885714
GPR101	3.60464196032653	2.86489894357143	2.906758176	4.87148423391837	3.26002470228571	2.66683261877551	3.17936679214286	3.55608915816327	2.9936100784898	3.1486767282449	3.51915280834694	3.99450355302041	3.48242841561224	3.3594476147551	3.49581380291837	3.406613462	3.52943984932653	3.07942178367347	2.85992860395918	3.15566957206122	3.587674795	3.65082206659184	2.79109985279592	2.68194031102041	3.44450523804082	3.0350122540102	2.75453336934694
ILDR1	3.75458281291837	2.66370857744898	3.20031945791837	3.77743711406122	3.3084372884898	3.12091645181633	3.52710056971429	3.40435175169388	3.63230992818367	2.83670781263265	3.88217172353061	4.23578525140816	3.8824310112449	3.38210162726531	3.87685698346939	3.78016145720408	3.82428072683673	2.63878325026531	3.00282148467347	3.22855617426531	4.02003387279592	2.53829157765306	3.55969130440816	3.47219049432653	3.42797210179592	3.39015108010204	3.3752737734898
RBM26	1.77485187589796	1.58888812461224	1.60847019987755	1.85906192116327	1.81819037846939	1.68568968889796	1.98618898571429	2.23706857236735	1.75983211534694	1.35529167989796	1.95806222008163	2.24159904246939	1.66870670753061	2.02539124093878	1.80221731977551	2.06093475526531	2.13582721142857	1.95910054163265	1.67344143671429	1.52388959526531	2.09708039855102	1.48839116071429	1.64606812661224	1.88296489685714	2.251240435	1.67615673344898	1.87423804816327
VN1R2	1.40511824393878	1.44553897608163	1.99134309755102	2.64695203245918	2.00988086481633	2.39814423206122	1.57947361534694	1.60265453485714	1.59616425291837	1.44810571012245	1.36093517359184	1.77571175269388	1.3582656014898	1.74976964514286	1.94174286706122	1.51237940765306	1.57354538544898	1.95168098565306	1.53646871395918	2.4575898262449	2.23442796826531	1.45953591718367	1.48323686744898	1.36342056540816	2.59892243504082	1.47189520369388	1.27496999069388
VN1R5	1.99498658106122	2.08933837387755	2.42967969969388	2.97463290034694	2.42674109202041	2.2427159675102	3.15510267697959	3.14811802028571	2.96722040216327	2.57879881391837	2.79697551671429	3.20153925789796	2.84195208422449	2.95612487883673	3.16127454608163	2.81818344004082	2.87327784263265	2.68750390746939	1.96398874628571	2.41779081420408	3.37331949118367	1.96303572077551	2.57281075128571	2.3261788005102	2.18894117893878	2.71332133773469	2.39722220361225
ND2	12.3428882032653	13.1065418093878	13.249946254898	10.7498669406122	13.1065418093878	12.5202795179592	13.249946254898	12.6654396502041	12.7948260773469	13.037642367551	12.8813476579592	12.7948260773469	12.8813476579592	13.037642367551	13.1797395471429	12.6654396502041	13.249946254898	13.037642367551	13.3006250683673	12.6654396502041	12.6248809602041	12.9743584420408	13.1797395471429	13.1065418093878	12.9743584420408	12.18769246	13.1065418093878
TAAR8	3.04276703057143	2.75349343495918	2.4835619765102	1.90634081979592	2.48840692287755	2.40399066387755	2.41326330381633	2.94892788318367	2.76820263102041	2.27421201630612	2.73890906514286	3.29513293853061	2.96840576914286	2.75936089926531	2.616014271	2.44151445181633	2.89952038422449	2.34083357811225	2.58078242004082	2.68553043626531	3.1154748842449	2.57925410032653	3.18716287546939	2.78629618565306	2.54269973161224	2.86922002144898	3.35709322004082
TAS2R39	2.78114082153061	2.6814055345102	2.38782785965306	3.24442306593878	2.36349580530612	2.29593811897959	1.95892441877551	2.15462787873469	1.92601304879592	2.31522351873469	2.2308758655102	2.23508792110204	2.22123001034694	1.74724270053061	2.38346267230612	2.09337048197959	2.05863732518367	2.19897296989796	2.27519139046939	2.23225273420408	2.17074655510204	1.72314727444898	2.2335947227551	2.08756824926531	1.74081034312245	1.92278514852041	2.39541208202041
TAS2R38	3.09726972910204	3.44674065385714	2.80778009957143	3.80927968336735	2.61143148722449	2.66957689691837	3.05660441467347	3.28811448435714	2.89702836769388	3.12943453355102	3.00681318093878	3.63288458367347	3.46966940942857	3.33111707416327	3.29194348097959	3.02233228632653	3.30770334059184	3.63498849889796	2.64432808736735	2.3029482937551	2.9261031097551	2.5607972067551	2.91181623155102	2.64377349963265	3.88316986479592	3.07976550579592	3.69329352908163
TAS2R40	1.92427969602041	2.24652671061224	1.96193080510204	2.99679648	1.74955515567347	1.52552016187755	1.88186355842857	2.02196887930612	2.03420008920408	2.2919197017551	1.89156795971429	1.75094058206122	2.04206517806122	2.13997520477551	1.91651516389796	1.87213015044898	2.22254078004082	1.63265718216327	1.63169769183673	2.23341389306122	2.22530926244898	2.01464237240816	2.31751178002041	2.11231841006122	1.97813224418367	1.78523354383673	1.89612887326531
TAS2R41	2.13459169014286	2.54695862902041	1.99549577214286	2.81115426169388	2.02992517828571	2.43838892657143	2.32169750359184	2.23275889546939	2.56045549714286	2.43401230534694	2.12292995697959	2.25447990859184	2.58646294322449	2.05992644869388	2.50121159493878	2.16765652032653	2.49133765597959	2.48510350244898	2.12073334212245	2.55385505706122	2.4673626527551	2.33744012226531	2.39821989838775	2.75548849702041	1.43429050818367	2.373696859	1.99622439057143
TMEM171	4.34764325430612	3.86502206477551	4.35317178442857	5.00554901065306	4.19061522363265	3.81263342914286	4.03394965365306	4.04444520177551	3.59774398085714	2.28517947257143	4.301082712	4.51594694085714	4.63083755834694	4.09012474657143	4.46194123204082	3.72059524136735	4.04688444906122	2.90017587285714	3.30779741969388	3.72067027046939	4.60386961291837	4.09296296957143	3.95383604667347	4.74881299816326	5.2130660177551	3.77684453246939	4.51693407626531
VN1R4	2.44928194008163	2.36024188083673	2.39416596106122	4.47192640240816	2.18985807136735	2.83745962565306	2.65286295557143	1.9149193434898	2.18948489612245	3.25864017561224	2.45376750557143	2.71789004695918	2.37769718469388	2.39877923036735	2.36609790542857	2.62769512312245	2.45557237473469	2.23672346428571	2.3508686992449	2.18796918071429	2.27650235302041	2.45002348089796	1.98568980355102	1.90099488171429	3.18636035102041	2.1993464102449	2.93523364702041
TAS2R50	3.32907240306122	2.9998712205102	2.36657177857143	3.10289356279592	2.66927475053061	2.86630945079592	2.63319962408163	2.85897813326531	2.72910142257143	3.44902098697959	2.57905418544898	2.5219860862449	2.87937692310204	2.44350407714286	2.40690697077551	1.88032730497959	2.42485174820408	2.01121612238776	2.09935531077551	2.2564355832449	2.25191273097959	2.67850169257143	2.38448482338775	2.45433155020408	3.42519016032653	2.84167516557143	1.99418434722449
CD8B	3.14243282604082	2.67136773385714	2.65705218891837	3.84343898740816	2.34807313918367	3.112200763	2.83429882346939	2.8851620912449	2.77344011553061	2.11050292205102	2.93822420018367	3.85959834757143	3.40982968006122	3.21263667659184	3.58458397916327	2.77070719044898	2.747834418	2.02866872818367	2.80186881989796	3.3299203577449	3.60596211538776	2.45477749114286	2.76562924461224	3.03153168222449	3.91490515061224	3.12171868616327	3.4956449687551
MACROD2	1.56417944230612	2.7796246554898	1.92329223846939	2.21111978987755	1.91538269914286	2.39279530561224	2.07896668691837	1.95336355018367	2.12020544855102	2.78676311977551	1.8667703747551	2.22224528626531	2.06365676093878	2.01807871220408	2.08821182302041	2.20437327416327	2.59344862120408	2.15913573708163	1.94387264528571	1.71862117657143	1.85501076714286	2.72875150122449	2.00580590414286	2.16800978212245	3.25982978518367	2.10128550546939	2.03264048102041
DDAH1	4.52311227710204	3.31750228665306	5.05814441191837	4.26791706914286	4.6390323692449	4.09266649257143	4.54918937012245	4.50795134165306	4.52581757202041	4.86427015140816	4.78624429257143	4.53195151108163	4.59806514397959	4.46307458415306	4.46754296422449	4.58780042012245	4.74413221385714	4.78354280608163	4.84756315269388	5.65186263602041	5.09491420622449	5.04805748265306	4.76233406010204	3.58117101226531	4.15631648277551	4.25950869602041	4.70746131618367
PIANP	4.16336438873469	3.19948834828571	3.58272574232653	4.99185690244898	4.51158176404082	3.98632881057143	4.52125041502041	4.351443294	4.40854905814286	3.72050765885714	4.53013517644898	5.174072361	4.61096318518367	4.68616673967347	4.85915234965306	4.48737351430612	4.72115102389796	3.60506039467347	4.02574417185714	3.95580018432653	4.90295862028571	3.21485195122449	4.50969638708163	5.56132913653061	4.33870605904082	4.34353873310204	5.06613035591837
ATP6	13.1065418093878	13.3523613220408	13.4372770257143	12.3428882032653	13.3523613220408	13.1797395471429	13.5006733428571	13.1065418093878	13.3523613220408	13.3523613220408	13.249946254898	13.037642367551	13.3006250683673	13.249946254898	13.6097678083673	12.9743584420408	13.5006733428571	13.4372770257143	13.5006733428571	13.6097678083673	13.3006250683673	13.4372770257143	13.4372770257143	13.249946254898	13.249946254898	12.5759660365306	13.249946254898
H1-6	3.15983269193878	2.03984999877551	2.40074980289796	3.60669291555102	2.70374786302041	2.65464221289796	2.6814055345102	3.03611765246939	2.93997204616327	2.79828257977551	3.01273579467347	3.54103339495918	3.42624403640816	2.99735926440816	3.02423509069388	3.30014659477551	3.15171941422449	2.35998461885714	2.89790299953061	2.65682474640816	3.53325087389796	3.51014278446939	3.24733004257143	2.83788050965306	2.89644039595918	3.14134774481633	3.77288917253061
COX2	13.4372770257143	13.4372770257143	13.9684019536735	12.7290628618367	13.6960218783673	13.6097678083673	14.1692228277551	13.8006000832653	14.1692228277551	13.6097678083673	13.6097678083673	13.3006250683673	13.6960218783673	14.2687439804082	13.9684019536735	13.9684019536735	13.9684019536735	14.2687439804082	14.1692228277551	14.2687439804082	13.4372770257143	13.8006000832653	13.9684019536735	13.5006733428571	13.4372770257143	13.6960218783673	13.4372770257143
CYGB	6.71947962283673	6.53410999944898	6.40011422444898	5.95101400902041	6.39828033755102	6.66286929932653	6.95291496540816	7.76509279371429	6.2368072487551	6.48417120630612	6.89816453710204	6.8401398002449	6.51096613138775	6.571589925	6.9368587957551	6.56367792153061	6.91909068532653	6.20640959681633	5.63040807444898	5.36127674804082	6.04917673640816	6.15148225934694	6.57765977387755	6.30197282281633	6.20669703753061	7.30418645034694	5.99051467253061
EFNA2	4.08003564867347	3.68011537581633	3.90501985361225	4.10523272265306	3.57431135012245	4.0931418987551	4.54464365673469	4.70623637785714	4.1856630214898	3.25833511897959	4.79129291744898	5.22929388038775	4.47429921942857	4.77820470383673	4.9568667117551	4.24154574691837	4.52459274104082	3.63182131557143	3.66999897112245	3.86150077461224	4.66379941679592	3.34548136767347	3.81604359795918	4.55934909463265	3.93876771585714	4.46910892163265	4.03860706489796
IFNE	2.39556704553061	2.84012735420408	2.49469121804082	2.95293894477551	2.51104059365306	2.2994821555102	2.24320140930612	2.63335663359184	2.08094369422449	1.85297391312245	2.17392553487755	2.47039658216327	2.1019451467551	2.3240988285102	2.06608154969388	2.31739209065306	2.95340485791837	2.23789763044898	1.87232428118367	2.54340347293878	3.13972683177551	1.76422109695918	2.60773026191837	2.18803763644898	3.28879877546939	2.35687479989796	2.91869651030612
ND6	11.6784629838776	10.4737750927143	11.402929677551	11.3594666645306	11.5028185046939	11.6038924673469	9.90883281573469	9.7265112524898	9.11821397336735	10.9242228880816	9.95332090967347	9.96703078030612	10.128329173449	10.1176648188776	9.84375574893878	10.1068950138367	10.8235750862041	10.6042760082653	10.7203392481429	11.4318180820408	11.8089651220408	10.5594308547143	11.2859364101633	12.6654396502041	12.2248223146939	9.32859440320408	12.3428882032653
SREK1IP1	5.14173800157143	6.70883868455102	6.90307188946939	4.44944233563265	5.93608205883673	4.8052288395102	4.60992893165306	4.159905706	4.35730674514286	6.0398864432449	4.15140868204082	3.70136897930612	4.34082632442857	4.67056233618367	3.66330339938776	4.91930278271429	4.48578307528571	6.30293706034694	6.27355988028571	6.56253223693878	4.70496614336735	6.0508907052449	4.29241540812245	3.62079357797959	3.71247126046939	4.65103115838776	4.92061224832653
THRSP	7.73378306989796	6.82989204938776	6.12421021728571	6.93122729418367	6.28112837234694	6.72739751167347	8.15526113355102	8.37598210916327	7.21895474304082	7.16617745869388	8.02139238487755	8.21292868534694	7.75804092181633	7.79596640297959	8.22203272495918	8.46928655116326	8.26482683612245	5.1228583952449	5.31890975626531	5.22210153008163	6.65890614842857	8.1034839534898	8.50509780055102	7.993565238	8.15333536240816	7.93520547689796	5.81571635473469
DIPK2B	5.50899562014286	6.13059041606122	5.34739785755102	3.71076366202041	5.71781627971429	6.41254814873469	5.60059547302041	5.53577352479592	5.36848170495918	6.09103813061224	5.50323837885714	5.38155271293878	5.41965269716327	5.41260565504082	5.58939969832653	5.08184721308163	6.01632755459184	5.77850856869388	4.46910892163265	4.43337261955102	4.79533621038776	5.801390696	4.96574095314286	4.40610477359184	4.73922313106122	5.99771399285714	5.64285655012245
FBXL19-AS1	5.68425736830612	4.68409364102041	4.61152408704082	6.56939995358163	4.8496163607551	5.42817922442857	4.89786277659184	5.09577641173469	4.63122254802041	5.26594542846939	4.84417745395918	5.36689387218367	5.69560319302041	5.55022316769388	5.29699007077551	4.98042528773469	5.42565173189796	5.34682528542857	4.75485674938775	5.05511008902041	5.51461667626531	5.0857181854898	5.70091669865306	5.05908851310204	5.42103300781633	5.06898213467347	5.79212856469388
POLE4	6.93962294234694	6.45430079491837	6.42700987381633	6.9314895994898	6.48707068269388	6.38494255793878	6.45660028959184	6.22424856930612	6.51501792946939	6.02970382608163	6.53130874183673	6.39828033755102	6.4896050974898	6.76957418467347	6.53283701334694	6.50635641920408	6.92131583881633	5.7708064557551	5.8712508545102	5.92071100363265	6.46492530702041	7.03235118910204	7.00157576934694	6.4956310904898	6.97450273395918	6.47963830528571	6.29180972881633
PDZK1IP1	4.35595498002041	3.92756083018367	4.19672842160204	4.49747994846939	3.35198012193878	4.04864594834694	3.51505115869388	3.6534825234898	3.70311723879592	3.78943230353061	3.92209196569388	4.06419441246939	3.72776395937755	3.81819268857143	3.90790401136735	3.65744463512245	3.81814822290816	4.21447554412245	3.78857643621429	4.30205390653061	4.71519814261224	3.83929578495918	3.85987696765306	3.1473140602449	4.06817279193878	3.77241861393878	4.72013533208163
BCRP3	3.76414099889796	3.61860300453061	4.54373551365306	4.04444520177551	3.95884968783673	4.33046030691837	4.09362482861224	4.33528971832653	4.37375114559184	4.19369043538776	4.29871889967347	4.95157005112245	4.67165327542857	4.55211975140816	4.3233887072449	4.00432460271429	4.45362330063265	3.46478717018367	3.65800815953061	3.81241824079592	3.90865962836735	4.35202896287755	4.43852834189796	4.12678205853061	4.61134197969388	4.1023713317551	4.01106988910204
TAL2	3.44604631989796	2.89960977385714	3.11954991922449	3.09583904142857	3.57546935912245	3.40497218126531	3.7065445044898	3.79016952630612	3.92546515363265	3.60433199581633	3.94201588967347	4.8013541572449	3.90877183512245	4.20999240704082	4.29481155455102	3.89385949259184	4.17017064054082	3.61167979777551	3.65643099728571	3.46182360302041	4.3610215124898	3.82866237442857	3.21829065463265	4.08128866167347	4.70807483169388	3.63857876665306	3.72733052191837
INSL3	5.96542991359184	5.36848170495918	5.44361458902041	6.04683834238775	5.06829364002041	5.60183593487755	5.80744676644898	5.75209301126531	5.80289528034694	5.80842471922449	6.07392922593878	6.47120923806122	6.45515048355102	5.80646669434694	6.03734941834694	6.02112115467347	6.04049491730612	5.18924142687755	5.59317885163265	4.96554919514286	6.07023205061224	5.50846703706122	5.62726163114286	5.86378682730612	6.07666012063265	5.95926411463265	6.64847032710204
SYCP3	1.53565433383673	1.66150107581633	2.18286304744898	1.80781629369388	1.89482891416327	1.87064884030612	1.42311622965306	1.21627975077551	1.42208587522449	2.21539753040816	1.59726674093878	1.550123455	1.84620573922449	1.43199689212245	1.28500246702041	1.61656025263265	1.60341762706122	1.89916186285714	1.57378612385714	1.79284545136735	1.88228513718367	2.14066782781633	1.76818238146939	1.29739608769388	1.50314227777551	1.67875890838775	2.00361995063265
TMIE	3.06816537287755	2.44379750187755	3.30456653116327	3.10549780216327	2.99400189906122	2.85138264004082	3.58913641281633	3.91929594810204	3.5257449782449	2.86078663738776	3.47795093746939	4.08218083681633	4.22417265942857	4.45280295232653	4.42206105116326	3.74706072979592	4.12038005053061	3.34132120426531	3.25346380593878	3.10178008469388	3.88862931030612	2.53539772871429	3.80538700569388	4.02796788136735	3.97374075157143	3.73770979152041	3.59015069671429
MUCL1	1.65712167010204	2.29413215946939	2.35998461885714	3.54030218963265	2.40529908461225	1.95364722218367	1.91363401969388	2.02474259673469	2.10716437285714	2.8295227865102	2.48665912789796	1.97675482132653	1.87684111446939	1.96146389304082	1.97091140865306	1.85450547095918	2.0476690147551	2.5957788837551	2.29059326934694	2.27632365383673	2.25370183561225	2.45107379653061	2.92338919910204	1.474437599	3.40952192773469	2.12184198853061	2.06681161887755
ATL2	5.42845849820408	5.69944914157143	4.77256268371429	4.30906809208163	4.76617130534694	5.53244204291837	4.93449970269388	5.05383914132653	5.79170575065306	5.85075408389796	4.65180990236735	4.49288014495918	4.95677068989796	4.3503771754898	5.06251347140816	4.6943210334898	4.50705809691837	4.80918486940816	5.10045241826531	4.31586944459184	4.29015397053061	5.06251347140816	4.85627907126531	5.36881952528571	5.18389093673469	4.91524732546939	4.40997737618367
LINC00189	1.79390792073469	1.32775000591837	2.0039472455102	2.97833381010204	1.60751287691837	1.74987958057143	1.97033981481633	1.84758642395918	1.57420548383673	1.98921525826531	1.94469175502041	1.72432772836735	1.4395189734898	1.63802489430612	1.70027367161224	1.53614937132653	1.7164869007551	1.87711913202041	1.81590371067347	2.18680996722449	1.632141048	2.49557978838776	1.75822024046939	2.08021739853061	2.49637902436735	1.82115706406122	1.49312889257143
KLHL35	3.67189507040816	3.18002094663265	3.4268587044898	4.82566692836735	3.68672967263265	4.23809507791837	3.59721162144898	4.05648633089796	3.66668816316327	3.74261236169388	4.01973230834694	4.5204111632449	3.92526280253061	3.95071128640816	4.2641224627551	4.03893203312245	4.16186727379592	4.18879790610204	3.68874449518367	3.77597209767347	4.77314757465306	3.84546566302041	4.1804624315102	4.13360549761224	3.59774398085714	4.04589980726531	3.69611999614286
ZNF354B	3.82118607840816	4.67883924012245	3.3827359049898	3.92912901859184	4.62796333114286	4.68064583773469	3.10812852638775	3.60193308022449	3.14152177395918	4.46214924220408	3.29848122612245	3.27474040659184	3.36543873010204	3.24967157928571	3.11961980789796	3.23405550591837	2.84279764785714	4.90184949936735	4.46792248577551	4.16536972679592	3.92111384089796	3.59414313632653	2.54398063761224	2.8698750955102	3.65868121277551	3.5953854682449	3.74900906979592
FOXC1	7.30418645034694	7.73589176640816	8.14091113546939	6.07922501189796	7.39406620085714	7.60319888497959	7.45692142842857	6.6085417222449	8.16364552004082	7.28443975318367	7.565668479	6.69626047689796	6.98502509705102	6.31430521455102	6.84889070483674	7.51006888981633	6.95757267169388	7.74363114179592	7.93520547689796	7.93520547689796	7.89190458193878	5.82212490857143	5.69583958753061	5.9775762485102	6.10356195659184	6.91316435702041	7.22326025028571
TRIM42	1.87340475787755	2.48044369342857	2.22388177597959	2.54269973161224	2.42429048383673	1.62217911967347	2.30387092640816	2.25909619885714	2.23236416002041	1.86977190779592	2.22554142367347	2.0345365722449	2.20858301708163	2.15386589565306	2.07302787634694	2.2374411784898	2.71614749406122	2.4120475735102	1.77695169481633	2.20157657520408	1.88024377169388	1.95116033657143	2.57135114606122	1.99854382706122	1.60506039212245	2.26819367902041	1.55566895285714
FSIP1	2.09227766144898	1.54727414979592	1.553551625	2.07826575408163	1.35452742830612	1.48323686744898	1.37888380887755	1.59753760359184	1.4735550435102	1.51248646177551	1.52522824206122	1.42386777704082	1.51531035589796	1.70333252157143	1.6185332454898	1.34160454197959	1.56806618026531	1.71543116493878	1.82706973446939	1.39123890191837	1.97380990608163	1.46405223869388	1.24187198730612	2.41734907802041	1.58639358779592	1.18683060418367	2.29343278289796
FAM98B	1.37206984471429	1.18782135811224	1.01451333928571	1.14534777569388	1.33640621742857	1.12784870557143	1.52740298491837	1.42434982520408	1.24523616087755	1.01988275946939	1.48606102638776	1.17668104304082	1.18409793885714	1.37079308728571	1.23304529530612	1.26614688585714	1.21285716067347	1.09065479487755	1.02953220416327	1.19810063712245	1.45477422428571	1.63603614740816	1.03401031897959	1.57171524059184	1.19400937446939	1.18717959671429	1.96939073357143
EFCAB13	3.0614968404898	4.00754331071429	2.60838350026531	2.69067233753061	2.93058070455102	2.85400201942857	2.68203876332653	2.49869390638775	2.47479363708163	2.90685837163265	2.70995330793878	2.93936236563265	2.70325209946939	2.66495815420408	2.73913833865306	2.59268761969388	3.13382924763265	2.32221516312245	2.53793325940816	2.63075404938776	2.3018700992449	2.90832985928571	2.76562924461224	2.94269166512245	2.85675358287755	2.56992683187755	1.98881508018367
GARIN3	2.90685837163265	2.80079906379592	2.69930350122449	2.5634353827551	2.6771776775102	2.39092332404082	2.78497198714286	3.09648017771429	3.16244877597959	2.72342729065306	3.14830223536735	3.43707054771429	3.60277494114286	3.76286549967347	3.68748031838776	3.5055746344898	3.23530213522449	2.21450389053061	2.8741247344898	3.29824515728571	3.643977384	3.00835362595918	3.10307354406122	3.4003805522449	3.32164493353061	3.40733256287755	2.98675526481633
CABCOCO1	1.35275385102041	2.00760791489796	1.97091140865306	2.602451445	1.58597268528571	1.99431914214286	1.42145621812245	1.42055824308163	1.31321123544898	1.6539774194898	1.49602290534694	1.93496347706122	1.67918692695918	1.62276321355102	1.48114870077551	1.48323686744898	1.54641044557143	1.79274796836735	1.83727204987755	1.53773807077551	1.40398955514286	2.31068950004082	1.79783666826531	1.32903589853061	1.3052887582449	1.60211266473469	1.56633689461224
SLC9B1	3.25391492506122	3.08755144071429	3.10298512573469	2.84475468040816	3.25503226342857	3.2413674557551	3.30770334059184	3.39396908173469	3.43674725644898	3.26765163416327	4.16769122559184	4.07334176285714	3.64834980559184	3.54704279391837	4.0751026065102	3.83073252926531	3.91267038746939	2.95648955081633	2.9079347927551	3.23173221712245	3.92679926142857	3.0122208794898	3.94697889993878	3.76423435157143	2.88855194369388	3.21412685571429	3.28687498579592
WEE2-AS1	3.06778890855102	3.02998221289796	3.27384615761224	4.28115340514286	3.43246439889796	3.43391042136735	3.4304667025102	3.60232240987755	3.59424965191837	3.62744175787755	3.37252329971429	3.55284572495918	3.45674166265306	3.49948547359184	3.2736648074898	3.5585445862449	3.43809977179592	3.82545141759184	2.89664704414286	3.54218065122449	3.36868356171429	3.73115785045918	3.03497890197959	3.37638542785714	4.0017500044898	3.58387217457143	2.88909175638776
DYNLT5	2.16369193634694	2.52890559173469	2.05049962830612	2.26898518187755	2.29881792428571	2.45878729193878	2.29604466744898	2.0669957862449	2.02430723291837	2.40041431461224	2.05122056842857	2.35310012404082	2.04661342971429	2.22849307518367	1.97443414289796	2.3607993812449	2.17183603008163	2.30429152816327	2.35512019006122	2.18465213581633	2.3820669915102	2.14421059385714	2.1951376632449	2.56299798134694	2.57858779638776	2.02101371293878	2.91901090255102
TMCO5A	2.05590629936735	1.85117500944898	1.98061153279592	2.03859875071429	1.77716743261224	1.56180410218367	2.16993490185714	1.99192022308163	2.08481638379592	1.8023119954898	2.15237110022449	1.89258210022449	2.09623228593878	2.19433624991837	2.24041608896939	2.06492929712245	2.40505284977551	1.64165181869388	1.58178101373469	1.72408908187755	2.20879868097959	1.5604439544898	2.76562924461224	1.99475062161224	2.29872548102041	1.66380399138776	1.43390105073469
PPARGC1B	4.06225008681633	4.12529335657143	3.46296587565306	4.64339722288775	3.9918557714898	3.70187114332653	4.0970823555102	4.42417190332653	4.05586372618367	3.95372597520408	3.46712543285714	4.29333538153061	4.3515346567551	3.82344486093878	4.0344095015102	4.08309457838776	4.22677028687755	3.1258578137551	3.8590985395102	4.78969496504082	4.17189474130612	4.58304062346939	3.37145813414286	3.83111603910204	3.5388653754898	4.07147645991837	4.01819895834694
XKR6	3.44604631989796	2.90511185363265	2.82319485265306	3.89294407012245	3.49375990828571	3.31905950481633	3.48091263546939	3.70451223210204	3.62701426636735	3.25751348204082	3.47399200791837	3.70502749953061	3.5239655784898	3.49543981818367	3.77693560983673	3.40078961502041	3.48324268834694	3.07885605814286	3.11799953083673	2.83745962565306	3.4963889432449	3.32144231602041	2.87679854453061	3.246681036	4.05329731606122	3.68974534255102	3.59309998471429
TSGA13	4.53884433818367	3.24553678987755	3.43716261971429	4.16554734534694	3.76629268077551	3.63954658520408	4.41787482230612	3.91989932814286	4.24067650236735	3.522006066	4.74371212522449	5.2649728207551	4.80781878430612	4.30875227528571	4.6669260027551	4.69477770844898	4.30261810512245	3.02007546820408	4.05677932185714	3.18422494008163	4.34148727508163	3.5441574852449	4.62386631585714	4.24506536273469	4.36321695077551	4.28542453371429	4.17088415904082
C9orf163	4.13082518897959	4.42369200381633	4.83544632981633	4.90971708991837	4.31960954055102	4.43994038459184	4.56207352722449	4.55182248559184	4.49152347934694	4.05991434722449	4.64776580353061	5.07038120443878	4.9748421704898	4.46818616510204	4.8057672105102	4.21818924867347	4.88887830583673	4.34578465969388	3.67522299422449	4.05241914116327	4.81594059704082	4.29941732089796	4.78864533616327	4.01297653797959	4.46011990971429	4.27493617184694	4.33559361810204
SYNE3	4.94166086361224	5.71743643430612	5.30200418177551	4.66257885667347	5.90724718128571	5.38026319797959	6.35861734373469	6.55147088891837	5.6755997422449	6.1204540682449	6.25480525061224	5.9408607932449	6.03586396742857	5.36824151895918	5.70304287157143	5.81034314577551	5.83805729408163	5.6400019497551	4.68531724553061	5.02064259690816	4.13961176540816	5.58990309714286	5.65665783079592	5.17493638869388	5.37634381763265	5.76806175626531	4.83434938561224
CCDC141	1.38180955387755	1.52215289244898	1.0244974974898	1.22504045336735	1.31856867089796	1.41298211042857	1.12251496967347	1.26732722636735	1.33949602073469	1.03157156134694	1.38414629087755	1.3127760185102	1.32039073722449	1.41571556116327	1.45873407038776	1.5727037164898	1.18502666585714	1.34988586822449	1.64563981936735	1.81148963671429	1.06797644953061	1.48757123059184	1.44721632446939	1.85060782912245	1.51996809655102	1.3868954347551	1.35966901546939
HDX	1.38360468365306	2.04477179979592	1.64765058844898	2.46377256808163	2.0817912262449	1.72267644436735	1.66417995687755	1.51795724038776	1.60023740387755	1.97649856210204	1.73288694332653	1.58395902859184	1.37006713159184	1.41473774471429	1.80264358267347	1.47752332214286	1.20284133038776	2.41942648804082	1.64192273826531	1.65647292520408	1.9249471055102	2.28473678026531	1.48675557289796	1.77146401714286	2.16858997038775	1.40556871226531	2.20114892508163
CDYL2	4.95938640528571	4.76692056130612	4.8675598734898	4.78708418485714	5.35185449620408	4.59419985857143	4.52652545340816	5.14188056042857	4.32851693708163	4.27627945036735	4.62105629155102	4.7460370344898	4.76478037869388	4.49483205561225	4.61142920297959	4.47650124357143	4.78534146544898	5.07863582663265	5.22809191095918	4.49462962857143	4.95401564369388	5.22210153008163	4.64538026628571	4.93840246436735	5.37183501604082	4.39911960061225	5.46340604442857
C18orf54	1.86851075140816	2.19462923734694	2.12372970434694	1.63306273646939	1.91937112663265	2.10128550546939	1.86213817457143	1.77809723353061	1.78416281226531	2.15620097581633	1.95225375355102	1.96427237432653	1.90562006622449	1.6433541024898	2.03041570632653	2.3314633022449	1.64994664208163	1.64313002387755	1.94279674904082	2.42781430361224	1.9577845604898	2.46909202716327	2.2862506157551	2.6030505597551	2.18417277263265	2.08159039710204	1.6310366874898
SYT14	1.58570685428571	1.66043461985714	1.36111283222449	2.17927438036735	1.32845792697959	1.780586012	1.37070492791837	1.45447769042857	1.16962405783673	1.49421863636735	1.10821479163265	1.34093174008163	1.2648931517551	1.30232510459184	1.31304069706122	1.44014509569388	1.22788662240816	1.52775554179592	1.37637642667347	1.68788080416327	1.40330452967347	1.69096832114286	1.59616425291837	1.69684011653061	1.43429050818367	1.64554417071429	1.90940593971429
CDC20B	2.69782157304082	1.94601147478571	1.88889854287755	2.27187209577551	1.7359194557551	2.41673509491837	1.70110822744898	1.4020425302449	2.01255563169388	1.42740703138776	1.78127107692857	1.49722454518367	1.85824725795918	2.0346916375102	2.31160372765306	1.53305762520408	1.79205641659184	1.77973874346939	1.61384292967347	2.39092332404082	1.95100128867347	2.33744012226531	2.10902287516327	2.58814838246939	1.7387624472449	1.74345234681633	2.84580961355102
TECTB	3.03201896920408	2.76017411014286	2.49437267973469	3.9023632325102	2.85023331459184	3.10549780216327	3.25821441320408	3.40008991912245	3.00059455189796	2.73963253785714	3.22265734789796	3.73303210830612	3.68437169212245	3.41368589020408	3.80860955414286	3.25833511897959	3.7373495044898	2.58214368808163	3.06388035755102	2.66132445114286	3.16223112346939	3.24830044479592	2.73725390906122	3.56321048883673	4.31016381138776	3.1006619407551	3.00254644346939
VWA3A	3.39660004857143	3.19948834828571	3.3827359049898	4.94090702153061	3.58537848453061	3.54704279391837	3.43103307234694	3.36680572302041	3.22190138753061	3.77938543069388	3.98396183907143	4.16009046918367	3.81547211238776	3.75672795310204	3.98115026289796	3.8554879217551	3.99007501142857	3.87395071414286	2.92956783135714	3.44344809546939	3.67087622159184	3.79226816930612	4.12750882314286	4.71012557553061	4.67033764377551	3.49207009655102	4.42417190332653
LINC00896	3.66828792569388	3.24703125681633	3.26734367828571	3.56131110102041	2.59970346804082	3.23668800471429	2.8300980795102	3.41613827677551	2.78935962159184	2.488766598	3.26676308618367	3.62664619828571	3.40279367372449	3.17546486187755	3.58458397916327	2.68293716571429	3.18793057444898	2.98806953853061	2.59243986465306	2.62654990569388	2.99279940208163	2.07931178835714	2.35583877153061	3.49230037767347	2.75833465463265	2.86132232953061	3.09228462502041
HUS1B	5.07285384481633	4.34053633930612	4.51763359142857	6.02178680806122	4.20967199161224	4.91793715593878	5.15930318953061	5.06469261386735	5.04794856940816	4.35615107885714	5.05079977912245	5.72695489732653	5.11479098416327	5.66263396461224	5.36565549961225	4.94880874818367	5.27821524514286	4.366295889	4.5816338112449	4.86634658267347	5.4855819354898	4.47009797646939	5.69108433253061	6.15577601434694	6.47963830528571	5.04185545444898	5.91228481791837
NPB	6.78593097659184	5.55211440529592	6.087389371	8.18010783218367	6.00264870179592	6.67444528667347	6.62093028767347	6.08862025820408	6.20592690922449	5.79565882881633	6.72958641693878	6.9796919435102	6.99892281173469	6.73529958434694	7.05549970391837	6.21577424481633	6.73139874289796	5.38441609997959	6.04804279312245	6.50208214361225	7.26595765428571	5.70490421155102	6.9503714954898	6.23567900081633	7.18904266281633	6.60583969883673	6.93122729418367
CCDC34	1.47992369467347	2.17009302920408	1.87581045395918	1.42434982520408	1.81974179895918	1.59993279238776	1.88928887444898	1.63000709102041	1.61866050863265	1.7634146835102	1.72931218916327	1.76068513773469	1.64147308006122	1.70656299844898	2.06029427995918	1.56406448777551	2.01629913985714	2.47039658216327	2.17728097579592	1.69783385842857	1.3090565677551	1.80446941685714	2.03022567804082	2.05377227420408	1.78870860759184	1.36465670863265	1.46202815281633
LRCH3	6.71486329158163	6.61618422444898	6.4547506962449	5.23276365167347	6.56026906457143	6.66964087210204	5.87366782534694	5.64966479332653	6.04325991446939	6.94893730059184	5.88141207842857	5.637860791	5.40714467370408	5.9289728285102	5.55864739232653	5.72000675259184	6.14353211453061	6.55261839581633	6.37755791697959	6.74874273616327	6.36709040606122	6.53839499240816	6.48304995893878	6.21216230608163	6.09913694661225	6.20345856453061	6.26220086808163
INTS4	3.85048548073469	4.27780283061225	3.29924609340816	2.35630455226531	3.42797210179592	2.69166916538776	2.36571704926531	2.56412193838776	2.48304259663265	3.48600221671429	2.15275833693878	2.32147100602041	3.09840206061224	2.51683218704082	1.98300968030612	2.74968569271429	2.10356061097959	2.64442853091837	2.68690730769388	2.15102823073469	1.89303925681633	3.70075598765306	2.28838372283673	2.11173171204082	3.07621786526531	2.71863088757143	2.56299798134694
ENAH	3.38277798689796	3.8247677982449	3.44846739918367	3.26498765255102	4.38977395638775	3.80134385408163	2.82961864442857	3.05315515793878	3.60232240987755	5.14580543691837	2.719240284	2.63969019385714	2.7640129867551	2.76268927804082	2.487556021	2.56383091597959	2.76670348528571	3.06439417679592	3.15500403244898	2.76251038618367	2.60297068832653	3.36321717506122	2.79714323453061	2.52635351820408	2.43288544508163	2.83917821014286	3.40292323867347
STK35	3.36599547442857	3.06199971302041	3.50364424265306	3.71292695071429	3.55382601489796	3.87283249165306	3.81170946432653	3.93187520836735	3.99641912257143	4.02973053387755	3.60605731938776	4.06859036691837	3.80927968336735	3.66687461397959	3.66515878232653	3.85936466969388	3.94209662016327	3.64819739069388	3.43472930602041	3.61826499502041	4.17189474130612	3.46721052083673	3.77216327714286	3.43369079814286	3.61237761055102	3.57182935789796	3.77350435314286
LRRIQ3	1.97189308542857	1.5058735817551	1.76645631626531	1.3582656014898	1.68357936418367	1.62331798340816	1.9507388082449	2.01530823591837	2.04576946616327	1.51248646177551	2.60646091220408	2.26457546461224	2.02910600661225	2.1316037815102	2.28077835720408	2.53766213065306	1.7764468507551	1.83511998779592	1.91239523616327	1.79893472336735	2.09161450726531	1.59446063397959	1.64606812661224	1.76252222797959	1.69260029644898	2.17464246120408	2.01299596030612
KLC4	2.49764034432653	2.76131803232653	2.54984495928571	2.84619804832653	2.29693693644898	2.75945229573469	2.5060929315102	2.63830781179592	2.52044229769388	2.91675832279592	2.58698289985714	2.78756981314286	2.141154039	2.61681960244898	2.57703812469388	2.64907008381633	2.53277588306122	3.29693237555102	2.69544027887755	2.3786112327551	3.12082027346939	2.57089269646939	2.66817108157143	2.18338773110204	2.98421896963265	2.52970665116327	2.41470865032653
TIPRL	4.0697150037551	4.88241190810204	4.90337081985714	3.26992611240816	5.44548225040816	4.30156436257143	4.14275831071429	3.74598800493878	3.97570253597959	5.28853805369388	3.79898887308163	3.25162245967347	3.65996206032653	3.80705374942857	3.56910357320408	4.33316908577551	3.68936734607143	5.47734477155102	5.47656740467347	5.28188270771429	3.54509280504082	4.60312231806122	4.11044129657143	3.6806740472449	3.45907899579592	4.08039843026531	4.38695085006122
ITGB1	6.59725257522449	7.62534562463265	6.95087746012245	3.61096632255102	7.25560883104082	6.46050556195918	6.4630920587551	7.32324320542857	6.71226805930612	7.59369209736735	6.53794171606122	6.24427794810204	6.14637816079592	5.88326338869388	5.86259701957143	6.11869007034694	5.84946232383674	6.62111002330612	6.66351722632653	5.86565666269388	5.00216094461225	7.73154711685714	7.16293461085714	5.94665862502041	6.08585636826531	6.6037152064898	5.11631883581633
VKORC1L1	5.19670646840816	6.40651700832653	6.07723641904082	4.24998823722449	5.92768438767347	5.95101400902041	5.54207054828571	6.05045244897959	5.7029127464898	6.54985144630612	6.25013834491837	5.26721267536735	5.50208235640816	5.31061451732653	5.76355628385714	5.76244325655102	5.5003928187551	4.53963549983673	5.32970035008163	4.58893105793878	4.80635821891837	6.91349736242857	5.73750736995918	5.49377045044898	5.60668016253061	5.53914493073469	5.07386370391837
PRF1	4.65610621316327	5.04942258983673	4.1398967622449	5.45415544104082	4.40253398906122	4.15357194353061	4.31423345409184	4.46734138867347	4.43775294255102	3.70639208445918	5.02686864128571	4.88428575585714	4.94193850812245	4.6445704534898	4.61033456402041	4.6067333507551	4.60386961291837	3.9127897234898	4.08117014693878	4.23628696593878	4.12415245646939	3.65744463512245	4.74680803071429	4.61935209132653	5.07671407040816	4.41646644981633	5.10050127435714
FBXL14	1.47843242379592	2.16685129414286	1.79977345432653	1.36093517359184	1.86154224667347	2.57944144312245	2.08513868110204	1.9299890862449	2.111307601	2.28517947257143	1.74733281853061	2.02316370277551	1.71484342483673	1.82187028522449	1.56114282167347	1.83986356726531	2.06037844389796	2.3191689447551	2.49675173481633	1.58070371642857	1.94939817865306	2.33744012226531	2.82319485265306	2.04805028940816	2.49637902436735	2.21571106428571	1.72540643526531
PPIL6	2.1807061444898	1.72960984571429	1.87271133006122	2.18100164540816	2.22506123912245	2.19216434942857	2.19767059040816	2.22076540677551	1.94223823671429	2.46367713426531	2.28545219002041	2.14814384234694	2.22441047295918	2.1516113027551	2.12693377179592	2.6304319455102	2.22523494863265	1.85906192116327	1.92966240085714	2.40255508412245	2.92724477	1.61029212771429	2.13862683787755	2.23830699406122	1.78860745222449	2.21539753040816	2.33025858804082
SP1	7.55510384453061	8.34543483379592	7.36914480857143	5.54699276004082	8.06052999661224	7.88941762230612	7.22844949716327	6.51280571036735	7.15575013397959	8.21371581777551	6.71733738165306	5.69548939593878	6.12487354202041	6.43329459910204	6.51842055040816	6.48284491577551	6.04465242644898	7.85485432965306	8.092988499	7.15064797867347	6.7642180604898	7.74433810038775	7.61848952471429	7.30452266985714	7.09128889746939	6.61343339165306	6.78174172606122
C18orf25	3.19167419779592	3.09566918638776	3.31350692691837	3.66169618053061	3.20311873536735	3.23557529755102	3.30333331587755	3.76433692377551	3.52737057722449	3.27154733663265	3.38933463657143	3.88732432497959	3.69361730612245	3.45584971369388	3.94595533912245	3.37445066604082	3.62532461426531	3.1856521725102	3.60985598746939	3.25346380593878	3.70043724563265	2.55092036957143	3.44976368926531	4.04168550518367	3.734098411	3.77241861393878	3.52784059261224
METTL6	3.82118607840816	2.49185256840816	3.43391042136735	4.50294494193878	3.37040961765306	4.18808541812245	4.19274753997959	4.45285232909184	4.351443294	2.74071162034694	4.86765492755102	4.59837555353061	4.47471420618367	4.43615467987755	4.54579981083673	4.84929887785714	4.26590640436735	3.69370432838776	3.15667863344898	3.01337844191837	3.82083911887755	3.47508700310204	4.37438067130612	4.60045210246939	4.05216650977551	4.48024621673469	4.32380412253061
SGO1	1.74375324355102	1.5533173405102	1.86085939393878	2.16406019563265	1.96155801540816	1.99431914214286	2.69825045036735	2.57939544626531	2.24087629110204	1.92459672979592	2.28368666565306	2.49253622381633	2.50599485359184	2.71222968310204	3.17029976171429	2.87095825030612	2.42304927614286	1.91124133787755	2.25163465718367	2.57243392073469	2.62613727763265	1.96756387589796	2.54513960118367	2.75733867218367	2.4254365477551	2.29575035889796	1.96033096620408
B3GALNT2	2.67245614869388	2.67333999167347	2.09586316993878	2.19137587020408	3.05206739146939	2.9575102285102	2.50210878989796	2.8851620912449	3.22409281226531	3.91084500085714	2.55981576922449	2.64377349963265	2.55628705595918	2.46293760514286	2.56088143032653	2.51463818328571	2.23019024083673	2.07572349361224	2.68719431226531	1.97398436226531	1.97254525842857	3.26556634661224	2.80482913512245	3.044560922	2.17362145453061	2.42494195940816	2.20949736140816
CBR4	3.39582874806122	4.82765075197959	4.11906177922449	2.22197404002041	5.088500133	3.70743962965306	3.01679735881633	3.15330832116327	2.77805095665306	4.22299895885714	3.01739854797959	3.071616982	3.06787443610204	3.10875641220408	3.08089073195918	2.94955805606122	3.20088188806122	4.05616927453061	3.66534594877551	2.91869651030612	3.18090815265306	3.87812153442857	3.37538334332653	3.09541047385714	3.01751310720408	3.58851420930612	3.51736163516327
PIK3C2A	5.40088076779592	6.99921918220408	6.66371282310204	3.61714157204082	6.40584238612245	5.80455577536735	4.89331606702041	4.73265448026531	5.11358898071429	6.55291108369388	4.66034532634694	3.88511551742857	4.32465217738776	4.56223228681633	4.10867453671429	4.66741285179592	4.65080489657143	6.0174172794898	6.23718410595918	5.57185612259184	3.44265256926531	6.13379530520408	5.11515993253061	4.81473925787755	4.76031588510204	4.82468467406122	4.82514400889796
NLRX1	5.70400474842857	4.77779246389796	4.67294044104082	5.21132302222449	4.59011843320408	5.31287439581633	6.16967665989796	6.02413617383673	5.92849688802041	4.59966628232653	6.34934806422449	6.39536124467347	6.31885051395918	5.95720365495918	6.46492530702041	6.26939423344898	6.19272571679592	5.24796108367347	4.60992893165306	5.43565784897959	6.05420500159184	4.70828686926531	6.1869289295102	5.38421359670408	5.76593201483673	6.06166699863265	4.92764287432653
ZNF569	1.57240102191837	1.54286515414286	2.00136189612245	1.93830399595918	2.00856976579592	1.83763942644898	1.43013376342857	1.47497203459184	2.10283946853061	1.76636283110204	1.67397622940816	1.65331943197959	2.1263058404898	1.44460298126531	1.56972857095918	2.12111144677551	2.06935267946939	2.07826575408163	2.64867525991837	2.37498151693878	1.64871363104082	1.45460806628571	1.92712542638776	1.30804340965306	2.16573427242857	1.5239807322449	1.47055094204082
CCSAP	1.51460808018367	1.9676495517551	1.84602692188775	1.29586062234694	1.60725993179592	1.78442759402041	1.9666759684898	1.63367243459184	1.62206693612245	2.13948502761225	1.95726996161224	1.66870670753061	1.77498517818367	1.716979581	1.80048792328571	1.67634732372449	1.84272459169388	2.36034791161224	1.97434586161224	1.72189374606122	1.747864928	2.07931178835714	1.9594792714898	1.75543262432653	1.32593739244898	1.460232975	2.15141020028571
DUSP18	4.33892246814286	4.52030688710204	4.11275859008163	5.74714898256122	4.89998055838775	5.11227144261225	5.1044146354898	4.78192422210204	4.76175315544898	4.01003601904082	4.98925563487755	5.25456378802041	5.22929388038775	4.82109657514286	5.22400681887755	5.17253110220408	4.96190008571429	4.6742132204898	4.6938926152449	4.12612896412245	4.87728964063265	5.1166961917551	4.599109795	4.52641782895918	4.32193706295918	5.22772990020408	3.72263272269388
ZNF697	5.08964075457143	4.85002172969388	4.79455987379592	5.45415544104082	4.76809944881633	5.06757287104082	4.23618737285714	4.68581444714286	4.41917949163265	4.5611078064898	4.51564605095918	5.0813771734898	4.65326632406122	4.75361219908163	4.62888349420408	4.49612218616326	4.92801511438776	4.40577697014286	4.30313503873469	4.1793278564898	5.48205208685714	4.82276255793878	4.66468376022449	5.50076204128571	5.56508936061225	4.6226667135102	6.11083926606122
ZNF791	2.90939949069388	3.83735864383673	3.41730282008163	2.92960405277551	2.68761543597959	3.09145705967347	3.49948547359184	3.85451011406122	3.33594029518367	3.12372871238776	3.8784749315102	3.1968800132449	3.37191349261224	3.17717026306122	3.38961897159184	3.71076366202041	3.21650038897959	3.44635539204082	2.72798799202041	4.19681603954082	3.25956756622449	2.91968740593878	2.91333297377551	2.55618568493878	3.52530515761224	3.69349994420408	3.17832086002041
CHRM3	4.97464161759184	5.24820918653061	4.89364692981633	4.65373704226531	5.24459096767347	5.51414415808163	4.7832333032449	4.11573963283673	5.10965278020408	4.59196323738776	5.13009370110204	5.0484969267551	5.37244576332653	4.72273198522449	5.08911324488776	5.473011273	4.48607020967347	5.18461983255102	5.09647678889796	4.63504397189796	5.13519245326531	4.83667312167347	4.77840012342857	5.47709928971429	4.8880234882449	4.61963856718367	5.2267045462449
HTRA4	3.18601215626531	3.69876835973469	3.34634020242857	2.56820999377551	3.77450804536735	2.93877018216327	2.47826567338776	2.04576946616327	2.26225345465306	3.00809800826531	2.42003214471429	2.33689206071429	2.30627100718367	1.83688715181633	2.16693799367347	2.22784016665306	1.93358789108163	3.2445064932449	2.92956783135714	2.86649020810204	2.18369961502041	3.28948609046939	2.53952697612245	2.39552007567347	3.002165744	2.71943811785714	2.62180873663265
LINC00525	2.25313256655102	2.3483577245102	1.96910017081633	2.7043875155102	2.19659199791837	2.23570444716327	2.15333353240816	2.32905735755102	2.31457057689796	2.45398326373469	2.11365465687755	2.01024492342857	2.02277321661224	2.38843533391837	2.36087367491837	2.10128550546939	2.22800334738776	2.75685485640816	2.36126688136735	2.41379131632653	2.64254708120408	2.40228161912245	2.07616378457143	2.08291039283673	2.64621220928571	2.4503775854898	2.39972482726531
PRPF38A	7.33141667904082	6.9041380075102	6.81467595614286	7.1486586737551	6.97450273395918	7.34993149365306	7.1038806365102	6.81257788508163	7.28959834116327	7.42603467834694	6.75776036081633	6.60027469253061	6.77623736922449	6.52622117208163	6.84465679342857	6.34624620728571	6.71202500004082	6.75209844193878	6.60634217053061	7.283709105	6.73692596455102	6.5834752392449	7.18608611793878	7.59940461410204	6.63027402979592	6.65393551638776	7.34772162310204
FAM218A	1.38922709426531	1.92347492038776	1.60444257128571	1.82706973446939	1.55695707367347	1.46453483247959	1.48589484626531	2.06540622473469	1.45676981932653	2.03898461787755	1.53979429185714	1.68088506112245	1.59078299834694	1.70364639497959	1.67774748955102	1.83566548304082	1.87181619997959	1.88186355842857	1.61915958232653	2.66017537257143	1.42862817271429	1.88015868922449	1.48525814206122	1.64504251791837	1.33603024285714	1.57313390081633	2.06653581389796
RHEBL1	3.31637599395918	2.9222382024898	3.1393407027551	4.2279814742449	3.50288967842857	4.04381841593878	3.90006272455102	4.13560834727551	4.22778869706122	2.84942149916327	4.21830452002041	4.81082696010204	4.51277635332653	4.48477576620408	4.64567669520408	3.76106467565306	4.40789007508163	3.59692632153061	3.47027236634694	3.49649129095918	4.45259700567347	2.88985097632653	3.55014831536735	4.76098267308163	3.47237289814286	3.88531627326531	4.64317692959184
KCTD7	5.96238080171429	5.19314083391837	4.51167579512245	4.98061396853061	5.09877045734694	5.53308658042857	4.695805958	4.74822122846939	4.78461575987755	4.39825942612245	4.73562392806122	5.07149009255102	4.61953136587755	4.83807414836735	4.9786228772449	4.80036815412245	5.01268961212245	4.5964377484898	5.10488421904082	4.64372705402041	5.17179882228571	4.36149766318367	5.18861578012245	4.86939578526531	5.27745673063265	4.9504808432449	5.06861502208163
ZNF548	5.77833107820408	6.2146664774898	5.10419805404082	7.31805337216327	5.225847632	6.10110095708163	4.0134563499898	4.05606719512245	4.37063462742857	6.63893691383673	3.77605334953061	4.38463009867347	4.38841016969388	3.571263075	4.01137369971429	4.07274250606122	4.14504549644898	6.03657766671429	5.53420966077551	5.73513216532653	4.49442190414286	5.54087309285714	3.52619388957143	4.70789706616327	2.20687014053061	3.9121396884898	4.63249095981633
AMER2	5.00002392710204	4.19825603893878	4.77371399653061	4.98872280359184	4.22607404167347	5.02141052902041	4.59364020459184	4.41573198887755	4.44271630546939	4.42125526742857	4.70168464663265	5.10216203544898	4.76773253795918	4.63166902659184	5.04408511702041	4.60925623367347	5.16809656497959	4.76923961097959	4.33184209663265	4.76753971404082	4.63714044855102	4.87495441577551	4.50331086073469	5.09908580383673	4.91654785885714	4.39074590144898	4.72756869540816
RNF152	2.27280197514286	2.77351139469388	3.43255833095918	2.82484147340816	3.15189578534694	2.31786353677551	3.42602564353061	3.48324268834694	3.22181525059184	3.22485340565306	3.19976854428571	2.89721267781633	2.86922002144898	2.75742257832653	3.15000803671429	2.95437213477551	3.06905246469388	3.36139495008163	3.50794216932653	2.63730902102041	3.0254767564898	2.22907170859184	3.15715174720408	3.16775941540816	2.45779094289796	3.16515672406122	2.49617966677551
[truncated: 19,999 more rows]
