# Supplementary material for: Identification of optimal feature genes in patients with thyroid associated ophthalmopathy and their relationship with immune infiltration: a bioinformatics analysis
Source: Front Endocrinol (Lausanne). 2023 Oct 13;14:1203120. doi: 10.3389/fendo.2023.1203120 (PMC10611488; doi:10.3389/fendo.2023.1203120)
Supplement: Supplementary file 6 [file DataSheet_6.zip]

Archive with 9 entries (8 files):
- 6.ssGSEA/
- 6.ssGSEA/.Rhistory
- 6.ssGSEA/GSE58331-P.txt
- 6.ssGSEA/GSE58331.txt
- 6.ssGSEA/OFGs.txt
- 6.ssGSEA/cor.pdf
- 6.ssGSEA/h.all.v7.5.1.symbols.gmt
- 6.ssGSEA/ssGSEA.R
- 6.ssGSEA/ssgseaOut.txt
