# Supplementary material for: Identification of optimal feature genes in patients with thyroid associated ophthalmopathy and their relationship with immune infiltration: a bioinformatics analysis
Source: Front Endocrinol (Lausanne). 2023 Oct 13;14:1203120. doi: 10.3389/fendo.2023.1203120 (PMC10611488; doi:10.3389/fendo.2023.1203120)
Supplement: Supplementary file 6 [file DataSheet_6.zip › 6.ssGSEA/GSE58331-P.txt]

geneNames	GSM1407182	GSM1407183	GSM1407184	GSM1407185	GSM1407186	GSM1407187	GSM1407188	GSM1407189	GSM1407190	GSM1407191	GSM1407192	GSM1407193	GSM1407194	GSM1407197	GSM1407198	GSM1407201	GSM1407205	GSM1407207	GSM1407208	GSM1407209	GSM1407210	GSM1407211	GSM1407212	GSM1407213	GSM1407214	GSM1407215	GSM1407216
DDR1	4.964537721	5.308682908	5.308892738	6.322496309	5.45814701	5.155989745	4.13158066	4.040812404	4.381894923	5.785454288	4.43832925	4.3617396	4.079866345	4.214357396	4.283347536	4.683648358	4.680005692	6.300783296	5.116444884	5.794369061	5.394716832	4.673024906	5.021331098	4.38258048	5.106836912	4.477669719	4.713423647
RFC2	3.248707749	3.736766103	3.819565324	3.360016753	3.470367335	4.227148423	3.822888718	4.009783329	3.919505231	3.914201754	3.531460052	3.593509306	3.893621528	3.876620987	3.758625981	3.870867852	3.831818107	4.084496421	4.170687152	3.62423836	3.571167053	4.519604914	3.981522098	4.169685866	3.15689637	3.991654049	3.663779276
HSPA6	5.725311674	5.30264963	4.978622877	5.904519263	5.738111852	5.452241378	5.587247537	5.814394386	6.322496309	5.238213883	5.687203136	6.227689785	5.803653145	5.885152898	5.418139298	5.475159179	5.696070501	5.11298363	4.652658735	4.940802776	5.767794088	5.373369797	5.294038339	5.738879457	5.342515493	6.408863522	6.124337952
PAX8	5.972147618	5.296079905	5.728398901	6.663098228	5.669805898	5.88272138	6.031139654	5.972852057	5.584561111	5.405066492	5.654290573	6.568046854	6.058077696	5.815867305	5.966573453	5.663802124	5.917318177	5.058537198	5.474372047	5.67510217	5.807809186	5.618118208	5.552282469	5.978282458	5.757175149	5.560238353	5.705771231
GUCA1A	1.733578194	1.575553247	2.152259341	2.782487006	1.804469417	1.735352483	1.976578007	1.862405221	1.90842874	1.966869334	2.029493087	2.195340488	1.837820862	1.986101018	2.29180744	2.183516312	1.887673125	2.056488078	2.069839852	1.719344903	2.187969181	1.786409767	1.93178142	1.840500252	2.565213514	1.94544219	1.910115793
UBA7	6.246608111	5.706579331	5.807575537	5.664406535	5.510423916	6.213664589	6.186480634	6.026022134	5.920954665	5.538012388	6.020128336	6.442639353	6.039590388	6.361445869	6.091038131	5.870728015	6.049661487	5.483645805	5.558123046	5.992992028	6.25186373	5.590559299	5.615537332	4.860545288	5.356290149	6.420351792	5.276836024
THRA	7.366344755	6.450116043	6.918847389	5.988606476	6.820299486	6.826663531	6.040349373	6.167927832	6.111614623	6.660420524	6.197831746	5.88105564	6.140156677	6.382055629	5.494866649	6.468876299	6.02517791	6.83624871	6.723383713	6.703732954	6.897705726	6.232949365	6.894291908	6.902814634	6.397588291	5.837374836	7.0057343
PTPN21	6.244102918	5.94255314	5.936622798	5.718481873	6.223932423	5.936906883	5.671710174	5.981256378	5.543401165	5.811234595	5.685223279	5.394187015	5.396554446	5.195170427	5.323319769	5.680758531	5.636966526	5.944093857	5.663454525	5.838283186	6.375404462	6.033375143	5.379621025	4.64031911	5.617263566	5.765467958	5.457904979
CCL5	1.855184679	2.982562713	2.645161031	3.164899294	2.391861115	2.60666674	2.316369342	2.360970092	2.353643906	2.871140071	2.619483323	2.536593363	2.678591639	2.802576723	2.715484038	2.606460912	2.328702295	3.732334044	2.879614794	3.695571797	2.410246816	2.750610492	2.515565706	2.346062398	2.770956584	2.766451118	1.921189139
CYP2E1	2.686547643	2.867491674	2.530023411	3.443546206	2.66629148	2.369113084	2.762689278	2.540614267	2.694244494	2.968669284	2.32075937	2.584795159	2.518081088	2.331937345	2.763811	2.536108478	2.526056537	2.587422756	2.469602827	2.219694293	2.400125983	2.542699732	2.394801808	2.494959148	3.324767118	2.375601373	3.038724512
EPHB3	4.873570962	4.575692678	4.654776199	5.94472844	4.773927532	4.832487879	4.968048467	4.560088503	4.856757256	4.385226407	4.769370406	5.116318836	4.723359731	4.599336121	5.72380047	5.209548417	4.858370807	4.761394404	4.306255315	4.895321223	5.151944954	5.107637071	4.696226249	5.485023373	5.270868775	4.925758215	4.712394822
ESRRA	5.25041708	5.32861051	4.578569573	4.783967119	4.732824883	5.07729288	5.154107944	5.421432749	4.976394728	5.541140651	4.962106262	4.927754486	4.811945846	4.947240071	4.73303912	5.39217525	5.097939794	5.661655981	4.749047894	4.943073842	4.480246217	5.567742263	5.34655144	4.745938898	5.46650553	5.243601157	5.2634267
CYP2A6	5.131797487	4.712610222	4.477669719	5.412339007	4.678655865	5.026987167	4.802311116	5.179704853	4.921339658	4.810916271	5.277456731	5.655430774	5.323822882	5.19828718	5.704904212	4.915792312	5.182903488	4.023178779	4.645468007	4.656539182	5.610308481	4.217459816	4.974094311	5.250771461	5.524321401	4.922725445	5.535130673
SCARB1	6.208907869	6.103269848	6.567435425	5.827323263	5.933592124	6.545092095	7.021445548	6.967131706	6.523956139	5.975443758	6.468045241	6.14657263	6.493615714	6.587257667	6.364423641	6.857885117	6.446630947	6.27830366	5.401122323	5.842903847	5.904405133	6.394357219	7.086285535	5.959644665	5.888273531	6.949824295	6.113623058
TTLL12	5.152809549	4.808667769	5.174743441	5.79228491	5.317079827	5.305915076	5.012808815	5.166536906	4.619780802	5.430630711	4.722431873	5.187827151	4.992470695	4.889030187	5.013779928	5.095878941	5.02200631	4.221659224	4.309555866	5.177753806	4.898679275	5.369865504	5.295956903	5.232161359	6.20527736	4.90092227	4.828170363
WFDC2	3.44604632	3.339042698	3.948922687	5.057111975	3.714957108	3.909842917	3.963973433	3.731945591	3.894867657	3.019303007	4.22667233	4.874699101	4.091859796	4.137317144	4.219550715	3.994054716	4.366110727	3.726069705	3.788576436	3.405903909	4.671751134	3.837161263	4.446864755	4.378190124	4.931811135	4.191795302	3.927438416
MAPK1	2.244876244	2.718881588	1.999761716	2.58785991	2.645080514	2.249785077	2.46853677	2.536902805	2.036862929	2.769372627	1.997525879	1.854307636	1.983378687	2.082521296	2.616014271	2.143525106	2.188431827	2.645929666	2.360433376	2.625653184	1.693946154	2.752707396	2.087295786	2.764204453	2.341547216	1.997456323	2.653787756
ADAM32	2.401470141	2.158224148	2.578861341	2.078265754	2.322557944	2.349790381	2.122875685	2.69148252	2.10031242	2.070022251	2.622069502	2.446095147	2.714435895	2.38782786	2.513127474	2.396091665	2.990046372	1.822127025	2.177196125	2.378906274	2.03175382	2.12630584	2.46071032	2.34872581	2.265890128	2.693322455	2.038984618
SPATA17	2.328465642	2.17927438	2.423887158	2.463114826	2.510102292	2.178436869	2.700982141	2.644902851	2.503719649	2.235362114	2.37653508	2.765892433	2.673546549	2.43216008	2.682753683	2.735160082	2.694103158	2.028271017	1.90454436	2.236647388	2.925179209	2.079311788	2.016630689	2.823445597	2.128720361	2.669952552	2.67190428
PRR22	6.176615377	4.872543694	5.210793958	6.88685928	4.980337034	5.735748474	5.739330962	5.941629054	5.921359732	4.109115115	6.031139654	6.647469438	6.285728682	5.926703009	6.336116696	5.964439633	6.401069022	5.015337697	4.887402262	5.840610472	6.277109047	4.967202019	5.570955801	6.530973719	5.869129532	6.05375534	6.166876985
PXK	6.371562395	6.594760803	5.95634706	6.061342482	6.437638655	6.636975001	5.882087469	5.742230814	5.660151945	6.614195624	5.540191562	4.905814448	5.275380936	5.470985945	5.198495281	5.594575733	5.456154885	6.06518512	5.920954665	5.830116207	5.593178852	6.541651459	5.34474239	3.390810783	4.479299401	5.785980816	4.486805659
VPS18	4.47105668	4.613881023	4.138172506	6.240288172	4.76636525	5.191768995	5.195348375	5.535887109	5.523755331	4.96047998	5.588100408	5.894367941	5.36994694	5.399277934	5.294632883	5.183020344	5.489020612	5.043100908	4.639131908	4.680887039	5.352418081	5.276944037	5.17569321	4.880752193	4.366618723	5.246052406	4.27864198
MSANTD3	3.768651432	3.970685805	4.073977231	4.424627629	5.108068967	3.48759325	3.925262803	3.894587559	4.217213447	4.926633466	3.584428027	3.670090968	3.74613814	3.777437114	3.695150297	3.76172257	3.552044926	5.075354954	5.1546922	3.879040674	4.07721944	5.332716017	3.904476113	4.014010092	3.37548219	4.000292546	3.835489863
SLC46A1	4.164120312	5.079281328	3.606173704	3.408118281	4.498853351	4.661130834	4.409271785	4.278008825	4.325976143	4.305344584	4.19424877	3.626646198	3.967782445	4.412344021	3.977142642	4.3267144	3.941119003	4.645742887	4.390257458	4.073606597	3.827027208	4.772658319	4.256624561	4.423652427	4.227383795	4.852515126	2.829713442
TIMD4	2.057229562	2.293242908	2.987099551	2.823445597	2.711888147	1.977954548	2.045228353	1.894828914	2.024307233	2.110502922	1.980046971	2.619951187	2.14933703	1.882964897	2.379987435	2.040103279	2.534677798	2.60305056	2.064064005	2.758071155	2.367697957	5.101180274	2.59222609	1.690361236	3.162976463	3.574853872	1.760887247
SLC39A5	5.413559104	4.212071499	4.837001545	6.097897253	4.822307197	4.86190826	5.156855852	5.593565277	5.221588579	4.53612937	5.067386928	5.78423997	5.727650785	5.507537905	5.795386273	5.085485054	5.62847103	4.826492333	4.467140162	5.229527083	5.486085047	5.182772715	5.386303367	5.340805541	5.469588106	5.425770419	6.009290119
ATP6V1E2	4.502394438	4.444628405	3.359842391	5.122087937	3.477744327	3.985088791	4.203055226	4.015776644	3.817626359	3.34595668	3.887324325	4.573580604	3.964279847	4.400517332	4.298417335	4.417682033	4.225292062	4.205191439	3.501142087	4.483217359	4.470815119	4.23105638	3.911436754	4.047629835	3.986412149	3.931066089	4.191171769
AFG3L1P	2.364537555	4.28789635	2.876247709	2.410515564	3.077834584	2.902135217	2.577890511	2.675745256	2.738010255	3.335553987	2.538396203	2.250166629	2.173250129	2.641559728	2.390825575	2.975921073	2.300458127	2.816192781	2.767453436	2.669390388	2.229840002	2.914196644	2.765629245	2.564438677	2.187392755	2.549675829	3.481413149
CILP2	2.562907797	2.350446864	3.739962398	3.821413433	2.814605365	3.290874483	3.639038796	3.500698172	3.23183129	3.395317904	3.553457685	3.352784174	3.347884516	3.430376127	2.993127253	3.449948579	3.141347745	5.908508277	5.752593293	5.473390184	5.624485232	3.09770832	3.662619205	3.015232294	2.80516366	3.589136413	2.86317045
PIGX	2.245547242	2.859306544	3.339311997	2.546130282	2.761583957	2.600883166	2.693753671	2.181001645	2.146892095	3.296805841	2.003422487	1.713477784	2.061419691	2.355838772	2.292953328	2.618297629	2.273931652	4.078986107	4.738908693	5.364525929	2.3568748	3.294076813	3.729895165	3.194777646	2.588403984	2.327749458	1.794105125
TMEM196	3.512699139	2.878051325	2.618464362	4.499654433	3.679714997	3.241367456	4.259180963	4.245175616	3.435851088	3.713210285	4.325161572	4.606988602	4.535350007	4.090319848	4.410660663	3.858894731	3.895065952	3.005095274	3.049842951	3.559149144	3.402401019	2.987184228	3.796819314	4.192395866	3.967006432	3.76659863	5.084614481
SLC39A13	7.580867622	6.615503095	6.521772341	7.636258194	6.654213211	7.690004728	6.791017373	7.052561325	7.059857409	6.224404729	6.783562971	6.84287132	7.159773566	6.756806696	7.094229587	6.589550447	7.023708021	6.896116973	6.214837025	6.709382311	7.500350048	6.655321074	6.977963479	6.647666703	7.077102081	7.142259613	7.315725973
BEST4	3.664028583	2.707950077	3.194777646	3.624726748	3.33647318	2.932803552	3.800051847	3.668956402	3.448467399	2.918804812	3.694396396	4.021353735	3.380467158	3.440436947	3.801525942	3.529352432	3.606882499	2.913513887	3.502809782	3.213232825	4.115562428	3.437265121	3.836911461	3.747772881	3.340865389	3.576746072	4.531390513
AK9	5.433020336	5.910011758	5.871376919	4.373281342	5.356670445	5.293612047	5.080473756	4.652200809	5.055211042	5.452136127	4.67950578	5.183160246	4.803491914	4.825557651	4.93975689	4.606898535	4.413340423	5.075998743	5.583627722	5.551783314	5.056411584	5.334970486	4.593788763	4.108297249	4.572054022	4.613881023	4.949929703
CORO6	4.803595812	5.588613324	4.458361005	5.635620824	4.966046526	4.996190182	5.034636649	5.199581531	5.371636706	5.215617456	5.330899196	5.39011448	4.852804259	5.195260098	5.317351475	5.676374565	5.229645096	4.61054663	4.510468963	4.680645838	4.620104902	4.078986107	4.727200476	4.376131117	5.506504689	5.164590002	4.725691197
TMEM106A	7.095559013	7.294751212	7.187685654	4.098669808	7.379518294	6.802451571	5.574600751	5.785524113	5.34882736	6.382555167	5.843023659	4.501379148	5.665515914	5.691314743	4.845840037	5.709550845	5.008562395	7.007983229	7.047925767	6.881580596	5.708440257	7.009183838	6.216122085	4.464947282	6.270897265	6.043017104	5.867641848
ALG10	3.44604632	4.19533453	3.347884516	3.713127229	4.447266858	3.382407927	2.908436386	3.236291286	2.994898662	3.860018565	2.934148825	2.581765882	2.865843713	2.873959823	2.861583638	3.030850732	2.864243728	3.073604752	3.72374504	3.51228928	3.057280829	3.452936969	3.630245	3.090743482	4.011156669	3.287690438	3.350997169
TTC39C	4.29589965	5.27896025	5.054129307	5.258161957	4.983810944	4.345084806	4.607182987	4.802672204	4.140073748	5.399664533	4.585024969	3.996291647	4.451035772	4.584811416	4.812655275	4.744235424	4.57611774	4.445829252	4.426018995	4.106441786	3.206953327	6.083883805	4.48567413	4.030702376	4.806883855	4.193508882	4.186140331
NEXN	3.164188442	5.976477513	5.138571141	2.189266898	6.077834038	4.922531554	3.860267099	3.358449974	5.623490068	6.754322466	3.742524306	2.996573226	2.819792321	3.744982108	3.019205354	2.754623436	3.742911161	5.782744178	5.762257718	4.802447318	3.315869562	4.863952704	4.458361005	3.728286015	3.102985126	3.404972181	3.56619738
C15orf40	3.005357137	5.04942259	4.033161477	2.568798457	3.997787388	3.850485481	3.264585171	2.374188519	2.90803302	4.669682984	3.124756927	2.408867379	2.961763425	3.131608111	2.684550888	3.187454652	2.584883439	3.322349842	4.628696299	3.591453689	3.180908153	4.632945004	2.519325665	3.0562583	2.418729353	3.21402654	2.920985941
RAX2	7.154755819	5.698620389	6.389981372	7.708463514	6.027319401	6.982877907	6.544866558	6.754885136	6.340598326	6.230761687	6.951024006	7.376091015	7.019141328	6.653935516	7.078461645	6.513968313	6.87975853	6.025283893	6.145563039	6.730269085	7.252268194	5.953332602	6.998922812	7.343506554	7.721451853	6.822692122	7.133101771
MFAP3	2.865301003	2.419751529	2.949669074	3.141279536	3.849484178	2.759452296	3.115304666	3.102421275	3.001277154	4.448818822	2.858313723	2.416215115	3.149008416	2.698589806	2.866384439	2.816192781	2.581685721	3.507826512	3.764234352	2.407511605	2.854238583	3.644889107	3.123443077	2.46853677	3.110529241	2.916535346	2.613979952
EYA3	2.337545335	2.991915794	2.607946524	2.45235076	3.024808279	2.863377014	2.468870056	3.288114484	2.864828191	3.498479775	2.789864805	2.876058776	2.758162889	2.7498655	3.048389924	3.276670067	3.091641469	2.139675101	2.621243551	2.099032114	2.543980638	2.938053226	2.900449659	2.815239753	3.088940533	2.910753933	2.464041095
GIMAP1	4.474299219	4.622865637	3.658561559	5.25874302	3.991559385	4.690230023	4.562232287	4.541620257	4.40010151	3.62786313	4.387056478	4.892607656	4.622576743	4.692968672	4.955787973	4.702869561	4.988788017	3.655183493	3.133916405	4.179899441	4.946480508	3.975080529	4.366804258	4.767892074	4.903918858	4.820131004	5.196362887
KLK8	3.758759848	2.607449646	3.542180651	4.643397223	3.537447863	3.299127963	3.422088678	3.383393926	3.410860152	2.491065914	3.577346537	4.111296947	3.683570396	3.798567411	4.098780486	3.646001942	3.70743963	3.271055482	3.563883705	3.894341851	4.505828087	3.24459488	3.611183174	3.60815857	4.095199659	3.39177016	3.953393844
CCDC65	2.547345405	2.834374738	2.22571504	4.412059246	2.567780459	2.312406263	2.658718533	2.522182459	2.492128404	3.091800425	2.702274616	2.4563516	2.546326738	2.678376605	3.474195846	2.675543949	2.754333531	3.215700351	2.883637807	2.350962337	3.130671945	2.323048824	2.787414189	4.158601824	2.266080099	2.606958044	2.826528283
PABIR3	1.963374635	1.586273775	1.725816091	1.219178863	1.701750837	1.387475524	1.467054076	1.475809559	1.477098081	1.531232873	1.521715	1.447788319	1.193082483	1.303127564	1.491586164	1.612290215	1.263069397	1.249181312	1.655053794	1.741439034	1.89166626	1.191883359	1.229937655	1.710620175	1.319057693	1.43641424	1.79401872
CFAP53	1.936680562	1.970444219	2.155146581	2.540384741	1.928410751	2.581320809	1.713146856	1.566984016	1.80548435	1.959758341	2.078168494	2.181196895	2.147285417	1.777788498	1.996045749	1.664437398	1.556027235	1.901279736	2.382144773	1.683172002	1.90004733	1.427296084	2.0354038	2.121903745	2.297520335	1.803659987	2.572530274
ARMCX4	2.261514102	3.426244036	1.836379438	1.877958696	2.025580385	2.381455954	2.104092484	2.099453959	2.456613028	2.43661862	2.288206854	2.139975205	2.150211673	2.070566988	2.543223873	1.954724151	2.032554397	1.865771874	2.842631796	2.351912736	1.632878728	2.079311788	1.602978182	2.120314146	2.967592077	1.998139171	2.141708257
RBBP6	2.679540859	3.276068747	3.427120221	2.455120874	2.824841473	3.081102437	2.339377564	2.278594808	2.93944266	4.075370404	2.310952482	1.459061352	1.801609465	1.844821001	1.985103709	1.826071901	2.057865754	3.140389515	3.369934381	2.893325184	1.98300968	3.307515502	2.063989871	1.627823964	2.313100781	2.045685336	1.595340384
CENPBD1P	1.580197858	2.928117307	2.525046742	2.646952032	2.817906979	1.763799228	2.481548462	2.121010124	2.437592518	2.246718641	2.044490637	2.238306994	2.209873499	2.381504815	2.270473027	1.994263417	2.067103711	2.340833578	2.26056808	2.22197404	1.684600291	3.23386989	2.251998315	2.660614371	1.892154524	2.446683611	1.740614368
TRIOBP	6.256617168	4.88552566	5.587615234	6.382240494	5.640958545	6.034329767	6.101100957	5.998256834	5.874373103	4.991399393	6.232619827	6.454300795	5.995984948	6.136483636	6.315025068	5.771178097	6.24916762	5.318505923	5.289786427	5.681530653	6.726986082	4.963081541	6.036186857	6.064139059	6.486080416	5.945710528	6.910358735
CATSPER1	2.846383925	3.320015712	3.194891225	2.775737013	2.586785592	3.09145706	2.875302939	3.306737808	3.047719228	3.307327567	3.149832451	3.615422464	3.310742526	3.66746798	3.557890731	2.895334624	3.389710325	2.959298572	2.949181455	2.501663273	2.863377014	2.539352967	2.651619548	3.617410331	3.060288909	3.047624279	5.090443139
HOXD4	5.793030227	5.529001462	5.638812506	5.090778362	5.523651943	5.942293237	4.979051092	4.964240346	5.054993243	5.325649345	5.188955772	5.527693652	5.101739439	5.29658612	5.335399547	4.643526481	5.223422393	4.933286114	4.991399393	4.473618996	5.199828985	4.404197508	5.57865684	5.1062891	5.196362887	5.121255699	5.773563002
GSC	4.489794085	4.622955882	4.290059938	4.881014083	4.432807525	4.995571016	5.791114338	5.552041809	5.100180741	4.222998959	5.975258945	6.060153872	5.926703009	5.859753685	6.168339244	5.681788089	6.054990075	4.011762102	3.973647983	4.851441601	5.73750737	4.428879054	5.274831085	5.384213597	2.91715783	5.523843573	5.139596556
SP7	2.708153908	2.698337168	2.829618644	4.567191645	2.576531101	3.024992417	3.115116501	3.084415281	3.021062271	2.939088866	3.264256952	3.521487025	3.455754356	3.491260469	3.067508648	3.356769152	3.083721194	3.454523163	2.783210581	3.428730225	3.274137655	3.459705971	3.569186914	3.340145222	3.32216052	2.759360899	3.180804169
PDE7A	4.223268672	3.849356988	4.290514112	5.191490371	4.020212959	5.068615022	4.309307279	4.602892712	4.22103487	4.523215722	4.605181072	4.496870636	4.506786143	4.149100649	4.566469191	4.392013276	4.253399091	4.310570296	3.874918009	4.244880699	4.817957761	4.361971705	4.921884339	5.032503854	4.667412852	4.436423134	4.526125119
CNOT7	3.467125433	3.58347886	2.58506894	4.141529818	2.954277559	3.241367456	2.369940708	2.473856878	2.694244494	3.433690798	2.538396203	1.787380177	2.312225853	2.122902821	2.05573894	2.2193349	2.209417058	3.223502966	2.740793782	3.195081888	2.019504638	3.501425754	2.195137663	2.395520076	2.174642461	2.490978305	2.163691936
CRYZL1	2.538117872	3.644985857	2.278996957	2.852462589	3.11900482	2.705856455	2.55636055	2.374188519	2.641935191	3.498205927	2.579158548	2.242715968	2.264390845	2.696971412	2.435082837	2.4374027	2.411589362	2.988069539	3.113883587	3.552508857	2.428262625	2.873434974	2.678232679	3.240997394	2.312583407	2.449663481	1.991448562
PRSS33	4.252875096	3.428730225	4.277530975	5.026546987	4.292839829	4.456129266	4.03470204	3.945148769	4.036969145	4.394342949	4.24055594	4.646695122	3.966801358	3.958066741	4.554827823	3.756956061	4.052521583	4.19322942	4.648165431	4.152420904	4.754627805	4.301848203	4.072641778	5.112874671	4.830126177	4.167595645	4.684891774
CBARP	3.983760447	3.832870454	3.304384363	5.219869136	3.521611762	3.833405368	4.365520774	4.135608347	4.647288624	4.580995758	4.648165431	5.259719504	4.80710584	4.675022769	5.139485299	4.188371321	4.303433633	2.926511967	2.888816204	3.387499599	4.462054047	3.708208528	3.653313777	5.03165682	4.941527327	4.089355124	5.100501274
MCMDC2	1.719233653	1.729609846	2.011780624	1.867354947	1.551793864	1.635736742	1.607408323	1.669760253	1.965356566	1.420117502	1.790339733	1.822233876	1.858769374	1.728407889	1.67672773	1.592910856	1.941097717	1.725147355	1.690361236	1.753895752	1.942607937	2.036241589	1.660171253	1.760365016	1.434290508	1.45766483	1.554602103
TIRAP	2.690364349	3.342581303	3.344444478	2.399826801	3.16021991	2.914901891	2.423049276	1.969778868	1.843950484	4.099287383	1.826260004	1.879778174	2.042855675	1.883435228	2.105429456	2.71252314	2.541086237	4.405990383	4.017556115	3.635839409	3.044074525	2.891124591	2.580616953	2.543795158	1.726982158	2.391371089	2.416215115
LEAP2	2.717093433	2.460438337	3.085314297	4.116244655	2.823650419	3.383588048	2.777110621	2.944551871	2.763811	3.431475719	2.588052988	3.200482411	2.725137476	2.672456149	2.646212209	2.835436057	2.704387516	2.789106633	2.388435334	3.400466786	2.836822641	3.021251176	2.765629245	1.832090111	3.530457944	2.77951199	3.157282329
MSI2	5.0685171	5.445119606	5.559365805	3.606057319	5.038747943	5.062268727	5.6017237	5.213579138	5.723932123	5.555060462	5.432780065	4.65565886	4.595665193	4.525727698	4.917041279	5.582413636	5.252454604	5.511394848	5.455806536	5.445747512	5.599738156	5.530663776	4.663604954	4.62920764	4.455348432	5.591103121	5.164978396
SCIN	1.543580509	1.505755832	1.428410486	1.419978708	1.941484665	1.533057625	1.909338967	2.290843197	1.909039514	1.670259851	2.672277143	2.138626838	1.984495255	2.198061412	1.490233865	1.961028706	1.899161863	1.635697231	2.544551633	3.08885072	1.908333514	2.499399442	3.580034107	2.470590742	1.352369206	2.366059162	1.484555888
CTCFL	1.891870071	1.589289666	1.393664717	1.694257442	1.784084171	1.450422363	1.259502589	1.532503385	1.76775923	1.668296584	1.644516801	1.794507565	1.757809035	1.503273288	1.32959457	1.74486368	1.782325307	1.911241338	1.681270571	1.121690545	1.566442237	1.502378632	1.549099798	1.934457726	2.943078675	1.430888587	1.532146
C4orf33	3.776265313	3.661130091	3.427682609	2.852125147	4.281874236	3.65800816	3.361100237	3.501032794	3.080796914	4.028684958	3.438800259	3.363378177	3.090658778	3.188963219	3.03352098	3.141678046	3.031720662	3.43974949	3.54498468	3.896575938	2.438203571	4.632126497	3.247330043	2.944632692	4.041363796	3.190367653	3.399826111
ZNF333	3.151241212	3.556354388	2.260381455	2.76737179	3.28042171	2.524957575	2.662639331	2.290403133	2.664024981	3.220848624	2.255544503	1.72247769	2.401906761	2.439844908	2.240416089	2.261699471	2.153446858	2.639429252	3.636939339	2.696553458	1.856859528	3.631396918	2.66561527	2.67431373	2.09799896	2.490004605	2.019276602
TVP23C	5.634005471	4.930797537	4.865295281	6.2805	5.544107674	5.040642998	5.504099925	5.407792578	5.240687322	5.479622019	5.52303612	6.194054654	5.597194524	5.495815922	5.497424195	5.017071359	5.69234217	4.959514845	5.21598943	5.356763582	5.757175149	4.917041279	5.554872986	5.811234595	5.767959044	5.519001759	5.270971422
RDH10	6.200889804	6.752690063	6.865434965	5.420911997	7.164406001	6.548553126	5.752321528	6.429119968	6.035390746	7.085168018	5.677505664	4.917511286	5.891357862	4.684460348	4.885188788	5.835535827	5.729158301	4.44051579	4.721597294	3.726715643	4.058840525	6.79720723	5.273499595	4.49631484	5.180046767	5.782132397	2.3007571
SRSF12	2.824307833	2.750961315	2.762510386	3.386650848	2.749194791	2.813999928	3.045666841	3.12199588	2.488955141	2.543223873	3.169223404	3.272959686	3.284857258	2.798078509	3.026821433	3.076217865	2.85004577	2.849312172	2.862386143	2.631307897	3.0966691	3.011103841	3.220589022	2.996913607	2.626743954	3.060475052	3.335742777
GARIN4	7.257728845	6.05789818	6.857619923	8.37725034	6.890819665	7.398631629	6.5100196	6.157174365	6.290491982	6.075800324	6.498438191	7.246475522	6.889473495	6.18389047	6.496895062	6.088783914	6.346389811	6.14717664	6.308506341	6.471529147	7.167231729	5.942845247	6.88976414	7.025552997	7.989586368	6.310407046	7.304865859
GAPT	1.938963622	1.335298937	2.211200663	1.927403326	2.214211908	2.01880192	1.439019063	1.760963892	1.529695856	1.686588979	1.506778064	1.522264223	1.326228893	1.649946642	1.347776951	1.522405681	1.505525999	3.499175635	2.576961358	3.304846803	1.946056716	2.192266825	1.999253474	1.734953482	1.688569971	1.667409395	1.461857296
SCUBE1	6.506807631	4.475105638	5.31981077	6.951650547	5.39552415	6.124055184	5.604193473	5.510994508	5.126794297	5.281882708	6.267661571	6.032876359	6.214972398	5.539621028	6.34299222	7.055499704	5.71211923	4.987736312	5.333481202	5.375647292	6.111467036	4.988626436	5.894367941	6.789062215	6.597815553	5.354144042	6.4623829
ERICH5	1.719233653	1.617275422	1.834850198	1.722800534	2.402381155	1.953469402	2.108459802	2.40505285	2.399342709	2.432799144	2.38376709	2.622281938	2.285545322	2.276688571	2.479518314	2.339741433	2.708817236	2.517554807	2.415105041	3.031531682	3.065103905	1.909834141	2.21111979	3.17832086	3.240997394	2.298924699	2.019915132
CCDC185	4.854154678	3.907378485	4.526026739	5.454155441	4.89777552	4.108930895	4.784719854	4.409447964	4.733631825	3.602494664	4.887550614	5.529748163	5.155278008	4.608596895	5.180981651	4.934411976	5.051345943	3.793041203	4.297173312	4.521942776	5.166893929	4.200814378	4.981777188	4.962019626	4.091932335	4.595226406	5.305143474
ENTHD1	1.581645905	1.014513339	1.427560262	1.888898543	1.373061731	1.464534832	1.64065317	1.430451624	1.494803197	1.113818376	1.492015279	1.946665931	1.603877267	1.587041792	1.532795715	1.770898983	1.499438058	1.248287344	1.264575943	1.270953371	1.952609966	1.213969451	1.546508712	1.631226808	1.688131642	1.62647684	1.631036687
TSSK3	5.444610023	3.95062374	4.773465965	5.617036116	4.26813021	5.176326224	4.916547859	5.301663966	4.814411588	4.434424907	4.549979502	5.941154777	5.211066294	4.99979304	5.145345079	4.817742781	5.397229247	4.172691122	4.321838194	4.350377175	5.402475216	4.648259503	5.367349187	5.103132622	5.833531648	5.112056212	4.650352695
WFDC6	3.846501124	3.166627385	3.873761573	3.937382207	3.831623695	3.775378223	3.771584346	3.824056001	3.710570499	3.282934896	4.02367007	3.833032379	3.918933467	3.844265473	4.119449553	3.727077706	4.315448869	3.819357847	3.459002364	4.613999699	4.630599176	4.018085187	3.620370532	4.134010741	4.209010916	3.88862931	4.514572575
CLEC12A	4.328615689	3.276576359	3.720507659	5.129469092	3.951297622	4.373548855	4.345569152	3.702673305	4.507152277	4.001371797	4.583161435	4.538578087	4.224783095	4.170736433	4.306815506	4.685551133	3.876044844	4.159508955	3.145042998	3.829592166	4.188895985	3.319059505	4.896593411	4.407795751	4.561715531	4.216632218	5.100501274
BRF1	4.703675476	5.647067749	4.896593411	4.503127855	4.76121112	5.605644285	5.122858395	5.691314743	5.567502023	5.666176589	5.26142671	5.246052406	5.043672418	5.004226453	4.666926003	5.194739275	5.231821653	5.186021554	4.030250137	4.241667136	4.815325783	4.843023873	5.060840793	4.520865773	4.80449194	5.339346975	4.638928035
TMEM266	4.279717983	3.841195494	3.784531541	4.790211465	3.881943678	3.560484995	3.932640888	3.940086901	4.020696518	3.157151747	4.041363796	4.243901935	3.555619368	4.057659938	4.063524152	3.829685661	4.017318619	4.159058991	3.709186164	3.546672532	4.031854116	3.672746051	4.041874609	3.718023421	3.96348174	3.79206596	4.243800878
CALML6	4.160402811	2.844510273	3.174871753	4.80449194	3.965910766	4.107572826	3.658374786	4.250262851	3.940221231	3.302732364	4.564038295	4.456673554	4.432498002	3.880036471	4.410660663	4.092459044	4.265906404	4.340120767	3.398294403	4.643271477	4.412059246	2.424385672	4.553571375	4.347105188	5.17867352	3.840559446	4.567133766
NLRP5	3.399567769	2.070475418	3.096834242	2.517801469	2.812857365	3.28068534	2.854164233	2.916758323	2.963255951	1.946011475	3.284396407	3.376817185	3.257208933	3.348641919	3.161274546	3.194998064	3.220404846	2.772863085	2.876058776	3.283225977	3.3759942	2.804552058	2.912790485	2.926511967	2.806369493	3.27197471	2.850392507
ODF4	2.494275174	2.232485864	2.689102309	3.447422381	2.487119412	2.866945477	2.701970955	2.689786169	2.757225443	3.10276916	2.402824869	2.588724292	2.606146715	2.335435073	2.838162216	2.616907551	3.087187198	2.592439865	2.358049706	3.081286645	2.638232923	2.442394092	2.681020948	2.192697088	3.587378455	2.601321315	3.276367913
CLEC4F	4.663203623	3.933060425	4.281038602	3.875291368	3.828244792	4.38258048	4.029437896	3.955605774	4.115824244	3.660067406	3.669392607	3.962679401	4.097918822	4.44184583	4.056370984	4.056067195	4.016899619	4.372517539	3.90354609	3.969233674	5.075998743	3.653963632	3.297884492	3.984504723	3.745084474	3.979939216	4.107828133
WFDC9	4.020412308	3.199488348	3.355722502	3.776454473	3.610575223	3.354404307	3.582050323	3.42139999	3.746384354	3.644414293	3.597016033	4.073696511	3.973838912	3.420837773	4.036367395	3.893859493	3.519552886	3.615324814	2.806056934	3.0752204	3.952237619	3.801525942	3.863445582	4.423652427	4.627963331	3.697309884	3.802717636
NEDD1	2.896815895	4.138816612	3.982809064	1.711958485	3.682421499	2.848239889	3.041352292	3.28262744	3.104767914	3.920807688	2.947510147	2.644138038	2.896647044	3.046794338	2.936633949	3.166714496	2.804829135	3.259829785	3.190163949	3.346437608	2.612249859	4.167691226	3.270347573	3.410959344	2.322783681	2.895334624	2.418623965
TTLL10	4.182330264	4.010684576	3.917765712	4.360600141	3.894752688	4.210552772	3.977459287	3.700931537	3.793133777	3.815956393	4.612673467	4.383318929	4.102768103	4.039569798	4.271255726	4.051012752	4.560426735	4.341156041	4.249807526	4.028684958	4.427264799	3.997949656	4.64317693	4.85814952	4.023973355	3.915956205	5.178310664
CALR3	3.931338476	3.516708761	3.922595231	4.184466881	3.881943678	3.510233498	3.656508176	3.62410732	3.64425369	3.053803142	3.646396795	4.29589965	3.97286184	3.63130451	3.852940846	3.381473921	3.652435237	3.282491333	3.161462289	3.41368589	3.938047466	3.251078684	3.780512385	3.965910766	3.793133777	3.433494197	3.356302227
ZNF22-AS1	3.821186078	3.73939453	3.6498329	4.538241562	4.071938623	4.246317213	3.646701338	3.419394228	3.39856767	3.989754776	3.54854251	4.008321907	3.779116463	3.816332907	3.711823118	3.470070103	3.801427996	4.474206614	4.081170147	3.55273419	4.700957372	3.966908283	3.33334359	3.820146345	2.885789094	3.447914371	3.90103268
ETV3	4.095079949	4.815831056	4.98786138	4.373281342	4.281679976	4.448818822	4.043524866	3.95849607	4.936772721	5.785980816	4.401010032	3.635931298	3.75035248	3.167087085	3.096834242	3.630850803	3.143946182	4.406104774	3.988235934	3.425853839	2.810516212	5.13094686	4.05561833	2.33271215	2.964228417	3.188490782	3.096016726
KLHL10	3.130984052	1.542734373	2.330754081	4.067868203	2.507044961	2.96807101	3.311580486	3.363689639	3.622354608	2.285179473	3.631128044	4.144601361	4.13721823	3.870441257	3.598267833	3.593148749	3.179286624	2.146674856	2.702486262	3.128920254	2.157715202	2.394801808	3.950555621	2.623241355	3.332477174	3.388247683	3.175942948
TM2D3	3.639860197	4.833002821	5.453915227	3.600839542	5.34277337	5.089181214	3.892827479	3.429421943	3.954379001	5.514984746	3.245620052	2.156874436	3.292414889	3.353801252	2.761763125	4.35808753	3.914727396	5.254922925	6.208561068	5.585742017	3.658926733	4.641776131	4.563826218	3.372129119	3.322454224	3.860267099	3.501239926
ZNF485	1.603758897	1.468062161	1.481148701	1.731414932	1.456491429	1.331472126	1.24388152	1.228963848	1.49639201	1.504182728	1.196535824	1.244573047	1.298355487	1.481886232	1.38309726	1.288793062	1.128660998	1.324052683	1.606061188	1.621705731	1.354728453	1.337290923	1.781751932	1.934457726	1.258653927	1.248546008	1.748769553
WDR17	2.14056013	1.840906467	1.429369672	1.711129816	2.01880192	1.961558015	1.587958381	2.023163703	1.905702535	1.722297762	1.643833752	2.190021142	1.655595042	1.767091552	1.572295686	2.167290267	1.821393354	1.880603053	1.219903388	1.783838277	1.395171784	1.458184397	1.548637207	1.570967904	2.324761819	1.68625978	3.157282329
MFSD6L	5.678667403	4.173727523	4.924009377	6.644925459	4.327934403	5.423473616	5.581464311	5.742230814	5.486546404	4.213839078	6.17565065	6.231441795	6.029557744	5.899734771	5.81162425	5.709691093	5.75400514	4.733140117	4.519604914	5.4512841	6.060569532	4.73265448	5.345362349	6.360025835	6.057755937	5.940860793	5.647176405
CDH23	5.191099878	4.853701613	4.838539369	5.877084023	5.09921588	5.758794264	5.588484676	5.680758531	5.869242648	5.193140834	5.85334259	5.892070614	5.668055418	5.646664441	5.555060462	5.727553857	5.561144441	5.172145855	5.542997781	5.063215077	5.78121569	4.977948	5.595793771	5.421033008	6.052627534	5.736685327	5.334970486
ANKAR	2.148524096	2.206870141	1.737931628	2.445618474	2.404932641	2.284909899	1.708323123	1.602654535	1.809401635	2.599703468	1.994986581	1.818777178	1.676399396	1.86599422	1.631036687	1.983488182	2.14094527	2.010244923	1.951422443	1.602868668	1.955177016	2.361696384	1.825975713	2.887496753	2.790322371	1.996303397	1.827543391
MEGF11	1.52535312	2.213750752	1.713374058	2.311232161	1.814622625	1.958167438	2.119678491	1.882373294	1.732719914	1.641375165	2.421536444	2.5063036	1.826260004	1.694919028	2.072382871	2.054899702	2.113396808	2.129668888	1.823802004	1.924499376	1.739216158	1.543840461	2.244275067	1.342964731	2.811309669	1.86806185	2.256596616
GPR182	3.088209549	3.031634352	3.674527917	4.656715237	3.092479887	3.154230627	3.711460458	3.521559302	3.546768011	3.242362926	3.606474162	3.792747372	3.727763959	3.506177014	3.675919492	3.492070097	3.515489388	3.226933586	2.959187447	3.66887242	3.735164335	3.32216052	3.859975402	4.827750109	4.08692733	3.360016753	3.35925988
ESX1	1.683272154	2.055136875	1.831841008	1.523558173	1.662395528	1.97298483	1.712852115	1.647650588	1.722179201	1.714752299	1.549782326	1.651002418	1.719521648	1.771464017	1.619762665	1.739643292	1.703738594	1.886903914	1.213597225	1.402695672	1.938413939	1.625679406	1.716486901	1.757002572	1.637655067	1.484428501	1.817008924
FAM167A-AS1	1.994986581	2.607287743	2.116022994	3.068079665	2.495101501	3.042093304	2.240465578	2.179711263	2.274680011	2.593267549	2.181892717	2.575147095	2.233041231	2.25535561	2.463493337	2.322215163	2.35616221	2.473680526	2.23352139	2.464336826	2.147184996	2.174549833	2.234427968	3.200788837	3.866422225	2.134108584	2.367912865
DNAJC5G	4.130825189	3.778412168	3.884036484	4.201159078	3.84764186	3.934367345	4.219670365	3.771769358	3.926281879	4.555049762	3.789526037	4.506596266	3.982741198	4.114467582	4.204732165	4.166073195	4.28743589	3.901763421	3.350633966	3.845293777	3.497900168	4.236003576	3.75683298	3.922091966	4.290979116	3.673614356	4.35506282
WDR88	3.894867657	3.982809064	4.185259749	3.944680867	3.531378099	3.674944576	3.836092224	3.614031523	3.526565729	4.446263616	3.47089942	3.533531835	3.913781999	3.660067406	3.452328457	3.753195787	3.730147098	3.916516387	3.518255689	3.654123292	4.001036725	3.563974025	3.851407793	3.186108828	4.181257057	3.697309884	3.885639096
PRUNE2	2.261514102	2.621980398	3.180204899	1.929825269	2.669390388	2.077790627	1.804277197	2.265203452	4.446772407	3.15491918	2.424466082	2.25380921	1.728262924	1.90643112	1.852973913	1.62105688	1.99523738	2.772863085	3.041929365	4.247609428	2.275642842	2.172016075	2.045415449	2.209665284	3.414957005	1.873144505	1.565472185
MBD3L2	3.300058441	3.560650397	2.730727544	3.334310034	2.754694084	3.166714496	3.330358561	3.219748832	3.718023421	1.418992469	3.764632637	4.041762339	3.771769358	3.728031939	3.918109374	4.18009664	3.814280647	3.734884618	2.779995454	2.864828191	4.171894741	2.337440122	3.641354995	4.019732308	2.941667605	3.256422252	3.486002217
ADAMTSL1	2.504495138	2.301199762	1.680885061	2.235852014	2.510656614	2.603832014	2.352705643	2.610970892	2.23236416	2.093000565	3.025403243	2.335258523	2.703832874	2.7498655	2.746430395	2.171232293	2.695974149	1.639659393	2.616531035	2.747051837	2.61242941	1.832920675	2.611947221	2.713002628	3.00634653	2.508888737	1.794923189
MBD3L1	2.602970688	2.746430395	2.477755516	3.912139688	2.611562787	2.645929666	2.748204606	3.121449393	2.880531902	2.908630584	2.992411278	3.027351401	3.3350319	2.879701963	3.161274546	2.883929167	3.139007245	3.119975657	2.056375167	2.467617669	2.860226333	3.003997214	3.080079662	2.766778093	1.967244719	2.918375558	1.95771131
TENT5D	1.65058111	1.760887247	1.667692206	1.860424959	1.578819188	1.597063881	1.598640749	1.360059685	1.564405849	1.280963487	1.542865154	1.437507467	1.65481275	1.640423678	1.910020113	1.538650102	1.555922109	1.847097851	1.677576237	1.616231963	1.760270722	1.561142822	2.485299033	1.882373294	1.306630999	1.560571388	1.742688913
SERPINB11	1.942889796	1.577667087	1.873404758	3.154823248	2.032245508	2.199493558	1.792365122	2.077511813	1.968042908	1.288793062	2.255544503	2.462161943	2.291919702	2.253132567	2.607134818	1.810543154	2.055418778	1.667409395	1.560002213	2.142101137	2.101587294	2.064259302	2.566028612	1.892353414	2.364363751	1.852273867	2.172344947
LINC00161	1.69213776	2.130397962	1.899161863	3.026821433	2.225061239	2.623806074	1.815903711	1.664668752	2.384395179	2.71465944	1.620500131	2.165521612	2.11200596	1.759287786	2.291040769	1.905771714	2.045502026	2.307927634	2.084446358	2.476802572	2.507431754	1.871314228	1.736605042	1.584562483	1.48004783	2.090941125	2.492854585
DSCR10	5.705348808	5.32294341	5.211537003	6.885804901	5.547722769	5.373001139	5.615537332	5.394236072	5.635876319	5.227078889	5.885736668	6.303945566	6.027467537	5.461465606	5.413434163	5.711636536	5.99882949	5.878112693	4.951456655	4.951042857	6.454134061	4.977948	5.647376054	6.390113786	6.974502734	5.3656555	6.009290119
ABHD11	6.450343755	5.665923666	5.503135609	7.806428199	6.065314559	6.50384438	6.33422476	6.032876359	5.897151712	5.72815828	6.427241326	7.046065238	6.596148541	6.314117942	6.505313798	6.416236253	6.712268059	5.86949708	5.132972417	6.066940205	7.217877091	6.405277833	5.881553023	5.061588934	4.759528654	6.652665822	5.938524536
ACAP2	6.098044058	6.7721744	6.791017373	4.25159314	6.698441311	6.17318217	5.624991935	5.611900598	5.084714121	6.423052666	5.498506456	5.166208589	4.988921285	4.642505842	5.573698432	5.816856231	5.523755331	6.542540525	6.722416073	6.924467714	4.694235432	6.723171033	6.208746513	5.079957173	4.975855692	5.473523343	5.267525302
GAMT	4.37545512	3.019026274	3.77208287	5.386417788	4.052328556	3.7703768	4.9217321	4.645013881	4.767001627	4.047629835	5.096801268	5.595570406	5.342018384	5.32643981	5.664664575	4.939253366	5.247184247	4.056067195	3.701764135	4.154934414	4.817097126	3.544157485	4.857321171	5.408859176	4.427581228	4.910895331	4.474206614
PLCD3	4.894268053	6.499243841	5.993880062	5.582413636	5.444067604	5.473226078	5.757068524	6.363184116	5.629732084	5.948840422	5.59543425	5.503382162	5.378610045	6.263010721	5.456818551	6.15093643	5.101983317	6.671201551	7.08443394	7.190804191	7.241590447	5.11163095	6.16967666	4.559698069	5.603980212	6.066799741	5.56214751
IRF6	2.939863284	3.453738861	3.808878968	5.756298257	3.296637358	3.054331577	3.476985463	3.272260601	3.059523616	2.622744553	3.378633091	3.169563121	3.055472436	3.262396148	3.370689201	3.206295408	3.211275367	3.582610961	3.848033133	3.308257072	3.550656538	3.913174017	3.848210098	3.940685111	3.69572428	3.05034293	2.652694881
PTPRC	1.770339116	2.266781697	2.141322257	2.327161246	1.695504701	1.994319142	1.901189695	1.979401169	2.140191621	2.790143061	2.143836889	1.841188664	1.692991835	1.832090111	2.079897003	1.946229973	1.816490255	2.154682944	2.61492889	2.109266169	1.528291923	2.337440122	1.894590532	1.934457726	2.901400773	1.654501744	1.666286653
MAN1A2	4.550509544	6.184034826	5.940716471	4.428710268	6.042024926	5.465145796	4.960298871	4.918234901	5.158829607	6.02517791	4.409792582	4.261884957	4.651102739	3.995713079	4.659464706	4.41849991	4.651498406	5.733734187	5.672873964	5.02415664	3.8536215	6.459712925	4.890157177	3.726877144	3.887767386	5.146698565	4.009674332
RAPH1	3.294959456	2.48907272	3.147527981	2.979191628	2.853142343	2.774860031	2.291040769	2.320106928	2.478157318	2.768297747	2.420245335	2.065296332	2.929053304	2.532658723	2.171924496	1.703242702	2.194848579	2.22424943	2.625471683	2.298338116	1.766055067	1.779738743	2.153034125	2.762091106	2.496379024	2.056975393	1.828547845
SMCR8	4.402210192	4.508015432	4.741075923	5.888147446	4.02787824	4.9209654	4.532698445	4.785447408	4.511581764	4.313322887	4.302523618	4.508227302	4.509696387	4.298417335	4.677089315	4.757539168	4.15692341	3.853032106	4.596883423	4.395811644	5.153663682	4.541236275	4.498028384	4.410560438	5.274831085	4.813674391	5.06563543
LACTB	3.521229746	3.042480551	3.712837319	2.33044076	3.546589029	2.105348278	2.851642424	2.395041417	2.19674548	4.824818604	2.32963629	1.8925821	2.014044449	1.875908044	1.691786387	2.364618701	2.034641923	2.269402998	3.448980625	3.466690392	1.863839003	4.206546186	2.471465208	3.265776474	2.769372627	2.601748876	1.442678925
BNC1	1.458438082	1.342778882	1.554602103	1.506120993	1.367315444	1.389227094	1.158389425	1.294548489	1.297396088	1.34093174	1.506778064	1.562587334	1.56133576	1.416288156	1.184097939	1.518236902	1.262655589	1.304628856	1.375144554	1.298130083	1.570723695	1.925152532	1.478432424	1.406012648	1.066260108	1.325937392	1.903549072
MPP4	1.719233653	1.354728453	1.302325105	1.370067132	1.511460585	1.481595998	1.231635356	1.216279751	1.192170517	1.571973093	1.513311151	1.683091648	1.541511804	1.412158522	1.498405258	1.157286231	1.4723522	1.48577609	1.44205201	1.793907921	1.383430498	1.552052476	1.825450447	1.21538979	1.185026666	1.66308922	1.196191205
AFG1L	3.157997952	3.03710068	2.866864049	1.945540037	2.846660291	2.872650831	2.645929666	2.576161331	2.3664868	3.003997214	2.484139192	2.268884999	2.762175497	2.563739119	2.561653532	2.251634657	2.109724739	3.346248476	2.511040594	2.141620727	2.923479603	2.476887985	2.333777167	2.368299208	2.5792541	2.417119206	2.198315274
IDI2	1.839460607	2.427933378	2.077049091	3.790082384	2.578319764	2.264390845	2.233846487	2.203473837	2.274608492	2.366840425	2.2664017	2.467267237	2.271185081	2.227091102	2.194031236	2.570686112	2.524957575	1.911241338	2.222763141	2.044851925	2.365445571	2.560664549	2.685420528	2.449208519	2.915574064	2.323344006	3.251791104
CYP11B1	5.049063397	4.112555128	4.914403767	5.604705864	4.853106722	4.700265998	5.262714249	4.978173871	5.06949996	4.687652151	5.507267694	5.726435573	5.73641504	5.311257039	5.659664632	5.382660184	5.256457455	4.277530975	4.749768837	5.505469587	6.648788468	4.553644597	5.632131525	5.801149606	5.104306478	5.133774624	6.529783153
TAF8	5.072458932	4.772658319	4.709268692	5.181920114	4.910601699	4.81617927	4.604852174	4.589345406	4.924718157	4.388495568	4.662477524	5.574319351	5.055603493	5.029776177	4.78672478	4.717951366	4.862582638	4.406704285	4.042789718	4.57339169	5.574600751	4.27465829	4.451634227	4.723769589	4.186140331	4.645013881	4.912578673
COBL	3.786488838	2.136508685	2.767631613	4.465691877	2.984503331	3.343121283	3.466543645	3.476985463	3.132572251	2.491852568	3.59213214	3.580966066	3.436868388	3.625831065	3.457138115	3.161750923	3.312134414	3.643977384	3.229272276	3.159551643	4.385108481	2.63458947	2.785432806	2.700034174	2.55178618	3.098402061	3.503459383
SLAMF6	3.873761573	4.967699616	4.477359223	4.15393785	4.004518762	4.960054335	3.548964849	3.424765063	3.467210521	4.483416857	3.580132162	4.223662342	3.652009718	3.576850383	3.9618325	2.841858398	3.50607511	4.929523916	4.307401222	4.970368002	4.612603121	4.250825808	3.066732557	4.015118178	3.130857084	3.846353994	4.667937108
ZSCAN20	4.531481017	4.502832909	4.013204354	5.191882765	4.220054687	4.559349095	4.638510531	4.674128601	4.688614164	4.193773574	4.580313918	4.892225379	4.971912422	4.884191056	4.632029743	4.230659172	4.462822224	4.964651243	4.275694754	5.047948569	4.913369491	4.995908493	4.316075252	4.154743274	4.998625573	4.7219112	5.243657406
GPBAR1	5.782261127	4.806785541	5.545523132	5.314925059	5.335456874	4.981332506	5.366178959	5.623357917	5.069901282	5.073059087	5.592289969	5.582130619	5.349330549	5.413434163	5.722203212	5.907093871	5.368592421	4.772853097	4.664097379	5.084931623	4.44903993	4.945643998	6.262052	5.923232422	6.836104322	5.47709929	4.59400596
RHBDL2	1.293806765	1.729609846	1.331235844	2.295938119	2.234623334	1.621166664	1.814213213	1.892890944	2.268100088	1.815160317	2.066349556	2.055627999	1.695225601	2.002417955	1.921096174	1.827961167	1.712184633	1.332451526	1.509449503	2.262606094	1.950217387	1.503273288	1.415774838	1.811414739	1.873440955	1.799462825	3.219171527
FRAS1	3.688958537	3.099491432	3.518100886	4.567922598	3.3725233	3.764140999	3.503644243	3.827744216	3.475275196	3.72997174	3.901697163	4.101550035	4.192262809	4.023868066	4.192932696	4.28696772	3.849072341	3.96982366	3.659080557	3.758759848	3.716588084	3.319682316	3.628265456	3.759653293	3.538255528	3.572053095	4.059133968
BRSK1	5.972005023	5.680621771	5.054129307	6.167584767	4.906817391	5.7360299	6.336537937	6.083883805	5.738879457	4.48079943	6.255504739	6.96522189	6.629383527	6.960019132	6.783295726	6.159743081	6.766723146	5.630697466	5.114790984	5.532958075	6.384239805	4.880857143	5.625480169	6.06274053	5.904405133	6.140595213	6.634111389
CRB2	4.370265704	3.369693319	3.57431135	5.252250905	3.303610089	3.762453677	4.332135341	4.564429298	4.698724656	3.518749161	4.766171305	4.634873626	4.678560279	4.622385627	4.951570051	4.604726111	4.294606331	3.46344142	3.434815246	3.576444172	4.699479596	3.484994104	4.643833428	5.462633651	4.849720119	4.424171903	4.415553037
KCNE4	2.916084253	4.146194678	3.330543847	2.789270135	3.436370883	3.362396135	3.072775924	3.507040122	3.046986683	3.671464498	2.878131942	3.206529248	3.032513373	2.920563234	2.908116795	2.485816657	3.016882126	4.121998621	4.376208878	3.602891609	3.842721316	3.808103335	2.59288889	3.024808279	2.903072527	3.748051052	3.507942169
CD300LG	5.275140997	6.296196541	8.810010262	2.760026132	7.370727277	6.544623627	5.706048294	5.858491417	4.275322037	7.883541535	5.750654782	4.040740927	5.647376054	6.617728495	5.24539107	7.159467201	5.863954866	4.132614176	4.260344136	3.869143785	3.38535838	7.284830144	7.340431448	5.626622965	5.503135609	5.156511581	4.280125967
SLC34A3	6.673546922	5.766850037	5.993261347	8.196688924	6.430670884	6.94739653	6.190501363	6.056058741	5.735191998	5.926097268	6.46340718	7.109101052	6.642667635	6.551470889	6.971387639	6.594490171	6.518655564	6.151092781	5.634573074	5.730179541	6.479404854	5.581589493	6.679909554	7.553184004	7.467025819	6.211232818	6.642410232
CPA6	1.491089597	1.30023379	1.305288758	1.29325302	1.629295586	1.839943952	1.760591256	1.642025574	1.848711813	1.501650412	1.998543827	2.4855397	1.987210725	2.079644639	2.30708397	1.511223688	1.729759417	1.206906615	1.671367186	2.474793637	2.484806582	2.154312567	1.79135024	1.563772997	1.873440955	1.640821271	1.889816083
WBP2NL	2.590056194	2.9633629	1.641875625	1.735525365	2.098352533	2.19934641	2.068062666	1.913798323	1.961133755	1.946011475	2.342500418	1.869655392	1.965724086	1.679291166	2.032036149	1.925152532	2.101095601	2.480338454	2.421332189	2.762689278	2.467362653	2.497532671	2.195137663	1.234450787	2.089548091	1.872883459	1.739216158
HIPK1	3.23890307	2.738010255	2.608792277	2.760590424	2.983750353	3.076487347	2.866864049	2.837969231	3.084583707	3.641743634	2.756265797	2.662639331	2.808410536	2.618899896	2.041639942	2.43882789	2.452979442	2.941933429	2.886913082	2.851472635	3.093277311	3.277072617	2.28664875	3.146345291	1.998989566	2.499856106	2.970753757
MTBP	1.918977228	1.585109652	1.505423816	1.019882759	1.893822357	1.314048554	1.571435732	1.888216231	1.762609253	1.633974374	1.733251728	1.968715654	1.878159541	1.590782998	1.811944294	1.729037653	1.658215366	1.615713746	2.180276685	2.262606094	2.420162329	2.032036149	1.121041312	2.169725585	2.07432318	1.3008917	1.757907587
ACVR1C	2.935154532	4.332648727	3.881387322	3.099387934	3.323547137	2.011216122	2.957287901	2.549759815	2.573705363	4.082643152	2.989303556	2.300003061	2.744620816	2.616644023	2.299482156	3.39948094	2.814185478	2.2359223	2.576961358	2.427814304	2.242505798	5.115020347	2.642806498	2.553645952	2.467826796	2.516162369	1.531894224
TMEM74	2.797801947	2.955032092	2.736517196	3.625422573	2.613060921	2.876730349	2.515397478	2.361266881	2.681209192	2.749393373	2.396751182	2.882205861	2.978974057	2.346062398	2.225796714	2.025671029	2.707731744	3.071115332	2.929567831	2.576453531	2.112778208	2.54858474	1.979819343	2.782759627	2.657816486	2.276502353	2.983750353
TIGD4	1.243560821	1.946011475	1.528092487	2.078265754	1.812650326	2.247512073	1.312143136	1.223130565	1.191036176	2.110502922	1.289363731	1.323230091	1.752882335	1.370793087	1.419139092	1.201552927	1.292033986	2.291488837	1.446270657	1.686868072	1.360059685	1.961133755	1.832482467	1.999356632	1.250725067	1.778188395	1.335884212
ART5	3.542263832	3.718747997	3.636939339	5.704284451	3.861134098	4.6376696	4.041575498	4.190907218	3.773901821	3.416138277	4.306919243	4.500098708	4.244528621	4.094893502	4.511045536	3.944955752	4.105064042	4.250470177	4.031660477	3.620461762	4.526316304	3.896262288	3.659699088	4.092459044	5.052529585	3.970115348	4.632819087
GARIN6	3.994245061	2.635444589	3.450153108	4.286881468	2.922870846	2.626467531	3.595385468	3.857793623	3.659225822	3.485692001	3.97636718	4.413436704	4.060413708	3.58628659	4.06674478	3.619507089	3.941266885	3.141843634	3.064935567	3.416681931	3.953937657	2.794044669	3.43121668	4.218467937	4.174020173	3.568760339	4.220822639
LINC01547	5.966052248	5.358643007	5.315916672	6.376061968	5.420715964	6.212663826	5.640135516	5.82951625	5.340805541	4.49940201	5.987380053	6.261882369	6.160025871	5.891357862	5.952763843	6.094302923	6.09209854	4.813474057	5.548709015	5.649904951	6.662244218	5.418015496	6.591684659	6.049522901	6.178107726	6.024906077	5.924225574
NLRP11	2.409171667	1.987047818	1.920165184	1.960694555	2.441232214	2.015385238	2.57182849	2.50054625	1.950008115	1.839669928	2.096637883	2.808449312	2.388127593	2.253988528	2.307658945	2.260847798	2.276955058	1.81570173	1.896418724	1.645544171	2.073027876	2.042344989	2.235438699	2.904914284	1.677864518	1.906587195	2.005732672
ATP6V1C2	2.091318933	1.946011475	2.050499628	3.514165229	2.637309021	2.467448473	2.656599318	2.631307897	2.604119012	1.909139241	2.61242941	3.084908157	2.324296944	2.633938036	2.5472404	3.105497802	2.373397398	2.436714776	2.063749432	2.488000492	3.255926071	2.467826796	2.424751806	2.319627996	2.268409102	2.339573868	2.738226093
CLDN19	3.998644042	4.106531725	3.232856482	4.420222361	3.807435485	4.15692341	4.271164966	4.605039482	4.468266752	4.156165573	4.741004952	4.889506697	4.671128808	4.456785406	3.819263114	4.231486675	4.588129767	3.738346486	3.294656202	3.23367573	4.110784555	3.302650726	4.392230938	4.5396355	4.772447483	4.346532477	4.268008868
VTI1A	4.321124865	3.553643227	3.793133777	4.330747954	4.262313528	4.738300783	3.662256685	3.866110898	3.791961081	3.568497675	3.650411539	3.814370528	3.872331507	3.595574371	3.815472112	3.727712509	3.644173581	3.726069705	3.921007951	3.512980833	3.642219135	3.639038796	4.048193025	4.082816843	3.00236537	3.725066421	3.352784174
KIF6	3.436125082	2.955032092	3.190727758	3.976288056	3.311580486	3.388196107	3.256322724	3.471399378	2.927605722	3.090484181	3.091063363	3.309930149	3.148302235	3.132788372	3.890248368	3.260991385	3.653482523	3.576657397	3.173742066	3.013022421	4.196049531	3.273349081	3.705416602	3.47717267	4.252762257	3.600157567	3.89619101
IQCD	5.437612976	5.103013072	4.843456293	6.623584409	5.520443755	4.641166482	5.361164621	5.803115734	5.376115056	4.745416287	5.73482109	6.198222273	5.846950143	5.51977679	5.92382244	5.973775844	6.081759757	4.174309522	5.242824869	5.429803788	6.454926259	5.137573039	5.847671669	7.0781365	6.186733657	5.589740396	6.729326837
TAGAP	4.661861912	5.41165628	5.555234585	6.291199478	5.104020269	5.333719503	6.428552712	5.423988114	5.772182944	5.755812522	5.691196001	5.755370136	5.509325624	5.036098535	5.410151228	5.564674914	5.018764755	5.111863288	5.131580288	5.647941908	5.456592742	5.004479872	5.34985076	5.883121587	6.66461965	5.45303375	5.715813927
STON2	4.909057121	5.448888588	6.2424354	4.624284119	5.716546729	5.666446277	5.224803108	4.996190182	4.927642874	5.429675207	5.150278572	4.732284293	4.610859132	4.873963843	4.751508223	5.314155564	5.030473446	6.26286182	6.531092008	6.254510765	6.178107726	6.365830005	4.634374525	4.221659224	4.144789009	5.947047783	4.63385316
SERPINA12	1.604753815	1.504307032	2.292276914	4.939307688	1.78501942	1.824112605	1.782623235	2.164301399	1.855878719	1.830013714	1.816490255	2.054975324	2.066811619	1.977141334	2.497467931	2.533087979	2.102147932	2.183259213	1.369083501	1.685363555	2.104751568	1.966109847	2.765629245	2.070379324	1.802538131	2.046992255	1.592546904
LETM2	3.416395044	3.426654907	3.113883587	3.012313631	3.613635475	2.61467163	3.133829248	2.852688443	3.301725294	2.920985941	3.140954228	2.885292812	2.880642757	2.75479331	3.039979861	3.139007245	2.622454046	2.613816299	2.865684545	3.472651226	3.95062374	2.990545156	3.337736191	3.582610961	2.921756238	2.636944757	3.501425754
BSND	2.87769878	2.16240108	2.438047527	1.633062736	2.106477668	2.431557201	2.687718611	2.651918294	2.508572051	2.495357028	2.357090102	3.071830372	2.38014729	3.260520426	3.073812759	2.335356663	2.142347152	2.584610383	2.266173909	2.583154193	2.410336703	2.222044116	2.473117669	2.349678565	2.577534746	2.460185296	2.039439462
CLEC4C	1.615605067	1.428719034	2.001688839	1.460981595	1.998805526	2.144210594	2.056870286	2.655433632	2.045609337	1.7001648	2.665457372	2.741945981	2.456948179	2.614482439	2.632263872	2.570190597	2.229459276	1.270953371	2.084446358	2.049193997	1.870467676	1.65481275	2.469602827	2.018078712	2.303240454	2.555934255	2.667658738
NLRC4	3.188692501	2.656599318	3.192575906	3.75068139	3.242461751	3.108032685	3.158186144	2.997658275	3.151520515	2.321296443	2.795145725	3.292414889	3.102130992	2.849860476	3.107915975	3.20144371	3.168762074	2.659557142	3.0280776	3.487986445	3.091171152	3.484877385	2.672088583	2.747353034	2.75489418	3.164899294	2.641848123
PRSS36	3.908659628	3.914289462	3.97929363	5.466265945	4.17630746	4.569784925	5.18038381	5.286284331	4.768291085	4.796259974	5.146591167	5.495591801	5.23910391	5.28135221	5.554444291	5.156295362	5.489261907	4.056578983	3.629597893	3.855382315	4.935787821	4.523311443	4.921218944	5.129907906	5.280135306	5.385096174	5.601587797
ZDHHC15	2.049879841	1.578819188	2.005336113	1.909834141	2.384119693	2.038598751	1.994509716	1.854937443	1.44810571	2.165025283	1.849679516	1.597537604	1.752780435	1.700708043	2.044697484	1.746108605	1.530455236	2.690933185	2.089646803	2.60683949	1.71229238	1.787776677	2.055136875	2.284657274	1.775173439	1.738668841	2.253988528
RAI1	6.951650547	5.817220852	5.990085048	8.038496769	6.258001209	6.699107956	7.070240675	7.157349924	7.008922478	5.81291818	7.425574913	7.663840544	7.56500084	6.971065389	7.315050578	7.074946984	7.15323766	5.840754477	6.03972843	5.363891774	7.203583526	5.789651435	6.906313424	7.818104702	7.94097674	7.128814185	7.66795175
CDK15	3.899115902	3.701280214	3.567170337	4.954821065	4.03470204	3.924718711	4.147188414	3.693019251	3.695300311	3.474295132	3.980371802	4.753955738	4.147582225	4.057190188	4.458863194	3.699072625	4.233972827	3.638578767	3.511069729	3.824670352	4.056779322	3.896262288	3.666600899	3.597432728	3.46985908	3.915497753	3.865022065
ZNF570	3.592505949	4.130121802	4.579280425	1.687758515	4.549979502	3.203118735	3.275415933	2.65980177	3.177693868	4.737677361	2.999217549	2.740874764	2.628303915	3.051396837	2.966984485	3.038978277	2.817824762	4.513900299	5.634801404	4.267422526	2.576708655	4.010684576	3.169036614	2.275724248	2.642806498	3.121545763	3.614661913
NUDT9P1	2.650414434	2.466536171	2.370542057	4.139611765	2.249596554	3.246326502	3.125269383	3.207251467	3.072096181	3.249486393	3.028371516	3.066061521	3.397905255	2.870059083	2.999970714	3.524796238	3.213460367	2.836619628	2.546791366	2.389519829	3.102332388	2.720572341	2.942000053	3.302223736	3.626814368	3.296240308	3.714526828
BTBD16	3.282934896	2.142681763	1.988013231	3.708519016	2.789864805	2.641663965	3.248874384	3.336571682	3.25493705	2.69789257	3.651380937	3.693409076	3.692267109	3.452328457	3.714957108	3.791666367	3.519281032	2.408968435	2.583762005	2.857484295	3.590775945	2.947919934	3.667375824	2.917323895	4.291148011	3.192275431	3.868190436
RTP3	3.964356613	3.3457823	3.202008392	4.491287026	3.940510065	4.284092043	3.900062725	3.65565807	3.593290382	3.957828457	3.450681111	4.450015194	4.009473883	4.054368146	4.069298375	3.582610961	3.403002325	3.393745838	3.501803735	3.140555475	3.693201455	3.15630081	3.669392607	4.527367748	4.697071456	3.629399072	3.287265393
TSPEAR	3.129004013	3.337736191	3.226933586	3.481878003	3.167475278	3.317206223	3.309007728	3.134785371	3.290102677	3.186204645	2.908909431	3.314456744	3.14811802	3.074853649	3.456267062	3.031531682	3.450153108	3.18030721	3.105125676	3.201124025	3.217595559	2.934315826	3.745709294	3.713972799	3.276670067	3.043435737	3.596359082
MIPOL1	1.736132052	2.024033929	2.351140209	1.778704343	1.980046971	1.888404537	1.915483713	1.745458586	1.87900503	1.954905443	2.192606234	2.052141192	1.593365896	1.616698585	2.007693574	1.52105232	1.668296584	1.545731024	1.879931934	1.741296807	2.236723464	1.536243311	1.928322572	1.729506067	1.808836181	1.730829935	1.264575943
C6orf141	4.458674265	5.724560394	5.825751472	4.298299534	5.033934297	5.07581158	3.588514209	4.146717791	3.695300311	4.647096234	3.800445606	4.121696011	3.62284128	4.492495455	4.46313751	4.078180631	3.689367346	3.74626256	4.514094072	4.186331292	3.632569576	4.490736545	3.680115376	4.527453338	3.817043233	4.129003202	4.6334156
ALMS1P1	4.44051579	3.592205612	3.850666737	4.032162581	3.91531388	4.162924986	4.162652748	4.163364389	4.135765314	3.675919492	4.183264024	4.683541561	4.49986449	4.546477207	4.81214139	4.307401222	4.410372388	3.631937653	3.830315149	4.075370404	4.92882745	3.29755371	4.337866236	4.806990054	4.643833428	4.20622175	5.414126113
MYO3B	1.565072159	1.699261481	1.12932426	1.839863567	1.505272763	1.248864887	1.643934226	1.391238902	1.638085883	1.402695672	1.476147693	1.561600012	1.237027555	1.515198325	1.499159511	1.64211576	1.462449704	1.545731024	1.592656446	1.319846438	1.309888889	1.50151637	1.394709098	1.771264147	2.213635236	1.551348603	2.481451636
ADAM21	3.126797964	3.369198261	2.922520927	4.839140353	3.260024702	3.511158515	3.23376697	3.309518177	3.059899192	4.307112284	3.219260448	3.295834423	3.138501157	3.387592008	3.495644969	3.264773916	3.25947447	4.069912699	2.734802961	3.754491822	3.180908153	3.802259408	3.34595668	3.813251495	3.41859732	3.073151511	3.447136374
TRIML2	5.362578617	3.489560582	4.613399858	5.182772715	4.051847472	4.756623132	5.026987167	5.360394769	4.68960125	4.191670975	5.459208176	5.943502266	5.354406272	5.294400163	5.423123776	5.223533271	5.696528965	3.832870454	4.101653465	4.223968623	5.316887155	4.228959244	5.046268518	5.28135221	5.604450245	4.934616322	4.992683053
ABCC13	2.331629957	1.488391161	1.564768617	2.078265754	1.835066227	1.732886943	2.221403949	2.177924647	2.209577046	1.220721118	2.255544503	2.836224936	2.443590992	2.990917134	3.239946719	2.476006274	2.415558447	2.129668888	1.787885548	2.024463731	2.324668511	1.888484806	2.324379975	1.750478312	2.009763257	2.067705279	1.906587195
IL12RB1	3.208502988	2.955032092	2.758798823	4.174231479	2.683703016	2.050350556	3.005315238	2.689983221	2.88817877	2.347986627	2.91510655	3.243459671	2.946635043	2.876656059	2.644428531	3.270144432	2.901135527	3.006519716	3.005642754	3.583349971	2.097549479	3.08285301	3.653482523	2.913596964	3.768441989	2.805486744	2.85552192
GTF2A1L	1.344781771	1.573133901	2.07971237	1.507051329	1.890473257	1.635736742	2.00848557	2.038308641	1.614130891	1.501781592	1.619047492	1.634624452	1.655398921	1.832482467	1.48004783	1.883286238	1.718829897	1.305733578	1.817965794	1.766978455	1.239594805	1.652029478	1.864589403	1.462737872	1.30345235	1.343758409	1.14953526
TRPV3	4.877902183	3.703783036	3.983074636	5.747148983	4.980695808	5.434333617	5.156205302	5.423232914	5.16471304	4.025961587	5.105260743	5.276944037	5.322482822	5.315916672	5.32896806	5.237777595	5.501997003	5.049721562	4.485370781	3.828893071	5.277195116	4.191097202	4.980930118	5.868039291	5.623001103	4.924136232	5.932181406
CNBD1	1.23634111	1.339496021	1.76231227	2.005127353	1.745702238	1.479524359	1.764836989	1.735826018	1.811189661	1.491352947	2.052467162	1.929427558	2.017228038	1.840982491	1.887586575	1.713037186	2.096544233	1.387814527	1.814505377	2.0509516	1.579333978	1.832920675	1.229937655	1.783426546	2.102243963	1.92850039	2.389302054
ABCC12	1.941097717	2.301675537	1.99356298	3.602214871	1.973148607	2.298038814	2.457255103	1.684685178	2.25114262	2.063749432	2.026693291	2.404658117	2.145088377	2.219903077	2.114379752	1.69128875	2.004799738	2.094356621	1.769849298	1.864161436	2.467362653	2.207258823	2.204292459	2.748028017	2.600883166	2.120314146	2.107379926
MMP21	2.066349556	1.89551115	1.470287182	2.2032998	2.044490637	1.734172917	1.834131958	2.007814262	1.653209761	1.389292782	2.073414082	2.240876291	1.518998352	2.170280978	1.868339876	2.160038378	2.218764587	1.962572158	1.899068465	1.463453477	1.822301249	1.918445677	2.447901092	1.481749514	3.058646962	1.949145275	1.820739979
TMEM190	7.453523459	5.552114405	6.168524387	8.110942138	6.165859288	6.764757016	7.240928298	7.243748811	7.001575769	5.755091927	7.622060731	8.284198374	8.133448156	7.628834497	7.948137362	7.66511264	7.788017318	5.819471122	6.082712223	5.739449732	7.845086071	5.824411366	7.093912317	7.336901103	7.355168678	7.293682954	7.541820059
GAS2L2	4.863753655	3.342477519	4.176710297	5.377830046	4.194910463	4.564334098	4.245767185	4.106019163	4.078906211	2.834997891	4.47400888	4.824149316	4.617116887	4.733518847	4.738112368	4.150798755	4.315563108	3.638485962	3.897125217	4.286881468	4.867559873	3.876856983	4.986942028	4.278400762	4.089453006	4.019961677	4.554198113
KCNG4	2.591908716	2.403609429	2.577118477	3.298334699	2.87950139	2.976251123	3.135461444	3.210902161	3.145544661	1.920363136	3.024321427	3.479081677	3.235302135	3.244924206	3.017591639	2.874873263	3.147051199	2.420949711	2.879376923	2.711888147	2.943747789	2.948501769	2.82391531	3.093023383	3.148575108	2.728283995	2.651619548
PXT1	1.55679059	2.218559509	1.610624894	2.435893099	1.695504701	1.92606754	2.135747912	1.679951855	1.885567283	1.946011475	1.913798323	2.094715976	2.054270994	2.333777167	2.26143004	2.352705643	2.09347237	1.924013553	1.585840007	1.52819585	1.558888153	1.447087294	2.616729474	1.847097851	1.873440955	2.131478738	2.838162216
CACNG5	5.662904227	5.139783091	4.797411231	5.756052567	4.988519764	5.335456874	5.400880768	5.353680031	4.99963672	5.009527066	5.656730946	6.129013218	6.290158826	6.071926394	6.293256499	5.39011448	5.875536401	4.719749499	5.018011889	5.054993243	5.988606476	4.830325395	5.846950143	6.126288357	5.708329377	5.287613466	5.987556576
LINC00308	2.969146588	2.38376709	2.401724761	2.646952032	2.683813137	2.958084109	2.823741765	2.7124293	2.915997556	2.365537928	2.799997926	3.133255612	3.240718927	3.134363685	3.050265466	2.585877489	3.150008037	2.549844959	2.680260721	3.14919372	3.162976463	2.673237389	2.901038443	3.462148505	3.373434629	2.780500773	2.627995745
WFDC11	2.01425704	2.031937243	1.780800097	2.004253579	1.951641443	1.909617944	2.269402998	2.151314299	2.055295162	1.972062371	2.073414082	2.318148999	2.190104057	2.450827338	2.645448208	2.021390517	2.17896466	2.078966687	1.719233653	1.662395528	2.035670879	1.375655965	2.35520881	2.376435699	2.645858	2.178436869	2.374981517
JAK1	7.361281165	7.882376688	7.800318829	5.839465127	7.8653834	7.608674291	7.06999121	6.965746528	7.054915794	7.74273188	6.514142569	6.210431037	6.877527544	6.406898778	6.629616394	6.697282573	6.654820121	7.388717138	7.384110229	7.264538684	6.322242857	7.750054407	6.660223024	6.061172459	6.140156677	7.06018363	5.837674973
CDC42SE2	2.704123953	4.732026422	5.352820378	2.878940659	3.260024702	3.473506407	4.17278957	3.517828436	3.967293442	4.188477948	3.87143723	2.981713689	3.37014115	3.582336231	3.447136374	3.915607532	3.709852704	5.110634375	5.657600335	5.468167284	3.596071871	4.566673703	4.266211739	4.238192707	2.189012039	4.050196311	3.772252795
ACACB	8.706016407	6.992701787	7.754861502	9.481831639	8.175344946	7.873905653	8.79362464	9.504049908	8.836463291	8.103483953	9.468579999	10.22853758	9.654180119	8.908411192	9.265861589	8.784331147	9.22728872	6.643700147	7.16847985	6.8999431	8.412812733	7.550949338	8.604745659	9.279460349	9.265861589	9.012789189	8.67985466
COP1	4.46011991	5.517323882	5.490843842	5.569227298	4.632341992	5.005440811	4.586978256	4.614119455	4.644234807	4.984148108	4.301290023	4.014682555	4.325311519	4.133235251	4.344877284	4.654342954	4.637879267	4.789584735	4.93100219	4.662674229	4.354255782	5.462633651	3.946413426	4.930057232	3.767936194	4.581397635	4.567133766
STX6	6.261007539	5.988606476	5.349769286	6.849005981	6.21081755	6.152411844	5.43588277	5.884042016	5.926703009	6.123811813	5.745703777	5.25052872	5.381552713	5.209233263	5.45313611	5.613317381	5.488393364	5.755230069	5.43371382	5.334418994	5.292594881	6.322242857	5.951459726	4.308153549	5.591668769	5.807685452	5.100501274
ANLN	1.613281224	1.341118731	1.907923949	3.173742066	2.097650289	1.805779064	2.007331122	1.804117395	1.898858482	1.368185073	2.06608155	1.985010556	1.94686645	2.00370746	1.745311951	1.659365871	2.180185128	1.461503973	1.605714212	1.870163129	1.824959673	2.491585861	1.884095687	2.13873498	2.598246428	1.909139241	1.772235547
SPRR4	5.275140997	5.828018592	5.785333985	9.183928511	4.770499139	5.665163222	4.715386042	4.708474751	4.417411199	5.60369853	4.739111777	4.922145427	4.841416576	4.982204814	4.919229566	4.901714995	5.109958226	5.199687624	4.762569418	5.338187764	5.271468878	5.138133358	5.332935041	5.122577159	6.069201348	4.671959484	4.958760815
HSH2D	3.32995423	3.475493208	3.36248835	4.05972261	3.416138277	3.541492253	4.695805958	4.046810109	4.041630502	3.933735367	4.159761453	3.999121152	4.314287048	3.999853899	4.254150838	3.610203559	4.381894923	3.902664024	3.247694182	3.970472229	3.965742864	3.42701957	3.606173704	4.532264019	4.697071456	4.117554574	4.599018985
TRNT1	3.521052851	3.35551488	3.288886958	3.743978116	3.724975166	3.922399917	3.183956359	3.219748832	3.431475719	3.264298335	3.232438381	2.80596146	3.256625851	2.804040686	2.99893636	2.819792321	2.987184228	3.805714313	3.134908845	2.852570769	2.809951466	3.117331831	3.514858872	2.673941146	2.787319968	3.255731755	2.692536163
TMEM163	1.702435216	1.449108072	2.167098629	2.116245665	1.678403858	1.863426021	2.069932408	2.461251175	2.258803292	2.001171715	2.338243199	2.4345522	2.494275174	2.107055882	2.127989536	2.177095742	2.867129349	1.61303741	1.746108605	1.874146019	1.756444264	3.007078842	1.855390329	1.599591412	1.688247416	2.120952088	1.821747711
ARHGAP5	4.961119856	5.702410943	5.641062769	3.242010291	5.666814701	5.161156986	4.823444065	4.648259503	4.943073842	5.404289834	4.846685344	3.963578159	4.504953822	4.538042987	4.758766186	4.884125954	4.518559193	4.879968385	5.249405622	4.761110727	4.911791211	6.243359022	4.915014699	4.98402759	4.501193087	4.847726462	4.311593418
HERPUD2	3.547656966	4.607773307	3.274740407	2.813845225	3.442478778	3.002905638	2.679862452	2.714036927	2.698757829	3.664099993	2.702061352	2.590411496	2.56364267	2.955712387	2.477355049	2.907737012	2.428343599	3.471211532	3.944592355	3.083844233	3.113569452	3.713021512	3.421946619	3.095175292	3.624466189	2.853849635	3.724608286
JMJD6	3.23890307	2.946008729	4.036185559	4.678463001	3.870971881	4.201759462	3.832220595	3.424246195	3.94769126	3.300424994	3.645170418	3.61038996	3.619141226	3.384120303	3.89497389	3.575098818	3.483797233	3.671109686	3.388614799	3.769523498	3.965742864	2.837172717	3.475555927	2.844330382	3.306421458	3.593290382	3.807140843
SRCAP	5.065857847	3.804415776	5.058537198	6.082942155	4.650694811	5.237201735	5.480791153	5.810080299	5.81630084	4.141604529	5.834361028	5.859377942	5.725880988	5.779809525	5.884207697	5.714598774	6.110096005	4.866012932	4.34928506	4.58679769	5.82951625	4.729253441	6.025731942	5.095667672	5.268783229	5.741572175	5.465265393
MAP3K6	5.438870609	5.388437252	5.101435705	6.474793687	5.194302249	5.345580149	6.085568672	5.856064454	5.827194231	5.439937649	6.240288172	6.371177185	6.326543572	5.718938245	5.766363798	5.574025238	5.953468467	5.307522144	5.021410529	6.073536113	6.703397696	4.997640239	5.8260813	5.73860105	5.711889384	5.733194655	6.36106376
ARSG	4.763814801	5.576970195	4.8007945	5.143242343	3.885888867	4.165628345	4.157586491	4.603122318	4.659546212	5.147881618	4.004808253	3.694789755	3.98885248	4.23609518	4.1893833	4.351722835	4.179718581	5.685922179	5.435103621	4.79405137	5.471526049	4.367014909	3.820567885	4.208583949	4.554496751	4.105921649	3.66676209
ZNF101	5.557605138	4.912843386	4.71148439	6.040839897	5.739219562	5.738001635	5.482958243	6.26286182	5.836175086	4.888664469	5.842903847	6.345917092	5.884636841	5.719272754	5.898328112	5.690581631	5.812477435	5.282272527	5.208190227	5.540873093	6.000712925	5.398410432	5.614553738	6.730059279	6.455720224	5.54426161	6.229692176
PTPN11	2.17183603	2.769633115	2.748857439	3.445234457	2.724348284	2.847488322	2.788476747	3.022069529	3.1033432	3.989754776	2.915574064	2.713756914	2.891809584	2.659352259	2.562531104	2.350868699	2.879376923	2.988069539	2.732920203	2.33358525	2.309922232	2.988412575	2.176931355	1.917209063	1.695426062	2.96898418	2.644059615
KLHDC7B	3.579849252	3.493915138	2.666395026	4.558822507	3.206953327	3.388196107	3.656155015	4.003935397	3.81538371	2.540997084	4.40687986	4.187663823	4.264412807	3.749290133	4.288159353	3.780161457	4.148125768	3.782712615	3.510054054	3.787224588	3.862989455	3.438700862	3.577227748	3.747689544	3.527370577	4.44734653	3.818192689
ZNF626	5.039488305	4.808490856	5.750868353	4.060834853	4.848940653	5.101887203	4.524213283	4.833968108	5.010335072	5.755521651	4.782231804	4.328715857	4.758324905	4.735162232	4.482894895	4.610859132	4.38381322	4.914686476	5.222633292	5.332480672	4.615205395	6.153698127	5.468295714	5.233098426	5.267841259	4.970022771	4.84595501
PHC3	3.983760447	6.454300795	5.295903274	4.101453774	5.538681976	5.099754764	4.895249965	4.72382075	4.947454242	6.384942558	4.684774119	4.433724508	4.74328838	4.773331129	4.644017361	4.585024969	4.934323948	5.581341967	5.157813861	5.221086124	4.044679146	6.246933407	4.508504952	3.699072625	4.474988059	4.724388485	3.771320288
IL11RA	8.135021066	8.103483953	7.883541535	7.371511761	8.33263092	8.069156357	6.957289147	6.534310472	7.005231327	7.249855566	6.255891125	6.63560556	7.043073158	6.890525765	6.222756453	6.714586334	6.598831404	7.02812784	7.517948646	8.118178897	7.128510014	6.552790079	6.960019132	6.217521207	7.019763284	7.240272083	7.726747552
TNFRSF10A	4.484679842	3.318061109	3.86882773	4.019576704	4.350091847	4.14234029	4.037873244	4.459170832	4.336660798	3.752738309	4.201018308	5.01934819	4.265580449	4.101453774	4.222848008	3.901589151	4.569374696	4.244925747	4.126128964	4.353539739	5.158215468	4.191097202	4.867964241	5.377707474	5.061161013	4.061871975	5.130093701
HPS4	5.06949996	4.466581089	4.25725716	4.79835884	4.655215757	4.604502141	4.436246056	4.303728656	4.352308288	4.277530975	4.43910259	4.438477073	4.563267203	4.551335591	4.444367146	3.973740752	3.855679796	3.800890872	4.21789488	3.958756685	5.206824115	4.453138073	4.798996023	5.11403048	4.831409312	4.155755394	4.785538656
UHMK1	6.207380034	6.174794543	5.851705158	5.2071766	5.970856596	5.909488451	5.686396102	6.085416362	5.768701401	6.467842544	6.06793731	5.682181861	5.499280883	5.396002051	5.965888377	5.505469587	5.819973185	5.892794696	5.865946042	5.316887155	5.586580995	6.872952828	6.311804166	5.644631972	5.007446149	6.005383243	5.055421509
TXNDC2	3.945955339	3.224446362	3.75068139	4.064376966	4.029205325	3.541316402	4.205082237	3.91677546	3.883399493	3.031941085	3.821544883	4.463432614	4.212164765	3.805279958	3.91152525	3.990799307	3.569882268	2.944181786	3.350633966	3.982741198	4.188975977	3.2965653	4.351375352	5.096801268	4.564038295	3.939525081	3.808984807
NAV3	4.786501401	4.491624153	5.195348375	3.421617194	5.557122273	4.46618346	3.992738448	4.23488223	4.416158101	4.567075887	3.528863292	3.179848799	3.678610088	3.29704856	3.815735156	3.437707093	3.711048036	3.827237963	5.156205302	3.886417081	3.306421458	5.352648389	4.317399513	3.302223736	3.367613768	4.060732701	3.620294396
C5orf22	3.344357284	4.534372849	4.537623728	2.728751501	4.338611628	3.889576521	3.499822379	3.382693823	3.641743634	4.587272884	3.501710712	2.697971726	3.359348247	3.030336601	3.806277738	3.227772636	3.274740407	4.638928035	5.09752942	4.654776199	2.766703485	5.0069138	3.584119123	1.982780279	3.359053807	3.63745953	3.389131744
PCDHGB7	1.522928554	1.502612699	1.538650102	1.329931122	1.867638729	1.58348814	1.39024929	1.294869409	1.630651159	1.982132814	1.434373341	1.098330106	1.431996892	1.428410486	1.187622701	1.494379173	1.431567548	2.174371217	1.962459976	1.703242702	1.381809554	1.456171435	1.326934999	1.188020015	1.762907572	1.380343633	1.487039966
ERC1	6.760304633	6.638936914	7.119946835	6.10058937	7.432128071	7.088985514	6.033004491	5.830444465	5.983108192	6.997170914	5.773203775	5.351968357	5.924773345	5.355390801	5.637316704	5.67924095	5.662633965	6.907075089	6.758258976	6.766956874	6.950033973	6.477180836	5.957203655	5.361388483	6.095798097	6.101268373	5.561657412
FLCN	5.848759719	6.777419748	6.157324065	3.853128917	6.587424298	5.119304568	4.940021075	5.234297491	4.93957689	5.659361349	4.751195303	4.447266858	4.182663178	4.711366207	4.532806577	4.726461633	4.759427899	6.604350571	6.261161625	5.991301306	5.286486827	5.45034576	5.137230799	3.42007863	4.667580449	5.119213634	5.353865748
JMJD1C-AS1	4.559484292	3.791761619	4.337659148	4.889103791	4.226292288	4.630258996	4.710556815	4.591749586	4.45221389	4.170504239	4.607471025	4.887206863	4.306063999	4.143623072	4.633521647	4.657919246	4.751728094	4.570107868	4.255565703	4.182951077	4.460000741	4.056726289	4.838337781	4.615477072	4.708191606	4.179899441	5.170624224
LRRC7	1.321714975	2.349790381	1.43074228	1.771636069	1.42713983	1.644516801	1.830610162	1.948208899	1.438373864	1.248546008	1.68625978	2.129185372	1.5358622	1.627918195	1.851436659	1.512486462	1.84775028	1.545731024	1.525771897	1.737634016	1.646370932	1.496022905	1.612921946	1.966442734	1.753989427	1.476577209	2.638081157
SH2D3C	6.162243936	5.341543065	5.71374229	6.768912366	5.673297428	6.653457756	6.604746193	6.49292694	6.05029481	5.868718921	6.043063857	6.848775429	6.49344065	6.513712233	6.207032178	6.399663283	6.40180237	5.91213512	5.740306021	5.533557354	6.733351576	5.903709509	6.240713732	6.670143377	6.366702222	6.363599155	6.509154699
PPP1R3B	4.245965712	2.759051089	3.603309383	3.492070097	3.612178489	3.316057331	3.795564498	3.645375296	3.799323011	2.838713031	3.886646867	4.349679369	3.727763959	3.884818532	4.185949118	3.79964817	3.590775945	3.048312871	3.262555467	3.133255612	3.993796485	3.16699485	3.736606108	3.471601171	3.731356679	3.986412149	3.157282329
SLC9A7	4.739702724	4.078715664	4.787768837	6.38919626	4.430070059	5.263660736	4.776020705	5.283363889	4.707175039	4.773228217	5.03212849	5.579170383	5.147349157	4.833115489	5.355930337	4.657816441	5.199581531	4.556838539	4.728629748	4.47440024	4.81450941	5.241560752	4.868057863	4.940980123	4.649118691	5.055211042	4.937771631
IGSF3	4.885631917	4.158294078	4.567922598	5.115020347	4.604950145	5.111085185	4.913267832	4.498953078	4.971704326	3.866626338	4.344877284	4.563726123	4.636648646	4.996792222	5.406035081	4.289129197	4.30526351	4.766920561	4.659656784	4.846064178	5.870573203	4.259270755	4.371919132	4.853212546	4.436348326	4.852270464	4.724281491
RFX6	1.690098896	1.556435618	1.611150067	1.603645817	1.695504701	1.540825569	1.401312932	1.882878829	1.833643178	1.850801842	1.299313529	1.465867225	1.603758897	1.604128565	1.732802462	1.647843057	1.506384579	1.459920287	1.410826285	1.438514	1.622066936	1.402466398	1.400349422	2.81580213	1.873440955	1.671816462	1.631036687
DIRC1	1.451210949	1.492015279	1.846026922	2.883011649	1.477250521	1.654369584	1.211849031	1.103685273	1.413627646	1.424983449	1.24289395	1.381634938	1.281594085	1.213398953	0.974576623	1.57854473	1.265217329	1.725147355	1.418428465	2.044041077	1.38124868	1.56133576	1.371728138	1.346369034	1.585324447	1.174403439	1.962459976
DNAJB7	1.802741882	1.784633311	2.145504383	1.594596521	1.987749968	1.966347574	1.817754797	2.042965365	1.539175035	1.980499968	1.692041753	2.255621344	1.900152145	1.803127905	1.7905472	1.699470917	1.962108286	1.684685178	1.737681642	2.007895423	2.836822641	1.812821864	2.083295854	1.856771717	2.59513244	1.718708313	1.998631158
UCN3	5.51123475	4.13127229	4.888586427	5.527693652	5.791415998	5.28233732	5.356670445	5.324049446	5.356763582	4.992949098	5.404966016	6.075678725	5.642308185	5.504719127	5.828463555	5.25503658	5.72729241	4.926218628	5.176452635	5.012598731	5.757712124	4.724742139	5.828723775	5.793030227	5.023396607	5.221478284	6.050135355
DIP2A	5.50439592	5.268657109	4.637474005	3.979939216	5.917163351	5.444755348	4.418709302	4.799135935	4.6376696	5.445119606	4.181073296	3.951114825	4.491624153	3.995713079	4.248079629	4.418826925	4.356151079	5.029225087	5.045948996	4.388281264	4.633775267	4.798645063	4.557223733	4.508121919	4.767001627	4.665259169	4.822840423
USP28	4.158194426	5.186445453	4.68359496	3.167169488	4.743515086	5.330232594	4.077589954	3.871168561	4.414199674	4.515646051	3.188490782	3.221023035	3.785280464	3.861326834	3.510843907	4.044777384	3.595385468	4.642313521	4.924826928	4.162051292	3.810124457	5.065941219	3.630042781	2.81611184	2.569828152	4.152719662	4.107828133
KNL1	3.005008579	3.062251043	2.732721969	3.512510882	2.990801818	3.103759524	3.335553987	2.880736618	3.135033177	2.782487006	3.181741168	3.39948094	3.078856058	3.291854582	3.584583979	3.332205701	2.861583638	2.783210581	3.055923599	2.570495488	2.784237964	2.973930069	2.81486323	3.641258683	3.065963379	3.026396864	2.64931666
SENP8	2.54642755	2.267170828	2.917851143	3.389964236	2.747149607	3.290962651	2.824531646	2.961453105	2.736711375	2.642239796	3.054772407	3.419182045	2.900711813	3.018705066	3.066934583	2.851205504	3.143141545	2.988069539	2.687001955	3.348981703	3.572383966	3.244924206	3.609595135	3.246430925	2.590807946	2.658799583	2.310479161
GRHL1	3.535967827	3.476985463	3.130470687	3.922399917	3.038120344	3.301909185	3.465781556	3.645550388	4.076880688	3.849484178	4.041472271	4.026270235	3.521052851	4.051753395	3.571167053	3.322454224	3.947314009	3.526911642	3.332845595	3.480443355	4.526316304	3.0183148	3.880737805	3.6265597	2.935330763	3.186283011	3.589322076
CNBD2	2.441721375	2.414901783	2.257014969	2.332620308	2.712707357	2.634232882	2.341477909	2.417503086	2.281385506	3.208175109	2.087568249	2.555073168	2.124635015	2.607218629	2.553176372	2.344346299	2.373397398	3.238131836	2.192697088	2.693505628	2.360059287	2.202888545	2.857016041	2.268505709	2.430423481	2.466255518	2.466080241
CASKIN1	4.851647557	3.241367456	4.368903622	5.169136375	4.120998065	3.837907006	4.555400444	4.513998831	4.101744329	4.520091108	4.581730051	4.37171165	4.505640952	4.37366646	4.171792642	4.263371259	4.645380266	3.689622027	4.059991297	4.134727673	4.700713238	4.024762809	4.752223108	5.122577159	4.85700062	4.318534651	4.686489411
CACNA2D4	4.202518278	3.633872314	4.309307279	4.070804219	3.535416303	3.662349248	4.328274249	4.503422485	4.271345813	4.195434359	4.227148423	4.450559034	4.3617396	4.630071058	4.46618346	4.511867841	4.256624561	4.144601361	3.729703649	3.919246284	4.45602007	4.347819084	3.387406111	4.556057792	4.787768837	4.26300834	3.977035279
ARL11	1.408266795	1.354728453	1.453972361	1.480196782	1.525890804	1.160509326	1.415652182	1.513145155	1.418992469	1.840982491	1.465867225	1.552795204	1.320845978	1.392959165	1.426467892	1.353665674	1.594460634	1.320631094	1.695605718	1.366764579	1.505272763	1.376790429	1.911094544	1.312143136	1.359284353	1.584712197	1.297211116
SLC2A13	1.965934695	1.741951482	1.791130878	1.900238919	2.368105444	2.350962337	2.562531104	2.905187011	2.359984619	2.004664019	2.673741189	2.282104428	2.020355521	2.434326906	2.338431474	2.419108425	2.608702855	1.598946347	2.376435699	2.782848017	1.71229238	3.060288909	1.474097816	2.806954111	1.793243076	2.511725102	2.262362137
NIPA1	4.348924388	3.997150685	4.050589286	4.748506734	4.07847379	4.096571325	3.795365572	3.844180325	3.728944389	3.973161721	3.960095403	3.642424496	3.893808768	3.995713079	3.83095189	3.593148749	3.800051847	4.226891491	4.011113279	4.03768149	4.494957778	4.321988243	4.134974904	4.081716041	4.022417835	3.802091037	3.708519016
TUBA3FP	2.708043053	2.16647935	2.716242444	3.732824034	2.743968044	2.679781361	2.823650419	2.655859301	3.004064465	1.734758818	2.842552747	3.055376356	3.241786249	3.016382406	2.948667059	2.757732099	2.788741501	2.032554397	2.230286054	2.710043562	2.353839573	2.829796451	3.106244308	3.334310034	2.531200145	2.874224041	2.37577233
CARD16	3.765206555	5.293488933	4.922829	5.3595463	3.795656473	4.733140117	3.966087329	3.473284402	3.545475449	5.280052884	3.317502287	3.474912485	3.584428027	4.437298146	3.893536344	3.800625149	4.037981564	5.819181167	4.25889397	5.394589889	2.797577086	5.969049372	3.541213944	2.838162216	3.539927181	3.9513453	3.302177029
DUSP19	1.615019387	1.822387044	1.609042868	2.478863848	1.551348603	1.943081065	1.154946031	1.385501559	1.13024464	1.890007189	1.251050819	1.152272212	1.207364176	1.285790283	1.363823487	1.192693915	1.286393469	1.444329643	1.465547217	1.672189707	1.24768417	1.495575767	1.728608467	1.314329471	1.241871987	1.567095527	1.668818808
CYB5D1	3.740811445	4.017651964	4.612157244	3.278587758	3.766495084	3.155283934	3.386760489	3.648197391	3.933060425	3.800890872	3.408656554	3.858185504	3.088303077	3.41730282	3.325035624	4.31706703	3.929227328	3.979108506	4.236003576	4.670169768	3.45434616	3.933735367	3.908375168	4.248180078	3.818760112	3.55400753	4.379383794
NMNAT2	3.529197918	4.565449348	5.573129258	3.950291325	4.037575139	4.177226218	4.285597132	4.50322014	3.919806565	5.224128255	4.02584924	3.851108977	3.772511442	4.461150783	3.946742832	4.079187164	3.884242697	4.796788731	4.960552047	4.458565344	3.339437312	5.020286966	3.903449622	3.920807688	2.834830874	4.96320976	4.107828133
SLC4A1	2.752119787	3.024992417	2.115279158	2.753346443	2.037782418	2.4588691	2.489238016	2.396367376	2.116708774	2.641935191	2.320621883	2.713539452	2.610437552	2.65615422	3.039574284	2.407692311	2.457090658	2.219782437	2.370838349	2.3368161	3.149907579	1.798269976	2.449397905	3.302223736	3.458058903	2.350551881	2.421823723
CREG2	1.794291202	1.664809168	1.494658014	3.204223873	1.616231963	1.477810785	1.587258333	1.665565462	1.732719914	1.760365016	2.017019516	1.938003744	1.925576249	1.703836463	1.931488162	1.938303996	1.907140023	1.689196939	1.325174319	2.099639383	1.259865714	1.75765183	1.258956101	2.613816299	1.456171435	1.528539046	2.349889407
RXFP1	1.644516801	1.611709095	1.530387023	1.811704439	1.993329523	1.168988105	1.784820415	2.005805904	1.629048917	1.912274119	1.52105232	1.742223202	1.739268282	1.996138645	1.725406435	1.473709338	1.880864354	1.895624095	1.589156732	1.428410486	1.826071901	1.783524438	1.614263908	2.105348278	2.073668619	1.509880777	1.631036687
SPEF2	3.745211262	3.190163949	2.416938021	3.78636933	3.523799234	2.986654738	3.120308277	3.059523616	3.273846158	2.568209994	3.128826155	3.033870428	3.351405565	3.061893577	3.161274546	3.017158002	3.358359848	2.977434704	3.247694182	3.767175835	3.158437397	2.356304552	3.449763689	2.980845362	3.200482411	3.451492904	2.060212188
DTD1	4.843941165	4.173829023	4.190082421	3.021251176	4.004324603	3.871769929	3.601138071	3.62410732	3.507529958	4.889699658	3.304937996	3.711255368	3.431033072	3.40982968	3.440799314	3.14288814	3.724112374	4.454374344	3.654955511	3.876121585	3.097441329	4.201677119	3.08275611	3.645741679	3.155283934	3.531085347	3.427228598
GOLM2	2.893824718	3.413235592	2.999053947	2.715484038	2.842462486	3.174985426	3.017252659	2.993695138	3.614449171	3.287265393	3.306546142	3.230581884	3.693201455	3.436466999	2.909710267	2.949915142	2.865506309	2.637309021	2.616427093	2.590652703	3.180908153	3.568760339	2.419751529	2.477944693	3.229521802	3.564674031	3.259267219
FGF1	1.563098655	2.176931355	2.414808488	1.329931122	1.821516862	1.29312739	1.733688102	1.848032013	1.531780009	2.303691542	2.238580066	1.907370914	2.164726417	1.948876439	1.974852026	1.712753544	1.836780311	1.710086921	1.737681642	1.842113297	1.646990541	3.266340899	1.753529084	2.119475235	1.293526629	1.79135024	1.550328433
ARPP21	2.021390517	1.901189695	1.892353414	2.874367287	1.702435216	2.427382796	1.812925038	1.617966586	1.458340185	2.589042957	1.753529084	1.908786178	1.739268282	1.665756848	1.690850118	2.061887157	1.909921523	1.736221277	1.798767917	2.483290336	2.662809963	2.444404789	2.071533965	2.221029075	3.329358181	1.816490255	2.583322742
RHOXF1	3.70800109	2.583845167	2.939362366	2.802146341	3.137337483	2.954843934	3.595181839	3.925869353	3.740811445	2.952203428	3.826200769	3.852223209	3.555098156	4.076482839	3.986812696	3.651632284	4.051341848	3.000676961	2.793428806	2.77951199	3.809053028	2.950508241	2.864828191	3.573924139	3.367698223	3.625241093	3.695220442
ADAMTS17	4.281951454	2.584883439	3.080079662	4.97838706	4.732368389	4.456129266	4.876872142	5.320154837	4.912578673	2.781182316	4.682266408	5.329051357	5.248288523	5.001330244	5.29314375	4.473029187	5.167780904	4.013295459	3.797773466	4.47117783	5.086959338	3.716017647	4.169063873	4.151408682	4.181916451	5.010335072	4.987630895
SNHG7	4.096760391	3.944031054	4.880857143	5.08061522	4.583495416	4.937410591	4.488003271	4.638285591	4.704565669	5.055421509	4.34418054	4.746682727	4.6376696	4.756529452	4.400414337	4.239736665	4.477473441	4.563567247	4.697183188	4.384056841	4.610963185	4.675609559	4.630837558	4.395076699	4.253809388	4.370708348	4.594984358
DHH	4.59400596	3.502621365	4.631031729	5.469480655	4.47105668	5.121377546	4.48727538	4.80913122	4.665391859	3.637026458	4.267917069	5.248607845	4.818758097	5.009627096	4.738611663	4.322638708	4.802935728	4.157013669	3.980287189	4.106441786	5.154107944	3.768050109	4.873241167	5.107970602	4.751417371	4.31046728	5.25041708
ABRA	2.928352305	2.632365218	2.710408493	2.958084109	2.856138435	2.702695821	3.087658498	3.62410732	2.952626389	2.232872446	3.261092762	3.520519756	3.370788577	3.151420847	3.076012842	3.35709322	3.083249127	2.316111821	2.60364131	2.262606094	3.351702174	2.267666506	3.063664795	3.830315149	3.537177307	2.929334697	3.599223544
KLHDC1	2.840977472	4.648742338	4.345084806	3.529501801	3.987686242	3.711175627	3.022718199	2.50210879	2.764383414	4.997211474	2.847193093	2.612164843	2.934148825	2.863089447	2.911648711	2.988707625	2.986983597	3.947615993	4.631447569	4.627033009	2.493643196	4.588209446	2.830271198	3.0737046	4.298894541	2.943242611	2.709880457
RICTOR	2.261514102	1.678019158	2.050499628	1.479635162	2.104539278	2.205467696	2.430123307	2.778160681	2.331546869	2.147950731	2.110957062	2.931219695	2.331588413	2.516470762	2.64867526	2.42615517	2.316369342	2.073952882	2.521264609	2.510758283	2.324477784	1.896022974	2.178256375	2.790920273	2.982784226	2.301412145	1.874430813
PCDHGA4	1.799462825	3.804415776	2.28282411	3.204223873	2.695780955	2.168392303	1.962459976	2.166150039	1.987908609	1.988973357	1.719438987	2.022155069	1.863426021	1.923650901	2.179890072	1.984676313	1.667409395	1.848032013	2.421621081	2.55092037	1.193578348	2.464713932	1.710620175	1.720692678	1.639568154	1.446270657	1.569329455
NETO1	2.457490025	2.548388932	2.605372033	2.993010169	2.452898668	2.487914172	2.297220961	2.939972046	2.386701346	2.013154394	2.427014127	2.294132159	2.647718594	2.35520881	2.61174927	2.765090393	2.207146408	2.352705643	3.089839098	2.674591541	2.604119012	2.231919683	2.416330224	2.345774778	3.592041897	2.237243368	3.094405524
WWP2	4.229248329	4.528878725	4.43791511	4.332303129	4.141297922	4.674838552	4.990991823	5.005668083	5.03384029	4.125859712	4.822090928	4.509369232	4.879265515	4.843863114	4.690103884	4.455348432	4.645566112	5.432488803	5.420159895	4.461941232	5.066952225	4.454262208	3.94041006	4.331395673	4.365297829	4.778317126	4.567133766
ST7L	2.643954484	3.005008579	2.771146104	2.078265754	3.024808279	3.590873604	2.234245619	2.489592071	2.447258204	3.201539258	2.166337713	2.222245286	2.421621081	1.958650022	1.9336704	2.351322544	2.498693906	2.648376305	2.715670775	2.397544002	2.765449415	3.561491393	2.3478016	2.101095601	1.81940628	2.503809996	2.720877538
C2orf15	1.601806168	1.31527315	1.423383951	1.433282003	1.476577209	1.622367048	1.367773165	1.602654535	1.504936042	1.56656314	1.54800409	2.08062013	1.633141836	1.827069734	1.735525365	1.585444458	1.522812002	1.741189091	1.116261489	1.696147139	2.287286407	1.084766531	1.686588979	1.491848083	1.361297364	1.754544879	1.782214449
KCNH8	2.261514102	2.548478632	1.928974056	3.386857144	2.425249416	2.961657449	2.209665284	2.351535945	2.28407935	2.552893099	2.518390424	2.940967599	2.086061133	2.278200807	2.272526538	2.445711552	2.368105444	2.340833578	2.283982677	2.120846118	2.602286911	2.125837669	2.552893099	2.07423373	1.791585325	2.040185986	2.671977823
MCF2L	4.547853527	4.242547238	5.697819945	4.238483827	4.289864326	5.443426052	4.247187362	4.058682005	4.24475618	5.276731096	4.243946853	3.92281178	4.212928516	3.844936525	3.512605626	3.689745343	3.902363233	4.124233621	3.483348659	2.835860411	3.433198427	2.943572539	3.632028972	3.893536344	3.306928732	3.999411313	4.286533208
SLCO6A1	1.86806185	1.666895347	1.985565141	1.648116161	2.127478316	1.823133216	1.948962857	2.062575464	1.828650378	1.92850039	2.488766598	1.927611243	2.26143004	2.420330571	2.491947752	2.26411876	2.106769378	1.376790429	1.533423094	1.700509689	2.616819602	1.430888587	1.702213229	1.957894012	1.84739194	2.339179665	1.996138645
PP2D1	1.598119213	1.998027327	1.607815615	1.881960794	2.058550695	2.192164349	1.930835131	2.24797854	1.934681925	1.593749341	2.042448688	1.824558103	1.819516109	1.752685837	2.077597675	1.676347324	1.924279696	1.666545554	1.694540394	1.47264589	1.754184509	2.079311788	1.911094544	1.507986671	2.746935118	1.744098833	1.684600291
KLC3	6.023144982	4.977399059	5.743937127	6.259049069	5.330341293	5.764234356	5.762443257	4.934106018	5.648896049	4.98010516	5.907401514	6.653935516	6.328817484	6.001377579	6.341809492	4.659701403	5.87325907	4.975967041	5.396686498	5.367003538	6.18659006	4.90971709	6.177129073	6.61529328	6.2374994	5.469930716	6.426847861
CIB3	2.330867388	2.225796714	2.434717791	3.123928504	2.427539258	2.661772315	2.539753706	2.386512136	2.46284458	2.709677304	2.794207729	3.14811802	2.215711064	2.692880518	2.854002019	2.378800541	2.75604017	2.303326764	2.37343807	2.283351478	3.151241212	2.111819125	2.075324133	2.226998171	2.496379024	2.448790626	2.469396354
CADM2	2.459868327	2.317671225	2.578587796	3.343306929	2.368818694	2.578974099	2.217497734	2.337237081	1.86599422	3.091963313	3.306636964	2.517554807	2.683272473	2.19386119	2.700120703	2.72194339	2.85084866	2.67923529	2.438916284	2.545934849	2.30585031	2.871638819	2.328851056	1.967952361	3.287970592	2.381019997	1.686988334
DOCK8-AS1	2.768297747	2.454410023	2.073027876	2.24055078	2.601643175	2.349988385	2.867333641	2.403251629	2.748411377	2.267769749	2.752119787	3.103443669	3.015682953	2.976649301	3.172095866	3.022153948	2.542004581	2.275305876	2.657719013	2.017791484	2.548069798	3.117441722	2.603448492	2.887496753	2.827964374	2.311696713	2.071808694
HDAC9	3.01732886	2.808682786	3.306421458	3.044448975	2.913065524	3.09145706	2.904821864	3.298584374	3.027249224	3.115594666	3.194777646	3.684758122	3.440351593	3.425591946	3.063450233	2.924859291	3.579134547	2.495826954	3.088396408	2.724839449	3.510648082	3.515051159	3.560907843	3.783355767	2.896258857	3.066540709	4.382097752
SLC16A11	6.398280338	4.360873232	5.016733704	6.40133196	5.558240588	5.444396912	5.227226217	5.542070548	5.1433522	4.456519878	5.213515699	5.874203616	5.20836153	5.378320594	5.282402113	5.174175371	5.665766996	5.02427414	5.081974739	5.384883389	6.046838342	4.776363648	5.479739377	6.214122158	6.110582702	5.044598577	5.990223974
TMEM67	2.781140822	1.834745591	2.170385429	2.853763453	1.856265202	2.799028996	2.116384724	2.693753671	1.917386821	1.654631702	2.692880518	2.23393104	3.152780137	2.542435095	2.419938821	1.986777676	2.385984978	2.229556237	2.406615419	2.480008859	2.603358385	2.813845225	2.154073243	1.823248273	2.357057891	2.260202459	2.754533369
HS6ST2	1.650031764	2.132522304	2.000770836	2.793121028	1.901279736	2.344892103	1.977141334	2.436074995	2.016419285	2.24055078	2.198148669	2.48810914	1.965724086	2.143045531	2.764204453	2.913513887	2.521499369	2.709677304	2.819060198	2.289487069	2.498302532	2.388731899	1.769242077	2.784042232	3.130857084	2.117337487	3.076487347
CAMKK1	4.704565669	3.604738694	4.007543311	4.8685825	4.030702376	4.483635476	4.573758846	4.645468007	4.37171165	3.069410731	4.975677304	5.123978696	4.820640853	4.782468453	4.766920561	4.256121113	4.879388279	3.657940348	4.396149445	3.651632284	4.643078075	4.191097202	4.931418242	5.116220136	5.616917489	4.415731989	4.372794501
ZNF625	4.22456656	3.95695528	3.734098411	4.000042076	3.877332077	4.288669026	3.888339733	3.564745224	3.726877144	5.206084299	3.561968028	3.873483641	3.721847502	3.696119996	3.727481609	3.798350326	3.722632723	3.62591056	3.993134724	3.759553023	4.049551804	4.425567366	4.13158066	3.568760339	3.914810397	4.073454567	4.626841615
ZNF563	2.985280612	2.96848647	2.342399694	2.737465879	2.767687133	2.712826029	2.525451596	2.71529814	2.661492274	2.677495528	3.003997214	2.979067332	3.230128348	3.028581606	3.189811972	3.011557471	2.913146654	2.671977823	2.835860411	2.900655879	2.924332801	2.337440122	2.470590742	3.691169687	2.783860508	3.141347745	3.835489863
LIN9	3.611366098	2.292757563	2.309521184	4.044445202	3.1430049	2.747241302	3.716985191	3.713860501	3.402923239	1.686141441	3.814280647	4.04222245	4.022608802	4.031238422	4.086556694	3.278969284	3.951886169	2.682937166	2.677969152	3.682240135	3.004266202	2.639337043	3.520166827	3.607294899	2.668171082	3.421110888	3.313823639
CLEC4D	2.520096488	1.980140895	2.762342197	3.204223873	1.977673117	2.811154262	2.583659871	2.590513162	2.789359622	2.795890762	2.787899948	3.191674198	2.683496404	2.681940311	2.936832443	2.254842813	2.928781829	1.716486901	2.653217716	2.318542838	2.799908061	2.939540909	2.540384741	3.302223736	2.722519102	2.837075256	2.436227921
SLC25A27	4.741004952	5.642308185	4.500723421	2.838430783	4.892736943	4.874747198	3.924425727	3.855679796	4.116868682	4.29589965	4.059033958	4.456129266	4.309473953	3.830114783	4.020696518	3.780161457	3.639216914	4.020598437	4.180571371	4.524918321	3.660417305	3.849695427	3.520317894	4.227788697	3.855882653	4.049551804	3.887665233
GPRC6A	2.604541718	2.653442531	2.577805539	2.85586721	2.780500773	2.60429704	2.408492556	2.499856106	2.403990664	2.424114997	2.775538429	2.958166731	2.501498559	2.451779758	2.671720039	2.381590719	2.413460486	2.148524096	2.130487722	1.993159976	2.167852183	2.593838913	2.543610353	2.249694563	2.35915569	2.569828152	2.674884025
RAET1E	3.248952215	3.331396974	3.50827367	3.805642679	3.137223312	3.09145706	3.572785389	3.853128917	3.542351807	3.09892647	3.955998407	3.886417081	3.757042383	3.726343078	4.08896381	3.617979125	3.790082384	2.883709474	2.843667601	2.992115659	4.028881164	3.425591946	3.718189589	4.257041527	2.880839051	3.688958537	3.385677365
SLC44A5	1.932203664	1.437507467	1.494658014	1.952253754	2.270354964	1.877397495	1.631318107	1.704334866	1.694257442	1.752685837	1.700377831	2.025476969	1.708824996	2.454675196	2.230551895	1.7905472	2.062739844	1.954390498	1.787776677	1.388184246	1.638520804	1.755637264	2.041639942	2.512868633	2.109022875	1.746718168	2.160327953
ZNF417	1.952860078	2.541165115	1.531780009	1.647931841	1.761774236	1.341118731	2.021782852	2.020535651	1.741951482	2.25297322	1.838137061	1.930240224	1.585840007	1.798269976	1.977673117	1.751157499	1.603098489	2.001611059	1.78388779	2.072635556	1.66940578	1.691916506	2.003422487	2.038984618	1.833749785	1.643728804	1.221701802
ZNF781	2.567040791	3.715136694	2.119475235	1.650768149	3.121087848	3.687572667	2.096145137	2.195483768	2.528003613	4.562915622	2.22029631	2.022360814	2.667398892	2.680044246	2.402463283	2.209781525	2.205825514	3.42139999	2.711501753	3.311140803	2.12662954	3.960688271	2.452139038	2.937940713	2.809674013	2.216705075	1.596919384
HELB	3.352218331	3.212984074	3.229194734	3.837604118	2.81015337	2.598717679	3.01103129	2.935233647	3.484317439	3.875005753	3.476615598	3.690083754	3.778607547	3.299808382	2.978974057	3.079980927	3.225911162	2.730531182	3.331216811	3.031160981	3.832407307	2.382990999	3.275779602	3.329571019	3.041142473	3.162763031	3.958756685
SEC62	2.970753757	3.940328202	3.218855201	2.89892677	2.954668372	2.935704428	3.153490902	3.185003773	3.052311931	2.947417714	3.207601673	2.917027689	3.439288468	2.8720369	3.412712288	3.132134666	3.096097608	3.222367933	3.119699544	3.151320458	2.836822641	3.067993963	3.488858131	3.68739354	4.409752279	3.225213577	4.295791785
TRDN	1.095897446	1.522152892	1.218009589	2.387485362	1.368356607	1.03651107	1.428719034	1.833342001	1.49805279	1.519599326	1.733968933	1.489039753	1.825157266	1.564179442	1.665874842	2.110003521	1.646990541	1.14890094	1.228678654	1.485258142	1.588084173	1.265506597	1.681397243	1.985330219	1.577136997	1.470287182	2.400910334
SOCS4	3.850277939	4.604502141	3.741112945	3.552323773	5.185453751	3.973647983	3.231217461	3.238999737	3.645835576	5.017572167	3.524314462	2.590977532	3.353801252	3.09975719	2.81611184	3.085015833	3.095910687	4.575987904	5.372909128	4.188371321	3.000990611	5.575627389	3.408840652	3.213561061	2.974293352	3.453026649	2.961371557
LINC02904	2.635717964	2.909399491	3.849484178	2.42683114	2.861874513	3.889576521	2.788067734	2.841586415	2.002121134	3.307231197	2.505994854	2.85848667	2.689487031	2.67431373	2.988008741	2.593786522	2.307541019	3.192275431	3.325692482	3.08698505	3.014370424	2.717985383	2.358878868	2.004942533	2.690455969	2.780307732	3.226457132
ZNF547	1.626277211	2.170941695	1.883749397	1.679186927	2.282912216	1.859560519	1.958924419	1.893422755	1.796286968	1.892429381	2.248700259	1.597906987	1.866857418	1.764944233	2.108459802	1.824032477	1.789289917	2.414292357	1.920004271	2.024911803	1.884020881	2.468740473	1.995742835	1.798934723	1.899068465	1.768141025	1.943681929
SIM1	2.661696398	2.135747912	2.233143041	2.078265754	2.788667799	2.849312172	2.48062188	2.579395446	2.245631308	2.681314062	2.627995745	2.834551123	2.179797483	2.270963219	2.74497113	2.342030987	2.584014412	2.534836183	2.487725822	2.927690559	2.699419508	2.637999636	2.583659871	2.368379124	2.039153661	2.390135428	2.256274513
PROM2	2.169142975	2.072855022	1.601806168	2.300003061	2.065037011	1.972545258	1.9714246	2.31682758	2.011887764	1.959100542	2.093998335	2.296722347	1.951096788	2.070294441	1.996045749	1.996796267	2.326081266	2.23451734	2.167098629	2.23488563	2.09216432	2.56393187	1.995658697	2.732847675	1.679291166	2.113396808	2.941333577
TLR4	3.88630861	4.014791157	4.716523357	4.058682005	3.876620987	4.683648358	4.938820577	4.785640678	4.471420225	4.639032369	4.841330164	4.9209654	4.582454245	4.722731985	4.562073527	5.050132202	4.537150787	4.115939108	3.407601202	4.649826509	4.294104068	4.776861828	4.534263161	4.823949245	4.409752279	5.184114829	3.872832492
TSNARE1	2.539161477	2.943242611	3.182059191	2.578644867	2.619244192	3.215184734	3.20012589	3.199488348	3.493915138	2.187886961	3.218125384	3.253271055	3.383289001	3.041421964	3.658882358	2.695126047	3.845293777	2.50459338	2.637414436	2.887262948	3.282741946	2.455642514	3.071918003	3.469567094	2.601944217	3.294353883	2.723999297
CAPN13	1.774985178	1.169624058	1.685363555	1.832602328	1.632657182	1.762418942	1.968814079	2.325463487	1.865416275	1.132681869	2.17927438	2.370227703	2.349399495	2.314653935	2.278594808	2.088211823	2.423236161	1.35529168	1.673057162	1.374260296	2.344892103	1.499262619	2.184921909	1.835195969	2.375601373	1.887801785	1.77891578
STMN1	2.40869694	2.168296695	2.347476008	3.228168505	2.197976701	2.22254078	2.393097901	2.440917209	2.19433625	1.822562717	2.503618976	3.067874436	2.687615436	2.743022289	2.730931293	2.353745962	2.523119598	1.945704837	2.240989133	2.491153365	2.693322455	2.022563812	2.704584172	2.497030678	2.386512136	2.328917811	2.23184222
SIGLEC10	4.598375554	3.934461185	4.735162232	5.161579966	4.334967086	5.292024133	5.410314883	5.064692614	5.389047914	4.809765215	4.863125682	5.509217963	5.200889388	5.166834562	5.558647392	4.878098791	4.930910908	5.355154243	4.696309141	5.495713553	5.413188928	4.088773093	4.434329438	5.28197655	5.781455353	4.683097834	5.467423225
RFX4	1.756214332	2.63207679	2.230470051	2.604908179	2.188516995	2.328128267	2.281026068	2.374188519	2.093724173	1.956315042	2.302249038	2.610339207	2.348930708	2.085681953	2.247866214	2.077419724	2.414092016	2.087295786	2.059233702	2.046424617	3.207898125	2.18213452	2.012913994	1.759092944	2.734968661	2.007524465	2.701068581
WFIKKN1	5.767123339	4.549309516	4.700064	6.045277555	5.166331556	4.854004067	5.197200995	5.477232786	5.291424665	4.715198143	5.695014219	5.797041326	6.076471628	5.169930055	5.335399547	5.144990901	5.400203514	4.058774171	4.860444632	5.289725875	5.683958292	4.54873978	5.458695611	5.139032951	5.077414881	5.225441917	5.725670179
SENP1	4.322415317	4.735664556	4.577817718	4.315152943	4.173727523	4.600882986	4.471751449	4.483315395	4.746467825	4.84429735	4.427264799	4.480918693	4.392813018	4.140845609	4.440313884	4.503822295	4.561107806	4.718820156	4.09077897	4.651596554	3.664477078	4.903650578	4.46646447	4.292970375	4.409752279	4.788645336	3.685052222
KLF14	2.14094527	2.262970899	2.168861932	3.041212235	2.208583017	2.704501544	2.398300861	2.681718418	2.237068572	2.300641663	2.381019997	2.804552058	2.671977823	2.214606877	2.823194853	2.442633806	2.758581316	1.864161436	2.326208724	2.762258696	2.998051653	2.351797561	3.923848951	2.030855273	2.672655253	2.624015163	1.966204676
NXNL2	1.490233865	1.375144554	1.535047505	1.546614496	1.570850293	1.601806168	1.550123455	1.419637625	1.397941139	1.626960208	1.528539046	2.043328434	1.751830435	1.539034766	1.80707968	1.604128565	1.664179957	1.332220487	1.650768149	1.494658014	1.898180395	1.241270845	2.331937345	2.428031555	2.751236871	1.524132477	1.455479114
BRS3	2.173925535	2.289605179	1.888588333	2.312329668	2.078966687	1.855010767	2.121752834	1.875984549	2.175063508	1.722559868	1.980226072	2.513580017	2.581020094	2.390214301	2.310180105	1.92629911	2.282295254	1.343148407	1.784343971	1.803570474	1.943287279	2.118840699	1.901388486	2.50989547	2.322367873	1.891130186	1.853626015
TMX3	1.458579449	1.625445775	2.063656761	1.650369865	2.114188194	1.558218814	1.659911838	1.681641532	1.52819585	2.110502922	1.471433321	1.396092797	1.919564397	1.925470971	1.793907921	1.534786876	1.59386474	1.780586012	1.948274838	1.720894363	1.71229238	1.610292128	1.57957901	2.096544233	1.989889878	1.832602328	2.547153311
ZNF396	2.318148999	1.606783436	1.955991385	1.421756321	1.740332149	1.538059798	1.882964897	1.777059932	1.627264739	1.295113367	1.810128851	1.908593685	2.163410136	1.978913167	1.820086573	2.496339428	1.761277784	1.283847083	1.71776298	1.761075275	1.727753474	1.423561422	1.976578007	2.272217073	2.892189369	1.90634082	1.395646125
SLC26A7	1.318568671	1.411275179	1.375484787	1.538474808	1.191883359	1.180661668	1.132681869	1.59421511	1.379784803	1.443730649	1.571833437	1.526523351	1.353881265	1.225694418	1.069176273	1.727172375	1.296958866	1.502278727	1.308872983	1.399836134	1.204366707	1.561804102	1.275274136	1.985895429	1.853626015	1.502141985	1.250463169
SNX18	5.131904581	4.750330077	3.9130899	4.865488668	4.940021075	5.268232125	5.055211042	5.363673747	5.066455286	5.377489839	4.941660864	4.90547359	5.418894386	4.630071058	4.878098791	5.12326063	5.045565098	4.40279774	4.115824244	3.942176932	4.552709802	6.029813134	4.890157177	4.839032179	5.583060651	5.391916692	4.54873978
FBXO39	3.159551643	2.816411745	2.710137817	3.346155329	2.920048257	2.712616051	3.169787417	3.380800292	2.996488703	1.850063422	3.417839549	3.165242867	3.447784609	3.33334359	3.443651551	2.897991534	3.429421943	2.43133179	2.516039226	2.636664335	3.735164335	2.89443141	4.046550346	3.59709879	2.814939876	3.199947817	3.287078499
B3GNT6	7.031448797	5.216436446	5.413327825	7.489564186	6.127968878	6.216453408	6.22028506	6.333997904	6.01658805	5.254292777	6.679375014	7.325137814	6.667378826	6.401982479	7.064071066	6.409064968	7.039528239	5.105990835	6.259444635	6.796049256	7.627293866	5.806919055	6.564985812	7.961189164	6.489037451	6.24805138	8.018658796
DENND1B	1.356383805	1.687554564	1.935792094	1.742223202	1.593031509	1.009066057	1.420558243	1.372069845	1.499159511	1.512486462	1.275274136	1.528291923	1.616333116	1.685753948	1.598438052	1.776282754	1.454121064	1.742326285	1.8136401	1.110446215	1.531232873	1.679812258	1.541938905	1.237027555	1.285790283	1.639745447	2.370428747
ZNF619	5.79743779	5.999240362	5.816402805	4.914360048	6.231441795	5.994716502	5.045516218	4.525133706	4.433272264	5.592170331	4.76903369	4.890704355	4.695647849	4.633624955	4.65852813	5.088279133	4.76085561	5.730314122	5.723139884	5.338801261	4.935787821	5.598425138	5.115648749	5.376974495	5.573830852	4.984265566	5.431037345
CILK1	1.916433478	2.465887368	1.807912966	2.338243199	1.66141759	1.668407875	1.522928554	1.398219718	1.239891305	1.502378632	1.309888889	1.137730146	1.252395818	1.376608664	1.433282003	1.200696338	1.444164606	1.78611711	1.350811239	1.783838277	1.83072462	1.574067183	1.646068127	2.088296911	2.21170985	1.226767264	1.7905472
GARIN2	2.252093436	1.858854692	2.712707357	2.192606234	2.675865226	1.866204685	2.206970217	1.704334866	1.57957901	1.741296807	1.617485577	2.030667411	1.947387692	1.370793087	2.448329057	1.341988353	1.922477375	2.129668888	2.190164671	2.166402149	1.859750784	1.865591481	1.691084284	2.206970217	2.05844785	1.732886943	2.111819125
BCL2L14	1.832602328	1.812346211	1.494658014	1.791693007	2.176737691	1.915744032	2.077419724	2.119678491	1.977232756	2.189484896	2.173530486	2.057162796	2.118560728	2.19897297	2.330258588	2.041950808	1.586149855	2.256908997	2.084446358	1.807248522	1.91185464	1.811087373	1.938617239	2.424851748	1.921891044	2.127395461	2.330258588
HS6ST3	4.760002528	3.628967664	5.0476033	4.930606347	5.017071359	3.852305653	4.834978091	4.590224152	5.36536547	3.9130899	5.102832719	5.248607845	4.950813835	5.018764755	5.179142494	4.759855562	4.979737283	4.132614176	4.269881956	4.008522118	4.963836497	4.546290033	4.463230944	5.238122765	5.328027585	5.035472468	5.390019698
SLC26A1	4.053201812	3.22872666	3.237568166	4.643397223	3.670681544	4.083979911	4.148466584	4.441095696	4.136561322	3.541661332	4.356948891	5.244405898	4.635964101	4.767892074	4.821979383	4.161348738	4.465107312	4.072557614	3.518015587	3.470160722	4.616358832	3.608841298	4.299417321	5.061161013	4.521373944	4.062728136	4.987541558
CLDN15	3.715217677	2.597156215	3.352305964	3.111881074	4.026676673	3.836562444	4.285597132	4.621056292	4.526710438	3.206695618	4.433073746	5.34748956	4.796368817	4.578151557	5.084506029	4.339832205	4.754627805	3.957177834	3.007182567	4.131099728	4.053401837	3.246681036	3.928587357	5.243713656	2.956124879	4.306149197	4.811753596
RAB42	4.349796482	3.639993289	3.975166645	5.140220535	4.798996023	4.212164765	4.563726123	4.931721003	4.59872544	3.160307628	4.965098588	5.315076081	5.144166007	4.935150987	4.943441229	5.02888344	4.768291085	3.676770917	4.264553164	3.408239101	4.806358219	4.761493003	4.825557651	4.805948593	5.412924923	4.67082775	5.49839581
PTCHD1	2.366571779	1.894499412	2.404658117	2.646952032	2.387913657	2.279981912	1.766978455	2.298817924	2.006599419	2.057435318	1.983099567	2.048528968	1.994026717	2.069740598	1.789506659	2.127812942	1.860026715	1.938201713	2.102839469	2.443590992	2.446095147	2.24027838	2.32020235	3.233580849	3.455754356	2.048336826	2.732042047
M1AP	1.168988105	1.537738071	1.745458586	1.35529168	1.563728822	1.319313813	1.970736935	1.777994982	1.726208965	1.448521776	1.425954558	1.932829599	1.782325307	1.851877043	1.880243772	1.416602394	2.082357964	1.07778981	1.549099798	1.438864239	1.651720187	1.916250717	1.556330395	2.062177278	1.07900617	1.651920403	1.285465836
ZSCAN4	0.891082127	1.444760503	1.494658014	1.171282758	1.305019409	1.369670843	1.397629924	1.704334866	1.647650588	1.389292782	1.833235673	1.855803148	1.868423366	1.543840461	1.880823948	1.868722782	1.571435732	1.406293997	1.125876462	1.188514153	1.18121258	1.074420968	1.482323793	1.665292956	1.408850045	1.581905787	1.488653776
VWA5B1	4.1751857	3.771002377	3.464093047	5.164201594	3.982741198	4.009950284	5.029322191	4.889103791	4.787637858	3.762679706	5.322991903	5.667549239	5.339223919	5.194302249	5.56740068	4.997993085	5.156855852	2.925734865	3.560803273	3.940762779	4.64362594	3.502621365	4.837001545	4.912843386	4.068172792	4.734091293	4.715567254
LINC00311	2.491506301	2.23400862	2.719438118	2.10527069	3.152540317	3.292695612	3.989963871	3.863581709	3.46344142	3.127067944	2.926914592	3.606474162	3.521559302	3.005787779	3.166304937	3.265664542	3.560392863	2.627918777	2.294817032	2.390214301	3.180908153	2.2104922	2.729757728	3.534140831	2.286381642	3.424966431	3.465781556
HTR6	3.624609576	3.819263114	4.309307279	4.617510249	4.241449734	3.610312031	4.143028847	3.963386404	4.262687421	4.447608718	4.59542782	4.96047998	4.795084495	4.41849991	4.773713997	3.996419123	4.886856134	4.04411063	4.114564924	3.553729774	4.378061111	4.138535469	4.81839536	4.543532482	4.281465668	4.320415622	4.787304232
MAGEB6	1.601909285	1.626960208	1.584306405	1.594083179	0.974576623	1.306870733	1.320390737	1.249181312	1.147122927	1.594460634	1.332017515	1.281594085	1.142690325	1.255414397	1.050561286	1.171282758	1.058668334	1.390847746	1.341367278	1.24289395	1.550328433	1.323672274	1.501399175	1.026915981	1.719964548	1.133449719	1.81128763
RUSC1-AS1	2.829112128	3.263845115	2.913243547	2.379794615	3.128564465	3.222574169	2.906758176	2.847645754	3.171179728	3.683677685	2.529093862	2.369491286	2.643572381	2.894126046	2.230098816	2.86518471	2.805333747	2.837075256	3.099269852	2.330754081	2.421621081	3.20676755	2.778850021	1.894293675	2.58609916	2.637414436	1.899658837
CACNG6	6.068698143	6.589141394	6.60256071	8.173400479	6.399373615	6.505113748	5.053839141	5.303132922	5.378838419	7.095559013	5.086959338	5.534092938	6.072295261	5.425307471	6.082006245	5.073995438	5.644631972	6.392381823	6.066300318	5.824819995	6.00522792	5.932972715	5.988987891	6.96229891	6.585286605	5.321222958	6.521437365
LMNTD1	2.529383767	4.808313091	3.171179728	2.795433929	3.019975503	2.904536335	3.048469562	3.189664611	2.466633498	2.748028017	3.255198739	4.08859873	4.096159571	2.930486794	3.111362304	3.417408147	3.35551488	3.308927196	2.599336724	3.138138795	2.485629192	3.09770832	3.649302025	3.130072874	2.460438337	3.560803273	2.417687627
CIRBP-AS1	6.043848074	3.964647552	4.871484234	6.493270244	4.603869613	4.942773399	5.466148595	5.470306488	5.401972858	4.65229951	5.774836199	6.084767641	5.731619383	5.505107528	5.867641848	5.501622712	5.417727744	4.197605486	4.946938029	5.340148692	5.698738213	4.582374776	5.43588277	6.500043341	6.413459836	5.682961983	6.286092024
AXDND1	1.485894846	1.46462436	1.467218433	1.313832579	1.250725067	1.421920576	1.420395364	1.435514828	1.139750049	1.418283415	1.40348327	1.283263912	1.201972226	1.345412314	1.420395364	1.174403439	1.20284133	1.683579364	1.297396088	1.926874157	1.413627646	1.531556521	1.250463169	1.601477255	1.942316069	1.167326435	1.385064038
ASMTL-AS1	5.282982425	4.32124885	5.193490171	5.901482428	5.240640341	4.833115489	5.127761402	5.158716495	5.092715896	4.38157513	5.687958309	5.81891551	5.464350318	5.641618934	5.492306283	5.201821707	5.240064405	4.830678979	4.95433088	4.720828297	5.870573203	5.088067271	5.263773808	5.360394769	5.661384918	5.291071707	5.91213512
CD200R1	2.21890162	2.10769233	2.734968661	2.202098095	2.007895423	2.171924496	2.321782606	2.263147279	2.356524355	2.236647388	2.012833644	2.183699615	2.102243963	2.198893778	2.391560895	2.415266487	2.076318317	2.416128811	2.197976701	2.175476206	2.628303915	3.148913229	2.213041191	2.469781351	2.653145245	2.795890762	1.788098605
LINC00334	2.149729243	2.589784324	1.812133495	2.809593705	2.132139284	2.105793475	2.156422588	2.342226347	2.18007623	2.470297429	2.329237855	2.270071912	2.218370057	2.19934641	2.185020018	2.108726232	2.018519047	2.435395684	1.974345862	2.208425061	2.509995225	2.299016201	2.078265754	2.159654164	1.62647684	2.190392866	2.062575464
ATOH7	2.158292065	1.495692754	1.773656177	2.023839424	1.921804846	2.183387731	2.029712787	2.091923464	2.191284991	1.441161602	2.391034973	2.582718555	2.195893044	2.201060863	2.273536595	1.947279243	2.030768063	1.57117632	1.984589192	2.443408611	2.284657274	1.402466398	2.634990276	2.034741352	2.051577858	2.190251368	1.653553784
SEC16B	4.140161122	3.429737377	3.581595779	3.560725506	3.782411641	3.818288575	3.920807688	4.425131466	3.907554124	3.199768544	4.283347536	4.379383794	4.277644175	3.96456509	4.178375888	4.231168923	4.0113737	3.188963219	3.221723421	3.43121668	4.040812404	3.964647552	3.911139924	3.522092055	4.634068634	4.124063397	4.084908902
AMER1	4.464740244	3.754947088	4.148667712	4.396340348	3.804187867	4.048117253	4.88261827	4.917706893	4.78461576	3.294857258	4.666735222	4.89436861	5.006777883	5.166443639	5.241686579	4.373916692	5.0029569	3.567270636	4.19779659	3.231323164	4.806358219	3.304062975	4.328918755	5.063651211	4.010881894	4.566102463	4.842401826
NKX6-3	3.05182396	3.569973259	2.850554772	4.181720484	3.316251597	4.196246664	4.309473953	4.140772682	3.88630861	3.154332353	4.673702749	4.517836265	4.718820156	4.750795923	4.94841219	4.082371778	4.122510367	3.475651318	3.264886657	3.88332937	3.644078697	3.09770832	4.052820418	4.696309141	3.574643529	3.632884584	4.490945028
TBATA	3.821186078	3.899449176	3.987002174	4.314868367	3.810124457	3.765772871	3.984335612	3.970472229	3.81849189	4.505992698	3.867964826	4.522691179	3.587749421	4.209671992	4.084247805	3.838912448	3.860061727	4.030513115	3.806888355	3.738524313	3.59213214	3.850571441	3.851211236	3.701473858	3.560061712	3.803200962	3.995657205
EXOC3L2	5.65302798	5.406348012	6.27292921	5.986036888	5.271744089	5.404064932	6.195773149	5.89476352	6.106449737	5.997567193	6.331522126	6.578615844	6.264843156	6.228628563	6.39976602	6.370413819	6.163645588	6.251676111	5.78185113	5.410383588	6.742134472	5.006687577	5.920711004	6.470658957	6.653066996	5.851857138	7.157638145
CABP4	4.788737275	4.549309516	4.23094087	5.537881549	4.38258048	4.917041279	5.483488618	5.477860106	5.566596143	4.006473553	6.053909013	6.092550679	6.092417308	5.382660184	5.890459671	5.645466027	5.804256025	4.253299592	3.899599584	4.206546186	5.15843407	3.773784218	5.164590002	5.944409772	5.048595774	5.223843022	5.651447809
TNFRSF13C	5.217254918	4.216541705	5.226598687	5.98720632	4.64317693	4.155026082	4.21551615	3.894587559	4.026841601	4.021568916	4.099287383	4.980562541	4.339832205	4.622576743	5.095878941	4.192166596	5.202675452	4.513714084	4.39520448	4.767820465	5.584687903	4.456519878	5.086530067	5.47603026	5.369741583	5.236899289	5.857663913
CAMK2N2	5.048057483	3.790082384	4.68359496	5.747148983	4.120904701	5.056149795	5.142876054	5.067477166	4.913182738	4.253989001	5.529282577	6.171101863	5.733482439	5.285911528	5.63745533	5.241501213	5.773981083	4.139107013	4.2828593	4.680005692	5.929126954	4.38381322	5.055868309	5.530318831	5.178779256	5.062893609	5.719564128
ANKRD30BP2	1.958364532	1.657996665	1.727172375	2.258641412	1.847097851	1.845284429	1.685363555	1.772358417	1.834850198	1.960330966	1.618660509	1.931891401	1.538915145	1.617374173	1.915744032	1.736525219	1.551087707	1.896022974	1.679601011	1.70985894	2.750961315	1.776076579	2.321782606	2.113396808	2.029106007	1.8517901	3.299246093
KCNG3	1.329035899	1.522152892	1.468062161	2.949095214	1.717658046	1.704164301	1.776832472	1.596437566	1.523445114	2.752322418	1.805667715	1.63548324	1.739268282	1.746718168	1.601259192	1.594351834	1.530455236	1.523293328	1.411705627	1.484140178	1.322127507	1.859384707	2.219999634	2.706728147	1.657996665	1.823481143	1.506120993
LINC01312	4.676952609	6.290491982	5.358348781	6.351964757	4.719246375	5.935826406	4.320519541	4.336191123	4.284431133	5.322832277	3.95404599	4.46873442	4.493155751	4.366014501	4.404921344	4.201055963	4.519118453	6.234146822	4.699974188	4.36312727	4.500577057	5.367225477	4.551518692	4.739812458	4.779143632	4.421721327	4.107828133
FOXP2	5.333049564	5.096399042	4.890791966	2.949669074	4.58770247	4.342125289	4.14234029	4.238095078	4.864050861	5.245310992	3.974795905	3.994054716	3.983074636	3.653396327	4.062067708	4.668644538	4.071559971	4.606733351	3.660698591	4.79658239	4.226413128	4.619531366	4.563267203	4.1751857	4.457276555	4.639131908	3.620461762
B4GALNT2	3.709007611	2.885119295	3.449565588	4.521555236	3.323188531	2.867708407	4.137588146	4.441325669	3.492847411	2.721591741	3.933431566	4.397992699	3.934819317	4.126853797	4.324330365	3.7757605	4.009102766	3.20012589	3.321442316	3.360016753	3.833501587	2.870821308	3.756521479	4.198884147	3.906503287	3.680486737	4.107828133
FMR1NB	2.117744636	1.789880074	1.29278024	2.588603589	1.439518973	1.689353206	1.816905072	2.000693434	1.836379438	1.317300568	2.099560975	2.073561435	2.201817846	1.914583246	2.621893132	2.19735015	2.304685905	1.371102331	1.498405258	1.141978777	1.693591475	1.342964731	2.049268868	1.642302939	2.125414258	2.008569766	2.346923765
GCSAML	2.38014729	2.102839469	2.411589362	2.308724036	2.140667828	2.208583017	2.686216302	2.447169981	2.151314299	2.976896259	2.239140482	2.483853848	2.529915156	1.95582019	2.518911198	3.031634352	2.295014832	2.129668888	2.251240435	2.857293015	2.770416337	2.638307812	2.39951883	2.64175199	1.681895278	2.484570137	3.497133635
SIGLEC11	2.744185221	2.328702295	2.139396896	2.545309339	2.333498721	2.27978784	2.336097782	2.529800056	2.604119012	2.119364446	2.556592629	2.841058615	2.706024272	2.447524464	2.35829424	2.639535336	2.559139907	2.106769378	2.742644076	2.768910357	2.043048308	3.424765063	2.732543209	3.136386986	3.658681213	2.747432779	3.043353784
IL23R	1.931697793	1.548777296	2.050499628	2.278200807	2.573416918	1.933427527	2.166150039	2.356524355	1.91205943	1.742326285	2.042181175	2.730009481	2.592782667	2.129185372	2.469396354	2.071808694	2.779704687	1.861437884	2.362864273	1.691385995	2.990801818	2.337440122	1.834320109	1.752564668	1.930545471	2.089646803	2.728098327
MAGEB18	1.719233653	1.317300568	1.494658014	1.888484806	1.339138237	1.798440113	1.130656733	1.581781014	1.297396088	1.711473505	1.14953526	1.319846438	1.739268282	1.278596047	1.553194029	1.313832579	1.487854629	1.309230723	1.345412314	1.51910643	1.488969806	1.711232148	1.856942642	1.185026666	1.851877043	1.386895435	1.317583483
CD276	6.475547886	6.050764837	5.879421765	6.969323705	6.155955291	6.242607455	6.985119465	7.025552997	6.845632303	6.066940205	6.566959106	7.213330701	6.809209902	6.591977293	6.642410232	6.924975951	6.558100222	6.408633319	6.104382267	6.530161731	7.20779617	6.098196019	6.284139291	6.257821315	6.047516876	7.287744733	6.781026841
IFNL2	2.081523015	2.513990102	2.112986604	2.37074072	2.466728091	2.332371867	2.495497167	2.516574381	2.339741433	2.593786522	2.446388853	2.585758159	2.53099104	2.490822724	2.385800352	2.061704047	2.539893517	2.743022289	1.968814079	1.942316069	2.75765023	2.516994035	2.080847017	2.556592629	1.938413939	2.46071032	2.782674513
IFNL1	4.236286966	3.636105889	4.093509561	4.701792741	4.330545295	4.348614572	4.735040538	4.645380266	4.680005692	4.27864198	5.057370167	5.484444791	4.823387856	5.189339916	5.518876065	4.928439874	4.979390988	4.645120077	4.017054369	3.979770104	5.050021654	4.13637035	4.621225787	5.525063042	5.257039347	4.778857985	5.080344285
C4orf36	2.047472975	2.6043904	2.550226444	2.165122978	2.52787769	2.372625461	2.590513162	2.815897756	2.795433929	2.071325682	2.700498846	2.716998439	3.067508648	2.81015337	2.829112128	2.741945981	2.822353382	2.740007761	2.506497456	2.961863832	2.43813044	2.206315978	2.548976201	2.007524465	2.474909025	2.738321781	2.429472447
FIGNL1	3.587378455	5.12218659	3.352403788	3.569330048	3.775865908	3.889576521	2.849022759	3.547439529	3.235206136	4.279917449	3.278385253	3.171798458	2.98913856	3.430152685	2.9161681	3.327987695	3.462888593	3.983459299	3.851863227	3.790825103	2.627814508	4.675740197	4.293425969	3.302223736	4.155380143	3.503459383	2.795433929
RIMS1	2.071126891	1.97052695	1.633974374	2.000539272	2.045769466	2.192164349	1.867153614	2.562040544	2.17927438	1.519866907	2.110081533	1.96526298	1.8831289	2.190982921	2.05505695	2.328291111	2.224782452	1.856677391	1.765951268	2.2186615	2.558306825	2.079311788	2.260202459	3.142102393	1.789289917	2.360347912	1.770271471
PITPNM2	5.980764513	5.992162679	5.847108147	2.509201823	6.075191389	5.745329819	5.674162342	5.146195568	6.152825101	5.193140834	4.797911331	4.515646051	4.912489332	5.381752504	4.508227302	4.886396125	4.876677863	6.253515887	6.102460018	6.468677822	5.153765943	5.58062829	4.634374525	3.722212312	3.943801511	5.551783314	4.51150454
PCDH10	3.727528103	3.478709139	3.620578497	3.042264281	2.671456521	2.571396989	2.639624552	2.8041452	3.259053542	3.130984052	3.07172818	3.001416464	2.832372991	3.018508477	2.349321489	2.99816512	2.935975764	3.383289001	3.072964667	3.04903084	3.000291185	1.86488961	2.637503651	2.887496753	2.792910593	2.85065497	2.754533369
TAB3	3.530730603	3.441217846	3.5302457	3.062426949	3.856301421	3.280966554	3.393969082	3.50713966	3.521487025	4.009473883	2.959379204	3.29176143	3.503988607	3.291943481	3.669576394	3.209074779	3.443329588	3.822304767	3.520317894	2.722819474	3.814967861	2.97762339	3.85242183	3.459903461	4.122604016	3.535967827	3.646252401
GRK7	2.325324632	2.292276914	2.125052899	2.262462456	2.428262625	2.236723464	2.269220063	2.523801388	2.339997954	1.936311279	2.38025829	2.427382796	1.961209533	2.23626828	2.400414315	2.003422487	2.490491657	2.049780186	2.316642171	2.046702856	1.71229238	2.337440122	2.165426466	1.934457726	2.66069421	2.185310325	2.570686112
MMEL1	4.781700015	4.487710947	4.678655865	4.808415109	4.332732215	4.413340423	4.841504688	4.884191056	4.249560989	3.692534959	4.917256763	5.278700598	4.839530588	5.021331098	5.127894199	4.713919997	4.982099077	4.301481357	3.980685569	4.93975689	5.362819375	4.524416848	5.463947775	4.649034817	4.52290924	4.24849379	4.364962266
PDE8A	6.631057576	7.107679421	6.519103603	6.186733657	6.650425798	6.926060224	6.245132464	6.122596208	6.109631123	7.090464895	6.11102794	6.29984897	6.290660408	5.868979182	6.069660924	5.824717765	5.934724017	6.591525122	6.216273353	6.034624544	6.163174258	6.931864389	6.16967666	6.349539656	6.025803442	6.30110512	6.22028506
NLRP6	4.260978212	3.289289189	3.299447187	4.851860231	3.405738035	4.279534721	4.633316313	4.212346051	3.943721967	3.517163931	4.374962721	4.795084495	4.596149086	4.413543238	4.381979687	4.35595498	4.457631597	3.993532973	3.18764845	3.928229913	4.40577697	3.73115785	3.235302135	4.100505761	4.741618581	4.037156095	4.724388485
AKNAD1	1.636956386	2.562040544	1.706907215	1.633062736	1.799462825	1.807351802	1.64769198	1.808836181	1.621274245	2.493253343	1.694447245	1.733487533	1.759191	1.571583675	1.862812631	1.617045575	1.280201733	1.766863213	1.535759778	1.458050866	1.543840461	1.627397249	1.771074004	1.775066589	2.628751137	1.606665373	1.931384337
RTL3	3.59213214	2.89741509	3.566298832	4.980035607	3.837604118	3.207251467	3.427594568	3.501425754	3.164297184	3.402180063	3.657794215	3.513201194	3.745802631	3.726499071	3.80192519	3.333535287	3.29505354	3.767589054	3.580224837	3.936275214	4.49932654	3.617018552	3.237910515	4.581295581	4.166337742	3.265846877	3.746767404
ATRIP	4.8381804	4.496216221	3.628265456	5.414500557	3.867501323	5.357557534	4.72708922	4.635964101	4.92084275	3.416305013	4.834460724	5.513743107	5.396686498	5.135414616	5.434436195	4.85375625	5.080716678	4.665877015	4.020770926	4.065469674	5.249197234	4.581295581	4.409447964	5.299727725	4.660923119	4.754627805	4.761394404
ZIC5	2.942514947	2.740407141	3.100661941	3.58746354	2.850392507	2.702274616	3.670681544	3.112304862	3.797402869	2.695780955	3.667965405	3.804100637	3.687295959	3.753499724	3.947441562	3.657444635	3.640100217	2.639690194	3.078339205	3.014195704	3.980371802	3.384541412	3.74695315	3.340461744	3.397484743	3.173463351	3.029100648
ANGPT1	1.276121841	1.657547622	1.783008622	2.35283363	1.758541582	2.079802123	1.570723695	1.676960357	1.748362203	2.726169668	1.831066751	1.728407889	1.755914494	1.520080865	1.861747255	1.78202145	1.707699588	2.1523711	1.302325105	1.276677222	1.819166436	1.832920675	1.526092503	2.339377564	1.813342751	1.573931593	1.698879244
TEDDM1	3.076333701	3.413235592	3.312060235	4.164620676	2.931890296	3.889576521	3.251791104	3.715816006	3.271866154	3.005008579	3.360792353	3.718023421	3.32216052	3.747139174	3.332760433	3.139092843	3.370788577	3.367534282	3.217154218	2.924465048	3.569882268	3.289580615	3.600630305	3.49036763	3.350832071	3.292212973	3.678261123
TRIM67-AS1	4.05407041	2.708735816	3.641258683	5.800231797	3.46020449	3.575469359	3.524591001	3.181656948	3.202437531	3.890248368	3.933060425	4.284279549	4.016488618	3.951392978	3.833975103	3.350155244	3.486194379	3.735704082	3.299959135	3.075020441	3.81115712	4.008321907	3.166714496	3.715623534	4.002057711	3.153208786	3.835489863
GABRG1	1.251050819	1.255966136	2.058637325	1.420986553	1.385064038	1.527523265	1.168533115	1.76301111	1.268990968	1.521602884	1.375977753	1.445705994	1.58348814	1.207773341	1.233045295	1.383786461	1.127848706	1.422643415	1.295376594	1.017340505	1.273109357	1.672441541	1.646068127	1.200291964	1.099365163	1.096949724	1.651269415
PANX2	6.759184551	5.50439592	5.673174235	7.911374854	5.624431217	5.751516398	5.925792239	5.862186578	5.821575766	5.266646079	6.289058574	7.068431587	6.225013853	6.394357219	6.52059125	5.927369987	6.381905565	5.724831061	5.737879427	5.876631736	6.778123019	5.515922624	6.444511933	6.813841038	6.908105157	6.204600731	6.83081879
ZNF114	1.830512207	1.606925921	1.516729785	1.554006119	1.300462071	1.378334917	1.823481143	2.074494682	1.691203507	1.147714684	2.187969181	2.233143041	1.895004568	2.251027254	1.763893349	1.370067132	2.026981729	1.24768417	1.096949724	1.375655965	2.102635389	1.429369672	1.447501942	1.964819059	1.321460131	1.900511594	1.872229164
CCDC27	5.668055418	3.039911539	4.079679111	5.263773808	4.635043972	4.70935729	5.176115493	4.922145427	5.451612337	3.642424496	5.842060469	6.156603123	5.828570346	5.939048014	5.873005717	5.10236541	5.520380063	4.604415346	5.060249757	4.761110727	5.318683339	4.48190153	4.991666529	4.84429735	5.340442784	5.143686653	6.227121989
CFAP161	2.309013347	1.56985848	1.863546728	2.241836209	1.888986319	1.829772085	1.931285761	2.591733256	2.250646099	2.091023164	1.99223609	1.875060063	1.808559401	2.039153661	2.629939991	2.258532693	2.013528673	1.446613872	1.163663797	1.538793649	1.920603946	1.610292128	1.557066872	1.492303117	2.257801124	1.784252508	1.905620066
RBMY2FP	2.122612539	1.4018571	2.066250826	2.195993939	1.390847746	1.625679406	1.824315862	1.666406517	1.587958381	1.867051841	1.669760253	1.489039753	1.810446607	1.812925038	1.575675428	1.444938426	1.400987144	1.963573103	1.127258696	1.48397231	1.769016032	1.539794292	1.809815404	1.664437398	1.795999431	1.671219435	2.704387516
NEUROD2	5.07719752	4.383976118	4.59634635	5.0163995	4.668216873	4.957058488	4.853212546	5.176571662	4.64031911	4.170979837	4.738517036	5.72815828	5.286035305	5.563632881	5.03145753	4.901849499	5.368002906	4.41654806	4.376330754	3.856034454	5.810671339	4.155124302	4.338474933	4.108674537	4.350008751	4.897335011	5.656351004
LINC02899	3.24782178	2.248700259	3.39045639	4.607283547	2.951253891	3.104288329	3.012735795	2.761426709	2.839947276	2.245340317	3.314946676	3.139007245	3.328956619	3.272260601	3.912340789	3.337812351	3.199947817	3.008531247	2.87950139	3.280231693	3.136868342	2.801294712	3.424966431	3.440917126	3.791761619	3.012220879	2.935330763
LINC00208	4.651411341	3.773784218	4.330647828	4.838274273	4.117858567	4.535461552	4.302745881	4.343437292	4.526622218	3.829099049	4.766171305	5.210485035	5.248209187	4.409875382	4.956207034	4.959938693	4.625682651	4.327934403	3.899012151	3.99882993	4.76121112	4.215684071	5.033517607	4.790670614	4.212844005	4.446165333	4.193318621
DNAH6	2.581590921	2.976472046	2.360873675	2.775334066	2.814273518	3.139092843	2.511357978	3.016797359	2.555741812	2.212234291	2.907664331	2.951630362	2.873354018	2.675543949	2.899609774	2.265753051	2.490081613	2.361615514	2.191206516	2.473311626	2.938415744	2.533216959	2.9513594	2.581590921	2.765541304	2.793224696	2.848919607
LRRC15	3.004843019	2.16858997	2.007524465	4.502832909	2.579545445	3.084908157	3.218637253	2.861874513	2.648376305	2.772195372	3.199768544	3.771998103	3.00634653	3.172193844	3.282294089	3.114226797	3.083526474	4.433169901	4.503714582	4.865199736	4.508227302	2.648013283	3.744271182	3.078425505	4.268893871	2.879785458	3.263347644
CFAP46	3.513384411	3.015088498	3.149008416	3.321139911	2.909128766	3.430152685	3.162448776	2.906170701	3.106125583	3.121342136	3.175464862	3.23386989	3.184898302	3.169143932	3.367698223	2.75963195	3.452328457	2.826424211	3.193385216	2.634232882	2.685311733	2.642806498	3.195716112	2.97806549	2.623163319	2.951710558	3.621981133
B3GNT7	4.977640538	4.168874547	4.914403767	5.979702306	4.725874685	5.223843022	5.092051341	5.688056546	5.067995558	5.085018606	5.87380185	6.20287842	5.782744178	5.480668979	5.809471616	5.710450015	5.470194368	4.637474005	5.004573343	4.412818955	5.456924459	4.744132214	5.705217248	6.121394003	5.281692841	5.542467105	4.843676854
CBLL2	2.045131083	2.98421897	1.866661365	2.763137501	1.876926216	2.131112929	2.054270994	2.082910393	1.895074479	2.912490634	2.512443909	2.170093029	2.37074072	1.970085938	2.682559208	2.104265703	2.251473614	2.311333814	2.088928633	2.497793618	2.43216008	2.579649475	2.485299033	3.531895665	3.591796948	2.260487245	1.959200675
ZMYM6	2.178652843	3.14969493	2.891046741	1.793633272	2.12621175	1.853978096	2.024373674	2.103865395	2.219245607	2.710408493	2.085138681	2.006504512	1.989064422	2.113743016	2.148701066	1.997281711	1.772235547	2.516994035	2.116340943	2.456613028	2.757338672	2.167933328	2.546958629	2.244704396	1.908866582	2.081877318	2.59268762
SGCZ	1.82284071	2.150947378	2.304193556	1.868722782	2.420741439	2.389404495	2.299197857	2.851556981	2.573612931	1.753207557	2.320848741	2.75975509	2.272217073	2.442543704	1.891221175	1.812650326	2.348073139	2.89780197	2.49437268	2.590652703	2.860126147	1.745702238	2.102147932	2.27322167	2.099639383	1.964437851	2.15258001
LINC02551	1.683470617	1.275550844	1.667692206	2.122057665	1.117901094	1.531556521	1.12005514	1.14890094	1.222400387	1.415834115	1.24388152	0.949667734	1.106036802	1.136443404	1.185414538	1.392091425	1.419978708	1.372942229	1.350631632	1.141978777	1.332640469	1.692903379	1.193578348	1.189682823	1.835575886	1.246836875	1.903901808
WNT9B	3.596450168	2.811732626	3.42271472	4.289561657	3.613730577	2.895160091	3.508987935	3.545233939	3.601471426	3.761982972	3.351702174	4.290587528	3.70622727	3.754305394	4.318360408	3.972491765	3.970597794	3.106125583	3.183694478	3.731523647	4.369793087	3.261954714	3.609391649	4.054870633	3.995077101	3.870334604	3.559457268
DNAJB13	3.484317439	2.955032092	3.524986226	3.751014546	3.150646808	3.159441732	3.265664542	3.154642852	3.555800366	5.031896062	3.410195331	3.671288249	3.361595596	3.699825779	3.760539528	3.805387006	3.578466728	2.942781332	3.057010075	2.865843713	3.263347644	3.56838742	3.733984061	3.976435078	3.569599409	3.199947817	3.728772872
CNPY3	5.105599586	5.824562324	5.318455581	6.057012116	5.151760935	6.107144147	5.364352486	5.276096238	5.465785872	5.496052871	5.040642998	5.055211042	4.901849499	5.652246824	5.190911529	5.291579145	5.279406513	6.14717664	5.655283466	5.398735859	5.382069917	5.695489396	5.57608609	4.716283027	5.443831106	5.368703235	4.7089629
SCAMP1	5.44044947	6.329716444	5.94680692	4.181073296	6.40926056	5.118825795	4.706668116	4.468506051	4.964030672	6.477415485	4.737787661	3.608071991	4.209755187	4.019890806	4.317399513	4.38005812	4.105921649	6.350732146	6.707155325	5.747616851	4.992279316	6.302171499	4.624071913	4.472159677	4.757844418	4.676847927	5.656804061
LINC00471	1.412330265	1.822127025	1.611709095	1.536000002	1.563728822	1.982780279	1.326934999	1.24768417	1.673976229	1.501172225	1.374069826	1.385230668	1.672579827	1.82062514	1.353665674	1.401312932	1.634160888	1.836991666	1.435514828	1.694540394	1.849602209	1.546508712	1.646068127	1.224310356	1.347402717	1.655291989	1.54929974
HAS3	1.972350147	2.01299596	2.268505709	3.144379665	2.047669015	2.250749092	2.434111467	2.412220922	2.388543366	2.533634069	2.415266487	2.463201762	2.622171244	2.431836518	2.389922907	2.666832619	2.410336703	2.828926988	2.022360814	2.122348121	2.342226347	1.918249349	1.911094544	2.851924124	2.819435957	2.348930708	1.3663156
FGF4	2.640464813	2.344794323	2.059306764	3.434124424	2.754450306	2.54473391	3.080262258	2.739449401	2.673441826	2.621418527	2.890070156	3.044448975	2.897612021	2.724937889	3.200788837	3.032102232	2.994323541	2.272526538	2.341306811	2.494691218	3.026821433	2.742736161	2.459594106	2.740793782	2.148617721	2.802679432	2.297029005
SLC30A8	3.539502993	3.369277957	2.968294609	3.450770035	3.306150808	3.29176143	2.9513594	3.472574744	3.350596941	2.824841473	3.120390977	3.636436664	3.071347532	3.492152725	4.042266977	3.129793406	3.572295812	3.124856742	3.530152705	3.344653692	4.2106796	3.082355536	4.031557123	2.710916441	4.22466901	3.097990971	4.28743589
LOC439933	1.524132477	1.589564521	2.050499628	1.837122524	1.145347776	1.693225759	1.480883683	1.520385697	1.206906615	1.399063856	1.13833173	1.384146291	1.098330106	1.429806815	1.412646907	1.310577402	1.370704928	1.604323804	1.372410885	1.421291511	1.754753516	1.863114831	1.378883809	1.523445114	1.617485577	1.627176697	2.308219574
C11orf65	1.782823819	1.609666768	1.752780435	2.471727278	1.817008924	2.11447936	2.150842741	1.910307144	1.786800544	2.654262178	2.058944259	2.098352533	1.614679651	1.692991835	1.924188817	2.241513459	1.935059844	2.11447936	1.86488961	2.230286054	1.671099729	2.611562787	1.688043636	2.044325036	1.92347492	2.161056124	1.870467676
GARIN5B	4.238284514	3.968333025	3.839717195	3.856905222	3.737548693	3.882997854	4.677942651	4.751728094	4.238799843	3.104858881	4.719749499	5.169136375	4.784719854	4.891386986	4.818047957	4.533523887	4.830076349	3.41700807	3.800051847	3.849993111	4.629592692	3.296637358	4.242547238	4.208583949	3.976590909	4.284431133	4.926321397
OR5P2	2.081439866	2.373175111	2.247866214	2.188360024	2.186220708	2.351140209	1.937633751	1.711129816	1.990993895	2.132908137	1.938770392	1.990442501	2.027283162	1.723874647	1.78253283	1.714177327	2.050753778	3.302732364	1.961837666	2.202533959	1.981466257	2.577890511	2.163603275	2.152153597	2.16675859	1.934275467	2.486300473
DYDC1	1.563772997	1.487854629	1.003908929	2.395314707	1.653209761	1.106036802	2.091727314	2.24478297	1.870876069	1.336210996	2.110877973	1.839770404	1.949755933	2.208264537	1.713674362	1.907370914	1.855010767	1.07058892	1.649946642	1.733314893	2.341635198	1.114332597	1.380152188	1.979938018	1.284408722	1.570468885	2.330258588
IL27	4.916952724	5.04173398	4.989136575	5.090778362	5.196822345	4.89436861	6.016715521	6.008019109	5.658878878	4.864270151	6.322664641	6.705134051	6.223079593	6.326398129	6.690881383	5.954304466	6.516867737	4.641487913	4.867208188	5.65342944	5.860406091	4.891196573	5.613459464	6.541651459	5.884840403	5.787303963	6.022556288
IQCF1	4.895153662	4.779563482	4.09041221	5.126676175	4.624387143	4.716523357	5.407308654	5.929472322	5.314692153	3.740321725	5.907686778	6.332390191	5.860833132	5.77101294	6.202729702	6.092417308	5.742848896	3.860061727	4.921339658	4.817504749	6.028251789	3.957177834	5.622081808	6.835851285	6.140156677	5.809632452	6.311375127
DEFB125	2.436152181	2.077419724	2.297964045	2.501396074	2.033177241	2.235990028	2.063560282	2.343659204	2.201060863	2.132021847	2.962622979	2.704584172	2.525964284	2.515947001	2.567686102	2.656599318	2.67923529	2.095272033	2.037526745	2.081956824	2.489420798	2.100490962	2.522385572	3.092724031	2.114379752	2.127897601	2.936419039
WFDC10B	2.574270248	3.178914376	2.548686969	3.708101551	3.1430049	2.925023456	2.93865955	3.035318236	3.025315878	2.648013283	3.000392361	3.391706834	2.808410536	3.29562312	3.315364777	3.015428522	2.872360081	2.244949993	3.021891571	2.801199663	2.345432183	2.496339428	3.054184135	3.716501709	2.496379024	3.222459502	3.431852963
PKHD1	2.105429456	2.443797502	1.779538769	2.905450921	1.763630272	2.277835194	1.815375102	1.983294198	1.727473126	2.476928016	1.6086025	2.021782852	1.965724086	2.116817185	1.841595746	1.731323416	1.689466582	2.861759963	1.626218566	2.037432198	1.67851887	2.015385238	1.832090111	2.054975324	1.725335406	1.773353464	2.457255103
PKD1L1	3.359660164	3.817128192	3.096016726	4.321037239	2.973930069	3.388196107	3.624948265	3.342371964	3.519109252	3.067707539	3.412314061	3.654279292	3.705416602	3.75996549	4.108749698	3.426654907	3.421723393	3.133644626	3.008353626	3.22835322	3.895136862	2.882856871	3.641354995	3.358558778	3.85770626	3.745897383	4.168684775
ADGRG4	2.672959423	1.414300493	1.865591481	2.11258595	1.671219435	2.432346972	2.355050056	2.681718418	2.295114024	1.782578033	2.59355584	2.337237081	2.738010255	2.406906971	2.126816624	2.292187786	2.564529634	2.629294116	2.126460363	2.701068581	2.467362653	2.121493035	1.837971162	3.191504445	2.670291761	2.432705664	2.71109746
TENM1	3.881387322	3.618603005	3.169888998	3.538607943	3.621039112	3.762679706	4.618041538	4.417725789	4.424067589	3.617018552	4.433073746	4.42821978	4.836580757	4.671553645	4.770389347	4.619252831	4.240336955	3.70114061	3.39948094	3.456588637	3.898935794	3.616424256	4.323205566	4.062838589	4.068172792	4.573758846	4.691238132
REXO1L1P	4.084247805	3.199488348	3.965563266	4.630518416	4.016085179	3.706631056	4.265293056	4.24741065	4.493800076	2.909320901	4.520764382	4.999418466	4.231288115	4.445829252	4.717498494	4.519780698	4.284003576	3.441146984	3.703484916	4.187500699	4.779143632	2.387913657	4.363319234	4.359917421	4.771992022	3.709007611	3.888815293
CNTNAP5	2.793019197	1.961837666	2.380357507	2.582628952	2.88945119	2.530891184	2.531384196	2.713539452	2.641559728	1.65275835	2.426414864	3.07089323	2.626301002	2.758419832	2.93944266	2.538205187	2.745052938	1.829772085	2.202745405	2.329885129	3.105295292	2.055906299	2.357367422	3.460536708	2.676508428	2.128798353	3.861233731
RECQL4	4.832297764	4.524720108	4.731610051	5.992712315	5.271346134	4.939849442	4.849940873	5.058268451	4.848667154	3.272754549	5.095995067	5.282616335	5.148666097	5.150617617	5.185207478	4.896791496	5.153892559	4.113971687	4.439296471	4.246423016	5.560147774	3.909382699	4.85700062	4.756729945	4.673608945	4.883657013	5.389745953
ADGRF3	1.906681074	1.988715488	1.989215258	3.037878293	2.264666188	2.121111447	2.545688419	1.98837234	2.297107993	2.377024058	2.478667418	2.851717398	2.624992539	2.827857975	2.974375377	2.941241181	2.736015162	2.250060975	2.005805904	1.890210525	2.995688415	2.317392091	2.581147054	2.710043562	2.265429314	2.556287056	2.686111374
TMC2	4.452031247	4.746904028	4.429149642	5.109872536	3.597016033	4.71096203	4.22466901	4.851647557	4.310934807	4.073112789	4.38120736	4.62858181	5.074192881	4.252875096	4.911452944	4.887504191	4.716283027	3.968829367	3.448980625	3.770191124	4.607471025	4.201759462	4.973035855	5.384213597	5.453483022	4.869620578	4.098669808
SMCR5	3.764523306	3.532081271	3.740161708	3.990991044	3.273568014	3.557421388	3.59653898	3.914101549	3.536144062	2.852791912	4.148899535	3.979108506	3.806110703	3.690035363	4.046715582	3.860267099	4.270371406	3.121266722	2.964536128	3.758243138	3.893536344	2.98042748	3.351891474	4.208583949	3.588390917	3.697309884	4.201677119
BICD2	4.895249965	4.574149368	4.827141877	6.25814873	4.228959244	4.911351598	4.785640678	4.294606331	4.600659084	4.360693309	4.453217335	4.583040623	4.06586804	4.536965786	4.419870427	4.411600983	4.720234344	4.529784589	4.104858885	4.66955703	5.028392936	4.91632885	4.477125362	4.803966735	4.068172792	4.739589238	5.26142671
ZIM3	1.578671455	1.454121064	1.400349422	1.633062736	1.239891305	1.355961308	1.595126089	1.519495853	1.297396088	1.751157499	1.483534718	1.336784596	1.536243311	1.504182728	1.564064488	1.371888608	1.447087294	1.634341381	1.460092612	1.464200501	1.456171435	1.51910643	2.108726232	1.272879213	2.383085278	1.326228893	1.274202226
NOX5	2.924859291	2.254562526	3.302650726	2.361345073	3.002165744	3.141204408	2.741745432	2.911500345	2.733526483	2.219169738	2.925734865	3.115304666	2.893536247	3.076791139	3.157151747	2.774536751	2.866212487	2.809764717	2.909785769	3.31052932	3.699444923	3.063093417	2.741618225	2.972579842	2.97303225	3.353496284	3.157282329
DAOA-AS1	1.402695672	1.354728453	1.435789242	1.803754978	1.07058892	1.183521911	1.63889106	1.560140321	1.505272763	1.389292782	1.597266741	1.777603404	1.207364176	1.383604684	1.745311951	1.445092938	1.365359599	1.59421511	1.729206267	1.730829935	2.073027876	1.009066057	1.40149097	1.490410572	1.532849348	1.123112068	1.250099723
ADGRG6	2.950178791	2.842797648	3.133829248	3.356302227	3.041352292	3.271170949	3.130715096	3.237474222	3.086382188	3.308927196	3.05325504	3.577988984	3.60627949	2.988521172	3.015518496	3.2050983	3.184898302	3.173668406	3.125857814	3.084415281	3.397827768	3.56979674	3.179645164	2.707368733	3.015330306	3.044643229	3.403002325
KLHL4	3.486877451	2.869027057	3.275952449	2.700408727	3.630850803	3.410735878	3.172301584	3.615136537	3.48708439	3.884640622	3.086014629	3.700253465	3.491984849	3.037015213	3.142359525	3.22006501	3.272177518	2.83009808	3.656339873	3.608388118	4.311593418	3.949856213	3.917217079	5.116444884	4.500098708	3.234423049	4.154565286
GPR156	3.134221311	2.84039499	3.266683763	3.269083506	2.59432727	2.900873805	3.080480777	3.468204129	3.352075142	2.58785991	3.082646938	3.738802015	3.713710691	3.557890731	3.622354608	3.369693319	3.169299228	2.96898418	2.994544258	3.190646553	3.587926065	3.263132187	3.943511703	3.03540491	3.980465624	3.371266697	3.266340899
SUOX	5.492630519	5.106836912	5.283263856	5.060840793	4.921557796	5.365249326	6.263522063	6.282204366	6.301837786	5.122638177	6.253984039	6.083229804	6.01133728	6.365517117	6.158907758	6.310921895	6.459992644	5.209362299	4.661961724	5.373571707	5.870573203	5.025831021	5.796088632	5.531337711	5.573005793	6.072443577	5.867886021
ADGRF4	2.86030939	2.735057945	3.070785732	4.065291652	2.059576011	2.501663273	2.773681711	2.864243728	2.963255951	2.074664027	2.630037599	3.439288468	3.108478247	2.693243512	2.84338164	2.970106593	2.525649044	2.340833578	2.66222607	2.427814304	2.573705363	2.317277171	2.422013197	3.008010743	3.524219096	2.732138744	2.465981767
IL31RA	3.280966554	3.302548393	3.139448817	4.12603801	3.725241744	3.120308277	3.48759325	3.307231197	3.222367933	3.492070097	3.276068747	3.760835598	3.810578394	3.330254896	3.904154273	3.459776106	3.321547911	3.386650848	3.101586758	3.964091806	3.69572428	3.442853419	3.332205701	3.605360554	3.681161531	3.224000723	3.898704941
SYTL5	2.439347423	2.540906028	3.009143712	3.129279103	2.461251175	2.361874461	2.971942814	2.945783358	2.963255951	2.397662216	2.857484295	3.559862032	2.988008741	3.089723965	3.268410442	3.115684119	3.15491918	2.184248145	2.457958478	2.584883439	3.371266697	1.862138175	2.793121028	2.83835529	2.273931652	2.937207948	3.48314828
SDCCAG8	5.817089885	6.223410897	5.816133731	5.997485414	5.807685452	5.192557902	4.81653214	4.354500971	4.406104774	6.275596612	4.193508882	4.519780698	4.473618996	4.578893467	4.569965641	4.619352091	5.069958478	5.380144948	5.483878397	5.763076691	4.363028524	5.38403214	4.366618723	5.48399059	4.771842643	4.481583047	3.991057582
ADGRF2	2.546876984	2.269881799	2.410515564	3.435626371	2.174549833	2.26143004	2.461756324	2.590120399	2.577376536	1.607815615	2.180357691	2.863978791	2.71181596	2.761667736	2.240416089	2.373356726	2.406419728	2.254767216	2.410591759	2.613510903	2.610876955	1.431435407	2.154191277	2.801486273	1.92850039	2.658799583	3.299867938
SYN2	3.249486393	3.546589029	3.348402546	4.504876299	3.354200199	4.10261586	4.196049531	4.313530246	4.395076699	4.102277151	4.468636848	4.758125393	4.509696387	3.877412052	4.568120304	4.299918489	4.234702447	3.456168566	3.770088965	4.620954341	3.840112978	4.179327856	4.694379779	4.43763665	3.964827241	3.504827548	5.0163995
ASB10	7.63206299	6.910625865	6.938485535	8.66137364	7.183149035	7.435803472	7.3213284	7.744794732	7.240016208	6.924589095	7.653376824	7.891904582	8.089785495	7.328498762	7.828845905	7.419875513	7.445326855	6.933981663	6.645642848	6.78400691	7.789252957	6.746771513	7.457279982	8.456085748	8.612896494	7.631531111	8.27480215
HTR3C	3.436029309	3.129543489	3.817991944	3.454035092	3.139340703	3.48591077	3.515051159	3.308171582	3.252429953	2.801953818	3.332403911	3.694067608	3.568497675	3.594898082	3.613543919	3.242724214	3.356698675	3.600330949	3.236110053	2.961657449	3.760835598	3.253561214	3.121833665	2.887496753	4.125390572	3.184047641	4.026841601
NFKBID	3.400380552	2.866033595	3.397187901	4.582068898	2.90299324	4.156092936	5.191199222	4.939199043	4.709452656	4.007785338	4.793301497	4.697760327	4.742678278	4.200729833	4.416891867	3.906968705	4.524107922	2.888637478	3.667207339	4.169685866	4.239451508	3.500474607	3.893739518	3.974543864	3.677427919	4.46646447	3.053906387
CD300LF	2.280778357	2.75925251	2.334700458	3.230958017	2.38683763	2.85065497	2.995609419	2.442734413	2.768093968	2.932350503	2.471272472	2.722519102	2.484139192	2.816572402	2.701805925	2.511357978	3.343306929	2.988069539	2.738909065	2.929991011	3.277548699	2.750091972	2.896258857	2.413791316	3.052653558	2.458057133	2.503261229
GJA10	2.694244494	2.328851056	2.607833661	4.233167539	3.277457921	2.305332688	2.773511395	2.600653825	2.48226238	2.43133179	2.55375021	2.694481064	2.679163984	3.069527154	2.536410936	2.505917392	2.690181079	2.874965631	3.022432164	3.148480025	3.638485962	2.770143747	3.308257072	3.00958308	2.39045757	2.677872531	3.056010063
WNT9A	3.723257325	3.093198754	3.469669409	3.903155558	3.395395842	3.202437531	4.000635011	3.894587559	3.829685661	3.254638275	3.908293657	4.539705261	4.169259219	3.943721967	4.258944761	4.13637035	4.102085246	3.23483367	3.098183925	3.451377955	3.780607823	3.544157485	3.824563644	3.274561359	4.282594938	4.055074671	4.107828133
GAL3ST2	4.813771898	4.448917662	4.548324161	4.859907922	4.338095268	4.827141877	5.362578617	5.172047462	4.906250725	3.577113075	5.50899562	6.095287208	5.355390801	5.532958075	5.720538686	5.454873483	5.570106132	4.173829023	4.246895982	4.996412596	5.127894199	4.017398459	5.164341956	5.65055954	5.402097841	5.275607839	5.67510217
PIP4K2B	6.943189657	4.298806492	6.181012755	7.15031538	5.690581631	6.380695261	6.311243283	7.089895914	6.21049354	5.340442784	7.21198299	7.039231719	7.130102657	6.77418256	7.226529868	6.611180857	7.010802474	5.39939267	5.80923713	6.067624176	7.483671864	5.299124177	7.17285451	8.088047772	7.165781912	7.130102657	7.73711915
ODF3	5.14276844	4.334840139	4.869252905	5.962518174	4.56573543	4.658926689	5.779899644	5.785524113	5.200333955	3.917974463	5.80247581	6.349348064	6.168339244	6.126918086	6.210556042	5.576356519	5.901194958	4.799365132	4.788645336	5.046909276	5.928496888	4.521458093	5.468443359	6.166499231	5.129064541	5.502082356	6.059824721
WFDC13	2.901215571	1.650031764	2.811396994	2.172344947	2.259785298	2.345885491	2.620326256	2.354770307	2.46150901	2.131478738	2.472501833	2.448619382	2.530201843	2.160972956	2.702387549	2.169725585	2.365006768	2.39364986	2.224603667	2.640265032	2.752119787	2.094715976	2.419008733	2.747723763	2.207896902	2.402990602	2.289605179
CCDC197	2.846660291	3.16602571	2.944717683	2.513580017	3.081780044	2.571396989	3.424572408	3.341410142	3.231519456	2.01395382	3.834635538	4.147399502	3.340925962	3.510542662	3.549578974	3.320366254	3.307703341	2.415450385	2.621980398	2.985394206	3.326504751	2.740611898	2.92233453	3.325229949	2.523801388	3.016797359	3.516005623
SLFN5	5.327635527	5.820472859	5.494472531	3.784864305	5.674162342	5.88041007	4.681517796	4.733996702	5.01559694	6.000102184	4.854154678	4.478193254	4.723263537	4.365408536	4.434678977	5.120810327	4.513714084	5.251662603	5.267841259	5.151134258	4.249659064	6.344762018	4.767732538	4.093624829	2.395314707	5.437376066	3.802021322
SERPINB12	3.70743963	3.230416188	4.270955618	6.522628376	3.605268783	3.617501683	4.319101551	4.204213584	4.095079949	2.663276157	4.414096813	4.814304929	4.589821755	4.555189055	3.918109374	4.533747887	3.902042131	2.586282241	2.963142792	3.339629497	4.635519675	3.09770832	3.695571797	3.819263114	4.608784925	3.93145722	3.527840593
GIPC3	5.897873131	4.562339102	5.34570879	5.747148983	5.226123885	5.48596652	5.074516699	4.499037726	4.852270464	4.640717723	5.349623501	5.670466591	5.432362248	4.980613969	5.487727874	5.226123885	5.340551059	4.059811712	4.97484217	5.177523536	5.789325006	4.843863114	5.769370817	5.557822	5.145756706	5.236124608	5.177183944
PGLYRP3	2.116245665	1.771852122	1.431022731	4.93975689	1.828650378	1.798440113	1.986777676	1.845790874	1.795453888	2.016915304	2.224053822	2.058348351	2.306386289	1.951096788	2.251527609	1.820739979	1.959665986	1.629505913	1.670259851	2.041838009	2.208183066	2.54785619	2.418535416	1.765746869	1.966276561	1.544713679	1.82284071
PSKH2	3.639860197	2.990977315	3.009058935	3.808322702	3.435003903	3.670876222	3.80070711	3.88862931	3.881612312	3.44654872	3.905186115	4.463697522	4.201576117	3.936275214	4.558916367	3.727892017	4.080502757	4.106349794	3.448980625	3.835884285	3.664589103	3.084103618	4.066042615	3.893808768	3.639619972	3.854605982	4.28901084
OR6W1P	3.216991508	2.396091665	2.61492889	2.646952032	2.825495572	2.690364349	3.045876817	3.475493208	3.372129119	2.558179192	3.400089919	3.650910286	3.694396396	3.58628659	3.750476118	3.154540546	3.439195723	2.503157016	3.050618329	2.78894432	3.506264324	2.797801947	2.69748345	3.96443764	3.238131836	3.333922731	3.138022215
MOGAT1	3.711651648	2.85221887	2.796278665	2.828285765	2.650691024	3.365537141	3.343787728	3.226833763	2.80596146	2.725137476	3.152339391	3.275779602	3.640461807	3.450484407	3.326611434	3.708299285	3.307703341	2.716242444	2.760804229	2.771351369	2.836822641	3.380800292	3.558824124	3.001789519	3.921301346	3.187848194	2.656745637
GPR78	4.572551795	4.308459106	3.694946053	4.068085069	4.010974662	4.089920894	4.26001878	4.341156041	4.379087112	3.667965405	4.783856322	4.985999358	4.553892546	4.502785602	4.666926003	4.311106928	4.502207684	4.244925747	3.95833702	4.009102766	5.07719752	4.147188414	4.676061073	4.873241167	5.008851398	4.121791081	4.300680403
H1-8	6.122763456	5.209117797	5.743383679	5.988112781	5.24580253	4.765963034	6.152270334	5.822723909	5.933732989	4.773927532	6.541313934	6.71340379	6.380386562	6.33132303	6.729151994	5.678517077	6.235392223	5.430546769	5.529187304	5.638557534	6.323609993	5.496559066	5.772817757	6.465583557	6.349348064	6.040954338	6.282393925
TAAR9	1.405568712	1.881175785	1.913290749	2.268505709	1.556241317	1.705398985	1.699261481	2.021782852	1.989798014	1.831305538	1.772602199	1.849033448	1.507802722	1.845193269	1.790879556	1.855803148	1.656145053	1.442824041	1.452101869	1.851349837	1.845790874	2.061419691	2.082910393	1.651500938	1.853428797	1.794105125	1.619880436
GNRHR2	3.46985908	3.238238371	3.412627926	3.251995056	3.217771645	2.984136951	3.402180063	3.134451599	3.396600049	2.993223724	3.460096049	3.867196251	3.402793674	3.339629497	3.6150469	3.529352432	3.342279206	3.476226146	2.978591082	2.721186995	3.469000742	3.145272204	3.568247017	3.764032387	3.868412963	3.658837982	3.597538512
MYOZ3	5.72719235	3.792849144	5.659301763	7.970082073	4.711143929	5.00433641	6.134307101	6.145912754	5.894367941	4.123949295	6.346005648	6.853016969	6.524085077	6.498237446	6.798460215	6.330042023	5.998674547	5.939660777	5.941767716	6.143350334	6.934239613	4.696043773	5.429462559	6.218668998	6.418812127	5.83816207	6.330358635
BNIPL	2.839539563	2.194629237	2.499582082	4.702384526	2.479203412	2.822268698	3.376385428	3.044742326	3.242010291	1.649715248	3.400089919	3.474912485	3.310742526	2.787067474	3.578466728	3.094574292	3.661410101	2.818712952	2.229840002	2.747051837	3.098402061	1.940768687	2.527339111	2.732233484	2.439414877	3.441037866	2.900873805
ASB11	4.241667136	3.48915327	4.024995309	5.909749064	4.012251418	4.408158553	3.805191149	4.157103344	3.695300311	3.719926854	3.910455578	4.387487781	4.181815489	4.032460873	4.038176881	4.020344377	4.403838804	3.92763872	3.530457944	4.335593618	4.444994694	3.913883259	4.489882069	4.925758215	4.068172792	3.816043598	5.168655494
OFCC1	1.684411005	2.165521612	1.494658014	1.837484888	1.329741158	1.208155588	1.394415655	1.425134913	1.373603594	1.892245184	1.418992469	1.528671024	1.257944858	1.453643144	1.467332283	1.378721686	1.375144554	1.406293997	1.453812369	1.412811335	1.512991312	1.491352947	1.462028153	1.816033146	1.873440955	1.347611549	1.231635356
SDR9C7	3.119699544	2.5083879	2.284657274	5.760147023	2.663925723	2.618212408	3.234733084	3.518928517	3.252429953	2.141437476	3.862502299	3.794321468	3.617867953	3.144635006	3.654886658	3.55753628	3.404001284	2.101945147	2.545058772	3.237118764	3.234157573	2.509412857	2.861135382	4.175361904	2.71128323	3.30420899	3.798457638
OR5P3	1.767670205	1.49384252	2.484476072	2.222324924	2.021459825	1.945704837	2.380643575	2.560080909	2.422715156	1.791585325	2.616235531	3.317983541	2.50543248	2.764482381	2.407606212	2.382814368	2.750961315	1.739427047	1.878699311	2.565658605	2.432799144	1.558888153	2.10374274	2.563153088	2.337545335	2.658799583	2.311539463
TRIM40	3.945858796	3.594249652	3.799192598	4.484875894	3.81894762	3.492847411	3.727330522	3.829395382	3.730824172	2.582827074	4.105064042	4.401236782	4.0291087	3.998644042	4.134188723	3.519874219	3.947314009	2.913806844	3.970263489	3.479578394	3.842159603	3.410860152	3.406425643	4.35384184	4.147010918	3.719827645	4.789251033
CSN1S2AP	1.502681799	1.831841008	1.896330002	1.738133852	1.240227784	1.588345571	1.428031466	1.12692196	1.197589032	2.329484285	1.22974329	1.321105182	1.247957716	1.226767264	1.354280526	1.17753669	1.375977753	1.545731024	1.729918342	1.364843642	2.771040736	1.701610698	1.299540204	1.661287396	1.258956101	1.275858087	0.925780763
WFDC12	2.487725822	2.33883454	3.21363922	5.848759719	2.886787105	2.4731953	3.383850701	3.638578767	2.969716659	2.369674021	3.744567612	3.91152525	3.28115538	3.540582033	3.384999531	2.948082927	3.552508857	3.151992086	2.850233315	3.385867575	3.611679798	2.854377214	3.367441111	4.074924462	3.903968275	3.331396974	2.654842878
CRYGN	5.202446499	4.047319926	4.961900086	5.223205409	4.426326909	4.529784589	4.471273561	4.571075925	4.74328838	4.340120767	4.486163503	5.29325297	4.910020402	5.2277299	5.066952225	4.695268848	4.998849499	4.171391472	4.471926402	4.004720019	5.048496927	4.746467825	4.773927532	5.161429118	4.458565344	4.845593751	5.503591974
STARD6	1.478253702	1.836168826	1.530862494	2.998560482	1.988638953	2.065768145	1.463623438	1.718324055	1.491848083	1.624690078	1.4917232	1.879859187	1.713374058	1.619382849	1.643728804	1.468341839	1.297396088	1.703044595	1.619880436	1.558888153	1.304628856	1.740903059	1.662856047	1.859931528	2.578798814	1.577805382	2.441514452
C11orf40	1.585324447	1.031571561	1.127848706	1.703836463	1.391559557	1.323672274	1.569329455	1.579333978	1.496022905	1.341118731	1.550221888	2.057229562	1.762907572	1.881384768	1.897233545	1.572703716	1.854822882	0.961054134	1.39591962	1.581220599	1.460856524	1.548507379	1.178049514	1.49492102	1.572139605	1.63889106	1.5810779
ZBTB7C-AS2	3.913174017	3.796137535	3.632884584	4.574469051	4.322415317	3.67465443	3.50015839	4.011674131	3.532256362	3.684461872	3.368397789	3.922595231	3.802974967	3.713021512	3.833612095	3.40255967	3.648270081	3.362396135	3.548964849	3.747233402	4.478320803	3.544157485	3.641354995	3.524428442	3.745211262	3.312500223	3.912990983
BCL2L11	5.324888253	6.107313379	6.423825339	6.7065236	5.573567046	6.169581936	5.716701452	5.660434531	6.004670211	6.469594604	5.445747512	5.16241037	5.565089361	5.135055721	5.522927886	5.300062676	5.561144441	6.736925965	6.014158688	5.604569133	6.208046531	5.342250503	5.316760361	5.657720123	4.513246896	5.106496246	5.326381725
DEFB119	2.735665686	1.896733507	2.082039366	1.853428797	2.351912736	1.87470197	2.411883563	2.393187658	2.394416595	2.388731899	2.330962932	3.207045316	2.508572051	2.675969289	3.179728874	2.614274275	2.545309339	2.727987992	2.485992495	2.788845373	3.546456295	2.213537207	3.079550865	3.275568839	2.815510431	2.322294574	3.545569111
TAC4	5.342988335	4.505828087	4.994318767	5.546337962	5.041099411	5.476985546	4.575135406	4.834872675	4.859052374	4.073454567	4.621545059	5.368347136	4.607182987	4.813674391	4.911064154	4.430791008	4.977399059	4.367196169	4.362924975	4.732720503	5.627125865	4.434424907	5.455259779	5.791561443	5.276944037	4.630148708	5.971608129
TIGD1	3.035216517	5.29800731	3.89294407	3.112751773	4.042716405	3.866422225	3.569882268	3.612007844	3.631196012	3.925262803	3.289580615	3.501032794	3.168033462	3.233022516	2.93960863	3.248300445	3.386760489	4.132614176	3.934281543	3.629399072	4.402626393	4.569102055	3.389334637	2.444520772	2.773511395	3.726877144	2.95996344
ALKBH5	6.099941552	6.437451245	6.815412436	5.997485414	6.494671335	6.743730609	6.288863285	6.06473775	6.676019411	6.472086865	5.967156551	5.902984335	6.110249035	5.673768881	6.596698927	6.545920026	5.981569104	6.780534669	7.12819775	6.633836112	6.06518512	6.663952117	6.338359388	5.079637791	6.260636983	6.567647219	5.709934993
CCDC69	5.32941406	6.472774631	6.548069317	2.946525614	6.022556288	5.581341967	6.178107726	6.63397375	7.026131959	7.300005222	5.278326645	5.695839588	6.13298943	6.486478753	5.340915314	6.58006929	6.433923069	6.060569532	5.833670164	5.489848694	3.722978955	7.352918326	7.181912982	5.847671669	5.719897991	6.33935674	4.853000183
NFX1	4.590705129	6.019449194	6.363001724	2.380546529	5.089812434	4.659546212	3.795753741	3.674358231	4.431258046	4.839634	3.797860214	3.495177755	3.593509306	4.534919334	3.272959686	4.589021572	3.822681819	5.914322714	6.109791654	6.242607455	3.899012151	5.070653607	4.476501244	4.356555535	2.707263949	4.178035418	3.76492274
DSG2	4.225185791	5.61008451	5.295903274	3.151420847	4.789456089	5.209022414	4.616901208	4.720951884	4.094362268	5.630947942	3.959181412	3.903850928	4.3617396	3.925156591	4.644116212	4.323973236	4.407890075	4.883702976	4.782334568	4.157013669	3.898602499	5.483374678	4.714029631	3.396912084	3.852538912	3.548458241	3.893621528
C5orf24	2.241300027	3.313823639	1.786800544	1.614039063	2.283150915	1.408850045	1.983693352	1.826469995	2.072382871	4.169573515	1.407455157	1.233199298	1.470690562	1.604128565	1.502612699	1.9399441	1.751830435	3.30350825	3.996291647	1.616698585	1.779073512	3.332205701	1.511808995	2.19643711	2.336351805	1.980499968	2.420330571
KBTBD6	1.825685306	1.738762447	1.376608664	2.357896787	1.747332819	1.635736742	1.601806168	1.652325788	1.21102782	1.946011475	1.57289395	1.583959029	1.23527177	1.504678879	1.233045295	1.990093216	1.617864202	1.431996892	1.825450447	1.449691887	1.3663156	1.345836548	1.415774838	1.31472822	1.730587767	1.665990489	1.720400067
CDK8	3.835196956	4.944084173	5.615284579	5.029776177	5.449257939	5.226960111	5.157496618	5.31243679	5.096801268	5.620861278	4.612988964	4.676195727	4.412863217	4.929929376	5.039488305	4.8381804	4.858707881	5.971470939	5.510150616	6.457339862	5.039591107	5.763256556	5.64323525	4.394451535	3.287690438	4.857997588	5.551544327
PTK6	1.877722812	2.67181195	2.208004869	2.624887083	2.061194944	2.068794797	2.091023164	2.23488563	1.950822439	1.708994195	2.198315274	1.875166564	2.02847592	1.951514173	2.137846316	1.947813655	2.17528644	2.129668888	1.967739018	1.676509295	2.0333855	2.180185128	1.991201461	2.419108425	2.144321137	2.033094279	2.366097905
NKD1	6.619953003	6.003753954	6.447457274	6.775967677	6.683739805	6.157782168	6.741874953	6.121717959	7.329534243	5.913799363	6.598831404	6.816933328	6.768716948	6.531308742	6.925247577	6.488257426	6.477832316	6.594930691	6.637415618	7.218557782	7.668482583	5.825944207	6.106037651	6.370622868	5.911831772	6.328417386	7.315411513
STK38	4.405632419	5.253546685	5.054129307	2.464336826	5.680093361	5.594575733	5.182019219	5.201569042	5.398410432	6.201479189	4.658926689	4.135323473	4.636055605	4.813577072	4.673425832	4.390745901	4.082816843	5.926703009	5.866863233	5.226704546	4.814411588	5.961698066	5.577678871	4.787084185	4.240336955	5.158035714	4.138535469
THEM4	7.086020308	6.72453065	6.29984897	4.643397223	6.815904735	6.197831746	5.873005717	5.779899644	5.911324536	6.200574306	5.773563002	5.331676733	5.158716495	5.378838419	5.346927596	5.511759431	5.544107674	6.080557636	5.989942103	6.17989986	5.891732772	6.777654552	5.469480655	5.932320673	5.570106132	5.930872265	6.059591326
CLSPN	2.850554772	3.413235592	3.060970014	4.571849543	3.295239889	3.227772636	3.218217541	2.949357692	3.000091603	2.673741189	3.162763031	3.502621365	3.139448817	3.203298606	3.08962606	2.931313718	3.133829248	3.235101015	2.999871221	3.106990916	4.109307214	3.568247017	3.377815105	2.727901418	3.373523249	2.839096793	3.360314298
RBAK	1.502681799	2.51999929	2.511230219	1.942407443	2.295938119	2.075604809	1.861542247	1.655398921	1.996956842	2.18146253	1.332017515	2.089738441	1.771852122	1.9569726	2.070566988	2.085681953	1.702083197	1.591981291	2.958594636	1.861542247	1.736699191	2.337440122	1.731601125	1.572139605	1.514320213	2.185201745	1.518998352
WDR62	4.640529919	4.250646891	3.694946053	4.892991477	4.087904682	4.294606331	4.172452161	4.555400444	4.275594024	3.590253503	4.670880482	5.048955984	4.721645671	4.543026602	4.340928387	4.342744241	4.41646645	4.653221315	3.679921543	3.148206592	5.033570646	3.885888867	3.792268169	4.763312804	4.18255739	4.241846826	4.732824883
SLC39A12	1.904754731	1.753207557	1.723649304	2.12329583	1.515067751	1.567907587	1.338717008	1.07900617	1.566984016	1.566336895	1.531894224	1.795453888	1.444164606	1.825975713	1.626845944	1.683387135	1.862911217	1.604753815	1.482774852	1.933342686	1.926229577	1.844821001	1.821647987	1.888306183	2.28710337	1.734280404	1.585214432
RNF168	5.636538361	6.323010095	6.19120749	6.112303	6.566109944	6.462076647	5.309989083	5.186021554	5.277766421	6.550841403	5.173946502	4.314868367	4.58021292	4.748628888	4.974548334	4.509267725	4.263247587	6.288863285	6.309729077	6.025283893	5.782261127	6.371348763	6.027467537	5.571348543	6.161204737	5.148413615	4.526216679
SVEP1	3.247555304	3.084788369	2.839539563	1.619501616	2.14255886	1.635736742	1.919082365	3.19932	1.909537564	4.161348738	2.260307789	2.07123025	2.275724248	1.967476863	1.822387044	1.901738651	1.91306783	1.811944294	1.752685837	2.001997921	2.073027876	3.447974577	2.53383885	2.086499659	1.611036223	1.737542898	1.395646125
LOC652276	5.127059588	5.411411163	5.430252235	5.756813665	5.109157324	6.078591345	5.077414881	5.073863704	5.191199222	5.264088237	5.638097652	5.694616002	5.227078889	5.528295025	5.047838888	5.165620681	5.431473656	5.136651024	5.32827657	4.292205784	5.249740947	5.389745953	5.265070283	5.154015346	6.354238867	5.416799239	5.716093107
GATA4	2.80900774	3.324579466	2.917253163	3.266059656	2.991445835	3.222738023	3.309198065	3.52190248	3.503988607	2.759360899	3.641258683	4.221955972	3.696640406	3.546235022	3.970750708	3.237024143	3.774695619	3.044917269	3.012118587	3.348549049	3.981347062	2.615193971	3.042590776	2.797488658	3.437364277	3.422159648	2.45125655
TC2N	3.547964789	3.344545819	2.701970955	3.115392897	3.790627317	2.693753671	2.281026068	2.456701784	2.594633938	3.003195973	2.877484813	1.844821001	2.466826679	2.777212963	2.637414436	2.2664017	2.550647893	3.584119123	5.375647292	2.863849585	3.778032232	3.384217723	2.195137663	2.658534521	2.945340155	2.712102128	2.645351683
C9orf72	2.394335465	1.804948675	1.722904934	1.943959417	1.706562998	1.719857932	1.64769198	1.523293328	1.453643144	2.203221378	1.45447769	1.304628856	1.611841604	1.432263884	1.899068465	1.64023668	1.504430539	1.527870057	1.965356566	1.615144284	1.962572158	1.671593219	1.794291202	1.793803266	1.619288436	1.666286653	2.330258588
KCTD18	4.494098989	4.373855847	4.750330077	4.808172293	4.449134272	4.408245981	3.957739237	4.055863726	4.419441628	4.451751419	4.327339992	4.561614631	4.408646016	3.940762779	4.154565286	4.045766967	4.25159314	3.686264867	4.073028559	4.38614979	5.09229695	4.172452161	4.276749801	5.059686461	4.481186692	4.163548858	4.853701613
KLF11	5.873953377	5.488459835	5.761706429	5.536401079	5.149943849	5.89451442	6.566484813	6.186336109	6.557190142	6.104056469	6.176284188	5.860953394	6.104056469	5.535887109	5.617676148	5.720778971	5.752412378	5.683412648	5.790193045	5.481764173	5.704609348	6.119608773	5.769512457	4.828170363	5.662997345	5.987556576	5.817220852
ANKLE1	2.488955141	2.89197937	4.22226329	3.639216914	2.838821039	3.161668957	3.642605693	3.513384411	3.651632284	2.37623118	4.07827426	4.160659236	3.660617163	3.888057801	3.993975514	3.534240938	3.822761301	3.234638424	2.873731422	2.427814304	3.908852344	3.204065871	3.54854251	4.074515403	3.677534416	3.624849344	3.137850925
PLXNA3	3.738524313	4.775487481	3.965563266	3.204223873	4.426112934	4.410560438	4.704966143	4.804705061	4.968386393	4.850661401	4.348429332	4.916547859	4.81617927	4.236003576	4.661230186	4.527562528	4.498953078	4.44561695	3.896766785	3.639814949	4.354255782	4.394739027	4.106717265	2.507234716	3.98885248	4.422889039	3.278481991
PELO	3.432963801	5.416492986	2.458409418	2.536808116	3.61392015	3.60556105	2.81800209	2.523988652	3.144114688	3.867302635	2.920437327	2.604908179	2.643162838	3.15055702	2.188431827	3.005544289	2.634990276	2.834123595	2.730009481	2.35210609	2.867129349	3.830732529	2.928117307	2.213242566	3.49011344	2.981174128	2.388227572
LACC1	3.92070889	4.725985065	4.661563127	3.261767687	5.408859176	3.515489388	3.845553623	4.185949118	4.11485487	3.877243494	3.796819314	3.879372788	3.344545819	3.386132435	3.754660581	3.999890304	4.118203453	4.536439667	4.513998831	4.374855421	3.38482371	5.74934784	4.958187966	3.450153108	3.658681213	4.567609854	4.781523735
TAPT1-AS1	4.917831431	4.129365246	3.665687076	5.179576614	4.44300322	4.450559034	4.255686345	4.152107813	4.096571325	4.055074671	4.110150963	4.233050279	4.143723521	4.255686345	4.183773685	3.921905131	4.121376278	3.96443764	3.612377611	4.573678699	4.171894741	3.953836047	4.370634627	4.385108481	3.786853705	4.248079629	4.320315714
TEX55	2.529383767	2.02576141	1.865294667	3.204223873	1.965132413	1.880988638	1.958924419	1.912160779	1.831621907	1.996045749	1.804563584	2.108131054	2.052377428	1.628247608	2.25380921	1.587679703	2.263801728	1.930929324	1.974345862	2.501839074	2.955522606	1.945704837	1.886185812	2.424385672	3.093599124	1.865294667	2.09362783
RANBP3L	2.361345073	2.923590673	3.340242874	2.030034827	2.155246696	2.322215163	2.285545322	2.503157016	2.438742238	2.741945981	2.818639817	2.337608299	2.637580765	2.659352259	2.864983466	2.263147279	2.43866007	1.985999471	2.451953184	2.243201409	2.124142115	2.854377214	2.742366603	1.855099085	3.047839386	2.212234291	2.101387407
SNX13	3.44604632	4.055509098	3.924718711	2.297029005	4.485959993	3.141431772	3.181741168	3.160610174	2.976472046	4.228783356	2.976095727	3.124465523	3.118827118	2.926700826	2.670601161	3.004064465	3.460536708	4.000635011	4.153469755	3.951520532	2.580435869	3.251172071	3.58527526	3.795365572	3.658681213	3.186360351	3.095594512
KDM1B	3.751518768	4.615386239	4.843456293	3.627761193	5.184838549	4.030336664	3.803979301	3.518015587	3.410632384	5.335108719	3.197426216	2.863978791	3.365329711	3.031279016	3.436665597	3.338265987	3.175853818	4.818157494	4.994664654	4.010423158	3.090107653	5.888597944	3.660617163	3.438099772	3.632309928	3.360992132	3.754582813
ATP6V0D2	1.473094471	1.983599716	1.370067132	1.99761585	1.673441437	1.512240178	1.958924419	1.722107378	1.792056417	2.171232293	2.088050947	2.164060196	1.919648523	1.962678356	1.766362831	1.771852122	1.975206992	2.050458292	1.981550093	1.775386933	1.864053875	2.055295162	2.615794809	2.345335392	1.672441541	1.615659407	1.739643292
LHX4	5.315916672	3.320170915	4.024460358	5.785239093	4.141297922	4.566673703	4.528977935	4.250470177	4.316178123	3.766397602	4.379665146	5.014336547	4.847726462	4.453623301	4.775487481	4.367417472	5.021206689	3.844733716	4.046884449	4.571249596	4.721724428	3.84001568	4.990158578	5.394386998	5.197635372	4.436246056	5.035573035
CEP19	2.441316314	3.10558369	2.631674923	3.237397023	3.076882001	2.84978499	3.012930405	3.510233498	3.05562507	2.422544288	3.18757823	3.474912485	3.390639684	3.508701669	3.915848007	3.300058441	3.212283384	2.672358102	2.878727077	3.952517592	3.50713966	2.704123953	3.122983375	2.294817032	2.966789816	3.209390829	1.902830331
DNAH11	2.960123632	2.685530436	2.021884569	3.475168484	3.282491333	2.815239753	3.225596257	2.988707625	3.452178928	3.474637651	3.307231197	3.512510882	3.407601202	3.451675697	3.631473442	3.341603261	3.287078499	2.575462246	2.849962774	2.48338546	3.210085735	2.556803754	2.931890296	2.666187655	3.025215845	2.947840055	3.560484995
PROSER3	6.551470889	5.770901174	5.832022424	5.898850932	6.352814166	5.458370462	5.390663333	5.144362639	5.275022879	6.145563039	5.793982206	4.958857447	5.499549964	5.387784174	5.275496509	5.323040396	4.767091553	6.059109615	6.41428637	6.024136174	5.976027868	5.86449702	6.332611406	6.121065854	5.851705158	5.274042124	4.800482854
ADPRHL1	5.305143474	4.855009326	5.121596768	6.309805759	5.174072361	5.022406757	5.11131539	4.982099077	5.129422394	4.927127361	4.978843992	5.521680791	5.830891394	5.310206686	4.95569352	5.055956994	5.051130554	4.965423938	4.715079765	5.467423225	5.139994843	4.527962991	5.209548417	4.516401175	5.416085758	4.904470702	5.397946737
SYNRG	2.476457787	2.352930626	2.509000682	3.553557351	3.17089647	3.288235904	2.612528347	2.655737639	2.802146341	2.629939991	2.884226555	2.695696036	2.745928253	2.443673465	2.803622451	2.765892433	2.797577086	2.034741352	1.894221742	2.358693355	3.588514209	2.684439807	2.863751201	3.287483545	2.418931422	2.83056094	2.958814376
CDH24	3.23890307	4.360310711	3.405451377	3.573129685	3.24543905	3.438403359	2.950851618	3.167841013	2.968780767	3.275231898	3.322254632	3.591453689	3.09770832	3.162448776	3.339578513	3.116690549	3.490755165	3.077413456	2.878835009	2.991171836	2.991665512	3.038887695	3.233481826	3.615136537	3.401131889	3.141347745	3.01103129
SEPSECS	2.371011136	2.616988028	2.340536663	2.646952032	2.057607662	2.13928101	2.036862929	2.156000822	1.753895752	2.084966991	1.826071901	2.046424617	1.979401169	1.972712196	1.817008924	2.092082302	1.851436659	1.987473925	2.24582773	1.949145275	2.244949993	3.544157485	1.426036356	1.605174325	2.634029808	1.959393359	2.511561503
GRIK5	4.042640559	3.523328986	3.633872314	3.924534241	3.747233402	3.790825103	3.934281543	3.566972432	4.106349794	4.056779322	3.924933914	4.140568963	3.982158578	3.957375727	3.596926322	3.639814949	4.180794443	4.025099115	3.782514142	3.959858353	4.346925362	2.713539452	3.920303984	4.187417916	3.715623534	3.736130633	3.792656534
LRRN4	2.771351369	2.325893509	2.611271633	2.848147321	2.297429264	2.313904387	3.314069842	3.475168484	3.331396974	2.154875429	3.280966554	3.999121152	3.680674047	3.417756448	3.733128456	3.387027825	3.647173759	1.860770193	2.564438677	2.419237412	3.279824128	1.762418942	3.435219987	3.499917782	4.649034817	3.180804169	2.992411278
ZNF777	5.240593361	4.876408456	4.639362782	5.69003542	4.460327305	4.161789589	4.468636848	4.753955738	4.794559874	4.59344441	4.618706065	5.065737287	4.928015114	4.714029631	4.799449459	4.925155586	4.849402401	5.040028193	4.637570019	4.090703645	5.39130685	4.296525515	4.159058991	5.491806283	5.867641848	4.455043376	5.595570406
JPH2	7.005458251	5.351269705	5.840918087	8.333695091	6.254152874	6.872181514	6.730059279	6.783295726	6.981764029	6.221435794	7.034805499	7.63206299	7.175488433	6.871671383	7.014803441	6.786925338	6.834972598	5.721275897	6.187400382	6.508755882	7.74778804	5.971608129	7.052894555	7.274808317	7.153495932	6.78668064	7.555103845
PDE5A	6.394739012	6.997444128	7.336563872	4.309869844	7.24122142	6.65973521	5.64323525	4.597721333	7.625345625	7.414311595	5.623490068	4.355858272	4.98842265	4.910020402	5.661384918	4.957349497	5.146968433	6.820026289	6.951170552	6.489233886	6.094645168	6.622953147	5.676056392	5.368002906	5.328027585	5.554725262	5.296466372
SH2D1B	2.447435261	3.967976774	2.325726022	4.373281342	2.700589651	3.186756907	3.068839471	2.710299862	2.720495273	3.100054517	2.505917392	3.297464317	2.808410536	3.389131744	2.603448492	2.676397656	2.842797648	2.75533597	2.279415859	2.873959823	2.374064712	2.288482065	2.411488628	2.34062225	1.938303996	2.798183048	2.682248486
SSTR3	5.166077147	3.804415776	4.643918824	5.253468373	4.989255635	4.529194337	5.080473756	5.037349226	4.863125682	4.527562528	5.056149795	5.589399698	5.156395525	5.371209788	5.13676811	5.090778362	5.312874396	4.102178141	4.688788427	4.589742399	5.148765394	4.401462497	5.251001277	5.515373447	4.910978216	5.118927953	4.954432353
ADAMTS19	3.286974729	3.26802535	3.134108486	3.483996314	2.742136473	3.509711946	3.20292913	2.744539839	3.432558331	2.476928016	3.214851951	3.477454084	3.655573154	3.371266697	3.126797964	3.251386674	3.139726832	2.89857404	2.540906028	3.177797462	3.517068516	2.676508428	3.327059659	4.176906988	4.141899039	3.045951596	3.934054245
DDX31	2.972674912	2.73662603	2.717985383	2.223598674	2.600534689	2.653348475	2.850320077	2.723205253	2.770062522	2.619682173	3.160610174	3.012477692	2.895873147	3.069527154	2.804642425	2.442394092	3.118728855	2.531384196	2.268409102	2.869347212	2.851472635	2.198538282	2.806653921	2.448247458	3.636105889	2.637237301	2.452979442
UMODL1	2.679606994	2.877011126	2.736015162	3.246960295	2.971121857	3.002070695	2.93865955	3.037812791	3.072885955	3.169036614	3.195081888	3.983727232	3.402793674	2.96491905	3.613830017	2.953909131	3.068468964	3.060970014	2.361532974	2.627814508	2.88153086	3.15375592	2.842462486	3.136567163	4.159608189	2.84039499	4.084058513
RASEF	9.433165439	9.304541003	9.261582917	9.118213973	9.175694401	9.442620288	8.636497492	8.898025814	8.920667661	9.45407006	8.586716476	9.353484352	9.033317923	8.525263105	8.322406061	8.138806167	8.140911135	7.862833209	7.924458966	8.673823955	9.137940612	8.054705007	7.882933952	8.193839152	8.401101165	8.731429711	9.547061399
PARD3B	6.569489147	6.767602551	6.017551498	5.829664923	6.033375143	6.36958345	6.047193576	6.13789706	6.406109174	6.619448609	6.144725117	5.952022099	5.941013428	6.160873337	6.389647525	6.132508124	6.197831746	6.094096818	5.750184948	5.976477513	5.837796708	6.168207609	5.869387156	5.267626547	5.781455353	6.243296153	6.499028867
DST	4.042139148	5.169051456	5.247609749	2.222044116	5.283263856	4.48528834	3.369376555	3.429421943	4.15222889	5.734535115	3.358184316	2.821459813	3.205772588	3.432663533	2.769372627	3.144943608	2.995799076	5.213818121	5.295461786	5.097200072	3.753024171	4.443477184	4.022988296	1.726889443	2.841774288	3.62386837	2.127897601
ZNF441	2.301675537	1.278342674	1.730102435	1.267799513	1.901978961	1.29312739	1.425292763	1.924499376	1.66950557	1.412330265	1.332017515	1.504678879	1.854626195	1.353482213	1.913521113	1.262036132	1.378334917	1.610917228	1.962678356	1.933342686	1.289624568	1.96526298	1.504307032	1.21005766	1.434290508	1.527632643	1.457958437
NEGR1	5.686762802	6.649590719	6.394897178	3.682842474	7.038454805	5.820182493	5.661384918	5.634985702	5.007922994	7.319261641	5.084232047	4.521156603	5.407144674	4.616428424	4.659546212	4.789908415	4.246317213	6.153169966	6.333460998	5.450984733	4.636733752	7.681060913	5.990865312	6.47691513	5.98253769	5.885438057	4.160090469
FCRL3	3.41930687	3.618603005	4.000635011	3.826102349	3.116980402	3.453865052	3.796433752	3.507711719	3.358965949	3.882899988	3.909956534	3.812947002	3.538079132	3.995713079	4.338706059	3.62361211	3.604217983	3.608841298	2.977176041	4.516816824	3.620461762	3.449482741	3.698684038	3.021623606	4.022988296	4.622048773	4.35506282
DCAF4L2	1.959665986	2.203931854	1.936311279	3.081932769	2.48500622	2.50210879	2.600116252	2.788741501	2.415734713	1.843246964	2.579349449	2.422226882	3.214076698	2.7498655	2.735354481	2.800799064	2.736015162	2.716641175	2.158660969	2.590652703	2.776622754	2.360520273	2.375339657	2.35455143	2.327828651	2.470695986	1.845104886
STOX1	2.171576161	2.271185081	2.026391347	1.786918106	2.391560895	2.158292065	1.910943664	1.94477628	2.15066653	1.77213018	1.846538124	1.998334459	2.088567463	2.430423481	2.424186044	2.140667828	2.048421882	1.701319281	1.947580176	1.816905072	2.205915716	2.079311788	2.13873498	1.837820862	1.780586012	2.267769749	2.661974557
CRMA	3.055722652	2.794278379	3.130405859	2.554704643	3.569259867	3.264298335	2.741745432	2.762689278	4.631494101	3.011811566	2.438047527	2.983837794	2.581020094	3.139535222	2.93486168	2.254319076	2.773880827	2.365537928	2.647076238	3.77616907	3.404081002	2.526448043	3.300610742	2.509795135	2.971215498	2.976049565	2.308109981
ARL10	5.28376693	6.297499367	5.910263339	4.714138692	6.042024926	6.562628271	5.331569342	5.158341679	5.081596602	6.351383813	5.276096238	4.945838031	5.090502581	4.897214835	5.319151982	4.932999063	5.146195568	6.126918086	5.944093857	5.550957065	5.789046186	5.875108821	5.596959386	5.746814819	4.577930171	5.45814701	5.678021475
RNFT2	4.143848667	3.38769528	3.934728973	4.19322942	3.845716057	3.54113415	4.376807547	4.321838194	4.041630502	3.906134194	4.595665193	4.514757019	4.472917939	4.308236271	5.023294201	4.272303415	5.049557298	3.589322076	3.609994098	3.776454473	4.415553037	3.306636964	3.881387322	4.488970873	2.713756914	4.160290796	4.479399201
ANKFN1	1.882071627	1.783976591	2.096232286	3.051482562	2.471566362	2.023839424	2.3664104	2.379695448	2.44333954	1.872229164	2.650037325	2.489659786	3.045587747	2.754450306	2.812948917	2.335809795	2.356599482	2.148820355	2.160602138	2.078883892	1.988973357	2.179711263	3.157509822	1.88669337	3.391408462	2.491506301	2.194415887
KRT78	4.265812051	3.903355397	3.824466052	7.121399189	3.881943678	3.974795905	3.742331026	4.292305027	3.477852591	4.428533898	3.530902056	4.114240466	3.822681819	3.713860501	4.089550883	3.72012912	4.286234057	4.048832804	3.731945591	3.479488796	3.944955752	3.414436511	3.79206596	3.671288249	4.627458255	3.481790002	4.761394404
CCDC7	2.245911868	4.906596293	4.292513987	1.430451624	3.392178543	3.589742408	2.305332688	1.634160888	2.56393187	4.231671132	2.057162796	1.722013028	1.846205739	2.686323672	2.713951692	2.530673764	2.123729704	4.06115069	4.071192134	4.731716875	1.23013202	3.945424889	3.77322799	2.323908478	1.697304539	1.780168895	1.780358934
ZNF41	3.99762874	4.917831431	3.926613161	2.673546549	4.146386849	4.121103955	3.670179268	4.087737251	3.894514101	4.790949828	3.33734522	3.542263832	4.281761702	3.980113046	3.857593589	3.743590295	3.935879467	3.393745838	3.655573154	3.345295787	3.501803735	5.064539171	4.557893017	3.391226601	4.158294078	3.891761731	3.955294353
ZNF512	7.228449497	7.519868836	7.238341356	4.397506902	7.676192459	7.050191688	5.804997282	5.058833633	5.801971951	7.168994234	5.259012836	4.162378533	5.381113413	5.531848597	5.170062751	5.842216054	5.095878941	7.618865121	7.57463756	7.5058303	5.980553452	7.012015869	5.799539693	4.329018905	5.2922618	5.804555775	6.579188068
AMMECR1	3.328531706	2.907934793	2.312687417	2.829228253	2.639071192	2.694407649	2.431482345	2.692285697	2.679606994	2.601748876	2.871203093	2.84475468	2.419751529	2.54081437	2.408205664	2.516832187	2.321386459	2.668242641	2.746835279	2.523988652	2.344002086	3.157915144	2.820552608	3.221023035	3.388440324	2.295750359	3.08812312
FAM117B	4.279248241	5.041855454	4.529576826	3.69189586	5.253809935	3.957645694	3.635092415	3.583181563	3.26813411	4.409346829	3.28087445	3.059150831	3.134221311	3.237118764	3.275568839	3.360528699	3.569103573	4.142758311	4.312376662	3.628771664	3.799737953	4.240966099	3.722406651	4.194747992	3.385245724	3.57752444	3.132229888
ZNF583	3.743396977	4.573678699	4.042640559	4.40439192	4.973333429	3.589021982	3.63130451	3.528645528	3.799323011	4.334026734	3.47574834	4.1080812	3.477744327	3.602583502	3.767175835	3.509359905	3.802717636	4.204213584	4.593640205	4.002581316	3.764234352	4.906250725	4.128137456	3.714614145	3.433494197	3.66768171	3.467907091
OXER1	6.052627534	6.040052883	5.712634874	6.846111605	6.079046811	5.82765255	5.545035931	5.347576977	5.543975586	5.383128173	5.672931479	5.98667395	5.887659004	5.42784207	5.692964546	5.322621124	5.850479927	5.366711151	5.52807717	6.184034826	6.892909003	5.182903488	5.981428153	6.096094043	6.277496519	5.553915989	6.190844706
LUZP1	1.847097851	2.321199226	3.097990971	2.004054151	2.24478297	2.472894924	2.370131503	2.412315359	2.07623162	2.405805059	2.111307601	2.204571683	1.918154927	1.975206992	1.704834496	1.829772085	2.03244096	2.477355049	2.051147817	1.885821287	1.617275422	2.100857219	1.730829935	1.415588802	1.409563644	1.987551897	3.392023758
ZNF75D	3.01732886	4.549309516	3.390728999	3.752431143	3.739484858	3.740811445	3.905490622	3.565944001	3.663863037	4.94982875	3.839225608	3.780892101	3.75683298	3.548641154	3.491609441	3.213561061	3.307703341	4.873570962	5.273322915	3.508159663	2.935883218	4.342562912	3.712013636	3.175942948	3.07570156	3.450257976	3.62786313
LINC00052	2.395041417	1.811489637	2.193773295	2.951140911	2.306880236	1.767992291	2.046702856	1.946491054	2.503518444	1.884843194	2.093370482	2.15581316	2.23077196	1.974762721	2.163494333	2.542699732	2.285545322	2.462161943	1.93178142	2.676292161	2.073027876	2.026109399	2.407606212	1.485416882	2.419553996	2.234165911	2.684439807
BRWD1	4.490309472	4.716831035	3.749290133	2.189154902	3.722632723	3.734537542	3.545751015	4.0067371	3.855593816	3.746060532	3.868412963	3.809964261	3.999011549	4.123583506	4.093223024	3.664675211	3.779201126	4.855009326	4.326653592	3.514957995	4.3617396	4.989035868	3.673053073	4.056779322	3.888158012	4.207058261	4.245399454
CCDC89	1.446437105	1.646068127	2.095034072	1.575945672	1.704834496	1.581397406	1.487571231	1.41882671	1.908670792	2.179613377	1.925776399	2.076858562	2.278480792	1.807351802	1.902281946	1.866204685	2.142874194	2.018157817	2.074400456	1.31527315	1.25627069	2.163162074	1.635833551	1.542629628	2.603741202	1.68501366	1.718121377
ZNF572	3.372014353	3.045587747	2.881624551	4.214357396	2.65022729	3.265776474	2.644902851	2.695696036	2.009057027	2.570686112	2.508086141	2.4438362	2.494959148	2.589784324	2.933516334	2.733893264	2.826134353	2.578974099	2.451953184	2.504093135	2.869875096	2.66222607	2.298635466	4.129099008	3.624059227	2.474909025	2.504848133
RMDN2	3.934461185	3.007182567	3.656003164	4.46955401	3.171693982	3.481685035	3.117331831	3.518598459	3.450055245	2.788741501	3.445065038	3.41368589	3.561311101	3.405077126	3.943225768	3.606173704	3.805489014	3.250460451	3.320643041	3.956364196	3.639216914	2.528573494	4.170314517	3.906046311	3.312294481	3.356606273	4.285512605
ADAMTS18	3.485168611	2.610970892	2.953214312	3.773122701	2.867399048	2.656442951	3.94446156	3.489941715	3.432369309	3.451031403	3.989848545	3.727528103	3.431973064	3.42998889	3.788435927	3.511158515	3.611836213	2.159654164	2.809278101	2.931794957	3.541033395	3.737055992	4.270162915	4.146194678	2.971035455	3.469079397	3.220934709
PCDHAC1	4.306255315	3.741740312	3.753499724	4.353446534	3.858667443	3.74706073	3.848321924	3.880737805	3.651539292	4.00320756	3.875110563	4.249560989	3.762679706	3.922003143	3.963136078	3.841105927	3.842059714	3.065206327	3.113453446	3.649203833	4.286415596	3.584057808	4.143274008	3.855288554	3.893739518	4.219179008	3.586371365
HIPK4	5.174175371	3.982809064	5.687333702	5.771841572	5.285338061	5.370853957	5.461421983	5.548254947	5.157415651	4.768919744	5.537135985	6.039428682	5.747204155	5.499651869	5.709934993	4.721819217	5.714020778	4.784172382	5.058268451	5.020642597	5.88020743	4.814411588	5.475269833	5.325768981	5.464868306	5.211323022	5.013017612
FAM124A	4.811674565	4.19158582	4.240246459	4.446864755	4.042640559	4.47522327	5.25622607	4.954215252	4.96651746	4.309555866	5.284773942	5.34882736	5.216091413	5.040979135	5.073618143	5.229527083	4.963574122	4.748506734	4.308539091	4.685317246	4.922429127	4.248662539	4.629800782	5.560032723	4.637474005	4.872643427	5.306359334
NKAIN3	1.757809035	1.539034766	2.263147279	2.15066653	1.713674362	1.728608467	2.329729339	2.470695986	2.341635198	1.465867225	2.500445728	2.597062803	2.834463152	2.289317323	2.394504657	2.257901039	2.513677487	1.459367574	2.336540181	2.621418527	2.530417375	1.462737872	1.963825474	2.54473391	2.29777071	2.037432198	2.005540894
ITIH5	3.876856983	5.112634487	3.965563266	3.616949224	3.535879956	4.132570835	4.413645463	4.925355464	3.75360568	4.144601361	3.81849189	3.367132435	4.027460274	3.975702536	4.195871512	3.809785311	3.751724577	3.621469646	3.117174233	3.420935471	3.164489777	5.051130554	3.508044909	3.542749387	1.873440955	4.206116355	2.94480363
FANCB	2.563528202	1.774158058	1.878418209	1.887801785	1.680140222	1.453643144	1.598009138	1.627732911	1.492163488	2.027980639	1.527332821	1.691537323	1.739268282	1.621933493	1.698879244	1.577914848	1.518502686	1.560140321	1.491352947	1.585972685	1.240582096	1.857694813	1.527755542	1.845193269	2.302705262	1.678268034	1.482482236
POMK	5.320269119	4.911259221	4.543532482	5.723405224	5.118636418	5.150857573	4.711049528	4.916176004	4.510468963	5.679118833	5.41271879	4.876597201	4.777884636	4.714802562	4.959322865	4.697928848	4.596149086	5.126280254	5.210379155	5.286166592	5.374339381	4.174309522	5.354244668	5.967156551	5.921083809	4.954517934	5.397113479
ZNF709	2.550039988	1.465547217	1.837718438	1.729833463	2.292475955	2.218370057	1.539399584	1.602654535	1.698327884	2.810607981	1.338314904	1.774403549	1.514167083	1.674297479	1.845583163	1.783008622	2.112678697	2.054270994	2.60138928	2.190325616	1.501650412	3.057644867	1.802643583	1.622643872	1.635266735	1.827069734	1.538351996
CCDC57	4.587912944	4.317399513	4.302053907	5.18579944	4.507463245	4.392013276	4.996412596	5.139735122	5.099754764	4.61054663	5.159542818	5.791415998	5.408859176	5.261609716	5.32294341	5.486820061	5.156855852	4.692053711	4.566469191	3.952621555	5.638407078	4.712610222	5.090340575	5.947727991	5.822624678	5.130093701	5.306462364
SMC1B	3.719400419	3.630933019	3.832407307	4.709162908	3.900161541	4.216309933	4.28901084	3.765693774	4.506277293	3.908375168	4.433073746	5.319387873	4.502738295	4.838920457	4.445721724	4.500098708	4.440215245	3.393745838	3.739806328	4.889982646	4.397420803	4.103178778	4.517328665	5.214128602	3.901423264	4.280914864	4.402210192
BRWD3	5.843300168	6.208907869	5.535887109	4.747415435	5.415325767	5.473226078	4.854887966	4.626349944	4.965740953	6.353722432	4.549309516	4.435428381	4.31706703	4.159608189	4.445521354	4.259180963	4.504638579	5.649551234	5.088406824	5.667184387	3.976435078	5.571748163	4.674417297	4.446864755	5.352773659	4.539789663	4.650804897
ASB16	5.590302845	4.806185092	5.134930879	5.988266528	5.249300925	5.690581631	5.395626724	4.68679299	5.573241781	4.409711976	5.495713553	6.008393378	5.433585017	5.570487054	5.252859736	4.689794591	5.448677492	4.970142266	4.774258116	5.377215277	6.298465343	4.891081998	5.112056212	5.233859048	4.670463225	5.201126286	5.034636649
MAGEE2	1.64746852	1.861633294	1.440880865	2.108090925	1.851686847	1.848561176	1.818582183	1.81940628	1.742223202	2.837615886	1.794923189	1.776832472	1.836168826	1.46040642	2.069005325	1.470844261	1.775711753	2.331026958	1.881073283	2.142435815	1.22136182	2.060102038	1.667544811	1.354527428	2.897028368	1.64023668	1.061860432
ERVV-1	1.719233653	1.988013231	2.497317162	2.818446921	1.835066227	1.851591701	1.643239593	1.771074004	1.934747854	3.1049543	1.813828466	1.85286917	2.007213657	1.985999471	1.806895537	1.860535512	2.018710759	2.564220858	1.714641671	1.63677473	1.71229238	2.288905608	1.860859394	1.483063066	1.847200035	1.768141025	1.631036687
GAL3ST3	3.929733879	3.733641506	3.521611762	4.487710947	3.520071265	3.668780849	3.946265136	4.332028479	3.818288575	3.837604118	4.122784612	4.553368582	3.956070494	4.201759462	4.433475448	3.805642679	4.190270837	3.806699483	3.315034531	4.146285911	4.473822482	3.554914879	4.168973496	4.042388936	4.202614719	3.986412149	3.939236019
FLJ30679	3.821186078	2.96402173	3.091741514	4.445097526	3.423330127	3.423054484	4.157586491	3.769103775	3.625718669	3.171798458	3.735454902	4.447779918	3.695034671	4.282711143	4.361220258	3.738142818	4.350208013	3.221815251	3.473891176	4.106441786	4.000130664	3.929045967	3.897760709	4.026751744	3.353990447	3.796513465	3.997150685
C2CD6	1.918154927	3.268503907	2.518000361	1.965457343	2.4345522	2.418623965	1.970911409	1.839180186	2.016129009	2.564715928	1.840338412	1.756444264	1.884182072	2.170746555	1.907476284	1.843860005	2.058944259	2.233846487	1.994750622	2.573031069	2.120205449	1.958745146	1.743548247	1.764124093	3.386232382	1.9336704	2.959379204
UTS2R	7.637003222	6.534465666	6.416415713	8.297292716	6.910039324	6.667190454	7.50678141	7.596446375	7.31890677	6.199768121	7.958977725	8.249472991	7.8683473	7.37535981	8.126343539	7.64406817	7.859949683	6.885315049	6.969879562	8.034001978	8.920667661	6.14104942	7.179713536	8.025492187	8.143495346	7.436603354	8.409948804
USH1G	5.393432878	5.349948928	5.273020194	6.323609993	4.970487694	5.198399279	4.782937773	4.952320986	4.544035353	4.873963843	4.796368817	5.716219812	5.161579966	5.097301947	5.216662376	4.712834282	5.32694986	5.185897468	4.868814439	4.589437312	4.935787821	4.859398872	5.477344772	5.363891774	5.398931037	4.899215572	5.316127692
SYN1	5.764234356	4.829350698	5.13676811	5.330649758	5.187480252	5.16332396	6.006493147	5.344228612	5.417031761	4.401176348	5.590302845	6.483697196	6.067119429	5.851030669	6.336952575	5.321222958	5.99142146	4.860715837	5.176452635	5.025717532	6.379536543	4.611974387	5.449257939	5.480991316	4.941527327	5.51690737	6.121885943
SLC23A3	3.001605949	2.181541677	3.130857084	3.692823092	2.604212954	3.486877451	3.215627759	3.272653146	3.428928901	2.758518689	3.234251428	3.391131388	3.382693823	3.648102468	3.505786268	2.99679648	3.514610915	2.531109898	2.540498395	3.38776307	3.038641356	3.297292553	3.544347379	3.571524648	3.827550195	3.287893964	3.190646553
CNOT6L	1.73122689	2.333280602	2.614374804	1.936165934	1.973984362	1.716579185	1.817965794	1.804117395	1.662131003	2.981446478	1.590386557	1.435064379	1.965724086	1.460712342	1.745311951	1.862812631	1.77451421	2.225884594	2.193773295	2.63878325	1.80474813	2.742644076	1.95858213	1.542629628	1.545616946	1.584142727	1.648991565
RHBDL3	4.023368153	3.253373543	3.017513107	4.574622586	3.643774708	3.634363926	3.896010363	3.86270716	3.636571225	2.646906457	4.165465304	4.354500971	4.133129152	3.776754451	4.065101915	3.609115867	4.032261326	3.266340899	3.267928028	3.529736056	4.427179431	2.718630888	3.01406127	3.557797451	3.109779189	3.646473409	4.35506282
ZNF718	1.688043636	1.592910856	1.636956386	2.547960606	2.234324392	1.729759417	1.785233544	1.753761335	1.929579744	1.705041449	2.375421707	1.691537323	2.231756945	2.044415428	1.996045749	2.089141253	1.792460351	1.745358277	1.775492297	2.397222204	1.633787046	1.940317706	2.340435871	1.829205331	1.655722366	1.882964897	1.631036687
DIP2B	1.684016857	1.67899243	1.378883809	1.787516146	1.372765312	1.482624257	1.587041792	1.393320381	1.798597121	1.870758685	1.425954558	1.542988239	1.541676817	1.397252217	1.578819188	1.8453937	1.581781014	1.725147355	1.335117969	1.659712197	2.155724323	1.443730649	1.564405849	1.348779816	1.654501744	1.634259471	1.477810785
SLC36A1	5.6778906	5.480477832	5.863396952	6.557922271	6.325241544	5.501622712	5.735748474	5.965429914	5.442688596	5.387414346	5.833211189	6.053350842	5.47603026	5.840610472	5.428944512	5.489741377	5.713867185	6.043705104	5.871533332	5.857370911	5.902474002	5.883867012	5.879421765	5.542201178	5.835594345	6.266177227	5.443426052
SNRNP48	5.721369301	6.015948138	5.170175863	4.484775766	5.6148345	5.380263198	4.435321667	4.10558247	4.22456656	5.013779928	3.645550388	3.594898082	3.95656854	4.10337769	3.446634491	4.172452161	3.681276843	5.030234112	5.463828483	4.483315395	4.078802824	4.884285756	4.011578625	3.917595319	3.234423049	4.334705719	3.767393845
ANKRD52	2.581055376	3.844265473	3.6307587	1.824032477	3.03135953	2.23400862	3.130715096	2.842247846	3.891988641	5.124089719	2.794126411	2.052949571	2.230098816	1.828071245	1.388440451	2.224960442	1.813539854	3.705795017	3.076333701	2.867399048	1.76655508	2.940673972	2.382230537	2.161681258	2.522491081	2.551466404	2.644902851
ZNF560	1.545616946	2.523887367	1.494658014	2.621066875	1.844234748	1.664179957	1.427872125	1.556957074	1.531232873	1.825058447	1.605174325	1.330125534	1.645896917	1.753895752	1.506532767	1.572703716	1.502490612	2.129668888	1.638024894	1.809495506	2.038308641	1.579193345	1.271798733	2.355404192	1.698879244	1.306099113	1.841393271
RTTN	1.719233653	1.729609846	2.088495365	1.901279736	1.876269871	2.105429456	1.438864239	1.602654535	1.571973093	2.055992041	1.721339157	1.794171868	1.446090924	1.486061026	1.692041753	1.408744617	1.611150067	2.083960375	1.826175092	1.311709971	1.71229238	1.791130878	1.545344849	1.808836181	1.836887152	1.540927786	2.700408727
BTNL9	4.354114473	4.52290924	6.303773184	5.227332936	5.183160246	6.072107496	4.829254392	4.925246825	4.172993402	5.845753037	4.641371883	4.828355721	4.861340096	4.554287173	4.139433116	5.125926694	4.386044635	2.931794957	3.572295812	3.670986305	4.496764775	5.154571299	3.923439484	3.916428372	4.024762809	4.644305613	4.269500717
PUS10	2.596891092	2.698337168	2.098531677	3.219171527	1.979698243	2.62151783	2.391710731	2.708043053	2.604119012	2.683272473	2.202436317	2.692354469	2.494469498	2.503618976	2.342588121	2.489901193	2.356784116	2.085681953	2.314162337	2.262606094	3.509711946	2.299892769	1.719438987	2.474793637	2.786296186	2.264851571	1.809155858
PLCXD2	3.68921896	3.759747887	3.311744475	3.732243868	3.1430049	3.645835576	3.437707093	3.730147098	3.414060229	3.612575716	3.735595607	3.91026676	3.923113438	3.277401832	3.761064676	3.459776106	3.590370611	3.275779602	3.247694182	2.7563885	4.581083172	4.125789436	3.932775056	4.27465829	4.177305607	3.480126434	3.545968339
UMODL1-AS1	2.284657274	2.832904533	2.678501693	2.790389727	2.593984156	2.905187011	2.509795135	3.266059656	2.722819474	2.437758144	2.73851792	3.46020449	3.103073544	3.078491404	3.112304862	2.549675829	3.049318308	2.654456628	2.686004929	2.82255885	1.939352243	2.491065914	2.752415132	3.127691536	2.880333724	2.922071317	2.754533369
LMLN	3.409634409	3.187257212	2.924465048	4.465298146	3.024808279	3.629320868	3.542749387	4.130825189	3.79714796	3.706392084	3.815132113	3.283744672	3.672001244	3.636939339	3.774012966	3.406103096	3.560983698	2.51942922	3.159261219	3.42998889	2.86518471	2.668419035	2.894956014	3.243878913	2.940571273	3.779599465	2.60356161
RAD9B	1.456769819	1.354728453	1.21538979	1.445705994	1.236662613	1.29312739	1.727219115	1.849602209	1.912160779	1.119321562	1.506778064	1.783426546	2.170280978	1.533681263	2.009966342	1.433162846	1.7905472	1.07900617	1.422814515	1.667952584	1.666895347	1.518776321	1.646068127	1.668296584	2.439251964	1.641555374	2.096898788
ZNF555	2.987462165	3.067874436	2.907209404	1.677864518	3.367230075	2.77942251	2.807631551	2.941588162	2.383862246	3.414662148	3.101780085	3.055722652	2.704288346	3.042093304	2.353745962	3.26137056	2.761318032	2.825395702	3.709186164	3.235386242	2.950935687	2.720982983	3.105046042	2.041376375	1.980298272	2.814350492	3.247661118
NYAP1	3.902140443	5.07729288	4.500723421	5.454155441	4.27465829	4.806358219	4.073028559	4.044445202	4.051415621	4.246522625	4.282594938	4.611429203	4.082643152	4.161053772	4.538042987	4.233550859	4.38258048	5.111960253	4.288159353	3.972491765	4.001269893	4.493370571	3.945319684	4.130825189	4.286533208	4.237308504	4.305847643
RSKR	2.336097782	2.121111447	2.171746973	1.503273288	2.068704985	2.151028231	1.795826066	1.775173439	1.939437914	2.227182029	1.766152281	1.959011095	1.402466398	1.777788498	1.657774339	1.964991302	2.184829819	1.911241338	3.471816581	2.187677007	1.638085883	2.30708397	1.805892256	2.311049383	2.06063702	2.147235207	2.496976194
MRGPRX3	2.651918294	2.124700884	1.73905569	2.919208625	2.06455082	1.881073283	1.943287279	1.897130038	1.629408504	1.591169263	1.770179095	2.229002726	1.805978362	2.01244297	2.227091102	1.654501744	2.236192591	2.240989133	1.411086878	2.054064076	2.646693345	1.704400339	1.887801785	1.697069016	1.832090111	1.869140506	2.012743062
ABCA13	1.769950665	1.447087294	1.209090062	1.329931122	1.533057625	1.558414077	1.415652182	1.258332189	1.318326312	1.359839602	1.455479114	1.327302101	1.374983542	1.341604542	1.242624912	1.110446215	1.190140351	1.691786387	1.364217496	1.621933493	1.51910643	1.502612699	1.229937655	1.489420318	1.660674932	1.403989555	2.204085548
ADGRG7	2.165199167	1.946011475	1.517526855	2.166570354	1.77899269	1.449108072	1.727219115	2.038308641	1.719233653	2.238772896	1.944257221	2.503157016	1.817879035	2.458594908	2.03654874	1.716486901	1.730487056	1.253719111	1.853428797	1.933342686	1.802024169	2.256673865	1.793332351	2.008371697	1.296517859	1.975366167	1.349885868
CSF3R	4.566875396	4.222550154	5.011097682	3.936739909	3.87330455	5.285110602	7.524151074	5.280369854	6.873630985	5.869387156	4.971979087	5.47142333	6.11869007	4.92673562	5.151023703	4.900324982	4.756623132	6.195773149	4.892400457	8.02216586	5.830891394	3.748618019	5.082105594	5.237419132	5.529748163	5.103322574	3.264021111
CD300LD-AS1	2.237998429	1.758326003	1.539511586	2.646952032	1.910562092	2.183878017	1.966038218	2.261972903	2.357522773	1.755313555	1.919082365	1.787380177	1.933875182	1.972800118	2.082439565	1.835308788	2.012743062	1.725147355	1.853428797	1.901388486	2.422456164	2.143525106	1.848032013	1.79312598	1.625781343	1.69376448	2.150947378
DUSP5P1	1.260210203	2.493355023	1.301154845	1.389064898	1.458907664	1.375655965	1.502034159	1.646577769	1.781641911	1.400349422	1.477956224	1.532025095	1.372410885	1.650874576	1.492585287	1.073249814	1.552479125	1.623570745	1.296758561	1.087317772	1.31472822	0.920405561	1.459535917	1.61351363	1.959100542	1.206031177	1.101505042
DGKH	3.02566996	3.296637358	3.975524132	3.429811581	3.556354388	3.692433826	3.14456983	3.646744111	3.990588848	3.418859603	3.241861468	3.252077862	2.882473053	2.763224748	2.956262639	3.013943791	3.545911961	3.767393845	3.37058073	3.023317606	3.323645272	3.544157485	3.258214413	2.708613225	2.633273323	3.085314297	3.463235115
TMEM182	1.898560235	2.266173909	2.561164698	2.44808335	1.988298075	2.177550832	2.084054033	1.941023573	2.253132567	2.01244297	2.250554247	1.777994982	2.362684525	2.011555296	1.984794641	2.079359493	2.223800154	2.103465784	2.289000235	2.304499977	2.073027876	2.367508827	2.262362137	2.344892103	1.711129816	2.27603003	1.697984694
C16orf46	4.313655672	4.59625066	3.973740752	5.655430774	4.333348949	4.258216286	4.163006622	3.609115867	3.738609055	4.900430392	3.722892892	4.589633662	4.105504066	3.834838838	3.918109374	4.432097095	4.255268706	3.340461744	3.866798427	4.384153392	4.045070545	5.097835394	4.130426244	3.599595676	3.901697163	3.697309884	4.606205265
LSM14B	6.498568175	6.363776816	6.062562632	6.305947477	5.743791176	6.352276523	6.142496873	6.164164512	6.194165798	5.980823118	6.365517117	6.54717275	5.900884468	6.099623242	6.068234929	5.965147188	6.289058574	5.575033462	5.653834639	5.445119606	5.851309189	5.749127693	5.951328259	6.250862617	6.161541431	6.143877262	4.48079943
CASP8	4.725740075	2.136118344	3.161838111	3.092795993	3.686555169	3.555529097	3.433198427	3.603390502	3.286232941	2.806204893	3.764234352	4.271083708	3.755527621	3.696119996	4.10857651	3.438609564	3.956364196	3.124201887	2.919208625	3.759166662	3.759350331	2.960863714	3.76898447	3.911938419	4.218870332	3.745600231	3.847138168
PLB1	3.056173345	2.194629237	2.759542994	3.591796948	2.906858372	2.759452296	3.294169539	3.157509822	3.650822067	3.0893937	3.326113929	3.909760899	3.64203993	3.195926522	4.001854711	3.163059544	3.514165229	2.953106565	3.003541114	3.082152807	2.700120703	3.292414889	2.991340688	2.518792058	3.56779357	3.407513685	2.902135217
LINC02910	1.89837086	2.001250058	1.263947986	1.65869278	1.695504701	1.641555374	1.216920756	1.025706739	1.297396088	1.711874143	1.058668334	1.096949724	1.307483904	1.426873873	1.426467892	1.234450787	1.323828827	1.603758897	1.59421511	1.293806765	1.331472126	2.067310133	1.895624095	1.995742835	1.194411759	1.230774345	1.631036687
SLC5A3	5.637977827	6.356843051	5.589740396	5.435563501	6.247876722	6.200735252	4.938402464	5.537248059	5.663802124	5.883920269	5.678425477	5.329051357	5.723607248	4.966255992	5.344117166	5.405796342	5.22929388	4.585144747	4.40687986	4.669370539	4.95113542	6.295997663	5.682561306	5.79743779	5.49193743	5.978680529	4.614741778
KIF19	3.75360568	3.404883492	3.98674347	3.630933019	3.315265201	3.68739354	3.855679796	3.905378961	3.64433744	3.706392084	3.846501124	3.935968165	3.872331507	3.523415848	3.841482579	3.586371365	3.545911961	3.465274556	3.594589893	3.308003031	4.036767888	3.421520575	3.368759575	3.582506656	4.283044583	3.646252401	3.057280829
SLFNL1	1.502681799	1.03651107	1.52367578	1.431154175	1.720503359	1.423561422	1.637516805	2.048626314	2.037050035	1.575428069	2.273138084	2.578239299	1.731492451	2.212916664	2.131306719	2.005906355	2.154627879	1.406293997	1.189682823	1.171837411	1.238649589	1.352201987	2.024647419	1.75822024	1.988472065	2.01682297	1.908262107
GPR82	3.205860818	3.451492904	3.447612162	4.270579966	3.392661157	3.474729166	3.45556642	3.177693868	3.283037854	3.964279847	3.435404971	3.60193308	3.396441444	3.57431135	3.811078944	3.330731689	3.523965578	3.135539513	3.771584346	3.481586502	3.992119791	3.455110174	4.105746047	3.736326907	4.657479051	3.544716334	3.938856651
RIBC1	2.508888737	2.740793782	2.570295685	1.933495712	2.966060572	2.713951692	2.4749904	2.440757494	2.146786364	3.59847918	2.388127593	2.367912865	2.245631308	2.078168494	2.518680933	2.546244035	2.321619826	2.669052916	2.664958154	2.695331945	3.266763086	2.382066992	2.735917073	1.956772065	1.512617189	2.561653532	1.66308922
OXGR1	2.672560294	3.351891474	2.636370047	3.716985191	2.809764717	3.09145706	2.821754	2.448329057	2.659088793	3.879325443	2.385086113	2.958166731	2.824531646	2.440288652	2.487914172	2.573416918	2.793515102	2.855145891	2.596622188	2.625389866	3.38944496	2.727424577	3.001169773	3.442478778	3.449849411	2.417024495	3.202219946
CDC14C	1.216279751	1.354728453	1.321925312	1.329931122	1.360753542	1.268990968	1.319057693	1.223539444	1.394866861	1.416602394	1.534459771	1.182653513	1.188020015	1.346025226	1.191883359	1.214326171	1.256927159	1.123816354	1.218009589	1.157730297	1.125876462	1.241270845	1.437344995	1.462604016	1.873440955	1.284142243	1.283263912
SULT1C4	4.370364788	3.821544883	3.845465663	2.21170985	4.066643082	3.821661859	3.005315238	2.143735427	2.080410586	3.887767386	2.886523116	2.009057027	2.290096597	2.013154394	2.964228417	2.969066698	2.676966705	2.129668888	2.54858474	2.574670752	1.984070377	3.647461493	2.014460281	2.861409291	1.930835131	2.224872465	2.195264218
TEAD1	6.631834594	7.100503856	6.57730862	3.322966714	7.058646507	5.990085048	5.156925376	5.655576431	5.789162512	6.870564371	5.870573203	4.747611257	5.558886086	5.151857065	5.155063355	5.053379401	5.527216652	5.420823288	5.548709015	5.289725875	4.171894741	6.775967677	5.50101255	4.863844515	5.291919281	5.342515493	4.621746182
CATSPER2	3.01732886	4.006658926	2.702387549	4.044445202	2.462433672	2.884152722	2.677969152	2.600883166	2.498394494	2.508475355	2.24055078	2.481286048	2.529800056	2.794728521	2.645652627	2.127812942	2.46358833	3.095839041	2.079456213	2.356383908	3.414957005	2.613590899	2.402182442	2.58498141	2.688680975	2.324216745	2.644138038
POU5F2	4.00615031	3.956470727	3.710386309	4.952320986	3.521052851	4.247496387	4.499230508	5.07671407	4.691856996	4.065961431	4.875167455	5.175991489	4.749237777	4.523019232	4.751417371	4.563267203	4.48528834	3.542263832	3.660519983	3.928332354	4.638617177	3.643415848	4.418609863	5.304808892	4.851441601	4.447087703	4.368450704
RXFP2	1.994986581	1.987383408	2.002591741	1.547756249	2.188840805	1.994319142	1.611709095	1.852063768	1.951814725	2.139769082	1.850182039	1.824032477	2.039070184	1.518998352	1.93525104	1.927912104	1.761277784	1.734843455	1.830512207	1.834850198	2.252093436	1.737369444	1.929241692	2.468234291	3.178017804	1.661169644	1.892056296
BEND7	2.25114262	1.847661377	2.131213739	3.247198378	2.078059928	2.30316201	2.332266352	2.173817394	2.57182849	2.146568593	2.767902994	3.546589029	2.019276602	2.834463152	2.695126047	2.508888737	2.69133212	1.931891401	2.050176523	2.169240151	2.675339718	1.925357877	2.575939546	2.7124293	4.232948018	2.243765846	1.747864928
SLC18A2	4.010974662	3.845716057	3.446281819	4.337468028	3.821029166	3.752738309	4.288159353	4.313753863	4.222067316	4.040908157	3.782916809	3.794068905	3.914996597	4.054870633	4.07739618	3.245190534	3.91677546	4.485579776	4.369996895	4.382282259	4.19652514	4.910360034	3.861412235	4.066349363	3.771002377	4.533840991	3.305312486
SSMEM1	2.767631613	2.443797502	2.742833577	2.726272396	2.697325677	2.395738463	2.643388334	2.528166438	2.526925155	2.141540454	2.709151421	3.337936037	3.104384073	2.857095585	2.855958361	2.772985127	2.658898626	2.340833578	2.530300233	2.707950077	2.639795887	2.901038443	2.463114826	3.487874473	2.631799223	2.68046655	3.701592274
MAB21L3	1.82370256	1.332451526	1.628567386	2.264323751	1.706654527	1.918977228	1.586929131	2.427382796	1.938303996	1.446613872	2.293536277	2.252526377	2.101587294	2.05573894	2.093370482	1.811599431	2.20029426	1.225980078	1.501781592	1.494658014	1.849517968	1.50839219	1.923211126	1.716088258	2.363151559	2.322783681	2.267596443
BASP1-AS1	2.249239209	3.05362856	2.425148554	2.544858697	2.6623138	2.422226882	2.152948741	2.414192427	2.422715156	1.957894012	2.12671032	2.73151804	2.541165115	2.37653508	2.410515564	2.19788904	2.362143578	2.039531922	2.412136097	2.590652703	2.929334697	2.527031338	2.829522787	3.109050157	1.564910186	2.234245619	2.222617256
MIER3	4.009861577	4.745131901	4.429474964	3.948444809	4.518851019	4.170785714	4.762760788	4.355752488	4.538241562	4.820983095	4.354500971	4.327339992	4.110868834	4.374775073	4.132980713	4.569173638	4.274983458	5.019455009	5.298593526	4.952680125	5.217484715	5.050021654	5.007633028	4.596149086	4.731610051	4.365062	4.842690802
SDE2	5.075354954	5.693073348	5.642569147	5.175573418	5.353865748	5.551200754	4.992178511	4.986524907	5.474257608	6.253662808	4.76121112	4.117353155	4.641247598	4.287530562	4.217767352	4.267103375	4.695547882	5.591668769	5.317872672	4.786000095	4.941057506	5.209840566	5.516042711	3.603723921	3.242635211	4.447429522	4.121899568
UROC1	3.811078944	3.466097554	2.897136666	4.277140562	3.428071083	3.185925481	3.767268697	3.809465722	3.700153157	3.025315878	3.920112241	4.17525705	4.11141747	3.887665233	3.997787388	3.97619268	3.978314613	2.93468577	2.98913856	3.470669139	3.617758212	2.74611895	3.766397602	3.897863237	4.168420179	4.004909761	3.888158012
PCDH15	1.66330502	1.246607838	1.787228326	2.044697484	1.147122927	1.575428069	1.674692676	1.058668334	1.385364471	1.267629989	1.12005514	1.367315444	1.465393753	1.40149097	1.493128893	1.136443404	1.272058439	1.439979819	1.320390737	1.336030243	1.204366707	1.241270845	1.674933318	1.225040453	1.989064422	1.125083618	1.269965771
TNRC6A	7.120235459	6.723383713	6.905476056	5.990679472	7.077464291	7.479407122	6.844869436	7.211588645	7.130102657	6.835513617	6.671812323	6.863075062	7.024638876	6.88685928	6.76072368	6.703397696	6.84228324	6.602966538	6.668273569	6.789563206	7.263861307	6.877527544	6.48144487	6.460328468	6.773958717	7.144826221	6.316825846
ARID2	3.252650895	2.407267296	3.300332696	1.712617666	3.037696326	3.168136631	2.956987386	2.477657003	2.370428747	3.540582033	2.589042957	2.376635182	2.420521313	2.199412492	2.223408477	2.350787613	2.341957207	2.356085989	2.695440279	3.130758248	1.734561315	2.593838913	2.856659027	1.511969738	3.130857084	2.444062969	1.986101018
AMER3	3.855679796	3.462242777	3.838646419	4.07698165	3.492512178	3.646084797	3.809133795	4.015302911	3.79140233	3.824280727	3.836911461	3.902962339	3.87566086	4.068696952	3.684638465	3.736940607	3.651024208	2.886523116	3.437707093	3.305119795	4.6155753	3.664099993	3.714773305	4.115139885	4.498647074	3.810507226	3.527840593
OTUD7A	3.800133716	4.06497265	4.288159353	4.643397223	3.923848951	3.849238285	4.508413408	4.14748406	4.336732762	4.334026734	4.641371883	4.632819087	4.379746308	4.521250415	4.778400123	4.523990065	4.653081555	3.699072625	3.870249542	3.864265329	4.61054663	4.28375093	4.254150838	5.425890441	4.941527327	4.301082712	4.35506282
ERVW-1	4.260978212	5.410543614	4.668108274	3.377815105	4.443388456	4.248079629	4.120951383	4.657816441	4.370434744	4.81603691	4.044679146	4.526824338	4.3277233	3.987788059	3.78313769	3.520071265	3.839548337	4.665031048	4.258411376	4.119061779	4.874048969	4.011674131	4.182450422	4.255929099	4.295210723	3.879946597	4.535998035
FGF13	1.305508022	1.675394356	1.623690337	2.12889553	1.91363402	1.831066751	1.69694553	1.795537977	1.553099215	1.533291359	1.605486245	1.535154484	1.725732293	1.604128565	1.759191	1.862911217	1.732319873	2.063182064	1.834545041	1.967739018	1.652430747	1.756322983	2.172116875	1.648354442	1.721785163	1.888588333	1.684330631
FBXL18	5.446896104	4.611856609	5.716546729	7.044244531	5.372909128	5.719067033	5.787896824	5.196128289	5.616327307	4.729505462	6.154997102	6.259629016	5.903417552	6.058077696	5.68577811	5.323514657	5.631842527	4.831409312	5.102282968	5.705771231	6.519547948	4.803032	5.132712167	5.756813665	6.2374994	5.549288407	6.009290119
LINC01600	2.294704244	2.107905342	1.911443054	2.382066992	1.940481423	2.457090658	2.651718814	2.295662269	2.766106032	1.350461683	2.622454046	2.676397656	2.639795887	2.490822724	2.59442868	2.439660926	3.123072873	2.50531133	1.897775791	2.455901426	1.998989566	2.512949017	2.324864946	2.250749092	2.768745188	2.401724761	2.432346972
PNPLA1	1.426194706	1.797061749	1.4176096	2.032715002	1.468062161	1.259222439	1.575553247	1.63677473	1.396397616	2.236894684	1.936311279	1.989698364	1.859061921	1.807607571	1.674297479	1.676347324	1.896733507	1.680626336	1.643354102	1.531894224	1.342778882	1.307483904	1.213969451	1.664668752	2.669576897	1.435216264	2.108637419
DEPDC4	1.854937443	1.766362831	1.422993579	1.416602394	1.58094789	2.307351179	1.926491663	1.585109652	1.454309261	1.679951855	1.703542422	1.738133852	1.94544219	1.80240788	1.886608263	1.526410752	1.752360504	1.585324447	2.022683673	1.332451526	2.467362653	2.079311788	1.339884461	1.41298211	1.117901094	1.823020526	1.295860622
COX6B2	5.387674695	4.875416718	4.803381928	5.190467733	5.13064573	5.248490534	5.132048241	5.170624224	4.996190182	4.395811644	5.689514461	5.684552616	5.573129258	5.639243736	5.05493479	5.193305418	5.150278572	3.919016618	4.762154553	4.731522247	5.594937359	4.674736382	5.206824115	6.138698731	5.528422107	4.885043673	5.843023659
NIBAN3	3.516615554	2.596530479	2.770627148	3.082957977	2.518390424	3.123830385	3.54531982	3.182405636	3.04376798	3.560855558	3.642424496	4.311593418	3.637026458	3.932775056	4.268804421	3.563883705	3.965467278	4.043818416	2.790636272	3.441607729	3.076217865	2.184737384	3.946648816	2.865931062	3.700848291	3.666600899	4.638395446
EPHA10	1.948594957	2.471566362	1.902073867	2.487277208	2.33730945	2.446388853	2.692880518	2.267929935	2.23236416	2.07971237	2.301412145	2.767099401	2.595975665	2.789359622	2.728656985	2.268590302	2.515750159	2.084054033	2.028668728	2.168494344	2.648876907	2.370542057	2.156507258	2.427814304	1.915015816	2.451698343	2.582243881
WDR64	2.435785626	1.923721612	1.937903825	1.646674391	2.225061239	1.955720923	2.417349078	2.755412565	2.525566398	1.818662403	2.670795781	2.983359151	2.661492274	2.229002726	2.888900714	2.348258637	2.508572051	2.386701346	1.92606754	2.356011451	2.714837251	1.760031549	2.457323051	2.261613761	2.996573226	2.233768898	2.3459712
BTBD9	3.094689515	3.699250425	3.514762536	1.669077086	3.180102669	3.128920254	3.506177014	3.938856651	4.046810109	3.07217075	3.970472229	3.839472471	3.603101652	3.299514208	3.533174459	3.752229289	3.7803039	2.651619548	3.25947447	2.493570384	3.85909854	3.210692011	3.459776106	3.230301797	2.566677971	3.558544586	2.775152482
HEATR9	2.367404511	1.782325307	1.667692206	1.606061188	1.721670242	1.824631553	1.870467676	1.97751987	2.11258595	1.536243311	1.982132814	1.767670205	2.008057836	2.14749511	2.154627879	1.91136237	1.996045749	2.317764076	1.950822439	1.702083197	1.823020526	1.502278727	1.53354917	1.40614843	2.176132459	1.580803899	1.924499376
PARP15	2.28017968	1.976069882	2.718974688	2.553176372	2.367697957	2.78348443	2.460246278	2.216975361	2.326033485	2.386408247	2.538396203	2.403990664	2.265976078	2.518484805	2.490004605	2.448170855	2.295209618	2.582056557	2.657203325	3.073063655	2.399434761	2.684075159	2.28572908	2.811229021	2.397872897	2.561748296	2.346524692
ARHGAP42	2.819975909	2.910753933	2.743022289	2.784971987	2.558682875	3.229110017	3.008274984	3.6321252	2.914399799	2.944907843	2.969404891	3.652354227	3.139340703	2.741181633	3.154037239	2.890563837	3.133829248	2.50294511	2.462066744	3.372946931	2.514748713	2.616531035	2.908116795	2.939972046	4.593028975	3.081932769	2.662909333
LINC01101	4.511757826	2.854427187	3.668037397	4.153008253	3.915410767	3.813627022	4.273058922	4.572291357	4.36255943	3.036931315	4.827392764	5.226362275	5.039314357	5.012055978	4.823751893	4.471657805	4.769144573	3.663027869	3.829685661	3.983283887	4.526316304	3.996028487	4.029318829	4.859591651	4.477359223	4.528157749	4.136467667
MFSD2A	4.571656864	3.662702806	3.465185961	3.861500775	3.296346367	3.637294293	3.65269856	3.734948269	3.587065906	3.219543878	3.677144308	3.690083754	3.844180325	3.746060532	3.938593311	3.809619245	3.715036591	3.217241068	3.166907765	3.876772882	3.623229089	3.332205701	3.666450932	3.742036251	3.802416039	3.571087264	3.639341551
ATM	3.166232322	3.164567662	3.053155158	1.675686439	3.125857814	3.61038996	2.595528832	2.731792306	2.616729474	3.28115538	2.503809996	2.73455674	3.148676728	2.543311254	2.822051168	2.604541718	2.741181633	3.29755371	2.689102309	2.590652703	2.858978133	2.86797868	2.574560251	2.672560294	3.011557471	2.870821308	3.653313777
CALHM4	1.771264147	1.879859187	1.505525999	2.922593839	1.629505913	1.474437599	1.962108286	1.737821415	1.633062736	1.741439034	1.726811202	1.636580145	1.560799748	1.892154524	2.126382886	1.697984694	1.646577769	1.667834329	1.783701112	1.299988352	2.311049383	1.574695492	1.841500183	2.101502807	1.591401783	1.585706854	1.661287396
NPHP3	3.189044423	3.663779276	3.313823639	2.961553282	3.910455578	3.728866025	2.951253891	3.247198378	3.04376798	3.605060395	2.722409888	2.577805539	2.903587369	2.90872271	2.894847903	3.018705066	2.668171082	4.186738761	2.56088143	2.717692783	2.718630888	2.755666057	3.847234807	3.210902161	2.215711064	2.804642425	3.311744475
ATG9B	4.275694754	3.557797451	3.603605043	5.622012857	4.050895143	3.775378223	4.763448828	4.674505837	4.660171161	3.197426216	5.102832719	5.303737873	4.954821065	4.846064178	5.548142961	4.862582638	5.045565098	3.150235729	4.096571325	3.588221474	5.048057483	3.631473442	3.850094115	5.279406513	5.473390184	4.837001545	4.876124303
CXorf58	2.934052676	2.415930746	2.322121743	2.763335077	2.373356726	2.496751735	3.525840795	3.556089158	3.501912871	2.588603589	3.783226677	4.278201461	3.669679255	3.447612162	3.620139461	3.883936264	3.646252401	2.956786978	2.537320202	2.24777069	3.29704856	2.133720653	3.403714372	3.60105207	3.432076033	3.631473442	3.331023013
TFAP2B	2.374981517	2.554271523	2.582996796	4.475661913	2.801199663	3.352784174	3.183168894	3.165432437	2.938415744	2.40964747	3.252939129	3.671365078	3.599990847	3.158542715	3.272354353	3.072380572	3.239679323	5.310723004	5.256097891	6.163793592	4.852898911	2.473117669	2.720335176	3.402401019	2.766381797	2.631501608	4.674417297
CCDC13	5.636966526	3.952150304	4.694867819	5.090778362	5.128601877	5.003676306	4.030250137	3.987584387	4.441095696	3.510648082	4.03366686	4.905721841	4.369301085	4.179615169	4.507951342	3.869420763	4.283233881	3.672526624	4.293930597	4.509917125	5.114271299	4.321988243	5.094330075	4.943900678	4.682364382	3.740533835	5.414368143
LINC02210	7.90590093	5.996776652	6.905217742	8.426084204	7.214620466	7.475847778	7.167999093	7.095559013	6.926854596	6.604234696	7.333230987	8.044429568	7.699919392	7.18933271	7.497161947	7.03178525	7.579187117	6.541651459	6.738071162	6.817869529	8.077078992	6.842010461	7.444461532	8.392033438	7.728233052	7.181055534	8.141755728
MRGPRX1	1.874764072	1.892056296	2.232252734	1.791260462	1.95771131	1.875248155	1.847022515	2.136200162	1.843669723	1.968507845	1.837373583	2.093998335	2.100211739	2.005336113	1.92629911	1.979698243	1.711874143	1.696354327	1.949504088	2.534677798	2.168494344	1.886110565	2.308501665	2.017506161	2.299111106	1.968304321	1.430293357
HFE	3.899204111	4.423692004	4.066166498	2.996069042	4.241846826	3.992119791	3.575939523	3.721932568	3.413235592	3.001169773	3.755027704	3.11900482	3.727763959	3.573129685	3.786931385	3.786853705	3.322783521	3.420935471	3.617576676	3.368296301	3.301037422	4.490003826	3.873226165	3.953781011	3.579030605	3.714614145	4.416994933
RLN3	3.952150304	3.21448813	3.601138071	5.173507928	4.014010092	3.662349248	4.793483378	5.282064228	4.622666714	3.764234352	5.16352353	5.463406044	5.646541362	5.423006749	5.524819531	5.02966055	5.215366001	3.33647318	3.237845988	4.34938025	5.069901282	3.486563669	4.655099062	5.097939794	4.263561241	4.875597671	4.648367369
CSMD1	4.745938898	3.862886896	4.036082591	4.340120767	3.872130259	4.01438244	3.777561935	3.59468381	4.059527959	3.472574744	4.103080919	4.265481891	4.241449734	4.383318929	4.505734906	3.979380402	4.032367024	4.269984404	3.995154406	4.093049297	5.027424883	4.078906211	4.599792705	3.536978808	3.78380617	3.968426134	3.718472631
ADAMTS20	1.305508022	1.703943067	1.591169263	2.536009778	1.563728822	1.914677581	1.516340522	1.424016595	1.568533216	1.588888125	1.43598368	1.65275835	1.470987231	1.474437599	1.388184246	1.426709256	1.681057446	1.702435216	1.974345862	1.994026717	1.182653513	1.997208529	1.603645817	1.542629628	1.605486245	1.557861527	1.558778674
SALL3	2.697399421	2.964536128	2.589479759	4.140682077	2.175652047	2.788741501	2.127192069	2.184829819	2.217408857	2.860786637	2.156422588	2.236192591	2.398692286	2.168769299	2.194993474	2.167183414	2.178032257	3.1033432	1.780257518	2.184459371	2.485103502	3.09770832	2.470695986	2.6043904	2.070210509	2.298817924	3.023630892
AGBL4	4.625525381	3.15491918	3.965563266	5.664902121	4.449920029	4.184825803	5.163216585	5.648416806	5.106496246	3.860018565	5.886875124	5.9255295	5.79595538	5.257415121	5.96971294	5.229880095	5.529282577	3.90354609	4.33394287	4.941660864	5.323040396	3.73115785	5.64285655	5.815716355	5.771479406	5.312505062	6.316468915
LCAL1	2.419938821	1.993490957	2.539991418	2.550226444	2.470297429	2.235852014	2.671501431	3.411711736	3.027719617	1.987047818	3.173742066	3.20888693	3.316151311	3.094010985	3.761456938	3.058283491	2.956044187	2.609059698	2.242793979	3.232438381	3.516708761	2.466345897	3.025790945	3.513779997	2.535814795	3.13569418	3.298170367
SLC17A8	1.917739706	1.785127568	2.000539272	2.399724827	1.851175009	2.192164349	1.924013553	1.955918606	1.806785523	2.238484514	2.114561897	1.932391835	2.189484896	1.624330119	1.826756267	2.120083331	1.855099085	2.35972282	2.065986663	2.077315304	1.82887243	1.967325473	1.945059463	1.745993758	1.790088289	1.963573103	2.054618628
LINC02873	2.144790076	1.996224391	2.458282298	4.441095696	2.246355929	2.629024786	2.641176626	2.201401369	2.422715156	2.626743954	2.357090102	2.475905636	2.743514187	2.294132159	2.534298896	2.807494476	2.604908179	2.065488961	2.666395026	2.317671225	2.794207729	2.560369941	3.052311931	2.173145063	2.031064529	2.771831399	2.057229562
SATB2-AS1	1.902373744	1.875435126	2.017124908	2.762781766	1.912274119	1.701108227	1.97017495	2.185684075	2.379695448	1.890210525	2.096232286	2.613893276	2.095034072	2.189858071	2.337163912	2.155146581	2.473503226	2.340833578	2.159492976	2.427814304	2.422308059	2.171381593	1.776548902	2.496896025	1.549197327	2.180357691	1.839943952
RBFOX1	2.700034174	2.778763798	2.681405535	3.613448885	2.63080536	2.994544258	2.6437735	2.554271523	2.648570206	2.184079166	2.480975655	3.052491678	2.881729416	2.777758686	3.037495427	2.617087141	2.695126047	3.147741395	2.695440279	2.718630888	3.208684612	2.412503858	2.671283004	2.953404858	2.592439865	2.576815336	3.029201342
SLFN13	2.017228038	2.698337168	2.826134353	3.108854401	2.145827047	2.053583686	2.633938036	2.871036718	3.036520408	2.370637007	3.044825898	2.770328267	2.822153037	2.903688375	2.786886387	2.857209061	3.117259845	2.639890487	2.67545932	2.605962469	2.123391256	2.712707357	2.90007835	2.677683651	2.74245961	2.809951466	3.441146984
C12orf40	2.976649301	2.86030939	2.875530596	3.046986683	2.656671546	2.989020027	3.099387934	3.054410652	2.882566419	2.605205788	2.745735514	3.583772092	2.808410536	3.206123498	3.505786268	2.857484295	2.862211639	2.28473678	2.193948958	2.241300027	2.540706841	2.428343599	2.68244464	2.521068766	2.334269885	2.859826268	3.271055482
CFAP57	2.831907121	2.30800033	2.57973489	2.782148776	2.418535416	2.725332726	2.503261229	2.839752296	2.617598593	2.513892313	2.698757829	2.980329826	2.773681711	2.532775883	3.008697639	2.761763125	2.498693906	2.564220858	2.572046664	2.710299862	2.664817853	2.576708655	2.839598026	3.302223736	3.130857084	2.417349078	3.191504445
C5orf64	3.036390468	2.10253645	2.233324493	2.858220138	2.290403133	2.472802367	2.432346972	2.579395446	2.432542731	2.186146756	2.223800154	2.568532874	2.040730829	2.868270078	2.772515834	2.347124197	3.012118587	2.18672957	2.422123387	2.391635106	2.516757149	2.764285913	3.032691063	3.207898125	2.739138339	2.46358833	3.068165373
ADAMTS15	6.420162064	5.096292075	5.245060667	6.746311374	5.846137592	6.261460489	6.742633925	6.90761637	6.407414754	5.877147633	7.161572229	7.382656216	7.172419185	6.544866558	6.629383527	6.295340247	6.336537937	5.232286499	4.885423778	5.020642597	6.41091828	5.668468765	6.101788427	6.723171033	6.246933407	6.525262615	6.908105157
LY86-AS1	1.517526855	1.710086921	1.802024169	1.95997296	1.951641443	1.653109206	1.188514153	1.501113851	1.424685525	2.025879598	1.542222398	1.315941224	1.65423034	1.523064157	1.398507743	1.270953371	1.460567769	2.059844662	1.853428797	1.699369077	1.382161881	1.350631632	1.415774838	1.272879213	2.000693434	1.137080006	1.943681929
EDARADD	2.576531101	2.078265754	2.623241355	3.826801183	2.105046433	2.288905608	2.332457657	2.844220635	2.27909449	1.666895347	2.495414319	2.875928518	2.367224982	2.577289536	2.274024056	2.683599158	2.570781301	1.8242267	2.523005866	2.370131503	3.329680192	2.645351683	3.065963379	3.141103672	3.502979206	2.477239966	1.861237291
CCDC171	1.806654648	2.030957016	1.959011095	1.329931122	1.59421511	1.809620772	1.575553247	1.721220109	2.079056348	1.902927187	1.757538928	1.610624894	1.897358871	1.641651819	1.755637264	1.691385995	1.579926564	1.861747255	2.14180639	1.783838277	1.493513251	1.789966724	1.694832369	1.970911409	2.169538054	1.60991301	1.607259932
CYP4Z2P	2.678995755	3.087850196	2.547345405	1.957269962	2.16667676	2.42918609	2.747241302	1.869655392	2.41683469	3.081210116	1.932300735	2.068602062	2.347986627	2.463942221	2.297520335	2.545934849	2.498693906	2.930486794	2.554625973	2.305424231	2.340435871	2.479283998	3.144943608	2.50531133	3.684089251	2.69148252	2.067203726
C18orf15	3.073812759	2.866212487	2.897991534	2.127897601	2.297673624	2.864024449	2.786886387	2.513990102	2.808086002	1.606665373	2.890070156	2.913146654	2.906758176	2.709953308	2.327749458	2.930657195	2.981953819	2.261015175	2.171924496	2.5063036	2.439251964	2.050458292	2.485299033	2.290665785	2.668013119	2.498964241	2.909785769
MUC19	2.173145063	1.668407875	2.030591951	2.753589165	1.705398985	2.323344006	1.958924419	1.874616679	1.866857418	1.551214585	2.210405646	2.017595059	2.587147128	2.103560611	2.031646898	1.733487533	2.167183414	2.564220858	2.408777249	1.873584946	2.836822641	1.962029861	2.044697484	1.66940578	2.695034845	1.800208804	2.195179396
KLHDC7A	3.706102557	3.463235115	3.482708771	3.927825341	3.928425484	3.70764036	3.900062725	4.022417835	3.901240177	2.806552304	3.927825341	4.445829252	4.133319027	3.780798079	3.862239286	3.793950928	4.081041565	2.917027689	3.621981133	3.694692411	3.625422573	3.444022804	3.678683637	3.953781011	3.84362113	3.981150263	4.387851072
NDUFV1-DT	2.862557301	2.884489685	3.218855201	4.206011095	2.482963283	2.940294259	2.565308101	2.565487755	2.803145731	2.331026958	2.497030678	3.204313579	3.074450923	2.777681627	2.934495463	2.878727077	3.382777987	3.058109009	2.89452196	2.709677304	3.067606022	2.884355172	2.669390388	3.369852271	3.349954664	2.822637825	2.994001899
AQP4-AS1	1.456491429	1.667952584	1.381634938	2.50459338	1.499438058	1.496885049	1.322127507	1.810024087	1.567907587	1.735919456	1.592243661	1.409433824	1.474705786	1.155577176	1.470287182	1.313656652	1.631036687	1.351410273	1.868897963	1.386393766	1.753895752	1.59474968	1.747242701	1.636664291	1.358700046	1.432704462	1.477250521
CNTNAP4	1.468523099	1.132681869	1.261168452	1.213200681	1.288793062	1.408744617	1.276121841	1.529344561	1.530051352	1.197589032	1.30804341	1.071725563	1.242334198	1.421585705	1.411403848	1.463905563	1.20284133	1.353881265	0.969432399	1.339138237	2.073027876	1.187179597	1.320845978	0.945302623	1.4018571	1.073249814	1.103685273
FER1L6-AS1	2.07623162	1.670760156	1.972545258	2.253334587	1.808943614	1.994319142	1.861747255	1.881478963	2.091727314	1.83864597	2.332012002	2.739062715	2.298140777	2.383085278	2.336175419	1.853978096	2.076573114	1.416728315	1.974345862	1.642025574	2.232080833	1.708225318	2.073668619	2.395520076	1.287771004	1.761774236	1.925576249
C1orf127	4.782817849	3.787838145	4.635811861	5.161429118	4.729064342	4.228080142	4.691856996	4.968386393	4.494421904	4.340316431	4.88261827	5.219498334	5.134103215	4.951239873	5.410964413	4.728729409	4.885631917	4.088773093	3.908560529	4.357306745	5.049557298	5.161053424	5.251387527	5.197320379	4.35595498	4.790895878	4.989035868
CCDC162P	2.602026509	2.194629237	1.982132814	2.044490637	2.131926271	2.673941146	2.003159115	2.178256375	2.024307233	2.770236972	2.064259302	1.866661365	1.768278631	2.057786659	2.061419691	1.597394873	1.781641911	1.976413275	2.212407036	1.973238436	1.456769819	2.490573807	2.690933185	2.537933259	2.163162074	2.104198276	3.032513373
AGBL1	2.126933772	2.557950608	1.846026922	2.518997886	2.129185372	2.255621344	2.18777919	2.274314396	2.282394853	2.34119591	2.146463418	2.285021706	2.815239753	2.27322167	2.679540859	2.30178777	2.52514174	2.180536401	2.020535651	2.146170886	2.700226514	1.808141426	2.140334238	2.921666161	2.678701719	2.107055882	2.095107959
LINC02880	2.890277145	2.643264233	2.741945981	2.774374406	2.787414189	2.669854917	2.681209192	3.187848194	2.917430279	2.710299862	3.008098008	3.004921279	2.808410536	2.993223724	3.498479775	3.246878142	3.049146339	2.693924839	2.760590424	2.457695504	2.717378961	3.426349467	2.973709322	3.580406717	2.605588701	3.272177518	2.92953161
LINC00304	5.222514469	4.058931512	4.843456293	5.915680352	4.713554557	5.004121669	5.573933698	6.020803342	5.528785058	3.893621528	5.90489707	6.245459734	6.120454068	6.115274097	6.009608433	5.914322714	6.29947857	4.307112284	4.254273626	4.691431668	6.074993377	3.526656219	4.901030039	5.570009536	5.563632881	5.583864467	5.615421164
TERB1	2.372625461	2.387219345	2.042181175	3.204223873	2.015011387	2.301305846	2.546599387	2.645929666	2.137543101	2.393759185	2.411488628	2.952409217	2.71128323	2.559050598	2.427190121	2.318829496	2.404465606	2.480890669	1.964904119	1.9702481	2.754080983	1.795255022	1.754184509	2.598048484	2.594633938	2.317003862	3.376079747
MYO1H	2.150947378	1.38124868	1.546508712	1.974932827	1.592127691	1.679713563	1.836780311	1.87213015	1.647650588	1.560898707	1.93178142	2.097734584	1.912882081	1.79018259	1.862240317	1.455621705	2.08062013	1.545731024	1.687554564	1.45766483	1.865083763	1.280201733	1.632362968	1.588738157	1.707401469	1.732427043	1.668620577
ASB14	2.056687975	2.236993875	2.065986663	1.999435175	2.047162417	2.364448796	2.170385429	1.902724751	2.330258588	2.362684525	2.028271017	2.415008714	2.256031536	2.226799469	2.104265703	1.886903914	2.59785031	2.046229063	2.183516312	2.240647908	1.740438243	2.079311788	2.381115337	2.214211908	2.46150901	2.306880236	1.824750554
RPTN	1.584021016	1.797161531	1.644612073	2.354346449	1.755204613	1.603877267	1.708994195	1.878619945	1.741439034	1.768501417	2.024558793	2.371785752	2.042551808	2.010063712	1.762092397	1.894293675	1.828650378	1.704269392	1.424530413	1.688354867	2.163053655	2.059844662	2.195137663	2.362864273	1.506929141	1.633141836	1.765836676
LINC00269	3.340339141	3.398294403	2.683813137	4.606424067	3.525640572	3.801257228	3.694789755	4.202518278	3.565151219	3.240320116	4.109519949	4.408092973	3.916043405	3.704946556	4.425025823	3.449195165	3.991127701	2.772863085	3.640848326	3.644985857	4.267726383	3.187257212	3.842536662	3.867196251	4.744132214	3.874048926	4.494524008
VSTM4	2.992587328	3.855382315	3.104479418	5.59543425	3.51579929	4.076284652	3.226350389	3.125367538	2.969066698	4.673834205	3.690436355	3.733984061	3.187162875	3.417668529	3.848418437	3.42074494	3.610966323	3.816332907	3.003941456	3.383289001	3.154540546	3.781858185	3.556465975	3.983074636	3.485246727	3.322454224	4.117070651
CCDC150	2.177031166	1.187821358	2.099639383	2.220379338	2.257161009	2.381455954	2.447360616	2.222433743	2.260381455	1.695426062	2.943666348	2.644059615	2.741524053	2.186220708	2.600961831	2.040293759	2.401807835	2.580184923	2.031301399	2.062087453	2.153741835	2.050540964	2.713112036	2.491585861	3.658681213	2.387604692	1.877032093
STPG4	4.16154139	1.989064422	2.850554772	4.234300474	3.176648507	3.40623665	3.433587791	3.596169157	3.438700862	2.401092128	3.603309383	3.650719527	3.798141665	3.713972799	3.619294373	3.814280647	3.391706834	2.589381098	2.547600581	3.16641025	3.52190248	2.925734865	3.273483144	4.119449553	3.759166662	3.380156279	3.435117983
FAM9B	1.67672773	1.729609846	1.731414932	1.916756282	1.390569717	1.657774339	2.021557643	1.715666322	2.11483576	1.565316732	2.01395382	2.058743286	1.976069882	2.131769571	1.703836463	1.877119132	1.969390734	1.545731024	1.675567581	1.22136182	1.827437984	1.886608263	2.093915415	1.856477915	2.367627684	1.946400344	1.395646125
FLJ40288	4.969377753	4.991399393	5.252454604	5.860104157	5.431887007	5.20826192	4.878401803	4.731522247	5.159542818	4.116651654	5.176777153	5.713867185	5.712875364	5.273499595	5.785454288	4.893418879	5.349279294	4.715686187	4.833518369	5.329573882	5.75400514	4.050196311	4.459465376	5.358770607	4.659136278	5.365794464	5.444067604
CES5A	3.630042781	2.464135816	2.733893264	4.013752987	2.911216861	2.879376923	3.242010291	4.044445202	3.873672269	2.448619382	3.616726054	3.920807688	4.069111359	3.716017647	3.67240317	4.340234142	3.971772986	2.822457417	2.821034944	4.106441786	2.879785458	3.315265201	3.202008392	2.816669018	3.742524306	3.910455578	3.541848895
CFAP47	2.859745476	2.834036872	3.71247126	3.781083613	2.707263949	2.460614742	2.527246752	2.738010255	2.86797868	2.92643719	2.615193971	2.504746882	2.972674912	2.745052938	2.638232923	2.829618644	2.649937092	2.409957718	2.266677101	2.757225443	2.352705643	3.09770832	2.372625461	2.438742238	2.151314299	2.34623795	2.946716874
DCAF8L2	1.694341031	1.867354947	1.790088289	3.064935567	2.066349556	2.22735905	1.56028911	1.743084739	1.574570006	1.539511586	1.629505913	2.00948369	1.906986337	1.94416922	1.819741799	1.829682771	1.755637264	1.940768687	1.922072051	1.79401872	2.429291137	1.779840442	1.855010767	1.369507532	2.006504512	1.71208618	1.745120859
DNAH17	3.713516652	3.348981703	3.192656944	4.658926689	3.485427723	3.326504751	4.083193804	4.099770249	4.172993402	3.03948774	4.229442245	4.887402262	4.114158496	4.476929487	4.410660663	4.233456717	4.194910463	3.18261413	4.175669645	3.938132969	4.228959244	3.494431439	4.307308241	3.86554806	4.495707835	4.08472798	4.215569109
SLC35G3	3.145544661	2.955032092	3.134290684	3.077116475	3.260024702	3.038120344	3.236808698	3.32086515	3.222657348	3.643671638	3.400089919	3.594767648	3.066061521	3.291335754	3.381707378	3.389914372	3.563795779	3.104288329	2.833243701	3.525543155	3.777437114	3.498205927	3.449763689	3.360617294	3.875380764	3.370689201	3.199662639
LINC01931	1.658562965	1.799241387	2.076573114	2.497640344	1.94128764	1.593235888	2.064929297	2.038308641	1.989302884	2.374586333	1.916515164	2.222245286	2.039439462	2.057064841	1.985789358	1.98837234	2.023653287	1.619762665	1.861952385	1.822562717	1.991201461	1.637516805	1.720588465	1.893124168	1.296758561	1.993526968	1.91306783
LOC100288966	1.594460634	1.501172225	1.225384872	2.58520689	1.607408323	1.627176697	1.730211843	2.110643867	1.967563876	1.832482467	1.909139241	2.19168092	2.041757912	2.059306764	1.927508376	1.971893085	1.858059702	1.590509817	1.502612699	1.61481163	2.159014861	1.639659393	1.856477915	1.562267046	1.504041225	1.822301249	1.658099794
KIRREL3-AS3	2.70978205	2.913332974	3.007356952	3.941037867	2.839335467	3.004175008	2.737580559	2.946099483	2.934315826	3.010511579	3.418149808	3.289989751	3.139808684	2.932973025	3.122611233	2.683882715	3.201371313	3.733128456	2.800412998	2.694481064	3.705968426	3.06663292	3.287078499	3.078051114	3.053066343	3.184813409	2.50494029
TMEM145	4.462922962	3.853128917	4.22408481	5.312753957	3.921905131	4.604090246	4.328439446	4.467922486	4.358847678	3.402180063	4.627873073	5.452372011	4.919052071	4.762942534	4.849616361	4.600554213	4.814304929	3.615136537	3.700153157	3.845806807	4.465691877	4.280125967	4.644017361	4.36691407	5.029570588	4.616428424	5.033701721
C15orf32	3.312226945	2.871928859	3.068267442	3.80021894	2.873731422	3.068267442	3.508468643	3.439195723	3.545968339	3.086092169	4.022883776	3.973292149	3.802974967	3.713516652	3.681044238	4.144857003	3.849152645	2.879276883	2.977903807	2.978416743	3.016554567	3.409035014	3.865623105	4.456129266	3.474560341	3.589520952	3.471710956
TSGA10IP	5.062513471	4.617346953	4.862697947	5.484913278	4.746188581	4.6334156	4.896704674	4.619999695	4.817868729	4.041087602	5.048851848	5.784773852	5.585234742	5.057111975	5.425770419	5.395276853	5.209362299	4.244925747	4.14322941	5.426209593	5.497803533	4.310381094	5.536264662	5.646107398	6.302759827	4.772312092	5.243657406
LINC00477	2.19674548	1.946011475	1.676509295	2.057162796	1.943788775	1.762092397	1.905143816	1.587958381	1.851349837	1.872606798	1.575945672	2.121493035	1.910397921	1.728180751	2.084399673	2.030504051	1.724546127	1.420395364	1.671219435	1.722107378	1.387043462	2.304933486	2.227840167	1.998440057	1.914919343	1.667136733	1.840052763
CCDC140	1.915828929	1.965636479	1.934062645	2.404932641	2.027596761	2.222143536	2.23789763	2.426303754	2.428031555	2.034942057	2.619169032	2.85358484	2.738226093	2.570190597	2.486395695	2.197081982	2.237998429	2.166402149	2.226364484	2.287012117	2.644059615	2.375170136	2.072074101	2.450114188	1.747740444	2.16462773	2.652406729
C17orf78	1.673057162	1.623570745	2.088050947	1.290811145	1.338314904	2.049697804	1.888404537	2.017124908	1.96706407	1.69158529	1.909537564	1.865771874	2.030957016	1.511092275	1.688043636	1.7905472	2.067310133	1.725147355	1.727068334	1.538059798	2.10769233	1.728106486	1.280963487	1.738549193	2.345692724	2.01132301	1.826581837
TEKT5	5.547998516	4.358353492	4.834978091	6.261460489	4.968771499	5.214030281	5.135192453	5.318790194	5.103454158	4.275510144	5.415019728	5.819568161	5.381241712	5.314796289	5.57750072	5.448439719	5.433585017	4.67082775	4.798273772	5.199828985	5.285110602	4.468872894	5.739449732	5.908640383	6.490418968	5.161824692	6.009290119
KSR2	4.270256676	2.25114262	3.48638812	4.219859154	3.678058575	3.473992008	3.760539528	3.799192598	3.415365841	2.295750359	4.201018308	4.490945028	3.970597794	4.439486224	4.122422993	3.765026698	4.159153363	3.049318308	2.912117619	3.364195294	5.021331098	2.640901798	3.917690709	4.814739258	4.28296127	3.62766562	4.082459278
PAX1	3.983760447	2.443797502	2.952708534	4.357680584	3.591892733	2.93368364	3.754199013	3.960298683	4.222652229	2.578504225	4.021049989	4.564134453	4.042900528	3.759092748	4.137668442	3.674100393	4.135323473	2.54081437	3.213791752	2.919763587	3.524591001	2.806280556	3.925061088	3.260401008	4.610646854	4.16154139	3.353581119
TDH	3.231932589	3.891988641	3.568844651	3.853207805	3.260024702	3.246235607	3.500260388	4.066973592	3.746384354	3.586578126	4.05757413	4.718057089	3.994972539	4.104966867	3.996867067	3.646963633	3.725456029	2.717286116	2.600961831	2.798463963	3.939724792	3.459776106	3.951975039	3.524142466	4.494957778	3.803490456	2.096637883
LINC00615	1.81099483	1.290060931	1.478432424	1.932391835	1.62659767	1.859750784	1.706654527	1.66504576	1.686761426	1.423867777	1.805050732	1.876335912	1.794712625	1.296127403	1.585214432	1.203868197	1.325937392	1.042862642	1.410180502	1.888806981	2.104198276	1.415109228	1.971334876	1.516900347	1.20284133	1.213200681	1.479225977
SERPINA9	4.284838243	4.961420236	4.065291652	5.910582361	4.681517796	4.842690802	4.226292288	4.505435707	3.68193519	4.991762116	4.293930597	4.704661149	4.165724776	4.546036842	4.509696387	4.606205265	4.194157171	5.262824432	3.399394458	3.853032106	3.380586841	4.392992376	5.115529688	4.71529478	5.448541955	4.27627945	4.986092866
FBXL21P	2.797577086	2.408000109	2.537933259	2.646952032	2.585554966	3.028780219	2.471377032	2.772440168	2.831535261	2.428654098	3.182313157	3.227054145	2.690268211	2.665289579	2.727901418	2.762446016	2.923479603	2.31972265	2.662909333	2.590652703	3.428928901	2.854377214	2.604634162	2.285632398	3.052599352	2.844410521	3.500260388
PALM2AKAP2	5.492085948	6.044329506	4.6376696	4.565009871	5.561445989	5.128601877	5.133914097	5.456924459	4.582374776	5.378510492	5.817336307	4.888254184	5.030234112	4.659084492	5.203201593	5.571467953	4.671751134	4.229248329	3.76659863	3.812418241	5.23602078	5.671412889	5.370966168	5.506393055	4.941527327	5.124414339	4.874347833
MRGPRX4	5.270278259	4.50735834	4.43832925	5.768582903	4.234600402	4.737033927	4.300886851	4.326185326	4.307218583	4.372517539	4.592390657	4.680544975	4.34578466	4.515217099	4.487619602	4.153200606	4.511412199	4.328353739	4.030056572	4.356778923	5.366217102	4.296945112	5.006352632	4.566978571	5.083220762	4.237096444	4.463948279
A2ML1	2.073214217	1.688131642	2.012743062	2.354167133	2.365813637	2.092657151	2.396188452	2.412988419	2.334797393	1.601259192	2.234324392	3.055015391	2.881303239	2.622281938	2.559990812	2.312904776	2.514941063	1.725147355	2.25535561	2.612614084	2.730306496	2.234165911	2.678376605	2.519325665	2.433119123	2.271101685	2.186331176
CPO	4.282408056	4.526417829	3.635743254	4.393669116	4.323388707	4.337998456	4.348429332	4.728021085	4.417101802	3.340556774	4.887550614	4.590118433	4.60608804	5.041282118	4.346532477	4.573151004	4.358561147	4.157799482	4.157799482	3.919246284	4.104543504	3.6150469	4.410959497	5.477232786	5.091508937	4.225377488	4.546906591
GPR6	4.631494101	4.315448869	4.338922468	4.557097704	4.27164622	4.456129266	4.291739373	4.728629748	4.619638567	4.309473953	4.74967069	4.883251276	4.898805126	4.539878556	4.831184218	4.387313238	4.491166281	3.731116018	3.931752355	4.292839829	5.350040642	4.226292288	5.153663682	5.931272228	5.509910014	4.780407982	4.823555624
MDS2	3.651632284	2.350551881	2.059748001	3.904924739	2.782759627	2.61174927	3.005315238	3.139492019	3.159638662	2.800289538	3.338752165	3.715704137	3.336149003	3.282491333	3.484681742	3.237024143	3.245094053	2.627995745	2.675636716	2.633112469	3.455110174	2.81223181	2.528993441	2.528003613	3.878823271	3.135311919	3.661410101
CNOT9	5.387784174	5.572781998	5.695721822	3.58283145	5.879421765	5.524082377	4.424938908	4.646199904	5.098506225	5.872740278	4.375355804	3.808005224	4.098132563	4.21809179	4.178140755	4.600882986	4.505920477	5.454272191	5.726220008	4.892516099	4.171894741	5.924640503	4.74442704	3.936829209	4.1751857	4.671859388	3.278273186
GJD3	5.862496005	5.499026074	5.252580454	6.020803342	5.158829607	5.173507928	5.472701674	5.502515449	5.23910391	4.936453006	5.924640503	5.922144842	5.653296653	5.550654833	5.527580113	5.503037421	5.971737698	5.306959711	4.936556586	5.131797487	6.256730148	5.206084299	5.394187015	5.75412647	5.394483204	5.724055637	5.822488398
HOXC12	4.35384184	2.011677075	2.592532086	4.748911427	3.466805195	3.922003143	4.873357573	5.083709491	4.687904812	1.572646245	5.140424801	5.588370158	5.234398353	5.08061522	5.500006087	4.856051892	5.297880104	2.246092063	3.670357683	3.806699483	4.651498406	3.026821433	4.676847927	5.304661726	5.541776905	4.721724428	5.250886847
VNN3P	2.387913657	2.385348823	1.384737955	2.4296797	2.160602138	3.468556435	3.232438381	2.80052251	3.370214855	4.013090525	2.901590956	3.879372788	3.580578527	2.98182509	3.23890307	2.635532999	2.746214475	2.799205827	2.202745405	2.547050936	2.952510967	2.191746563	3.263132187	3.227395288	3.323273539	2.69825045	3.812224085
COPS9	5.20826192	4.183264024	4.600188974	4.643397223	4.450015194	4.704356243	5.333105509	5.304380775	5.38403214	4.529194337	5.410639828	6.060153872	5.146195568	5.368592421	5.161429118	5.288861859	5.532958075	4.408988117	4.944402453	4.841929442	5.836567595	4.73048778	5.070752035	5.815716355	5.49193743	4.86011751	5.395626724
FERD3L	4.244191552	3.455754356	4.159058991	4.761954698	4.292839829	4.97838706	4.483166628	4.811416613	4.432968684	3.665417333	4.947240071	5.277195116	5.039122597	4.976291826	4.827650752	4.767990577	4.889506697	3.806480314	3.709186164	4.28770903	4.855954207	3.929733879	4.853510904	4.164620676	5.477975749	4.708474751	5.22893082
LINC00314	1.403849199	1.287527397	1.372410885	2.101186183	1.843160728	1.183092942	1.694257442	1.416426673	1.603098489	1.354728453	1.572295686	1.809495506	1.571583675	1.787516146	1.771158862	1.157730297	1.518998352	1.314550642	1.670760156	1.430596687	1.879315637	1.309467231	1.838037481	1.934457726	1.29880723	1.683579364	1.395646125
NLRP14	2.907581027	2.857953229	2.657052189	3.83991931	2.926618752	2.447169981	2.919295406	3.159158967	2.883311807	2.653442531	3.043812718	3.636824699	3.090982542	3.291229823	3.331309797	3.07037551	3.142200779	2.934232037	2.222953571	3.190646553	2.863849585	2.31832826	3.755527621	2.972850976	2.8087662	3.028988664	2.809278101
DGKB	1.839345527	1.793527483	1.90643112	2.326341807	1.996715496	1.704712577	2.028762622	2.070210509	1.905847445	1.8909366	1.741854576	2.033094279	2.16765652	2.025093099	2.216602581	2.027483148	2.077150511	1.644734814	1.665756848	1.644028606	1.643354102	1.807710698	1.831511718	2.566586049	1.968600928	1.594460634	2.054508129
NLRP13	3.290777976	2.512110399	2.865395168	3.661696181	2.846470001	2.914115102	4.114066689	3.313908924	4.031320475	2.46284458	3.714878442	4.398075122	4.600719257	3.920303984	4.316007499	3.939812356	3.876312941	2.765261552	3.620683886	3.752333514	4.73575394	3.585598151	3.58628659	4.60590776	2.831620031	3.668667433	3.686072337
NLRP8	2.529383767	2.346733933	2.591271028	2.676184255	2.857953229	2.964439994	3.068079665	3.023902998	2.857293015	2.038121071	3.396093621	3.723833661	3.342004104	3.145358642	3.468204129	2.930365006	2.926511967	2.533216959	2.736120534	2.765349991	3.485283753	2.168392303	2.916758323	3.327653681	2.960621592	3.208502988	2.559050598
NLRP9	2.454947385	2.990545156	2.521986086	3.130172434	2.730106369	2.589290105	3.113661969	3.223599844	3.104858881	3.113057662	3.236688005	3.5037603	3.402793674	3.277401832	3.008353626	3.348295215	3.181227153	3.189735491	2.789702585	3.094881506	3.447136374	2.635923285	2.836707813	3.302223736	2.920780737	3.247515354	3.330254896
TAF5	2.29180744	2.178340188	2.45190837	2.078265754	2.969404891	2.597448548	2.595528832	2.003537596	2.319540072	2.560455497	1.967244719	1.760365016	1.797739227	2.219903077	2.073414082	1.7905472	1.973238436	3.139340703	2.705177313	2.281385506	2.172965395	2.654061262	1.911094544	1.831621907	2.046309384	2.358766511	1.52267537
TAS1R2	2.233228696	1.805978362	2.006205536	2.38776238	1.695504701	1.951680986	2.34623795	2.275531297	2.326033485	1.89363823	2.265976078	2.622364674	2.176827199	2.249959059	2.304933486	2.172882554	2.315995929	1.832388972	2.094274153	1.983693352	2.972477628	1.861237291	2.209873499	2.344432814	1.967952361	2.15875207	2.173530486
PCSK6	3.983760447	3.955998407	5.352820378	3.958576895	4.04487924	4.498853351	4.467641554	4.387726131	4.094785042	4.496660008	5.020952724	4.881290225	4.902646901	4.44233928	5.101435705	4.463347206	4.620283635	4.506102945	3.462594562	3.932360847	4.276376608	4.541236275	4.161241281	4.586978256	3.67327787	4.46403384	4.737677361
ZNF341	4.941938508	5.301215804	4.459676679	4.895042702	4.775487481	5.205034364	5.400601945	5.46548357	5.297357499	4.824149316	5.64323525	6.2171418	5.40171819	5.578935299	6.053350842	5.175573418	5.495591801	4.940262454	4.552219886	4.586521924	5.587247537	5.086624033	5.307912604	5.316222371	5.230802239	5.434699179	5.472927932
JPH1	2.398416278	2.120733342	2.042065178	4.044445202	2.356961099	2.458687073	2.249156462	2.640813043	2.38376709	2.518390424	2.399067669	2.578319764	2.843838979	2.662482316	2.422878166	2.629410488	2.498693906	1.991629013	1.974345862	2.072382871	1.990825675	2.079311788	2.551239754	2.483499855	1.961463893	2.359480811	2.176931355
NLRP10	2.176643092	2.538291578	1.833026074	3.412094822	2.174839871	2.292115354	1.827437984	1.720503359	2.129526374	1.918333457	1.754987573	1.719115782	2.079499376	2.291488837	2.121290924	1.988298075	2.104958455	1.970085938	1.810744311	1.804171279	1.815593516	1.79304114	2.153646812	2.725517975	2.069932408	1.785321413	1.724923426
RANGAP1	6.377959777	5.779530727	5.622493042	6.543696776	6.07876884	6.451912214	5.821641463	6.36901289	6.428552712	5.529001462	6.067119429	6.156603123	6.082147306	5.878112693	5.838731954	6.088006551	6.063023678	5.692964546	5.558784205	5.757511885	6.079225012	6.18659006	5.922642466	5.840488493	5.861366977	6.360161282	5.740306021
MBNL2	3.983760447	3.390639684	3.735804573	4.373281342	4.540438053	3.09145706	3.730059245	3.62410732	3.284170094	3.339629497	3.811357716	4.016178727	3.590566047	3.575363585	3.415724812	3.683166157	3.541492253	3.631196012	4.556553261	4.260738056	4.002581316	4.1294468	3.749092657	5.941629054	4.131099728	3.768651432	4.309195874
KRT73	3.298481226	2.850554772	3.128456727	4.34578466	3.95504762	3.997469352	4.164236108	3.647883683	3.827857594	3.934932461	4.230573611	4.57824038	4.277423076	4.250825808	4.098780486	4.332484751	3.958849688	3.356201234	3.321735246	3.554914879	3.609994098	3.886523631	4.127337777	3.910954766	3.611560886	3.815472112	3.835489863
COX1	12.00558938	12.88134766	13.17973955	10.92422289	12.97435844	13.03764237	13.35236132	13.50067334	13.60976781	13.30062507	13.35236132	12.66543965	13.17973955	12.62488096	13.43727703	12.88134766	12.72906286	13.60976781	13.43727703	12.72906286	12.52027952	13.10654181	13.03764237	12.72906286	12.52027952	12.72906286	12.97435844
KRT74	4.96615288	4.22143088	4.442167825	5.298358117	4.495920566	4.774020774	4.573580604	4.554198113	4.513900299	4.334026734	4.578893467	4.783455938	4.960185104	4.885043673	4.833518369	4.680887039	4.788096126	4.244925747	4.246133491	4.852515126	5.515373447	4.315343854	4.958187966	5.623954741	4.794559874	4.634562031	5.243657406
SLC29A2	4.096661879	3.15630081	3.929645606	4.476501244	3.995768952	3.741112945	4.311717267	4.1875865	4.471420225	2.601643175	4.213425045	4.87091549	4.203338444	4.597944294	4.688614164	4.367417472	4.866125646	3.968064881	3.490755165	3.495911638	4.129775743	3.555900678	3.885214837	4.512694794	3.927923651	4.181369724	4.141529818
LMX1A	3.269817423	3.031835903	3.392562069	3.541763753	3.533009595	3.629776745	4.034052186	3.699825779	3.563633535	3.459776106	3.441037866	3.834462835	3.631025995	3.904732461	3.727481609	3.613730577	3.586965548	3.647801516	3.207601673	3.505309181	3.977337907	3.086287221	3.540750562	3.397187901	3.289188444	3.677725161	3.269703427
CCDC125	4.53612937	4.602083873	4.37366646	4.184146846	3.912789723	4.288669026	4.358353492	4.64106728	4.329990871	5.009527066	4.585728515	4.363594402	4.82027851	4.186331292	4.458169038	4.56334462	4.201263114	4.563567247	4.718284202	4.875167455	3.723647593	3.544157485	3.992656951	3.532690195	3.658681213	4.568227424	4.397992699
GPR101	3.60464196	2.864898944	2.906758176	4.871484234	3.260024702	2.666832619	3.179366792	3.556089158	2.993610078	3.148676728	3.519152808	3.994503553	3.482428416	3.359447615	3.495813803	3.406613462	3.529439849	3.079421784	2.859928604	3.155669572	3.587674795	3.650822067	2.791099853	2.681940311	3.444505238	3.035012254	2.754533369
ILDR1	3.754582813	2.663708577	3.200319458	3.777437114	3.308437288	3.120916452	3.52710057	3.404351752	3.632309928	2.836707813	3.882171724	4.235785251	3.882431011	3.382101627	3.876856983	3.780161457	3.824280727	2.63878325	3.002821485	3.228556174	4.020033873	2.538291578	3.559691304	3.472190494	3.427972102	3.39015108	3.375273773
RBM26	1.774851876	1.588888125	1.6084702	1.859061921	1.818190378	1.685689689	1.986188986	2.237068572	1.759832115	1.35529168	1.95806222	2.241599042	1.668706708	2.025391241	1.80221732	2.060934755	2.135827211	1.959100542	1.673441437	1.523889595	2.097080399	1.488391161	1.646068127	1.882964897	2.251240435	1.676156733	1.874238048
VN1R2	1.405118244	1.445538976	1.991343098	2.646952032	2.009880865	2.398144232	1.579473615	1.602654535	1.596164253	1.44810571	1.360935174	1.775711753	1.358265601	1.749769645	1.941742867	1.512379408	1.573545385	1.951680986	1.536468714	2.457589826	2.234427968	1.459535917	1.483236867	1.363420565	2.598922435	1.471895204	1.274969991
VN1R5	1.994986581	2.089338374	2.4296797	2.9746329	2.426741092	2.242715968	3.155102677	3.14811802	2.967220402	2.578798814	2.796975517	3.201539258	2.841952084	2.956124879	3.161274546	2.81818344	2.873277843	2.687503907	1.963988746	2.417790814	3.373319491	1.963035721	2.572810751	2.326178801	2.188941179	2.713321338	2.397222204
ND2	12.3428882	13.10654181	13.24994625	10.74986694	13.10654181	12.52027952	13.24994625	12.66543965	12.79482608	13.03764237	12.88134766	12.79482608	12.88134766	13.03764237	13.17973955	12.66543965	13.24994625	13.03764237	13.30062507	12.66543965	12.62488096	12.97435844	13.17973955	13.10654181	12.97435844	12.18769246	13.10654181
TAAR8	3.042767031	2.753493435	2.483561977	1.90634082	2.488406923	2.403990664	2.413263304	2.948927883	2.768202631	2.274212016	2.738909065	3.295132939	2.968405769	2.759360899	2.616014271	2.441514452	2.899520384	2.340833578	2.58078242	2.685530436	3.115474884	2.5792541	3.187162875	2.786296186	2.542699732	2.869220021	3.35709322
TAS2R39	2.781140822	2.681405535	2.38782786	3.244423066	2.363495805	2.295938119	1.958924419	2.154627879	1.926013049	2.315223519	2.230875866	2.235087921	2.22123001	1.747242701	2.383462672	2.093370482	2.058637325	2.19897297	2.27519139	2.232252734	2.170746555	1.723147274	2.233594723	2.087568249	1.740810343	1.922785149	2.395412082
TAS2R38	3.097269729	3.446740654	2.8077801	3.809279683	2.611431487	2.669576897	3.056604415	3.288114484	2.897028368	3.129434534	3.006813181	3.632884584	3.469669409	3.331117074	3.291943481	3.022332286	3.307703341	3.634988499	2.644328087	2.302948294	2.92610311	2.560797207	2.911816232	2.6437735	3.883169865	3.079765506	3.693293529
TAS2R40	1.924279696	2.246526711	1.961930805	2.99679648	1.749555156	1.525520162	1.881863558	2.021968879	2.034200089	2.291919702	1.89156796	1.750940582	2.042065178	2.139975205	1.916515164	1.87213015	2.22254078	1.632657182	1.631697692	2.233413893	2.225309262	2.014642372	2.31751178	2.11231841	1.978132244	1.785233544	1.896128873
TAS2R41	2.13459169	2.546958629	1.995495772	2.811154262	2.029925178	2.438388927	2.321697504	2.232758895	2.560455497	2.434012305	2.122929957	2.254479909	2.586462943	2.059926449	2.501211595	2.16765652	2.491337656	2.485103502	2.120733342	2.553855057	2.467362653	2.337440122	2.398219898	2.755488497	1.434290508	2.373696859	1.996224391
TMEM171	4.347643254	3.865022065	4.353171784	5.005549011	4.190615224	3.812633429	4.033949654	4.044445202	3.597743981	2.285179473	4.301082712	4.515946941	4.630837558	4.090124747	4.461941232	3.720595241	4.046884449	2.900175873	3.30779742	3.72067027	4.603869613	4.09296297	3.953836047	4.748812998	5.213066018	3.776844532	4.516934076
VN1R4	2.44928194	2.360241881	2.394165961	4.471926402	2.189858071	2.837459626	2.652862956	1.914919343	2.189484896	3.258640176	2.453767506	2.717890047	2.377697185	2.39877923	2.366097905	2.627695123	2.455572375	2.236723464	2.350868699	2.187969181	2.276502353	2.450023481	1.985689804	1.900994882	3.186360351	2.19934641	2.935233647
TAS2R50	3.329072403	2.999871221	2.366571779	3.102893563	2.669274751	2.866309451	2.633199624	2.858978133	2.729101423	3.449020987	2.579054185	2.521986086	2.879376923	2.443504077	2.406906971	1.880327305	2.424851748	2.011216122	2.099355311	2.256435583	2.251912731	2.678501693	2.384484823	2.45433155	3.42519016	2.841675166	1.994184347
CD8B	3.142432826	2.671367734	2.657052189	3.843438987	2.348073139	3.112200763	2.834298823	2.885162091	2.773440116	2.110502922	2.9382242	3.859598348	3.40982968	3.212636677	3.584583979	2.77070719	2.747834418	2.028668728	2.80186882	3.329920358	3.605962115	2.454777491	2.765629245	3.031531682	3.914905151	3.121718686	3.495644969
MACROD2	1.564179442	2.779624655	1.923292238	2.21111979	1.915382699	2.392795306	2.078966687	1.95336355	2.120205449	2.78676312	1.866770375	2.222245286	2.063656761	2.018078712	2.088211823	2.204373274	2.593448621	2.159135737	1.943872645	1.718621177	1.855010767	2.728751501	2.005805904	2.168009782	3.259829785	2.101285505	2.032640481
DDAH1	4.523112277	3.317502287	5.058144412	4.267917069	4.639032369	4.092666493	4.54918937	4.507951342	4.525817572	4.864270151	4.786244293	4.531951511	4.598065144	4.463074584	4.467542964	4.58780042	4.744132214	4.783542806	4.847563153	5.651862636	5.094914206	5.048057483	4.76233406	3.581171012	4.156316483	4.259508696	4.707461316
PIANP	4.163364389	3.199488348	3.582725742	4.991856902	4.511581764	3.986328811	4.521250415	4.351443294	4.408549058	3.720507659	4.530135176	5.174072361	4.610963185	4.68616674	4.85915235	4.487373514	4.721151024	3.605060395	4.025744172	3.955800184	4.90295862	3.214851951	4.509696387	5.561329137	4.338706059	4.343538733	5.066130356
ATP6	13.10654181	13.35236132	13.43727703	12.3428882	13.35236132	13.17973955	13.50067334	13.10654181	13.35236132	13.35236132	13.24994625	13.03764237	13.30062507	13.24994625	13.60976781	12.97435844	13.50067334	13.43727703	13.50067334	13.60976781	13.30062507	13.43727703	13.43727703	13.24994625	13.24994625	12.57596604	13.24994625
H1-6	3.159832692	2.039849999	2.400749803	3.606692916	2.703747863	2.654642213	2.681405535	3.036117652	2.939972046	2.79828258	3.012735795	3.541033395	3.426244036	2.997359264	3.024235091	3.300146595	3.151719414	2.359984619	2.897903	2.656824746	3.533250874	3.510142784	3.247330043	2.83788051	2.896440396	3.141347745	3.772889173
COX2	13.43727703	13.43727703	13.96840195	12.72906286	13.69602188	13.60976781	14.16922283	13.80060008	14.16922283	13.60976781	13.60976781	13.30062507	13.69602188	14.26874398	13.96840195	13.96840195	13.96840195	14.26874398	14.16922283	14.26874398	13.43727703	13.80060008	13.96840195	13.50067334	13.43727703	13.69602188	13.43727703
CYGB	6.719479623	6.534109999	6.400114224	5.951014009	6.398280338	6.662869299	6.952914965	7.765092794	6.236807249	6.484171206	6.898164537	6.8401398	6.510966131	6.571589925	6.936858796	6.563677922	6.919090685	6.206409597	5.630408074	5.361276748	6.049176736	6.151482259	6.577659774	6.301972823	6.206697038	7.30418645	5.990514673
EFNA2	4.080035649	3.680115376	3.905019854	4.105232723	3.57431135	4.093141899	4.544643657	4.706236378	4.185663021	3.258335119	4.791292917	5.22929388	4.474299219	4.778204704	4.956866712	4.241545747	4.524592741	3.631821316	3.669998971	3.861500775	4.663799417	3.345481368	3.816043598	4.559349095	3.938767716	4.469108922	4.038607065
IFNE	2.395567046	2.840127354	2.494691218	2.952938945	2.511040594	2.299482156	2.243201409	2.633356634	2.080943694	1.852973913	2.173925535	2.470396582	2.101945147	2.324098829	2.06608155	2.317392091	2.953404858	2.23789763	1.872324281	2.543403473	3.139726832	1.764221097	2.607730262	2.188037636	3.288798775	2.3568748	2.91869651
ND6	11.67846298	10.47377509	11.40292968	11.35946666	11.5028185	11.60389247	9.908832816	9.726511252	9.118213973	10.92422289	9.95332091	9.96703078	10.12832917	10.11766482	9.843755749	10.10689501	10.82357509	10.60427601	10.72033925	11.43181808	11.80896512	10.55943085	11.28593641	12.66543965	12.22482231	9.328594403	12.3428882
SREK1IP1	5.141738002	6.708838685	6.903071889	4.449442336	5.936082059	4.80522884	4.609928932	4.159905706	4.357306745	6.039886443	4.151408682	3.701368979	4.340826324	4.670562336	3.663303399	4.919302783	4.485783075	6.30293706	6.27355988	6.562532237	4.704966143	6.050890705	4.292415408	3.620793578	3.71247126	4.651031158	4.920612248
THRSP	7.73378307	6.829892049	6.124210217	6.931227294	6.281128372	6.727397512	8.155261134	8.375982109	7.218954743	7.166177459	8.021392385	8.212928685	7.758040922	7.795966403	8.222032725	8.469286551	8.264826836	5.122858395	5.318909756	5.22210153	6.658906148	8.103483953	8.505097801	7.993565238	8.153335362	7.935205477	5.815716355
DIPK2B	5.50899562	6.130590416	5.347397858	3.710763662	5.71781628	6.412548149	5.600595473	5.535773525	5.368481705	6.091038131	5.503238379	5.381552713	5.419652697	5.412605655	5.589399698	5.081847213	6.016327555	5.778508569	4.469108922	4.43337262	4.79533621	5.801390696	4.965740953	4.406104774	4.739223131	5.997713993	5.64285655
FBXL19-AS1	5.684257368	4.684093641	4.611524087	6.569399954	4.849616361	5.428179224	4.897862777	5.095776412	4.631222548	5.265945428	4.844177454	5.366893872	5.695603193	5.550223168	5.296990071	4.980425288	5.425651732	5.346825285	4.754856749	5.055110089	5.514616676	5.085718185	5.700916699	5.059088513	5.421033008	5.068982135	5.792128565
POLE4	6.939622942	6.454300795	6.427009874	6.931489599	6.487070683	6.384942558	6.45660029	6.224248569	6.515017929	6.029703826	6.531308742	6.398280338	6.489605097	6.769574185	6.532837013	6.506356419	6.921315839	5.770806456	5.871250855	5.920711004	6.464925307	7.032351189	7.001575769	6.49563109	6.974502734	6.479638305	6.291809729
PDZK1IP1	4.35595498	3.92756083	4.196728422	4.497479948	3.351980122	4.048645948	3.515051159	3.653482523	3.703117239	3.789432304	3.922091966	4.064194412	3.727763959	3.818192689	3.907904011	3.657444635	3.818148223	4.214475544	3.788576436	4.302053907	4.715198143	3.839295785	3.859876968	3.14731406	4.068172792	3.772418614	4.720135332
BCRP3	3.764140999	3.618603005	4.543735514	4.044445202	3.958849688	4.330460307	4.093624829	4.335289718	4.373751146	4.193690435	4.2987189	4.951570051	4.671653275	4.552119751	4.323388707	4.004324603	4.453623301	3.46478717	3.65800816	3.812418241	3.908659628	4.352028963	4.438528342	4.126782059	4.61134198	4.102371332	4.011069889
TAL2	3.44604632	2.899609774	3.119549919	3.095839041	3.575469359	3.404972181	3.706544504	3.790169526	3.925465154	3.604331996	3.94201589	4.801354157	3.908771835	4.209992407	4.294811555	3.893859493	4.170170641	3.611679798	3.656430997	3.461823603	4.361021512	3.828662374	3.218290655	4.081288662	4.708074832	3.638578767	3.727330522
INSL3	5.965429914	5.368481705	5.443614589	6.046838342	5.06829364	5.601835935	5.807446766	5.752093011	5.80289528	5.808424719	6.073929226	6.471209238	6.455150484	5.806466694	6.037349418	6.021121155	6.040494917	5.189241427	5.593178852	4.965549195	6.070232051	5.508467037	5.627261631	5.863786827	6.076660121	5.959264115	6.648470327
SYCP3	1.535654334	1.661501076	2.182863047	1.807816294	1.894828914	1.87064884	1.42311623	1.216279751	1.422085875	2.21539753	1.597266741	1.550123455	1.846205739	1.431996892	1.285002467	1.616560253	1.603417627	1.899161863	1.573786124	1.792845451	1.882285137	2.140667828	1.768182381	1.297396088	1.503142278	1.678758908	2.003619951
TMIE	3.068165373	2.443797502	3.304566531	3.105497802	2.994001899	2.85138264	3.589136413	3.919295948	3.525744978	2.860786637	3.477950937	4.082180837	4.224172659	4.452802952	4.422061051	3.74706073	4.120380051	3.341321204	3.253463806	3.101780085	3.88862931	2.535397729	3.805387006	4.027967881	3.973740752	3.737709792	3.590150697
MUCL1	1.65712167	2.294132159	2.359984619	3.54030219	2.405299085	1.953647222	1.91363402	2.024742597	2.107164373	2.829522787	2.486659128	1.976754821	1.876841114	1.961463893	1.970911409	1.854505471	2.047669015	2.595778884	2.290593269	2.276323654	2.253701836	2.451073797	2.923389199	1.474437599	3.409521928	2.121841989	2.066811619
ATL2	5.428458498	5.699449142	4.772562684	4.309068092	4.766171305	5.532442043	4.934499703	5.053839141	5.791705751	5.850754084	4.651809902	4.492880145	4.95677069	4.350377175	5.062513471	4.694321033	4.507058097	4.809184869	5.100452418	4.315869445	4.290153971	5.062513471	4.856279071	5.368819525	5.183890937	4.915247325	4.409977376
LINC00189	1.793907921	1.327750006	2.003947246	2.97833381	1.607512877	1.749879581	1.970339815	1.847586424	1.574205484	1.989215258	1.944691755	1.724327728	1.439518973	1.638024894	1.700273672	1.536149371	1.716486901	1.877119132	1.815903711	2.186809967	1.632141048	2.495579788	1.75822024	2.080217399	2.496379024	1.821157064	1.493128893
KLHL35	3.67189507	3.180020947	3.426858704	4.825666928	3.686729673	4.238095078	3.597211621	4.056486331	3.666688163	3.742612362	4.019732308	4.520411163	3.925262803	3.950711286	4.264122463	4.038932033	4.161867274	4.188797906	3.688744495	3.775972098	4.773147575	3.845465663	4.180462432	4.133605498	3.597743981	4.045899807	3.696119996
ZNF354B	3.821186078	4.67883924	3.382735905	3.929129019	4.627963331	4.680645838	3.108128526	3.60193308	3.141521774	4.462149242	3.298481226	3.274740407	3.36543873	3.249671579	3.119619808	3.234055506	2.842797648	4.901849499	4.467922486	4.165369727	3.921113841	3.594143136	2.543980638	2.869875096	3.658681213	3.595385468	3.74900907
FOXC1	7.30418645	7.735891766	8.140911135	6.079225012	7.394066201	7.603198885	7.456921428	6.608541722	8.16364552	7.284439753	7.565668479	6.696260477	6.985025097	6.314305215	6.848890705	7.51006889	6.957572672	7.743631142	7.935205477	7.935205477	7.891904582	5.822124909	5.695839588	5.977576249	6.103561957	6.913164357	7.22326025
TRIM42	1.873404758	2.480443693	2.223881776	2.542699732	2.424290484	1.62217912	2.303870926	2.259096199	2.23236416	1.869771908	2.225541424	2.034536572	2.208583017	2.153865896	2.073027876	2.237441178	2.716147494	2.412047574	1.776951695	2.201576575	1.880243772	1.951160337	2.571351146	1.998543827	1.605060392	2.268193679	1.555668953
FSIP1	2.092277661	1.54727415	1.553551625	2.078265754	1.354527428	1.483236867	1.378883809	1.597537604	1.473555044	1.512486462	1.525228242	1.423867777	1.515310356	1.703332522	1.618533245	1.341604542	1.56806618	1.715431165	1.827069734	1.391238902	1.973809906	1.464052239	1.241871987	2.417349078	1.586393588	1.186830604	2.293432783
FAM98B	1.372069845	1.187821358	1.014513339	1.145347776	1.336406217	1.127848706	1.527402985	1.424349825	1.245236161	1.019882759	1.486061026	1.176681043	1.184097939	1.370793087	1.233045295	1.266146886	1.212857161	1.090654795	1.029532204	1.198100637	1.454774224	1.636036147	1.034010319	1.571715241	1.194009374	1.187179597	1.969390734
EFCAB13	3.06149684	4.007543311	2.6083835	2.690672338	2.930580705	2.854002019	2.682038763	2.498693906	2.474793637	2.906858372	2.709953308	2.939362366	2.703252099	2.664958154	2.739138339	2.59268762	3.133829248	2.322215163	2.537933259	2.630754049	2.301870099	2.908329859	2.765629245	2.942691665	2.856753583	2.569926832	1.98881508
GARIN3	2.906858372	2.800799064	2.699303501	2.563435383	2.677177678	2.390923324	2.784971987	3.096480178	3.162448776	2.723427291	3.148302235	3.437070548	3.602774941	3.7628655	3.687480318	3.505574634	3.235302135	2.214503891	2.874124734	3.298245157	3.643977384	3.008353626	3.103073544	3.400380552	3.321644934	3.407332563	2.986755265
CABCOCO1	1.352753851	2.007607915	1.970911409	2.602451445	1.585972685	1.994319142	1.421456218	1.420558243	1.313211235	1.653977419	1.496022905	1.934963477	1.679186927	1.622763214	1.481148701	1.483236867	1.546410446	1.792747968	1.83727205	1.537738071	1.403989555	2.3106895	1.797836668	1.329035899	1.305288758	1.602112665	1.566336895
SLC9B1	3.253914925	3.087551441	3.102985126	2.84475468	3.255032263	3.241367456	3.307703341	3.393969082	3.436747256	3.267651634	4.167691226	4.073341763	3.648349806	3.547042794	4.075102607	3.830732529	3.912670387	2.956489551	2.907934793	3.231732217	3.926799261	3.012220879	3.9469789	3.764234352	2.888551944	3.214126856	3.286874986
WEE2-AS1	3.067788909	3.029982213	3.273846158	4.281153405	3.432464399	3.433910421	3.430466703	3.60232241	3.594249652	3.627441758	3.3725233	3.552845725	3.456741663	3.499485474	3.273664807	3.558544586	3.438099772	3.825451418	2.896647044	3.542180651	3.368683562	3.73115785	3.034978902	3.376385428	4.001750004	3.583872175	2.889091756
DYNLT5	2.163691936	2.528905592	2.050499628	2.268985182	2.298817924	2.458787292	2.296044667	2.066995786	2.024307233	2.400414315	2.051220568	2.353100124	2.04661343	2.228493075	1.974434143	2.360799381	2.17183603	2.304291528	2.35512019	2.184652136	2.382066992	2.144210594	2.195137663	2.562997981	2.578587796	2.021013713	2.919010903
TMCO5A	2.055906299	1.851175009	1.980611533	2.038598751	1.777167433	1.561804102	2.169934902	1.991920223	2.084816384	1.802311995	2.1523711	1.8925821	2.096232286	2.19433625	2.240416089	2.064929297	2.40505285	1.641651819	1.581781014	1.724089082	2.208798681	1.560443954	2.765629245	1.994750622	2.298725481	1.663803991	1.433901051
PPARGC1B	4.062250087	4.125293357	3.462965876	4.643397223	3.991855771	3.701871143	4.097082356	4.424171903	4.055863726	3.953725975	3.467125433	4.293335382	4.351534657	3.823444861	4.034409502	4.083094578	4.226770287	3.125857814	3.85909854	4.789694965	4.171894741	4.583040623	3.371458134	3.831116039	3.538865375	4.07147646	4.018198958
XKR6	3.44604632	2.905111854	2.823194853	3.89294407	3.493759908	3.319059505	3.480912635	3.704512232	3.627014266	3.257513482	3.473992008	3.7050275	3.523965578	3.495439818	3.77693561	3.400789615	3.483242688	3.078856058	3.117999531	2.837459626	3.496388943	3.321442316	2.876798545	3.246681036	4.053297316	3.689745343	3.593099985
TSGA13	4.538844338	3.24553679	3.43716262	4.165547345	3.766292681	3.639546585	4.417874822	3.919899328	4.240676502	3.522006066	4.743712125	5.264972821	4.807818784	4.308752275	4.666926003	4.694777708	4.302618105	3.020075468	4.056779322	3.18422494	4.341487275	3.544157485	4.623866316	4.245065363	4.363216951	4.285424534	4.170884159
C9orf163	4.130825189	4.423692004	4.83544633	4.90971709	4.319609541	4.439940385	4.562073527	4.551822486	4.491523479	4.059914347	4.647765804	5.070381204	4.97484217	4.468186165	4.805767211	4.218189249	4.888878306	4.34578466	3.675222994	4.052419141	4.815940597	4.299417321	4.788645336	4.012976538	4.46011991	4.274936172	4.335593618
SYNE3	4.941660864	5.717436434	5.302004182	4.662578857	5.907247181	5.380263198	6.358617344	6.551470889	5.675599742	6.120454068	6.254805251	5.940860793	6.035863967	5.368241519	5.703042872	5.810343146	5.838057294	5.64000195	4.685317246	5.020642597	4.139611765	5.589903097	5.656657831	5.174936389	5.376343818	5.768061756	4.834349386
CCDC141	1.381809554	1.522152892	1.024497497	1.225040453	1.318568671	1.41298211	1.12251497	1.267327226	1.339496021	1.031571561	1.384146291	1.312776019	1.320390737	1.415715561	1.45873407	1.572703716	1.185026666	1.349885868	1.645639819	1.811489637	1.06797645	1.487571231	1.447216324	1.850607829	1.519968097	1.386895435	1.359669015
HDX	1.383604684	2.0447718	1.647650588	2.463772568	2.081791226	1.722676444	1.664179957	1.51795724	1.600237404	1.976498562	1.732886943	1.583959029	1.370067132	1.414737745	1.802643583	1.477523322	1.20284133	2.419426488	1.641922738	1.656472925	1.924947106	2.28473678	1.486755573	1.771464017	2.16858997	1.405568712	2.201148925
CDYL2	4.959386405	4.766920561	4.867559873	4.787084185	5.351854496	4.594199859	4.526525453	5.14188056	4.328516937	4.27627945	4.621056292	4.746037034	4.764780379	4.494832056	4.611429203	4.476501244	4.785341465	5.078635827	5.228091911	4.494629629	4.954015644	5.22210153	4.645380266	4.938402464	5.371835016	4.399119601	5.463406044
C18orf54	1.868510751	2.194629237	2.123729704	1.633062736	1.919371127	2.101285505	1.862138175	1.778097234	1.784162812	2.156200976	1.952253754	1.964272374	1.905620066	1.643354102	2.030415706	2.331463302	1.649946642	1.643130024	1.942796749	2.427814304	1.95778456	2.469092027	2.286250616	2.60305056	2.184172773	2.081590397	1.631036687
SYT14	1.585706854	1.66043462	1.361112832	2.17927438	1.328457927	1.780586012	1.370704928	1.45447769	1.169624058	1.494218636	1.108214792	1.34093174	1.264893152	1.302325105	1.313040697	1.440145096	1.227886622	1.527755542	1.376376427	1.687880804	1.40330453	1.690968321	1.596164253	1.696840117	1.434290508	1.645544171	1.90940594
CDC20B	2.697821573	1.946011475	1.888898543	2.271872096	1.735919456	2.416735095	1.701108227	1.40204253	2.012555632	1.427407031	1.781271077	1.497224545	1.858247258	2.034691638	2.311603728	1.533057625	1.792056417	1.779738743	1.61384293	2.390923324	1.951001289	2.337440122	2.109022875	2.588148382	1.738762447	1.743452347	2.845809614
TECTB	3.032018969	2.76017411	2.49437268	3.902363233	2.850233315	3.105497802	3.258214413	3.400089919	3.000594552	2.739632538	3.222657348	3.733032108	3.684371692	3.41368589	3.808609554	3.258335119	3.737349504	2.582143688	3.063880358	2.661324451	3.162231123	3.248300445	2.737253909	3.563210489	4.310163811	3.100661941	3.002546443
VWA3A	3.396600049	3.199488348	3.382735905	4.940907022	3.585378485	3.547042794	3.431033072	3.366805723	3.221901388	3.779385431	3.983961839	4.160090469	3.815472112	3.756727953	3.981150263	3.855487922	3.990075011	3.873950714	2.929567831	3.443448095	3.670876222	3.792268169	4.127508823	4.710125576	4.670337644	3.492070097	4.424171903
LINC00896	3.668287926	3.247031257	3.267343678	3.561311101	2.599703468	3.236688005	2.83009808	3.416138277	2.789359622	2.488766598	3.266763086	3.626646198	3.402793674	3.175464862	3.584583979	2.682937166	3.187930574	2.988069539	2.592439865	2.626549906	2.992799402	2.079311788	2.355838772	3.492300378	2.758334655	2.86132233	3.092284625
HUS1B	5.072853845	4.340536339	4.517633591	6.021786808	4.209671992	4.917937156	5.15930319	5.064692614	5.047948569	4.356151079	5.050799779	5.726954897	5.114790984	5.662633965	5.3656555	4.948808748	5.278215245	4.366295889	4.581633811	4.866346583	5.485581935	4.470097976	5.691084333	6.155776014	6.479638305	5.041855454	5.912284818
NPB	6.785930977	5.552114405	6.087389371	8.180107832	6.002648702	6.674445287	6.620930288	6.088620258	6.205926909	5.795658829	6.729586417	6.979691944	6.998922812	6.735299584	7.055499704	6.215774245	6.731398743	5.3844161	6.048042793	6.502082144	7.265957654	5.704904212	6.950371495	6.235679001	7.189042663	6.605839699	6.931227294
CCDC34	1.479923695	2.170093029	1.875810454	1.424349825	1.819741799	1.599932792	1.889288874	1.630007091	1.618660509	1.763414684	1.729312189	1.760685138	1.64147308	1.706562998	2.06029428	1.564064488	2.01629914	2.470396582	2.177280976	1.697833858	1.309056568	1.804469417	2.030225678	2.053772274	1.788708608	1.364656709	1.462028153
LRCH3	6.714863292	6.616184224	6.454750696	5.232763652	6.560269065	6.669640872	5.873667825	5.649664793	6.043259914	6.948937301	5.881412078	5.637860791	5.407144674	5.928972829	5.558647392	5.720006753	6.143532115	6.552618396	6.377557917	6.748742736	6.367090406	6.538394992	6.483049959	6.212162306	6.099136947	6.203458565	6.262200868
INTS4	3.850485481	4.277802831	3.299246093	2.356304552	3.427972102	2.691669165	2.365717049	2.564121938	2.483042597	3.486002217	2.152758337	2.321471006	3.098402061	2.516832187	1.98300968	2.749685693	2.103560611	2.644428531	2.686907308	2.151028231	1.893039257	3.700755988	2.288383723	2.111731712	3.076217865	2.718630888	2.562997981
ENAH	3.382777987	3.824767798	3.448467399	3.264987653	4.389773956	3.801343854	2.829618644	3.053155158	3.60232241	5.145805437	2.719240284	2.639690194	2.764012987	2.762689278	2.487556021	2.563830916	2.766703485	3.064394177	3.155004032	2.762510386	2.602970688	3.363217175	2.797143235	2.526353518	2.432885445	2.83917821	3.402923239
STK35	3.365995474	3.061999713	3.503644243	3.712926951	3.553826015	3.872832492	3.811709464	3.931875208	3.996419123	4.029730534	3.606057319	4.068590367	3.809279683	3.666874614	3.665158782	3.85936467	3.94209662	3.648197391	3.434729306	3.618264995	4.171894741	3.467210521	3.772163277	3.433690798	3.612377611	3.571829358	3.773504353
LRRIQ3	1.971893085	1.505873582	1.766456316	1.358265601	1.683579364	1.623317983	1.950738808	2.015308236	2.045769466	1.512486462	2.606460912	2.264575465	2.029106007	2.131603782	2.280778357	2.537662131	1.776446851	1.835119988	1.912395236	1.798934723	2.091614507	1.594460634	1.646068127	1.762522228	1.692600296	2.174642461	2.01299596
KLC4	2.497640344	2.761318032	2.549844959	2.846198048	2.296936936	2.759452296	2.506092932	2.638307812	2.520442298	2.916758323	2.5869829	2.787569813	2.141154039	2.616819602	2.577038125	2.649070084	2.532775883	3.296932376	2.695440279	2.378611233	3.120820273	2.570892696	2.668171082	2.183387731	2.98421897	2.529706651	2.41470865
TIPRL	4.069715004	4.882411908	4.90337082	3.269926112	5.44548225	4.301564363	4.142758311	3.745988005	3.975702536	5.288538054	3.798988873	3.25162246	3.65996206	3.807053749	3.569103573	4.333169086	3.689367346	5.477344772	5.476567405	5.281882708	3.545092805	4.603122318	4.110441297	3.680674047	3.459078996	4.08039843	4.38695085
ITGB1	6.597252575	7.625345625	6.95087746	3.610966323	7.255608831	6.460505562	6.463092059	7.323243205	6.712268059	7.593692097	6.537941716	6.244277948	6.146378161	5.883263389	5.86259702	6.11869007	5.849462324	6.621110023	6.663517226	5.865656663	5.002160945	7.731547117	7.162934611	5.946658625	6.085856368	6.603715206	5.116318836
VKORC1L1	5.196706468	6.406517008	6.077236419	4.249988237	5.927684388	5.951014009	5.542070548	6.050452449	5.702912746	6.549851446	6.250138345	5.267212675	5.502082356	5.310614517	5.763556284	5.762443257	5.500392819	4.5396355	5.32970035	4.588931058	4.806358219	6.913497362	5.73750737	5.49377045	5.606680163	5.539144931	5.073863704
PRF1	4.656106213	5.04942259	4.139896762	5.454155441	4.402533989	4.153571944	4.314233454	4.467341389	4.437752943	3.706392084	5.026868641	4.884285756	4.941938508	4.644570453	4.610334564	4.606733351	4.603869613	3.912789723	4.081170147	4.236286966	4.124152456	3.657444635	4.746808031	4.619352091	5.07671407	4.41646645	5.100501274
FBXL14	1.478432424	2.166851294	1.799773454	1.360935174	1.861542247	2.579441443	2.085138681	1.929989086	2.111307601	2.285179473	1.747332819	2.023163703	1.714843425	1.821870285	1.561142822	1.839863567	2.060378444	2.319168945	2.496751735	1.580703716	1.949398179	2.337440122	2.823194853	2.048050289	2.496379024	2.215711064	1.725406435
PPIL6	2.180706144	1.729609846	1.87271133	2.181001645	2.225061239	2.192164349	2.19767059	2.220765407	1.942238237	2.463677134	2.28545219	2.148143842	2.224410473	2.151611303	2.126933772	2.630431946	2.225234949	1.859061921	1.929662401	2.402555084	2.92724477	1.610292128	2.138626838	2.238306994	1.788607452	2.21539753	2.330258588
SP1	7.555103845	8.345434834	7.369144809	5.54699276	8.060529997	7.889417622	7.228449497	6.51280571	7.155750134	8.213715818	6.717337382	5.695489396	6.124873542	6.433294599	6.51842055	6.482844916	6.044652426	7.85485433	8.092988499	7.150647979	6.76421806	7.7443381	7.618489525	7.30452267	7.091288897	6.613433392	6.781741726
C18orf25	3.191674198	3.095669186	3.313506927	3.661696181	3.203118735	3.235575298	3.303333316	3.764336924	3.527370577	3.271547337	3.389334637	3.887324325	3.693617306	3.455849714	3.945955339	3.374450666	3.625324614	3.185652173	3.609855987	3.253463806	3.700437246	2.55092037	3.449763689	4.041685505	3.734098411	3.772418614	3.527840593
METTL6	3.821186078	2.491852568	3.433910421	4.502944942	3.370409618	4.188085418	4.19274754	4.452852329	4.351443294	2.74071162	4.867654928	4.598375554	4.474714206	4.43615468	4.545799811	4.849298878	4.265906404	3.693704328	3.156678633	3.013378442	3.820839119	3.475087003	4.374380671	4.600452102	4.05216651	4.480246217	4.323804123
SGO1	1.743753244	1.553317341	1.860859394	2.164060196	1.961558015	1.994319142	2.69825045	2.579395446	2.240876291	1.92459673	2.283686666	2.492536224	2.505994854	2.712229683	3.170299762	2.87095825	2.423049276	1.911241338	2.251634657	2.572433921	2.626137278	1.967563876	2.545139601	2.757338672	2.425436548	2.295750359	1.960330966
B3GALNT2	2.672456149	2.673339992	2.09586317	2.19137587	3.052067391	2.957510229	2.50210879	2.885162091	3.224092812	3.910845001	2.559815769	2.6437735	2.556287056	2.462937605	2.56088143	2.514638183	2.230190241	2.075723494	2.687194312	1.973984362	1.972545258	3.265566347	2.804829135	3.044560922	2.173621455	2.424941959	2.209497361
CBR4	3.395828748	4.827650752	4.119061779	2.22197404	5.088500133	3.70743963	3.016797359	3.153308321	2.778050957	4.222998959	3.017398548	3.071616982	3.067874436	3.108756412	3.080890732	2.949558056	3.200881888	4.056169275	3.665345949	2.91869651	3.180908153	3.878121534	3.375383343	3.095410474	3.017513107	3.588514209	3.517361635
PIK3C2A	5.400880768	6.999219182	6.663712823	3.617141572	6.405842386	5.804555775	4.893316067	4.73265448	5.113588981	6.552911084	4.660345326	3.885115517	4.324652177	4.562232287	4.108674537	4.667412852	4.650804897	6.017417279	6.237184106	5.571856123	3.442652569	6.133795305	5.115159933	4.814739258	4.760315885	4.824684674	4.825144009
NLRX1	5.704004748	4.777792464	4.672940441	5.211323022	4.590118433	5.312874396	6.16967666	6.024136174	5.928496888	4.599666282	6.349348064	6.395361245	6.318850514	5.957203655	6.464925307	6.269394233	6.192725717	5.247961084	4.609928932	5.435657849	6.054205002	4.708286869	6.18692893	5.384213597	5.765932015	6.061666999	4.927642874
ZNF569	1.572401022	1.542865154	2.001361896	1.938303996	2.008569766	1.837639426	1.430133763	1.474972035	2.102839469	1.766362831	1.673976229	1.653319432	2.12630584	1.444602981	1.569728571	2.121111447	2.069352679	2.078265754	2.64867526	2.374981517	1.648713631	1.454608066	1.927125426	1.30804341	2.165734272	1.523980732	1.470550942
CCSAP	1.51460808	1.967649552	1.846026922	1.295860622	1.607259932	1.784427594	1.966675968	1.633672435	1.622066936	2.139485028	1.957269962	1.668706708	1.774985178	1.716979581	1.800487923	1.676347324	1.842724592	2.360347912	1.974345862	1.721893746	1.747864928	2.079311788	1.959479271	1.755432624	1.325937392	1.460232975	2.1514102
DUSP18	4.338922468	4.520306887	4.11275859	5.747148983	4.899980558	5.112271443	5.104414635	4.781924222	4.761753155	4.010036019	4.989255635	5.254563788	5.22929388	4.821096575	5.224006819	5.172531102	4.961900086	4.67421322	4.693892615	4.126128964	4.877289641	5.116696192	4.599109795	4.526417829	4.321937063	5.2277299	3.722632723
ZNF697	5.089640755	4.85002173	4.794559874	5.454155441	4.768099449	5.067572871	4.236187373	4.685814447	4.419179492	4.561107806	4.515646051	5.081377173	4.653266324	4.753612199	4.628883494	4.496122186	4.928015114	4.40577697	4.303135039	4.179327856	5.482052087	4.822762558	4.66468376	5.500762041	5.565089361	4.622666714	6.110839266
ZNF791	2.909399491	3.837358644	3.41730282	2.929604053	2.687615436	3.09145706	3.499485474	3.854510114	3.335940295	3.123728712	3.878474932	3.196880013	3.371913493	3.177170263	3.389618972	3.710763662	3.216500389	3.446355392	2.727987992	4.19681604	3.259567566	2.919687406	2.913332974	2.556185685	3.525305158	3.693499944	3.17832086
CHRM3	4.974641618	5.248209187	4.89364693	4.653737042	5.244590968	5.514144158	4.783233303	4.115739633	5.10965278	4.591963237	5.130093701	5.048496927	5.372445763	4.722731985	5.089113245	5.473011273	4.48607021	5.184619833	5.096476789	4.635043972	5.135192453	4.836673122	4.778400123	5.47709929	4.888023488	4.619638567	5.226704546
HTRA4	3.186012156	3.69876836	3.346340202	2.568209994	3.774508045	2.938770182	2.478265673	2.045769466	2.262253455	3.008098008	2.420032145	2.336892061	2.306271007	1.836887152	2.166937994	2.227840167	1.933587891	3.244506493	2.929567831	2.866490208	2.183699615	3.28948609	2.539526976	2.395520076	3.002165744	2.719438118	2.621808737
LINC00525	2.253132567	2.348357725	1.969100171	2.704387516	2.196591998	2.235704447	2.153333532	2.329057358	2.314570577	2.453983264	2.113654657	2.010244923	2.022773217	2.388435334	2.360873675	2.101285505	2.228003347	2.756854856	2.361266881	2.413791316	2.642547081	2.402281619	2.076163785	2.082910393	2.646212209	2.450377585	2.399724827
PRPF38A	7.331416679	6.904138008	6.814675956	7.148658674	6.974502734	7.349931494	7.103880637	6.812577885	7.289598341	7.426034678	6.757760361	6.600274693	6.776237369	6.526221172	6.844656793	6.346246207	6.712025	6.752098442	6.606342171	7.283709105	6.736925965	6.583475239	7.186086118	7.599404614	6.63027403	6.653935516	7.347721623
FAM218A	1.389227094	1.92347492	1.604442571	1.827069734	1.556957074	1.464534832	1.485894846	2.065406225	1.456769819	2.038984618	1.539794292	1.680885061	1.590782998	1.703646395	1.67774749	1.835665483	1.8718162	1.881863558	1.619159582	2.660175373	1.428628173	1.880158689	1.485258142	1.645042518	1.336030243	1.573133901	2.066535814
RHEBL1	3.316375994	2.922238202	3.139340703	4.227981474	3.502889678	4.043818416	3.900062725	4.135608347	4.227788697	2.849421499	4.21830452	4.81082696	4.512776353	4.484775766	4.645676695	3.761064676	4.407890075	3.596926322	3.470272366	3.496491291	4.452597006	2.889850976	3.550148315	4.760982673	3.472372898	3.885316273	4.64317693
KCTD7	5.962380802	5.193140834	4.511675795	4.980613969	5.098770457	5.53308658	4.695805958	4.748221228	4.78461576	4.398259426	4.735623928	5.071490093	4.619531366	4.838074148	4.978622877	4.800368154	5.012689612	4.596437748	5.104884219	4.643727054	5.171798822	4.361497663	5.18861578	4.869395785	5.277456731	4.950480843	5.068615022
ZNF548	5.778331078	6.214666477	5.104198054	7.318053372	5.225847632	6.101100957	4.01345635	4.056067195	4.370634627	6.638936914	3.77605335	4.384630099	4.38841017	3.571263075	4.0113737	4.072742506	4.145045496	6.036577667	5.534209661	5.735132165	4.494421904	5.540873093	3.52619389	4.707897066	2.206870141	3.912139688	4.63249096
AMER2	5.000023927	4.198256039	4.773713997	4.988722804	4.226074042	5.021410529	4.593640205	4.415731989	4.442716305	4.421255267	4.701684647	5.102162035	4.767732538	4.631669027	5.044085117	4.609256234	5.168096565	4.769239611	4.331842097	4.767539714	4.637140449	4.874954416	4.503310861	5.099085804	4.916547859	4.390745901	4.727568695
RNF152	2.272801975	2.773511395	3.432558331	2.824841473	3.151895785	2.317863537	3.426025644	3.483242688	3.221815251	3.224853406	3.199768544	2.897212678	2.869220021	2.757422578	3.150008037	2.954372135	3.069052465	3.36139495	3.507942169	2.637309021	3.025476756	2.229071709	3.157151747	3.167759415	2.457790943	3.165156724	2.496179667
ADGRG3	2.093915415	1.706562998	2.247866214	2.005540894	2.165314531	2.531305121	5.463514289	2.681718418	5.130205152	4.190907218	2.430001072	2.40505285	3.331792674	2.516994035	2.860403153	2.852125147	2.610716258	2.772863085	2.831907121	3.771496975	2.814427884	1.944062849	3.053066343	2.217689149	1.78611711	2.768093968	2.294132159
ZNF644	3.709366473	5.814507376	5.239449741	3.181562282	4.516592428	4.00682092	3.519874219	3.302951073	4.471420225	6.158763969	3.344166861	2.801486273	3.5229174	3.033811165	3.305606492	3.472091371	2.622651699	4.461038902	4.469891654	3.767268697	2.672959423	5.200582642	2.776622754	3.816699519	2.79797449	3.444691961	2.963647881
TBC1D32	2.49245161	2.321004317	2.778050957	2.530201843	2.857209061	2.436798258	2.309521184	2.432885445	2.066995786	2.788476747	2.343561973	2.287406515	2.232334062	2.210932161	2.620240528	2.257230783	2.411379285	2.398300861	2.094628766	2.25271285	2.30316201	2.236081065	2.755580786	2.175381954	3.542263832	2.557117936	2.794463002
B4GALNT3	6.010101872	4.84815515	5.374488616	7.016910555	5.688788228	5.459087849	5.557367464	5.817961994	5.71336148	4.57220363	6.123065377	5.644631972	6.134641328	5.856371326	5.73048559	6.06274053	5.742447329	5.410205028	5.597076827	5.469588106	6.082942155	4.589437312	6.084052434	6.851391728	6.604957349	4.961420236	6.157174365
LRRC43	4.363908421	4.364763807	3.626279751	5.908961331	4.119877638	4.69546083	4.374962721	4.455807117	4.545467457	5.100645113	5.136185684	5.166834562	4.812232551	4.638928035	4.71096203	4.370810772	4.562073527	3.967976774	4.043630817	4.357776256	5.092161698	4.266113664	5.278425733	5.53539337	5.506393055	4.337757501	4.684181006
CEP89	6.167927832	4.698352693	4.786244293	6.035689427	4.975967041	5.40625807	5.665018875	5.108068967	5.775812031	4.412247608	5.922007874	6.320588164	5.930333902	5.617676148	5.726328872	6.027467537	6.102780055	4.461038902	5.043100908	4.511238833	6.368623882	4.914360048	5.075694963	5.605584032	5.405440643	5.760147023	5.360832785
AK7	1.901476407	1.904459103	1.999253474	3.480912635	1.54929974	2.13487497	2.261232947	1.841595746	2.187392755	2.006113688	2.668419035	2.671620388	1.952449857	2.538396203	2.163162074	1.941023573	2.498693906	1.741079927	1.965934695	2.111910955	2.260381455	1.538650102	1.788405926	2.008057836	1.873440955	2.319168945	2.985506876
ZFC3H1	1.719233653	3.27687488	2.076764804	2.826134353	1.898749262	2.116628663	2.350169609	2.285632398	2.388310196	3.613071599	2.267929935	1.901476407	2.039933768	2.204085548	1.88947195	1.954025229	1.891778178	2.65022729	1.668818808	2.306691185	1.848926268	2.255932279	1.808559401	2.796278665	2.830387755	1.896418724	2.479283998
IRAK2	1.755716144	1.959200675	1.654501744	2.501045126	1.704616013	1.635736742	1.749555156	2.143735427	1.91136237	1.91205943	2.011780624	2.439347423	2.605690519	2.219903077	2.719335939	2.087470896	2.267596443	2.098618706	1.846632357	1.54929974	1.833539607	2.169142975	2.443045148	1.609042868	3.244344876	2.21111979	2.193948958
ICMT-DT	3.318761468	2.660068659	2.52057085	2.670795781	2.67181195	2.870059083	2.90200855	2.97889518	3.022432164	1.999946851	3.386857144	3.083637926	2.871355799	3.316734966	3.291671091	2.715670775	3.117331831	2.683599158	2.648183527	2.28274583	3.208785852	3.042480551	2.844220635	3.213232825	2.986156668	2.844588928	2.914804243
METTL21A	2.449490784	2.890563837	3.470783155	2.218997413	4.019479491	2.422544288	2.292187786	2.352199939	2.037349809	2.779704687	2.598433701	1.955640581	1.974762721	2.356304552	1.977349567	3.154540546	2.834298823	5.219634996	5.422302462	4.279628471	3.450055245	4.744737987	3.19698895	2.919849119	2.401092128	2.546130282	2.788845373
OTOGL	2.948419258	2.208093058	2.41178792	2.987366827	2.433779614	2.933179633	2.766778093	2.835543071	3.392476489	2.603832014	2.796062832	2.67181195	3.155500062	2.338431474	2.885789094	2.585877489	2.965097358	2.491664603	2.787759136	2.681405535	2.858880219	2.926216361	2.610152312	3.284488326	3.07916135	2.810241127	2.586282241
MGC16025	2.200194779	2.698337168	2.163410136	1.99276376	2.039778309	2.420852257	2.729757728	2.623806074	2.47912345	2.783860508	2.43519326	2.690672338	2.414092016	2.664330833	2.333398385	2.349471661	2.464238316	2.772863085	2.237243368	3.025476756	2.325382544	2.395221129	2.381209278	2.299892769	1.968415748	2.430724579	2.227651125
FAM76B	1.643833752	1.804841908	1.323230091	2.38588558	1.49081622	2.708153908	1.460092612	1.457043519	1.756672051	2.069352679	1.462913666	1.619288436	1.679951855	1.307855322	1.460712342	1.741636341	1.563939638	1.813828466	1.686761426	1.391731915	1.569208944	1.353299787	1.911094544	1.494070685	2.165961962	1.645896917	1.114846818
SPATA25	4.564716201	4.194548789	4.577080142	5.274142091	4.389459562	4.852270464	5.005253845	5.042864962	4.989255635	4.597294197	4.792879183	5.425307471	5.189192858	5.373638011	5.160794561	4.894018022	5.267626547	4.507651834	4.273467318	3.915848007	5.597666112	5.29043573	5.048718011	5.21004971	5.558552129	4.713680634	4.820495221
NXNL1	5.882453172	5.089517959	5.005859012	6.578783277	5.32215099	5.909864772	5.803252215	5.846950143	5.810224993	5.114140761	6.405664028	6.777203926	6.671407581	6.122234165	6.425659842	6.371562395	6.292737832	4.536888145	5.111727909	5.154952967	5.920034753	5.186389201	6.215114206	6.497637521	6.543031052	5.965296762	6.419648873
GLIS3-AS1	3.359774665	2.477239966	2.972579842	3.997720759	3.042405264	3.119890103	3.661969089	3.278481991	3.245353747	2.266915155	3.57014814	4.217095896	3.46160568	3.392369188	3.902771266	3.712105142	3.572964534	2.035578717	2.807868262	3.124560388	4.290059938	3.25493705	3.441519519	3.002456357	3.107915975	3.515162047	3.360882415
IQCG	2.471916024	2.901038443	2.322649275	2.790822137	2.256596616	2.487208341	2.47109042	2.254651889	2.063838638	2.500047063	2.643162838	2.802061922	2.83835529	2.24007529	2.984304428	2.109724739	2.269102155	2.209241057	2.094160734	2.274024056	1.878344831	2.311887903	2.412136097	1.90895226	2.61908399	2.188615405	2.871203093
MCM9	2.176931355	2.185104608	1.955095266	1.89837086	2.238110214	1.932203664	2.095034072	2.246092063	2.165314531	2.697399421	2.244076783	2.190392866	1.662395528	2.009966342	2.07541505	2.232394258	2.31322057	2.296722347	2.051754969	1.755526537	1.867439548	1.908262107	2.460614742	2.098088207	2.419325467	1.938110333	2.847958021
PRR14L	2.435697659	1.922072051	2.707559545	2.199934772	2.186533459	2.192164349	2.660264099	2.263048658	2.244591524	2.044151812	3.132407396	2.770879884	2.502667856	2.944181786	3.02566996	2.360799381	2.775646603	2.013427149	2.269483308	2.403326058	3.128564465	2.845809614	2.893447255	2.287994859	2.627228319	2.386067531	1.869330875
AJUBA	2.152868734	2.316460647	2.247866214	3.335742777	2.356961099	2.060839801	1.917282273	1.955442221	2.312139878	1.701610698	1.765257245	1.715322806	2.0041429	1.773656177	1.975206992	1.809815404	1.88669337	2.450827338	2.374064712	3.227502679	2.426538048	2.337440122	2.050074121	1.825770289	1.434290508	2.058944259	1.741544382
KLHL32	1.38124868	1.069176273	1.254344048	1.345172219	1.225040453	1.111525557	1.343244306	1.115504962	1.373603594	1.250725067	1.150929155	1.209408298	1.259865714	1.205614061	1.437003358	1.142690325	1.377996709	1.492163488	1.101505042	1.402210157	1.233199298	1.12932426	1.415774838	1.563201208	1.660552347	1.139750049	1.448250631
DCBLD1	4.905591799	4.138816612	4.722113681	5.050132202	4.72970542	4.519522789	5.316760361	6.300190724	5.045516218	4.911791211	6.130590416	5.802094202	6.168853096	5.663454525	6.034471324	5.772309194	5.636137322	3.79964817	3.719324289	3.831045884	4.636148791	4.233750622	5.258280241	4.600345948	5.280689004	5.900760074	3.527840593
SLAMF9	2.575050549	2.844410521	2.631142852	2.323452858	2.176931355	2.455727833	2.334455196	2.121111447	2.194492026	2.514549736	2.585388857	2.51256574	2.60683949	2.742034929	2.739138339	2.62391796	2.55636055	2.709880457	2.152023803	2.303326764	2.725332726	2.110877973	2.700034174	3.096905888	2.94629512	2.620705761	3.126439707
GK5	3.601471426	4.075278259	4.028073218	3.696119996	3.854026102	4.10261586	3.112415244	3.435117983	3.426110761	5.10879339	3.097182355	3.660067406	3.25493705	3.356698675	3.172762649	3.666600899	3.680296326	4.167595645	3.242285958	4.454002872	3.957276726	3.746670254	3.01406127	3.427508652	3.826200769	3.633979029	3.077413456
GOLGA4-AS1	2.19767059	2.297107993	2.708364229	2.903163495	2.260113639	2.848919607	2.986440013	3.29317621	2.963255951	2.675151042	2.676603779	3.352590527	3.183351921	3.115962877	2.803246845	2.972477628	2.784308105	2.21441322	2.639996371	3.05562507	2.656970888	2.883110492	3.247330043	3.082957977	2.521597288	2.559472921	2.734884671
UBE2U	1.560140321	1.293526629	1.222049041	1.417260675	1.40418833	1.40149097	1.392773004	1.336585223	1.45511662	1.503273288	1.324541295	1.478677869	1.532616419	1.596552682	1.272392578	1.626069713	1.208155588	1.406293997	1.480883683	1.718245165	1.798597121	1.49745752	1.553746742	1.542629628	1.769016032	1.276677222	1.587824722
METTL27	4.423201326	4.025961587	4.517328665	4.913471026	5.091508937	4.739702724	4.94204768	4.420763413	4.317832658	4.098956912	4.721473764	5.336065826	4.905721841	5.051657673	4.80025166	4.678463001	5.038158432	4.483416857	4.619531366	4.739812458	4.740698182	4.510468963	4.890157177	5.500762041	4.562073527	5.136960983	4.553147803
LINC00638	4.386510916	3.843356343	4.032367024	5.311257039	4.147399502	4.363028524	4.201576117	4.080717883	4.016178727	3.95695528	4.210257605	4.360310711	4.363594402	4.124063397	4.479399201	4.237308504	4.407890075	4.027967881	4.059527959	4.120187725	5.142440943	4.50213	4.121376278	3.982416613	4.052252399	4.03431626	3.973561212
ZC3HAV1L	2.378070851	2.525451596	1.756765403	1.201972226	3.008981256	1.888588333	1.363029127	1.03651107	1.155577176	2.214131752	1.323230091	1.204366707	1.009066057	1.418283415	1.243560821	0.985046837	1.322786624	2.862211639	3.53163058	1.863426021	1.942796749	1.702532777	1.742492851	1.765153514	1.249817928	1.339138237	1.547756249
RASGEF1B	2.658161234	2.632182166	3.519624246	3.478709139	3.728673828	3.545751015	3.643019029	3.873483641	3.37693815	3.550294454	3.078778394	3.619057673	3.201831052	2.736916369	2.685901509	2.975921073	2.823377911	3.40623665	3.470160722	2.856926629	3.016797359	3.207898125	3.530152705	2.332544217	1.785613315	2.959886407	2.845025969
KCNJ5-AS1	2.983253791	2.870735087	3.159918045	3.204223873	2.796352605	2.623623315	2.993610078	3.204595565	2.99551965	3.000676961	3.162976463	3.250190775	3.037966653	2.962135858	3.066349408	2.776906326	3.016382406	2.423049276	2.758071155	2.975134691	2.704734362	3.348295215	3.717915445	2.785530595	2.824841473	2.993520125	2.91221645
C21orf58	1.305508022	2.55375021	1.870467676	1.959303163	1.521198539	1.894925154	2.131112929	1.997208529	1.95133369	1.493128893	1.752780435	2.065986663	2.079499376	2.699040325	2.514858545	2.315399194	2.072478391	1.711958485	2.041561719	2.204571683	2.731333965	1.832920675	1.624131916	1.417790894	2.06329844	2.09586317	1.758326003
KIAA1109	1.835932214	2.294917848	1.603176403	2.646952032	1.976578007	2.389754292	1.055266353	1.508496019	1.673872634	2.19386119	1.506778064	1.269313221	1.747332819	1.483807494	1.539399584	1.44047671	1.373898586	1.982523357	1.929989086	1.783838277	1.791066956	1.690649968	1.911094544	1.729113422	2.177732264	1.113818376	2.02847592
STOML3	1.915301738	2.194629237	1.866770375	1.785831661	1.95666794	2.273435925	2.180909031	2.312225853	2.108004252	1.851268275	2.14981201	1.974244901	2.262462456	2.128311371	2.340950577	1.784343971	2.394416595	1.545731024	1.853428797	2.320521102	2.681314062	1.660552347	1.885207897	1.836464389	2.186809967	2.133827537	2.124215548
SILC1	2.067310133	1.729609846	2.78676312	2.160118318	1.82021445	1.724923426	2.467137162	2.16765652	2.281311	1.763722451	2.343010158	2.360692551	2.100405897	2.887085809	2.575570232	2.409861181	2.481895155	2.009966342	1.853428797	1.888588333	2.467362653	1.709958629	2.297429264	1.418428465	1.633141836	1.987473925	2.217582159
FBXL13	3.225404666	4.52380652	4.642881036	3.609391649	3.623229089	3.42405483	3.464490471	2.905450921	2.997658275	3.629960461	3.073812759	2.89012687	2.76017411	3.161462289	2.663798052	3.225312385	3.325418571	4.23488223	4.25506063	3.032421617	2.794463002	3.153956602	3.814111183	3.441686824	3.249047591	3.049424528	2.244476744
FAM227B	1.954390498	1.599233908	1.568885875	2.898101092	1.797739227	1.6024438	1.958924419	2.101502807	2.024307233	1.668081606	1.764431011	2.05826486	1.906892049	1.928625785	1.805553373	1.955361939	1.829772085	1.793527483	2.010821389	1.430451624	2.091412534	1.703044595	1.946595304	2.236647388	1.988638953	1.905620066	2.202975998
DTD2	1.937806413	2.852014328	2.330182011	3.369693319	2.101095601	2.092841697	2.172965395	2.538396203	2.448329057	3.432175505	2.280260814	2.108131054	2.303974709	2.520223686	2.206870141	2.636009598	2.215478387	2.247159467	2.491506301	2.180440687	2.200093198	2.507234716	2.548478632	2.614755508	2.246443497	2.44087511	2.299589859
SOX3	6.031007283	4.567726031	4.92052013	5.857198958	5.025270333	4.58458697	5.754975399	5.721163054	5.126280254	3.882350612	5.353246854	6.017100851	6.174476255	5.62639507	6.064001301	5.420911997	5.869788137	4.947809872	5.040417635	5.397356704	6.259629016	4.09099833	5.317480847	6.448710782	5.179349344	5.171390672	6.155776014
SPATA32	2.332913876	2.709677304	2.965467715	4.428633671	2.864828191	2.988707625	2.842552747	2.774064113	3.089042075	3.084302095	2.853922091	3.387027825	2.946419116	2.65022729	2.817125157	2.628660675	2.720646458	3.121342136	2.908630584	2.830387755	3.23500293	2.431482345	3.155391894	2.799608845	2.538396203	2.835074297	3.29755371
C3orf49	3.110963948	3.673508587	3.638768877	4.643397223	4.002676142	3.958576895	3.402180063	3.404081002	3.218576981	3.446459733	3.563795779	3.730147098	3.44930385	3.238625387	3.407805846	3.723833661	3.652873908	3.426858704	3.639814949	3.357190874	4.037575139	3.721386794	3.683570396	3.983283887	4.101274505	3.482151969	4.134544491
NKX2-3	3.745483548	2.424290484	2.403731885	4.573758846	3.198586345	3.45654656	3.570551463	3.772609912	3.607215118	3.264585171	3.725553597	3.939618442	3.731448045	3.380800292	4.059341744	3.584878227	3.503181639	3.460908183	3.377815105	3.10558369	3.626279751	3.135218103	3.906312425	3.084908157	3.306636964	3.38395338	3.685132805
TMEM252	3.352784174	2.82025764	3.200563217	4.125789436	3.232248595	3.197426216	3.122864495	2.788741501	2.951710558	3.104479418	3.315034531	3.86438425	3.415257047	3.225799424	3.658882358	3.147828116	3.499485474	2.833074189	2.992676188	2.85004577	2.909971919	3.114641461	3.430810444	3.125739822	3.447854166	3.176023729	1.943681929
CIP2A	2.012743062	2.118464036	2.075604809	1.555810118	1.487854629	1.489420318	1.311709971	1.216279751	1.562267046	1.922657254	1.5149746	1.577805382	1.235656638	1.311906858	1.562957794	1.706136114	1.407455157	1.812558365	1.509449503	1.466404246	2.257482653	1.416160418	1.30598859	2.118111396	2.807403645	1.457145679	2.18777919
FAM222A-AS1	5.014121419	4.051341848	4.635964101	5.616080435	4.984783593	4.791375701	5.238933956	5.511394848	5.124711749	4.767892074	5.365554249	5.565825724	5.201821707	5.512122387	5.562794719	5.264579357	5.552510745	4.556453245	4.59259729	4.825953213	5.517668019	4.856279071	5.250771461	5.317963438	5.184021149	5.126280254	5.155876087
TLE6	4.237096444	3.413235592	3.651729537	4.922915501	4.292839829	4.384630099	4.613999699	4.885918199	4.490564465	4.231392234	5.09294289	5.228196209	5.033464569	4.812551622	4.762056989	4.733631825	4.622473298	3.296637358	4.074609078	3.756062515	5.021890416	4.039350974	4.302343313	3.722310865	5.388947464	4.586360188	4.685716184
TCEANC	3.340242874	4.145367282	3.9781392	4.400706772	3.388341132	3.669494821	3.416138277	3.36471579	3.282379673	3.958576895	3.682744767	3.865373096	3.544347379	3.660955228	3.619590804	3.806888355	3.821661859	4.239244058	3.512510882	3.550054945	3.520615171	3.589136413	4.175669645	4.306063999	4.767091553	3.383393926	4.567133766
HECTD4	2.425338592	2.378070851	2.473311626	1.906130572	2.02847592	2.178652843	2.541918753	2.579395446	2.118208462	2.340795433	2.502283171	2.767631613	2.402095463	2.381974268	3.011970613	2.388435334	2.457405443	2.108726232	2.032997543	2.609567686	2.624612872	2.106477668	1.699369077	2.034942057	2.261880309	2.495666635	1.850063422
RTP1	1.369507532	1.451646992	1.110446215	1.672935434	1.347611549	1.127848706	1.523173863	1.842948276	1.794621956	1.137080006	1.807912966	2.021216202	1.515810877	1.907293756	1.771636069	1.901738651	1.520674566	1.14890094	1.124435702	1.474705786	1.781440627	1.361297364	1.295860622	1.816395756	1.489916936	1.824447887	1.868339876
PRR35	3.886646867	2.929604053	3.346248476	3.873849624	3.264585171	3.842721316	3.510734564	3.588941202	3.535695732	3.492512178	3.551854806	4.11293993	3.794666868	3.520683028	3.59847918	3.514420248	4.157013669	3.4952538	3.556166042	3.758841417	4.069111359	3.375128498	4.343321335	3.640373272	4.184979754	3.612478264	3.879040674
NXPE1	3.26137056	2.735432683	2.955791866	2.685234541	2.779230966	2.623163319	2.966335373	2.940673972	3.254478492	2.663276157	2.402182442	3.26089191	2.729101423	2.938521051	3.196453186	2.673941146	2.85647219	2.577534746	3.198586345	3.353008623	2.983750353	2.732920203	2.776434192	2.676397656	4.098218153	2.986241977	3.789990833
CYP1B1-AS1	5.019564428	4.857744229	3.718189589	3.998644042	4.089622485	4.73265448	3.909956534	3.750476118	3.63012101	4.17118577	3.540946137	3.260401008	3.756727953	3.909956534	4.02704043	4.155547625	4.140682077	4.168600265	3.562542407	4.136561322	3.523623672	3.867086517	2.974878008	3.377551796	4.249162037	3.914003807	3.184631137
APOBEC3D	3.256625851	3.270658453	3.125739822	3.822681819	4.132382997	4.217095896	4.200552253	4.278400762	3.910155459	3.224646736	3.418859603	4.757305501	4.439664799	4.316178123	4.59488478	4.140452897	4.598912227	3.280505072	3.333708065	3.583349971	3.892472373	3.874465748	4.148667712	3.179286624	3.658681213	4.62304595	3.780892101
LINC00315	3.983760447	2.671283004	3.884640622	5.075889296	3.731853118	3.95045927	3.85242183	3.814562753	4.030161099	3.053803142	3.938724504	4.747701911	4.483217359	3.863685415	4.39674656	3.773784218	4.462922962	3.691088066	3.100538818	3.919246284	4.3344987	3.165733329	4.430682561	4.674936199	4.582166107	3.946648816	4.382282259
COL6A5	1.09144176	1.649107393	1.449691887	1.445538976	1.475141862	1.58498351	1.875435126	1.544084106	1.288793062	2.081439866	1.368621623	1.500707121	1.615144284	1.449028623	1.752037609	1.268990968	1.217305424	1.194411759	1.426194706	1.252395818	1.306395034	1.725816091	1.555042315	1.396397616	1.374795294	1.400196784	1.617864202
PGAM5	4.081288662	4.46873442	3.886216158	4.43615468	3.95833702	3.769194746	4.218870332	4.72382075	4.413874974	4.101550035	4.941660864	4.830126177	4.813674391	4.771720942	4.857529039	4.285869403	4.728123235	3.822389782	3.510964922	4.536888145	4.47105668	4.308153549	4.149960125	4.807209186	4.314396952	4.499519717	4.158103056
C4orf45	2.565308101	2.139769082	2.993223724	3.066732557	2.257304136	2.034536572	2.786296186	3.022802162	3.017700903	2.372458426	3.168762074	3.635659601	2.993425228	2.773511395	2.896727157	2.675745256	2.942434952	2.251717463	2.650982425	2.705942126	2.767183346	2.170746555	3.589917907	3.159638662	3.109267363	2.908676647	2.484039001
CCDC149	3.215864691	4.65023341	3.496692535	3.848210098	3.930747876	4.418826925	2.929692876	3.26265223	3.107326367	4.54679422	3.130262415	3.488147785	3.180689037	3.378030565	3.086672502	3.093599124	3.328866038	4.062728136	2.74435883	3.696486528	2.677872531	3.508468643	2.792717103	3.069670693	3.712926951	3.279712885	3.987520572
BEND2	1.849775558	1.827338707	1.77899269	1.606247259	1.854505471	1.725406435	2.031837821	2.330562229	1.94686645	1.69694553	2.148617721	2.135929244	1.877217111	2.612782595	2.101186183	2.29777071	2.042855675	1.747242701	1.661617683	1.933342686	2.440108723	1.56806618	2.13742948	2.292666993	2.114281739	2.202274194	2.020355521
C10orf67	6.921012197	5.836446603	6.012258686	6.885095612	6.309882441	6.71579367	6.681202531	6.519313972	6.608779757	5.739219562	6.857885117	7.453082915	6.885315049	6.84228324	6.954387864	6.454467411	6.942663362	6.073536113	5.895066132	5.600880331	7.365680252	6.073153678	6.458165552	7.149007532	6.266907796	6.70137978	7.395180394
CBY2	4.322324061	3.657221672	3.542180651	4.348811592	4.180955234	4.354207124	4.985847291	4.658270913	4.616064172	2.518000361	4.501835933	5.468167284	5.085241919	4.945538932	5.23602078	4.370708348	5.279871515	3.858404305	3.856806298	4.824684674	4.863662862	3.615324814	4.874849102	4.916547859	4.153095832	4.557223733	5.243657406
CCDC26	1.450422363	2.328623138	1.576682363	1.424016595	1.490233865	1.335500234	1.343244306	1.389358469	1.35181774	1.187179597	1.44073582	1.529225984	1.395559888	1.622643872	1.418723253	1.22136182	1.549551692	1.329202263	1.626218566	1.357177825	2.127558063	1.832920675	1.791935941	1.972062371	2.255544503	1.329035899	1.688996047
B3GALT5-AS1	1.838266967	1.864589403	2.247866214	3.153089612	1.962375322	2.40964747	1.837971162	2.321619826	2.252526377	2.415641079	2.278919398	2.379014171	2.242181322	2.094810894	2.832372991	2.245710155	2.27620663	2.082910393	1.792583594	1.672441541	2.42894908	1.893124168	3.113569452	2.395520076	2.22691144	2.00948369	2.369226735
SPIC	1.955177016	2.669390388	2.176643092	3.818288575	2.160415874	2.349125719	2.587952183	2.542325269	2.572246984	2.89741509	2.241599042	2.401724761	2.21441322	2.454860869	2.293332331	2.431634379	2.194285609	2.481983333	1.839345527	2.10242261	2.246526711	2.401807835	2.948589632	2.544460602	2.65388729	2.4749904	2.432542731
VPS13B	7.304865859	7.064626253	6.88685928	5.668468765	7.588883721	7.167999093	6.231300276	6.28665746	6.510212178	6.801196792	5.931369002	5.464035871	5.948840422	5.694493076	5.619945205	5.904405133	5.854651213	6.413962769	6.945462256	6.39506509	6.094525791	6.788170455	5.894925043	5.599738156	5.391428022	6.216453408	5.332086914
P2RY10	3.010673181	3.079980927	3.814852	3.498374554	3.600962641	3.7050275	3.64433744	3.294857258	3.514610915	3.582419278	3.840448846	4.019732308	4.065766786	3.518324935	3.667207339	3.546672532	3.293989778	3.524508303	3.698400001	4.355470457	3.622740527	3.49028132	3.043615414	3.602991049	3.045119645	3.528567729	2.65013393
IGSF22	5.103322574	4.996633981	5.219737383	5.796919363	5.234063466	5.588796594	5.155989745	5.291424665	4.912401207	4.579179285	5.232286499	5.597902623	5.663223735	5.104975672	5.539710535	5.313452484	5.513743107	4.670463225	5.270512398	5.020642597	5.971608129	5.250271636	5.889179276	6.618385888	6.267067919	5.380263198	6.658785144
ZBTB3	4.672940441	4.930483945	4.843456293	4.543128071	4.774127045	4.75097758	4.483166628	4.694470741	4.451035772	4.631222548	4.635404697	4.513146559	4.350297745	4.93975689	4.828625119	4.766269636	4.86817717	5.149748358	4.883536803	4.645013881	5.114909265	4.925653667	4.620385624	4.887120185	5.282151453	4.729505462	5.569501671
TPH1	3.698859682	3.725066421	3.707912367	5.454155441	3.617667415	3.971873218	4.231754851	4.470815119	4.200980652	3.078964009	4.38070748	4.726135092	4.388281264	4.376131117	4.186738761	4.418085991	4.442459825	3.811948457	3.455500319	3.663303399	4.58225014	3.570748194	4.634374525	5.122577159	4.4388147	4.237995614	4.717951366
DCST1	4.693892615	4.301764466	3.787663896	5.945919879	3.820370404	4.326090963	3.985767216	4.211591842	4.218746711	3.833693312	4.468266752	4.70635943	4.188085418	4.340645788	4.526216679	4.453915204	4.34928506	4.22906306	3.560484995	4.855418344	4.727280291	3.804450681	3.794886801	5.017817715	4.46171158	4.333261339	5.100501274
TCP11L2	5.489129429	7.091014277	6.733080192	4.098218153	5.922279317	5.498626332	5.561657412	5.125360004	5.763955465	6.785675758	4.928015114	4.760649463	4.693561357	5.094009878	4.516401175	4.96615288	4.660243224	6.423825339	6.997444128	6.967651052	5.178082503	6.522192013	4.319946253	3.140555475	4.409752279	5.456592742	5.354406272
WDFY4	3.105497802	3.181410796	3.741846595	4.545467457	3.357291821	3.74613814	3.221210955	3.945148769	3.54975011	2.07600851	3.577346537	3.879372788	4.061520078	3.596806969	4.014791157	3.576032661	3.764824327	3.306928732	3.394628531	4.010137499	3.308171582	3.73115785	2.798677743	2.678376605	1.990643911	4.19938824	2.917253163
GPR26	2.589704801	1.872883459	2.357613228	2.446388853	2.566782217	2.373618825	3.153583	3.471601171	2.975200618	2.118314178	3.009361701	3.570440282	3.180395024	3.862432295	3.480704259	2.912965565	3.427682609	2.265890128	3.023979949	2.702061352	3.020988522	2.337440122	2.465981767	3.817991944	4.516494248	3.044917269	2.989020027
KIAA0825	1.47631365	2.117817495	1.03651107	1.706336932	1.135615657	1.231238701	0.95508714	1.167326435	1.483807494	1.732427043	1.17753669	1.009066057	1.4917232	1.135615657	1.321105182	1.29048554	1.530455236	1.642504753	1.43184959	1.226349037	1.116261489	1.583623181	1.321925312	1.858951487	1.222400387	1.10498684	1.265506597
SESN3	2.458160755	3.248300445	2.19643711	3.382977727	2.696650731	2.710512646	1.820739979	1.960245244	1.749993212	1.90643112	2.019071721	1.949044841	1.905771714	1.637358336	2.017595059	1.924853852	1.907550063	2.60364131	2.156422588	1.933342686	2.37623118	2.421062887	2.143045531	2.395520076	2.033477429	2.127719843	2.368105444
CSNK1G2-AS1	3.90354609	3.804415776	4.013752987	4.792978667	3.787979855	4.213425045	4.397700138	4.559974578	4.299111588	3.36703237	4.567191645	5.336742994	4.515739945	4.851860231	4.949470187	4.258216286	4.862582638	3.623689295	3.362952779	3.92554954	4.21415367	4.486163503	4.166073195	4.835851708	4.015010507	4.359036714	4.6241746
NATD1	6.346094203	5.526494024	5.846687439	7.335861851	5.748143893	6.374685784	6.669872154	7.030871528	6.360741914	5.562671119	6.960749377	7.059582047	6.905999999	6.502464375	6.970753516	6.784529948	6.906701303	5.712875364	5.662025284	5.657720123	6.548972437	6.204600731	6.366515681	7.284439753	7.307535322	6.810338497	7.119946835
KLHL34	2.736416096	1.716979581	2.009880865	1.773246726	2.556287056	2.37486393	2.123469322	2.183699615	2.270354964	1.663453986	2.338340134	2.647076238	2.245447955	2.505213185	2.484139192	1.948788016	2.193687271	1.911241338	1.789880074	2.041950808	2.592439865	1.658215366	2.096637883	2.416938021	2.263908126	2.286381642	2.017124908
ZSCAN10	4.954102683	4.300680403	4.218870332	5.017686629	3.63347943	4.019576704	4.617585725	4.833115489	4.332438546	2.879163733	4.927642874	5.676747987	5.072458932	5.269698346	5.35297212	4.7713823	5.162645013	3.641045116	3.453205706	4.761110727	5.095995067	4.522691179	4.518559193	4.974963403	4.849298878	4.624660993	4.767892074
SAMD3	1.618660509	1.610785838	2.144321137	1.545235943	1.607734232	1.652029478	1.97751987	1.216279751	1.751049153	1.622643872	1.660171253	2.027901473	1.599591412	1.70120254	1.682291539	1.842724592	1.796091463	1.69270227	1.986188986	1.12932426	1.8517901	1.64410687	2.146016103	1.697984694	1.348590471	1.788607452	1.725224145
GOT1L1	1.968892308	1.563939638	1.088426998	1.837971162	1.695504701	1.898749262	1.564064488	1.682867665	1.576042671	1.963299642	1.832304042	1.976872629	1.410939897	1.664057553	1.727942244	1.548117195	1.698787077	1.130656733	1.743284933	1.783838277	2.003322272	1.414130354	1.205233972	1.731414932	1.254344048	1.676509295	1.187622701
LINC02870	4.569257503	4.04623198	4.45717998	4.659546212	4.427179431	4.602418903	4.392230938	4.66118051	4.45602007	3.989754776	4.939029273	5.623001103	5.181217876	5.059196682	5.11816013	5.013408076	5.12048505	4.608596895	4.194663234	4.14265534	4.883657013	4.678655865	4.434329438	5.114140761	5.242784185	4.499783791	5.178161636
RBM48	3.629320868	3.169143932	3.043315781	3.509630725	3.091800425	3.451377955	2.793428806	2.574166048	2.887339043	3.095410474	2.928278793	2.549717822	2.900175873	2.908116795	2.762951966	2.564012991	3.148302235	3.54267354	2.479022783	2.815605367	2.661696398	2.583418398	2.782674513	3.158542715	2.82302091	2.627695123	3.583664719
LINC00504	3.878629103	3.100162697	3.151320458	2.962521766	3.511894232	2.990438037	3.147741395	3.975918193	3.437070548	2.566028612	3.555098156	4.30008322	3.674273495	3.385184158	4.263152017	3.615704065	3.404177303	2.772863085	3.118921299	3.05562507	3.780715621	3.357873647	3.379031749	4.985999358	4.082643152	3.623763511	3.250190775
ZNF99	1.413478366	1.272392578	1.47220402	1.606586847	1.356383805	1.464534832	1.385838011	1.44838877	1.325554839	1.655291989	1.315063421	1.343579144	1.060205964	1.19979667	1.176075165	1.399063856	1.219178863	1.841595746	1.319846438	1.383260361	1.364993711	1.249496431	1.559497392	1.674795186	1.928625785	1.198989072	1.250725067
CFAP65	1.641123984	2.443797502	1.870347908	2.847560966	1.66227082	2.517075132	1.841946313	2.1523711	1.647650588	1.814213213	1.781271077	1.775585586	1.642025574	1.765746869	1.403682083	1.696481714	2.21600549	2.160327953	1.606783436	1.903995107	2.089141253	1.980411432	1.565316732	2.971444287	2.295938119	1.809155858	2.143220143
SIGLECL1	1.73822656	1.946011475	1.667692206	2.646952032	1.611472403	2.086860396	1.958924419	1.907476284	2.162113559	1.853428797	2.010063712	2.459514426	1.921572799	1.977434513	2.518585049	1.989698364	1.921572799	1.763799228	1.429971085	2.361696384	1.485416882	1.924770583	1.669174893	1.596804919	3.097182355	1.801415544	2.113928448
LDHAL6A	1.93525104	2.357367422	2.142435815	3.59886188	2.01132301	2.158463143	2.198828894	2.305424231	2.299785771	1.998334459	2.411299422	2.510843953	2.266915155	2.4563516	2.684341814	2.716242444	2.092562758	2.426303754	2.105624265	1.96174317	1.90720858	2.940197295	2.223056114	2.364263164	2.37196169	1.92629911	2.792388835
MRGPRX2	2.205742087	3.126949591	3.192275431	2.278480792	2.157331945	2.854682058	2.973461417	3.012313631	2.767099401	3.477084943	2.957997114	3.474912485	2.860403153	3.178720871	2.945182145	2.776703822	2.707165982	1.764944233	2.822637825	2.91910586	3.004064465	2.718974688	2.684075159	2.985105304	3.346780811	3.199947817	2.565213514
NTN5	5.305471381	4.931418242	4.576329745	6.27901574	4.985999358	5.389425654	5.071061399	5.787303963	5.171040231	4.617795017	5.818451895	6.289590195	5.87992482	5.494355673	5.656097367	5.855515371	5.695225538	4.769819647	5.287062408	5.505806553	5.958029974	5.316127692	5.248607845	6.166499231	6.623188721	5.74272115	5.789046186
KLF17	3.603203131	2.180276685	3.694946053	4.291646211	2.942349257	3.254478492	3.313428383	3.417668529	3.39015108	3.48759325	3.296637358	3.845806807	3.464677605	3.460908183	3.614744296	3.453026649	3.099590198	3.351980122	3.388044892	3.630454999	3.760047553	3.289886249	3.691088066	3.428526077	4.140073748	3.101485349	3.527840593
CCDC105	5.452372011	3.89833576	4.591630151	6.253984039	4.695268848	4.798014743	5.558365165	5.388830595	5.208817951	4.136108397	6.103877943	6.539779996	6.057590904	5.639113212	6.359609731	5.456492922	5.674162342	4.7394223	4.33373654	4.815209141	5.015121814	4.959259324	5.033517607	5.090878988	5.145756706	5.383622774	5.844816087
CCDC122	1.621933493	1.753326103	1.615488942	2.220841892	1.210354843	1.692041753	1.28354294	1.366764579	1.18593336	1.559141687	1.40204253	1.452683702	1.170782323	1.749315188	1.393494541	1.670259851	1.503885463	1.84014921	2.01205731	1.64646923	2.481548462	1.805262046	1.447338084	1.468523099	2.689890937	1.40465438	2.510758283
C11orf42	2.885119295	2.454860869	3.043315781	3.485168611	2.531200145	3.551128142	3.441217846	3.274561359	3.143946182	2.649407087	3.467797771	3.793784353	3.84454274	3.288981768	3.904476113	3.53473115	3.529736056	2.518000361	2.929567831	3.273952939	3.965742864	3.086492601	2.972117824	3.302223736	3.596450168	3.199947817	4.508015432
DKFZp434L192	2.652770055	2.508695168	2.390651412	3.463350646	2.338526706	2.513990102	2.325985704	2.365101445	2.433914064	2.30842697	2.431224941	2.309013347	2.863658143	2.372458426	2.52652925	2.480338454	2.517288823	2.032640481	2.143150547	2.38014729	2.542435095	2.433322543	2.694178961	3.18261413	2.394262018	2.485731092	2.885389086
ZNF486	4.283665064	4.224783095	4.196728422	3.795954176	4.094980377	4.080608362	3.657444635	3.495299494	3.472651226	4.095199659	3.619959219	3.693499944	3.323645272	3.945858796	4.130509172	3.277457921	3.684089251	4.477359223	4.091134089	4.475778471	3.885316273	4.299530178	4.709452656	3.96719325	3.285048112	3.436370883	4.430151626
FGD2	5.506504689	6.743548052	6.816410257	5.326497896	7.214286506	5.690581631	6.272794771	6.065485397	5.242240067	5.74421877	5.489020612	5.758794264	5.282402113	6.511339834	5.81981226	6.575921543	5.83574533	7.099863015	6.830035574	7.638880658	5.851705158	7.702509193	7.089333576	5.492893509	6.441173679	6.610062123	5.147751347
EXD1	2.081334503	1.705503132	1.997805264	2.119033695	1.359669015	1.574921788	1.421585705	1.5358622	1.513664086	1.263679788	1.611358226	1.67851887	1.660295642	1.515310356	1.396397616	1.426036356	1.47570177	1.21538979	1.309888889	1.704269392	2.052467162	1.469678689	1.500549581	2.485731092	1.988901493	1.615659407	2.754533369
SLF2	4.39674656	3.081485961	4.303728656	2.879614794	4.005552691	3.786853705	3.816332907	4.044445202	3.600630305	2.860786637	4.020941993	4.479196137	4.292021076	4.159417204	4.74611204	4.116035958	4.526710438	4.030788814	4.086388697	4.01830688	4.526316304	3.840448846	4.61945088	4.44656034	2.899520384	4.32273334	4.481015193
NBPF4	2.771549601	3.861233731	2.79797449	3.498479775	2.592782667	2.6794321	2.764915331	2.542435095	2.868670391	2.860786637	2.66519125	3.380800292	2.814512482	2.801577974	2.765349991	2.427814304	2.646120427	2.700120703	2.561653532	2.812857365	3.434815246	3.015330306	2.920048257	2.733045623	3.215449333	2.640464813	2.619847833
ZNF663P	2.375673028	2.25535561	2.632873104	3.082462297	2.717286116	2.504848133	2.646304963	2.910565895	2.9674053	2.256031536	2.85221887	3.104288329	3.196359764	3.1025087	2.858978133	2.621148584	3.175288105	2.461666306	2.460438337	2.606146715	2.592338308	2.565487755	2.765629245	2.859052676	2.378800541	2.427190121	3.139535222
LINC00955	2.965721512	3.080262258	3.17901581	3.576032661	3.341603261	3.023433439	3.08451202	2.763224748	3.069884095	3.12545784	3.35608751	3.379479749	3.189135923	3.121630552	3.090822458	3.252263064	3.101201151	3.003453792	2.975134691	2.867600378	3.290445271	2.854377214	3.171481239	3.484405634	3.163250163	2.93729485	3.055722652
LOC162137	3.885000634	2.768202631	3.607656845	4.335593618	3.485427723	3.795848398	3.41748303	3.603101652	3.406696924	3.18195446	3.281870842	3.926386626	3.421520575	4.063723219	3.709366473	3.832555736	4.133724442	3.514165229	3.846404228	3.719046251	3.77480009	3.622354608	4.160659236	4.562232287	3.576850383	3.74900907	4.567133766
C10orf126	1.549197327	1.492585287	1.331235844	1.722386386	1.118653189	1.209090062	1.277113067	1.186830604	1.389064898	1.486211315	1.186293479	1.301435803	1.483534718	1.391024443	1.147122927	1.268057756	1.327302101	1.354082971	1.250463169	1.219178863	1.316340085	1.199421812	1.510132713	1.006780796	1.973547518	1.166740339	1.191415185
PIKFYVE	5.759089893	5.216563324	5.24539107	5.101540601	6.254510765	5.234565384	4.38239587	4.65872609	4.46011991	5.641875183	4.312914238	4.35506282	4.698242164	4.382846516	4.197878837	3.905089694	4.733518847	4.840990534	5.257415121	4.880385593	4.565545	6.155576757	5.020286966	4.767732538	5.441792609	5.124509786	5.74134732
LINC00479	4.297071326	4.108297249	3.694946053	4.34928506	3.96348174	4.452428271	3.930454617	4.500469939	3.87782238	3.528472585	4.660067301	4.559902728	4.488212243	4.161241281	4.502394438	4.646695122	4.242351741	4.127245111	3.980113046	3.985522317	4.009674332	4.270862178	4.502394438	4.925854769	5.062063938	4.111875788	4.089622485
LINC02907	4.976063572	3.835278698	4.127508823	5.269827434	4.482413897	4.880385593	4.983075908	5.143794594	4.742190631	4.350809558	5.289429634	5.483374678	5.054993243	5.25215794	5.216091413	5.216499885	5.162044129	4.853904167	4.402968022	4.896484932	5.135607194	4.693561357	5.092051341	5.384213597	5.035331229	5.032928113	4.749047894
SHOC1	1.977062794	1.471895204	1.460981595	1.612290215	1.621384063	1.759092944	2.012348155	1.564768617	1.732719914	1.858247258	1.636580145	1.583959029	1.707037918	1.457043519	1.726208965	1.893753931	1.861747255	2.110877973	1.619642424	1.623173533	2.578319764	1.23013202	1.415774838	2.073561435	1.485894846	1.588345571	1.434373341
SLC22A24	2.140450327	2.598625964	2.124215548	3.0562583	2.233413893	2.726444906	2.445438388	2.672854363	2.294704244	2.345335392	2.721683194	2.71386035	2.619682173	2.481451636	2.446095147	2.464828028	2.422878166	1.859384707	2.326208724	2.2359223	2.695696036	2.389519829	3.096176505	3.546235022	3.815307976	2.493776634	3.809133795
FMO9P	1.791693007	1.354728453	1.542629628	1.937035149	1.659593127	1.969390734	2.182863047	2.143735427	2.102147932	1.621274245	2.283425786	2.269483308	2.090672248	2.267341322	2.188516995	1.74557723	2.212604342	1.8453937	1.644335404	1.417454203	1.9702481	1.76132831	1.911094544	1.782913515	1.640536384	1.840686979	1.816490255
C7orf33	2.326418242	2.734171903	3.233419316	4.123384174	3.18422494	3.032297101	3.317897164	2.967966017	2.789359622	2.936993421	3.171378918	3.003748114	3.305780689	3.479703812	3.168440065	2.816772823	3.424765063	3.393745838	2.355404192	2.990143617	3.252176258	2.781459441	2.708735816	3.472465906	3.159365614	2.890855005	3.774390512
ELMOD2	2.046702856	2.932412568	2.307541019	2.21385556	2.725517975	2.54642755	2.217762462	1.822301249	2.422715156	3.142566745	2.30110909	1.920895366	2.007693574	1.81128763	2.234427968	2.211409214	2.25535561	2.772863085	2.898725036	2.630856671	2.800710661	2.567970745	2.018411896	2.506666408	1.825336168	2.054618628	2.739702933
ACER1	4.146620441	3.756341883	4.073028559	5.735479048	3.776265313	3.687295959	4.065961431	4.273058922	3.849484178	3.691737465	4.207145846	4.401236782	4.408245981	4.616619279	4.103676016	4.288066758	4.373091219	3.902861415	3.887043645	3.79450816	4.399880705	4.30118646	4.261884957	4.606534143	4.339469446	3.934281543	4.477792064
TAAR1	1.315063421	1.531556521	1.484428501	1.633062736	1.556435618	1.392583515	1.338072631	1.208417251	1.457304399	1.410180502	1.502141985	1.39591962	1.311906858	1.296127403	1.492303117	1.249817928	1.413791179	1.270953371	1.464445305	1.503480878	1.792137181	1.69270227	1.884759656	1.542629628	1.45149468	1.234450787	1.257596368
OSTCP1	1.487985073	1.502877453	1.421585705	1.723551451	1.579473615	1.749555156	1.534669862	1.276121841	1.750940582	1.873584946	1.648880111	1.44446279	1.47570177	1.721097204	1.408744617	1.744211674	1.990442501	1.626069713	1.728900137	2.229840002	1.71229238	1.720784413	1.415774838	1.517526855	2.327570702	1.7726995	1.907293756
LINC00305	1.977434513	1.90940594	1.979819343	2.733707185	2.597949779	2.560173078	2.67545932	2.70698861	2.953106565	2.076962118	2.970928937	2.863978791	2.612977592	2.78796636	2.814427884	2.67181195	2.964812862	2.532151698	2.044415428	2.427814304	2.887262948	2.309922232	2.765629245	2.698664199	2.0816843	2.59222609	2.098813489
BFSP2-AS1	1.502681799	1.274472796	1.361666363	1.840338412	1.426194706	1.646674391	1.692775137	1.501113851	1.492691072	1.389292782	1.891028504	1.705503132	1.615019387	1.695225601	1.526092503	1.474258356	1.542089669	1.170215087	1.522928554	1.467332283	1.768821139	1.127258696	1.661617683	2.051329521	1.456769819	1.479088208	1.57957901
STK32A	2.887339043	3.525744978	2.642883674	3.557098477	2.976991861	3.294433265	3.339042698	3.949754452	3.616634099	2.860786637	3.811457588	3.695971255	3.780215998	3.68193519	3.842159603	3.738346486	3.846210451	3.987269838	3.606588505	4.237691646	4.252875096	2.271989753	4.137588146	2.773264987	3.861877503	3.268817545	4.247880299
LRRC28	5.183416932	6.130436432	5.305036292	4.3238791	4.842895729	4.73303912	4.420674955	4.86011751	4.847116349	5.753770685	3.764824327	3.919016618	3.60815857	4.40355445	3.937672433	4.74442704	4.604950145	6.14717664	5.180981651	4.902307217	3.747233402	6.013442658	5.285788277	4.647096234	4.371810533	4.697409288	3.610862288
GATD1-DT	4.386510916	4.199003549	4.065101915	4.809961511	4.050288993	4.877477359	4.191879041	4.493800076	4.10961987	2.823445597	4.635884158	5.032388458	4.681751176	4.212734141	4.324856472	4.038815574	4.734303848	3.69953511	3.743208518	3.190646553	4.561410043	3.694067608	4.347105188	4.434678977	4.4549581	4.686384588	4.740484175
MIA2	2.168936598	2.127019411	2.247866214	1.932920902	1.78388779	2.170941695	2.350787613	2.518081088	2.513892313	2.461251175	2.549576212	2.391977108	2.365636384	2.631402709	2.194285609	2.112678697	2.547345405	1.956571938	2.169934902	1.925054276	1.957082818	2.005633996	2.252267095	2.203588759	1.78202145	2.53743048	2.277755433
GPHB5	4.849036881	3.779685277	4.921884339	4.668644538	4.424849136	4.641247598	4.724388485	5.218265973	5.310393295	3.759653293	5.595570406	5.813847597	5.399184737	5.570106132	5.63668538	4.969254155	5.357207447	4.576632954	4.334026734	5.249091809	5.574491799	4.207845072	4.585526996	6.286485859	5.677400483	5.226123885	5.590559299
DCD	1.978132244	1.718245165	2.432346972	2.948589632	1.818918093	1.8517901	2.42885342	2.565857183	2.538495511	2.297029005	2.723999297	2.966060572	2.970008921	2.305226466	3.007749347	2.500445728	2.304291528	1.60933308	2.04708365	1.963299642	2.559328841	2.16675859	2.298140777	2.583418398	1.822233876	2.49245161	3.024403347
EXOSC6	6.942180062	6.835959933	6.396344409	7.84631348	6.385677974	7.393667682	6.835513617	7.317257735	6.888327267	7.358833556	6.942663362	7.228925154	6.775705318	6.699107956	6.952914965	6.774634714	6.942969197	6.925485411	6.163350991	5.807302949	6.945462256	7.068717329	7.232701653	6.76072368	7.281838734	7.081060641	7.056162525
IQSEC3	2.681834406	2.194629237	2.608702855	2.725643582	2.225061239	2.647801164	3.000291185	3.055818827	2.876567854	2.78894432	2.89998467	3.248635883	3.443329588	2.476183912	2.910753933	2.534765025	2.524071658	2.510948645	2.768828386	2.938861245	2.836822641	2.942280529	3.169223404	3.609115867	1.815793022	2.845134712	3.727967745
ZDHHC19	5.110000277	4.309473953	4.884720508	5.966693423	4.794167444	5.360832785	5.049800489	5.31806731	4.964348057	4.841330164	5.51123475	6.081414049	5.584687903	5.32643981	5.672180125	5.349623501	5.326644708	4.619887782	4.738739455	5.309187408	5.648708405	4.343538733	5.426780012	5.642986609	5.424350428	5.444988053	5.761432708
ALG14	2.559916015	4.896391714	4.945317552	3.645637127	3.871531021	3.642219135	3.325692482	3.543125666	3.875110563	4.298894541	3.264256952	3.204503487	3.054018049	3.42405483	3.012735795	3.531978784	3.762979358	5.067995558	4.979282489	4.479944774	2.993010169	5.133437226	4.445829252	3.482428416	2.859928604	3.905490622	2.694244494
PPP1R21	3.544635217	5.325649345	4.408907853	3.322545743	4.696140147	3.870971881	3.951710451	3.51228928	3.83095189	4.899523699	3.616424256	3.249573052	3.271747085	3.562176063	3.474086623	3.613359066	3.774194855	5.196516634	4.675512904	4.796788731	4.10774428	4.835173528	4.570707081	3.988312074	3.951520532	3.75996549	4.375936315
TMEM237	4.454002872	5.071061399	4.627666542	4.881014083	4.437602646	3.856494695	3.527675365	3.664028583	3.554120492	5.394187015	3.506558329	3.003647982	3.540110492	3.628076634	3.393080891	3.681823329	3.407245512	4.969587336	4.264553164	4.226496758	3.886107973	3.954914118	3.921007951	2.987916234	3.993434084	3.595093201	2.551239754
ZNF564	4.832297764	4.384917869	4.219550715	4.74702516	4.323595533	4.850549202	4.289864326	4.435144066	4.194910463	3.974723964	4.205910148	4.548196698	4.666994451	4.748628888	4.738908693	5.196128289	4.613770068	5.200782192	4.978734142	4.543532482	4.961420236	5.007446149	4.980819319	4.208583949	4.254457482	4.654015928	4.567133766
B3GALT6	4.038482702	4.74702516	5.122395529	3.559566433	5.406783215	4.88261827	4.742970796	4.937627414	4.868476659	4.740138878	5.130857816	4.438477073	4.456129266	4.84874587	4.106349794	5.170624224	4.945734963	6.080707357	6.299319072	6.189901072	5.056411584	5.646541362	5.181217876	3.939525081	3.902861415	4.909158854	4.425025823
SNX21	4.364862087	3.485246727	3.280966554	2.448790626	4.48269446	4.368375442	4.39520448	3.474195846	2.88700602	4.601089078	4.036468072	2.549717822	3.28087445	3.174423744	2.880231159	4.384153392	3.050108518	3.393745838	4.691628619	3.675919492	3.06874118	3.73115785	4.384917869	3.848889617	3.877080683	3.310433617	2.754533369
RHOB	8.651216413	8.243231802	8.664787135	10.62492276	8.099054058	9.702531947	9.811337742	10.01073315	10.12832917	9.175694401	9.822257428	10.30657831	9.879322021	8.480499052	8.638091554	9.222811891	9.61110752	8.696982392	7.610748794	7.630045091	9.062608445	7.918518361	9.047849498	8.598552094	9.558085999	8.606058468	8.212928685
ADAT3	7.582719849	6.560966294	6.111776132	8.494872051	6.513246365	6.595918196	6.601715058	6.778371909	6.294128084	6.111614623	6.909783636	7.379974323	7.00607078	7.007001432	6.907075089	6.662869299	6.891885722	6.202561273	6.155401749	5.909749064	7.653860633	6.122426715	7.387550887	8.206863154	7.489564186	6.416671071	7.871388123
CEL	2.659557142	2.57182849	2.975059832	3.7628655	2.429291137	2.660945939	3.120214952	2.660871285	2.444062969	2.127105095	2.490573807	3.06149684	3.104288329	2.905904801	3.3759942	3.029781044	3.022718199	2.204738927	2.255932279	2.69911189	3.235895338	2.887450072	2.504848133	3.191022767	2.176931355	2.792612311	3.059150831
CASTOR3	3.657315349	3.075125926	4.914403767	3.042836567	4.279534721	4.174461193	4.276492996	4.257141576	3.901240177	4.184245667	4.253899134	2.858556171	3.693975583	3.75476554	3.562906264	4.577930171	4.235074373	5.187081328	5.758112001	5.205322917	4.546290033	3.293519264	4.02787824	3.736523566	3.976107761	4.226770287	4.413543238
SPINK6	3.383850701	3.312500223	3.131235329	4.205722985	3.177797462	3.581697645	3.130715096	3.529588595	3.548092377	2.75765023	3.701368979	4.038370328	3.180204899	3.505574634	3.727481609	3.621349837	3.824948703	3.40461456	3.054410652	3.05562507	4.00310996	2.958333053	3.247330043	3.72374504	3.613730577	3.344545819	3.446740654
C22orf39	3.253647167	4.270256676	3.843732269	2.444710459	3.441146984	3.468655886	3.506631709	3.158895296	3.552416221	4.311488283	2.962057206	3.02489171	3.332671867	3.310021144	3.310868902	3.288981768	3.625324614	3.633564084	4.4760049	3.764336924	3.012047043	3.575098818	3.763086397	2.694845923	2.059137747	2.845670112	3.085826842
DPCD	4.514484337	4.400414337	5.385973729	5.248695734	4.565545	4.903079586	4.799892169	4.684774119	4.51582714	4.600659084	4.694321033	4.619018198	4.544904041	4.835278912	4.522389241	4.731935291	4.503956968	5.413023716	4.913471026	4.959938693	4.915014699	5.276420111	4.58117575	4.249728418	4.861536367	4.511867841	3.410405797
CYP39A1	5.059317083	4.711143929	3.658283142	5.53690159	4.701684647	4.777792464	4.386864001	4.523414996	4.327155842	4.611429203	4.285830458	4.451260959	4.434678977	4.413976981	4.483115896	4.555449722	4.370810772	3.990148404	4.603443044	4.998119552	5.404380581	4.903918858	4.769561903	4.814739258	5.154852772	4.396449562	5.4809038
BORCS8	5.96226059	6.386074011	6.323479691	5.03646412	6.421125913	6.437847244	6.141535276	6.691845169	6.583893831	6.774393878	6.103426396	5.976343644	5.973130033	6.652484725	5.518508357	6.382970074	6.537059169	6.820525481	5.733482439	6.114686303	5.850210756	6.526710929	6.695685649	6.282393925	5.471351445	6.260636983	5.856064454
ZNF121	4.725740075	5.670203465	6.205149967	4.596980034	5.834504847	4.265703973	4.749768837	4.657348521	4.720135332	6.115274097	4.392992376	4.291542034	4.157103344	4.164407238	4.023368153	4.840790786	4.433169901	5.68915779	5.39391977	5.218265973	4.211312736	5.438373044	4.952680125	3.395395842	4.628696299	4.903817855	4.789694965
RAB7B	4.242049339	3.897978555	3.043315781	4.549979502	3.931151718	4.083094578	4.8612181	4.619780802	4.313423654	3.982333239	4.521373944	4.665989762	4.794167444	4.403632855	4.639900822	4.364962266	4.387956609	4.621123107	4.745131901	4.375355804	4.171894741	3.988563995	4.578701475	3.733295374	4.241545747	4.918462794	3.400948541
DTYMK	3.752738309	3.222279506	3.965563266	4.63249096	4.334195646	3.805559364	3.665687076	3.721188419	3.799323011	4.845840037	3.810428459	3.879372788	3.623763511	3.806003688	3.714526828	3.825568053	3.958756685	4.379287393	3.956470727	3.35109605	3.669056303	4.582166107	4.434329438	4.423652427	4.525325854	3.811243441	3.907904011
MAPKAPK5-AS1	4.386510916	4.540362807	4.906143602	4.77613204	4.316485159	4.562752604	4.080035649	3.797773466	3.965742864	5.014459548	3.900062725	4.032460873	4.198884147	4.252962691	4.27465829	4.825953213	4.390176126	4.866255374	4.340024113	4.139525197	4.6041868	4.713212015	4.042388936	4.423652427	3.959654032	4.43504812	4.218958179
BRICD5	5.057936661	4.41029694	4.365297829	5.944246959	4.880576181	4.954215252	5.074727161	5.021091103	4.853701613	4.801461467	5.205144816	5.637079601	5.432906597	5.291808618	5.421821118	5.166629194	5.181342898	4.366110727	4.669054739	4.178889582	5.690957631	4.827141877	5.302772132	4.645676695	5.19874056	5.399184737	5.30264963
VSIG10	4.474714206	5.697352271	4.914403767	5.26079879	4.741808993	5.318556264	4.931891287	5.356763582	4.87091549	4.895042702	5.096399042	4.94618987	5.268992826	4.434215771	4.98806551	5.177994388	5.311502124	4.488448944	4.773713997	4.572957039	5.020952724	5.530663776	5.102414994	4.987952734	4.567191645	5.032696557	5.134225785
NBR2	3.772889173	4.247496387	3.549227003	4.208730614	3.758759848	4.142939853	3.811529999	3.338752165	3.760539528	3.88630861	4.017318619	3.931659538	3.980560155	3.678964631	3.339578513	3.689622027	3.792152503	3.97636718	3.510336805	4.067756549	3.812224085	4.482413897	3.943054386	4.208583949	4.791375701	4.015581778	3.939618442
MED25	5.00433641	5.358994061	5.04120665	3.517068516	5.62795272	4.51532233	5.47709929	4.943342675	4.594542646	4.585242151	4.696410794	4.918462794	4.694115848	4.935474478	5.392790297	5.084931623	5.326014975	6.164856776	5.738879457	5.877020414	5.831613514	5.328190481	6.321352873	6.185868047	5.538369818	5.039389943	4.195954536
NT5E	2.113071274	1.946011475	1.914806665	1.659828913	1.574695492	1.776832472	1.875435126	1.779635523	1.493652514	2.264666188	2.057531341	1.385064038	1.808737391	1.610917228	2.066148089	1.728525731	1.747970388	2.301870099	3.022578296	2.642547081	2.107055882	2.157159197	1.381809554	1.833442432	2.317583568	1.665292956	1.550463405
ASPHD1	5.360931531	4.654128363	4.605308357	6.184034826	5.080082399	5.135414616	5.657436754	5.779530727	5.600352123	3.523799234	6.034329767	6.380871447	6.20527736	5.719677874	5.936222281	5.913673477	5.904028255	4.821280447	5.141417911	5.458839953	5.805142506	4.17709683	5.480477832	5.656804061	6.661297987	5.714020778	5.725670179
TRIM37	2.949095214	2.836035736	3.146563355	2.982664264	2.760590424	2.885292812	3.042172044	3.111258683	3.277149808	1.614502474	3.221600699	3.36471579	3.048861075	3.220404846	3.564745224	3.249573052	3.30350825	3.220934709	3.059366631	3.273664807	2.799608845	2.854377214	3.522676134	3.558723033	3.72012912	3.151420847	2.640901798
ARHGEF28	3.959264895	4.502287062	4.591630151	5.025831021	4.123583506	4.251295294	3.605769013	3.822476736	3.632207415	4.864270151	3.31062913	3.570849697	3.605268783	3.761635505	3.443732825	3.291141947	3.809390809	4.70885816	4.580705586	3.632884584	3.935879467	4.375159542	4.573151004	3.831338384	4.153571944	3.846353994	3.81522408
LLGL2	4.738216168	4.146492599	4.183462008	6.347647124	4.921085003	4.592302639	4.709162908	5.109248725	4.78461576	4.850442154	4.901849499	4.816287522	5.165098873	4.473727284	4.918823566	4.867457204	5.007633028	4.244925747	4.125486205	4.761110727	4.929708173	4.58737725	5.243316578	5.692004569	5.165840782	4.831698519	4.761394404
OSMR	6.178107726	6.515656578	7.199856099	4.420882609	6.92013713	5.945919879	5.771121959	5.761562375	6.919090685	7.468868627	5.934846222	4.388165695	4.968645736	4.44561695	4.204732165	4.564539572	3.899012151	5.918974569	5.996776652	4.924360353	4.275594024	6.421329661	4.665031048	3.302223736	4.255851325	5.240219251	4.552709802
NDST1	3.36248835	5.076148532	4.337468028	2.408492556	2.994898662	3.974543864	3.728578104	3.261177425	3.475832487	4.222998959	2.922782769	2.969404891	3.782785965	3.277401832	2.580692955	3.168136631	2.92536083	4.675512904	4.081170147	3.964279847	3.585080375	3.625422573	3.384437023	2.699941222	2.535906174	3.476226146	4.35506282
RSPO2	3.829685661	3.611183174	4.257041527	1.745120859	3.024808279	2.781363191	3.028889241	1.761866888	2.223056114	2.715060763	2.507904066	1.998334459	1.874146019	1.751275749	1.96988111	2.706900566	2.163053655	1.514421794	1.655722366	1.900600878	2.200918117	2.783860508	2.620887527	1.608170589	2.496379024	2.642335031	1.920797216
CHD2	4.266211739	3.421946619	3.318761468	2.578504225	4.975757629	3.302454581	2.861874513	2.306691185	3.167374371	4.343816731	2.846005224	2.168009782	2.625471683	1.796661099	2.591908716	2.374150848	2.406332565	2.636370047	3.203298606	3.445612164	1.383260361	3.211370941	3.259929009	2.352930626	2.119364446	2.127019411	2.218997413
USB1	4.842128881	4.864761545	4.500723421	4.705815283	4.809522345	4.576743932	4.990639849	4.729912619	4.830415301	4.805428636	4.317934989	4.708579511	4.382667428	4.916740457	5.064961243	4.949470187	4.732582063	5.330173923	4.842128881	4.602652209	4.989957369	4.586642537	5.054803759	5.098594454	5.306243408	4.720234344	4.608875444
GPNMB	1.559019612	1.704944986	2.05939808	1.690968321	2.300555625	1.490581352	1.966442734	1.736132052	1.939862143	2.124979026	1.612400917	1.736329426	1.373898586	1.504808603	1.392363855	2.19934641	1.459920287	2.148316868	3.947176921	4.699672732	1.875166564	2.14981201	2.073561435	1.902073867	2.268985182	2.024911803	2.056375167
CEP57L1	2.781140822	3.212450411	2.41470865	1.663940957	2.463201762	2.720495273	1.890374472	2.541733219	2.071808694	2.616988028	1.981752247	2.13022303	2.258803292	1.902724751	2.248338539	2.222953571	2.065037011	2.354258351	2.792612311	2.335575251	1.694130021	3.544157485	2.171304249	2.071052269	1.633672435	2.036769413	1.791479501
BICD1	1.912274119	2.839444077	2.984136951	2.376937776	2.989960648	3.013506436	2.134295455	1.888986319	2.955791866	2.285179473	2.185684075	1.988638953	2.662049559	1.99523738	1.951814725	2.346062398	2.153034125	2.555171975	2.283512913	1.894008423	1.883749397	2.741945981	2.682038763	2.67315627	3.130857084	2.285227924	2.670209592
ZNF12	3.775632824	5.308374381	5.537135985	2.873959823	4.888586427	4.032669494	3.788435927	3.568085068	4.021479134	5.671412889	3.452508846	2.985186976	3.141583475	3.225719074	3.108854401	3.607870212	3.081102437	5.072136948	5.098679848	4.648367369	3.242541012	5.010580441	4.015776644	3.0741128	3.016636633	3.785481776	2.754533369
MYO10	3.11210272	2.453545965	3.632485824	3.170412205	3.566972432	3.195591607	3.211275367	3.048312871	2.685234541	3.500584436	2.912117619	3.109578903	2.963255951	2.779904584	2.929781306	2.760317934	2.842797648	2.594633938	2.949006576	2.916268579	3.23483367	3.194308514	3.079243419	2.747834418	2.249449942	2.899520384	3.483052529
SLC4A4	1.396397616	1.437922888	1.235656638	1.901784293	1.40999448	1.570345841	1.502034159	2.003619951	1.652430747	1.619382849	1.786501583	2.176220417	1.739268282	2.115758441	1.57117632	1.582656092	1.731905122	1.493264488	1.102749324	0.920405561	2.073027876	1.889740278	2.212143774	1.625575717	1.808141426	1.550592711	2.315909882
TTC37	4.76073624	5.866441463	5.335214233	3.533250874	5.396780414	4.288669026	3.612955799	3.848511512	3.897125217	5.459542898	3.817510039	3.038978277	3.147741395	3.768651432	3.45843785	3.682031654	3.537079853	4.576235864	4.577080142	3.896476148	2.315021123	4.66468376	3.488437781	2.969508872	2.820663297	3.635469902	2.408968435
ARSB	3.606173704	3.596714606	3.249573052	3.125957315	3.467563032	3.447784609	3.175288105	2.967125742	3.04376798	3.474385866	3.024725022	3.314456744	3.382777987	3.265180153	2.988604755	3.55671641	3.742524306	3.406858587	3.287970592	3.070175654	3.020162038	3.072885955	3.476226146	2.912030028	2.910078254	3.17433653	3.181121921
FRMD4A	3.675919492	2.934603952	2.532544671	4.774582503	3.22604299	3.278481991	3.560574183	3.509448405	3.197763782	2.636854762	3.559457268	3.822581137	3.478552492	3.702772497	3.577988984	3.154540546	3.57976998	3.136939162	3.259829785	3.243702113	4.518462954	3.505309181	3.039407878	4.10774428	3.351192496	3.486724615	3.399307775
ZBTB24	2.473595904	2.721504727	2.630251826	3.343121283	2.483197285	2.787828901	2.717189491	2.833842186	2.72194339	1.946011475	2.436798258	3.252583227	2.467032391	2.980099399	2.482963283	2.925272666	2.975793763	2.439844908	2.394335465	2.531663126	3.003087984	2.780594874	2.701353956	2.735243682	2.792130048	2.545934849	4.577282515
LARP1B	5.119859889	4.068801805	4.507951342	4.395995733	4.054280476	4.473303852	3.560574183	3.803385281	4.169685866	4.155124302	3.533722568	4.002259434	4.042789718	4.005814312	3.635839409	3.87782238	3.902771266	4.219964343	4.036185559	4.162816638	4.226891491	4.34928506	4.296068537	4.699178578	4.176616673	3.924718711	3.960471988
DGLUCY	5.101983317	4.224172659	4.705723548	5.090778362	4.695547882	4.657132397	4.871257529	4.920744274	5.16789976	3.89294407	5.015881898	5.428784832	4.883159812	5.313668231	4.921884339	5.090443139	5.088279133	4.612267733	4.569425151	3.734353534	5.166893929	4.412543328	5.042211985	5.384213597	5.317079827	5.127655197	5.175908458
TMEM239	4.098498886	3.537177307	3.253373543	4.430682561	4.127945197	3.914625327	4.097165537	3.860167396	3.762093556	3.54113415	4.211964346	4.785640678	4.17630746	3.942389955	4.439850515	3.977035279	4.258762335	3.184898302	3.97433931	3.396441444	4.935787821	4.082917911	3.617314698	3.877942864	4.525133706	3.990225276	4.245767185
MRAP	4.391175515	4.788298695	3.847741357	2.685649031	3.768230657	4.596883423	4.736360074	5.147112221	4.80522884	5.073059087	5.725199031	4.913853136	5.142228653	5.223422393	4.841205187	6.18003726	4.865199736	1.8831289	2.717487847	2.281579985	3.093513697	5.696946726	5.924338803	5.417848249	6.591340265	4.856161591	3.835489863
ZNF24	2.903764653	4.154565286	4.085034459	2.676292161	3.742612362	3.403222957	3.560574183	3.187257212	3.739806328	4.356061219	3.498374554	2.966707172	3.171481239	3.065103905	3.313635161	3.027351401	3.405903909	2.617280933	3.678610088	3.677639618	2.597448548	4.630682075	3.657856003	3.475275196	3.536144062	3.672746051	2.842462486
TXNDC9	1.502681799	1.959665986	1.568533216	1.615144284	1.405265373	1.224310356	1.296322062	1.239275068	1.479794319	1.30962648	1.440626507	1.115504962	1.365359599	1.323464369	1.213969451	1.227886622	1.207364176	1.231238701	1.373898586	1.597906987	1.403025268	1.657774339	1.326228893	1.314048554	1.462167318	1.227886622	1.527632643
DCAF8	4.003567348	4.864761545	4.794659741	3.772252795	4.079598755	4.274134639	3.674831708	3.566011023	4.165809435	4.588832471	3.172481902	3.93758194	3.85576622	3.402923239	3.811243441	3.310433617	3.588616927	3.162563992	4.157103344	3.122864495	3.411529431	4.694573349	2.865598998	3.418446195	2.496379024	4.360027584	3.527840593
SMPDL3B	3.851211236	2.990344639	3.843170774	5.090778362	4.395076699	4.138172506	3.963136078	3.838150433	4.098024729	3.618950515	4.456311908	4.611429203	4.272303415	4.540438053	4.752996964	3.763086397	4.28390254	4.354848731	3.207898125	3.961656387	4.682774562	2.459428038	4.107264841	4.459676679	3.983793663	4.1875865	3.54367258
CNOT1	5.753910142	6.475728165	6.602133542	5.510423916	6.241987903	6.699373621	5.732078412	6.168078201	6.315771672	6.110582702	5.879317877	5.591208398	5.590302845	5.910263339	5.63514175	5.980553452	5.725974983	5.725199031	6.012576269	5.750654782	5.693552296	6.504744985	5.929292036	5.665279608	5.612161113	6.22521435	4.343132245
SPTLC1	2.354090638	3.85807588	2.10769233	1.352753851	2.504495138	2.406109817	1.996138645	2.084332434	2.118655761	3.122864495	2.043405316	2.048050289	2.29777071	2.177280976	2.139070941	2.139675101	2.164808945	2.005805904	2.223509856	1.471433321	1.853978096	2.321871655	2.361266881	2.457405443	1.543725725	2.181196895	1.631036687
ASH1L-AS1	3.328313953	4.154370688	3.832407307	3.814111183	4.228080142	4.515646051	3.520683028	3.429421943	3.689129246	4.442904517	3.119095497	2.638081157	3.418772554	2.89363044	3.010673181	3.084908157	3.338855187	4.521861653	3.898158122	3.991365447	2.77070719	4.328353739	3.345481368	2.395520076	4.263247587	3.599507255	3.029487711
SETMAR	2.769956014	3.413235592	2.803246845	3.575098818	2.664024981	2.477055218	2.370838349	2.566941142	2.367814859	2.834830874	1.893822357	2.235990028	2.183063952	2.471465208	2.501396074	2.163691936	2.19674548	2.293130227	2.245911868	2.220841892	2.180909031	2.006113688	2.076102594	2.771908146	3.093431051	2.415930746	3.157282329
XG	3.840112978	4.706028509	4.554827823	4.029849401	5.591031651	3.844733716	4.580705586	4.478320803	4.205722985	5.137078624	4.443796162	3.319682316	3.662523793	4.483115896	3.815898827	4.271345813	3.579849252	6.38160067	7.003859424	6.600814138	4.947945154	4.155472582	4.630518416	4.00320756	4.697071456	4.475105638	4.332888644
ZHX1-C8orf76	3.616726054	4.8381804	4.131464786	4.719342887	4.077589954	4.404921344	4.216541705	4.209010916	3.695300311	4.159706385	4.092666493	4.16093964	4.181369724	3.89294407	3.706820389	4.398760548	4.134974904	4.653221315	3.884353942	4.140073748	4.354255782	3.991747113	3.378132031	3.836174636	3.854875139	4.233750622	3.078148943
MVB12B	3.776754451	3.252489492	3.801176739	3.755963103	3.654457379	3.614929606	4.08189964	3.914388577	3.901240177	3.243193649	4.109745064	4.36284358	4.050091715	3.980287189	4.31143776	3.932534882	3.942478696	3.583074695	3.694222694	3.789910777	4.038932033	3.544157485	3.811709464	4.555852742	3.848591334	4.028073218	3.685783458
KICS2	2.563254838	1.630651159	1.78244036	2.047669015	1.695504701	1.780700519	1.600138168	1.672579827	1.622885555	2.476928016	1.566118215	1.489039753	1.495575767	1.545235943	1.386393766	1.548359825	1.539511586	2.42894908	3.644985857	3.032786616	1.56028911	1.853531662	1.992335943	1.565899663	1.844722783	1.829431938	2.445543026
EPHA8	4.890220798	3.977035279	4.765240157	5.090778362	4.677405568	4.635043972	4.99609166	5.046647103	5.037479576	4.222998959	5.434816546	5.774836199	5.311856012	5.126561562	4.765057959	5.025029247	5.237910202	4.575501407	4.757410667	4.186031954	5.222412475	3.810998728	5.315282422	4.932222442	5.504719127	4.976291826	5.243657406
DEUP1	2.311429177	2.476968047	1.649107393	1.686678108	2.225061239	1.798440113	1.415652182	1.77137315	1.694919028	2.438388927	1.506778064	1.362792166	1.528291923	1.596057397	1.479923695	1.728180751	1.641974156	1.706804196	1.737681642	1.404779197	1.482482236	1.74214185	1.685137874	1.286393469	1.700509689	1.653645074	1.658215366
TLCD5	4.44059995	4.588713945	3.715450117	4.981129161	4.251295294	4.839433121	3.988235934	4.038607065	3.814464455	4.548432889	3.959458333	3.981522098	3.736039816	3.905682692	4.070321144	4.245667807	3.978913323	4.244925747	4.056578983	4.118629741	4.965423938	4.44233928	4.497371803	4.109421053	4.311906618	3.975820081	3.583074695
TMEM53	4.966742716	3.694222694	3.414863557	4.682680425	3.629399072	4.516693993	5.282151453	5.455368598	4.876310421	3.887861249	5.409988074	5.442167466	5.158716495	5.33596803	5.17867352	5.658230971	5.554026006	3.659859081	3.935879467	4.343816731	4.487814856	5.457790172	4.911538024	3.919899328	4.481015193	5.018011889	4.915133716
DNAJA3	3.290874483	4.28789635	3.250566931	3.70672606	4.003378151	4.200980652	4.200900763	4.060328443	4.088299741	5.117267154	4.37525999	3.333708065	3.451875258	4.135659119	3.532908798	4.767732538	3.85699656	4.280817703	4.460523487	4.423201326	3.555260835	4.46422294	4.501120286	3.521303684	4.017398459	3.986412149	2.754533369
GALNT18	3.811794586	2.89780197	3.144114688	4.277901918	3.320366254	4.36950158	3.881723775	4.070545391	4.172993402	3.198787229	4.178789824	4.524720108	3.687771967	4.086779432	4.21738988	3.969043864	4.315343854	3.781362206	3.558925856	4.009950284	4.005013826	3.346155329	3.660067406	3.658283142	3.561680514	4.066166498	3.092175308
NOL9	5.522819645	5.933347931	5.377215277	4.239570836	5.475768065	5.961698066	4.493276464	4.517836265	4.923229908	5.74934784	4.651897528	3.975166645	4.575330374	3.908090419	4.011855758	4.456785406	4.265906404	4.726760362	4.837113854	4.079269106	4.29779076	5.554444291	4.59625066	4.367703006	3.992656951	4.636648646	4.068908992
DDX51	4.67008321	4.414494497	4.030702376	5.723014068	4.335498721	5.417848249	5.333105509	5.615421164	5.672931479	4.610963185	5.541256813	5.749486982	5.517771807	5.67575223	5.558647392	5.766850037	5.63351241	3.967782445	3.603497592	4.244191552	5.390548773	4.701074624	5.236124608	4.803595812	5.761088745	5.776856277	4.821096575
TUBGCP3	5.773327991	5.307291462	4.796259974	5.173627535	5.680217765	5.25203681	4.171707121	4.167402035	4.088882138	4.854887966	4.340234142	4.390854305	4.331223868	4.589742399	4.271548163	4.291075144	4.463564184	5.398410432	4.849616361	4.761110727	4.149001454	4.8887664	3.845293777	4.29438775	4.711271983	4.611147776	5.015536134
SNAPC5	3.392369188	4.200980652	4.108674537	3.803770782	4.227280412	3.997469352	3.946648816	4.082015687	4.093417106	4.439664799	4.039251531	3.970750708	3.807053749	3.910036216	3.772609912	3.765772871	3.875005753	3.74349601	4.22103487	4.787520364	3.988396237	4.708579511	3.746189768	3.253102107	3.477454084	3.939438832	2.82682
ENTPD5	3.24543905	2.112090868	2.874124734	2.723427291	2.685724959	2.971121857	2.723803097	2.841774288	3.039574284	2.535814795	2.822353382	2.958166731	2.918170877	3.091888702	2.993425228	2.772628161	3.07859903	2.302249038	2.39582212	2.803835463	3.22514216	2.894847903	2.529489798	3.325692482	1.980226072	2.787759136	2.176220417
RBM33	2.36675236	2.526242175	2.271273445	2.256190134	2.000693434	2.816572402	2.343913674	2.222143536	2.395314707	3.137337483	1.936856286	2.277092583	1.959758341	2.29130931	1.879589034	1.846632357	2.035039742	2.645351683	2.170093029	2.191846887	2.393863723	2.593838913	2.195137663	2.510201048	2.726939275	2.093272074	1.798046582
MIR31HG	3.999853899	2.741018324	3.313908924	4.465987838	3.273252116	3.672091746	3.671196822	3.987269838	3.906409199	3.615241132	3.866798427	4.401236782	4.064194412	3.963754468	4.453089169	3.97286184	4.441176592	3.808984807	3.396600049	4.072349298	4.662874923	4.201055963	4.328918755	3.757456602	5.400880768	4.0996577	4.716283027
SPIN3	1.812346211	1.946011475	1.507348462	1.577914848	1.851512038	1.452824544	1.452101869	1.189682823	1.477410578	1.37945002	1.042862642	1.64065317	1.620114743	1.267629989	1.588345571	1.739320406	1.335298937	1.855711448	1.612290215	1.562587334	1.496022905	1.677059789	1.283847083	1.723551451	1.38124868	1.600614802	1.316564928
TMTC4	4.294606331	3.804415776	3.781730006	5.021410529	4.618905121	4.436531764	5.478364035	5.286705931	5.365140584	3.18422494	5.150768735	6.081172592	5.988112781	6.2144521	6.133246946	5.288538054	5.942696092	4.244925747	3.748400869	4.115473806	4.279917449	4.289129197	4.404002874	4.893519365	3.177916391	5.212874798	4.978734142
TMEM185A	4.37108022	4.152420904	4.584685409	4.585242151	4.444450728	4.705601856	4.340024113	4.564334098	4.479711376	5.019564428	4.766171305	4.282316235	4.376807547	4.374380671	4.388281264	4.514664655	4.551420835	4.834652888	4.757121222	4.853810888	4.354255782	4.627963331	4.229361096	4.896391714	4.238095078	4.578031181	4.658926689
NBEAL1	6.630877836	6.46575063	5.920586141	5.541930787	6.812577885	6.415223548	4.46955401	4.872230448	4.995571016	6.344875906	4.258021045	3.899781583	4.335289718	4.38005812	4.082371778	4.555449722	4.533523887	6.356843051	5.720654563	5.014586277	3.656430997	6.706047056	5.549566095	4.253989001	4.644234807	4.607773307	3.648270081
CDCP1	3.537447863	2.517554807	2.594060904	3.801343854	3.301614611	2.768297747	3.807053749	3.856117925	3.982501524	3.00634653	3.88047576	4.355553307	4.200368704	3.887861249	4.735931373	3.737762415	3.964279847	2.988069539	3.227279485	3.045119645	4.192318686	3.029487711	3.469150054	4.158873497	3.68193519	3.777127021	3.473506407
ULK2	3.926060136	4.560534636	3.751231186	3.81522408	3.903155558	4.10261586	3.829685661	3.90103268	4.1080812	5.001671087	4.038741301	3.81789358	3.591625681	3.833501587	4.046810109	3.91326407	3.906409199	4.366487731	3.777240131	3.552145044	3.87457051	4.601868577	4.079866345	4.208583949	4.208853238	4.06847532	3.738142818
SLC4A8	3.668119868	2.964632485	4.166337742	4.134819819	3.540367121	3.770191124	3.810756666	3.737241325	3.686555169	3.346780811	3.615606207	3.721477998	3.491984849	3.671109686	3.384900965	3.637984494	3.394545474	4.169901323	4.122330523	2.983074267	3.288431672	3.866110898	3.239582654	4.337468028	4.050895143	3.476010674	3.140070922
SSH2	5.088847546	6.743548052	6.410014005	5.07118625	6.142155804	6.012087419	5.743937127	5.037588212	5.119127517	6.253984039	4.645380266	4.312094971	4.954432353	5.226704546	5.338434878	5.619711789	5.119467372	6.372217272	6.03419883	6.432937632	4.495624978	6.562998865	6.021585867	5.035690274	5.670062447	5.054993243	4.408907853
C5orf58	3.519552886	2.291702714	3.165846319	3.697781563	3.048944454	3.119549919	3.118092688	3.548283838	3.551570999	3.066848902	3.59137477	3.579233553	3.351302641	3.40982968	3.882350612	3.410860152	4.092285226	2.85586721	3.439942007	3.151622879	3.770893065	2.922870846	2.957997114	3.319782069	3.01344817	3.257618896	3.459776106
PARP11	3.332089567	2.955032092	2.699573329	3.260401008	3.240237905	2.996384694	2.88492886	3.093513697	3.095410474	3.119890103	2.857775471	3.593197514	2.341716197	3.273568014	2.616014271	2.862684988	3.247031257	2.579158548	2.725643582	2.48907272	2.150842741	2.928625285	2.182776034	3.17842087	2.724097541	2.723641394	2.961026913
CCDC60	5.170175863	4.304988553	4.790423529	5.164472553	4.352386425	5.118211504	4.797813218	4.423411218	4.540756632	4.974641618	4.960924753	4.93861763	4.853377231	4.725407791	5.206989001	4.561822326	4.55069075	4.813963469	4.448625618	4.848045162	5.422302462	4.209885653	4.930367111	5.441215211	5.890319961	4.254669057	5.093168697
HSD17B12	1.881580052	3.06149684	2.527627894	2.534564441	2.056375167	2.736517196	2.465981767	2.491065914	2.488857173	2.331744365	2.531780364	2.508888737	2.92233453	2.342116151	2.58419585	2.559472921	2.424751806	2.01089328	2.30010833	2.478420231	2.041482089	3.22049187	3.105956095	3.161025293	3.390253301	2.45617137	2.295662269
NLGN4Y	2.024558793	1.604323804	2.005540894	1.713146856	1.594460634	2.216513665	2.228196508	2.082688017	2.97638273	1.81628017	2.315576728	3.039237499	2.240989133	2.716344568	2.609462603	2.307658945	2.277755433	2.063560282	2.039933768	2.096145137	1.933021966	1.922657254	2.150123857	2.887496753	2.567600154	2.263543989	2.64714995
MSRB3	6.651752166	6.627523465	6.849869648	6.5100196	6.985532692	6.646266443	6.802686076	6.65630911	6.989633539	6.965746528	6.740836731	6.935982382	6.811248014	6.666412247	6.841637977	6.699571019	6.821334992	6.897705726	6.732844515	6.694099238	7.273963321	6.58677342	7.336188348	7.172746023	7.200484041	6.651074778	7.108021512
ADIG	4.239029595	3.563633535	3.741324506	4.507951342	3.734098411	3.808220692	4.312376662	4.217036415	4.050091715	2.648876907	4.396449562	5.155784718	4.277239338	4.763990125	4.672052909	3.513779997	4.631597642	2.972293749	4.152922987	4.709601108	5.516151095	4.37171165	4.424538144	5.237309041	3.130857084	3.976510683	4.685106796
CCSER2	1.19576254	1.316340085	1.377225234	1.83727205	1.434373341	1.268703977	1.373250949	1.191415185	1.281594085	1.756908945	1.393494541	1.115504962	1.353299787	1.221701802	1.289624568	1.259502589	1.289624568	1.515560205	1.384931513	1.61492156	1.222400387	1.21841108	1.339338061	1.366148194	1.311008073	1.158699608	1.596057397
RUFY2	3.377458593	2.443797502	2.499952937	2.326499789	2.694337025	2.81533532	2.008569766	2.299403281	2.41015583	2.974375377	2.340871723	2.035301579	2.29529541	2.249046901	2.299274971	2.222143536	2.45617137	2.163603275	2.427454073	2.97754	3.180908153	2.677776346	2.29529541	2.817125157	1.762609253	2.641935191	1.928708613
DNAI4	1.478096273	2.469197662	2.247866214	2.078265754	2.476802572	1.358921527	1.987047818	2.295403532	1.727668029	1.946011475	1.536000002	1.737369444	1.700273672	2.189405253	1.874238048	1.920430902	2.084246357	1.902180004	1.877307824	2.040185986	1.453812369	2.313985079	2.535906174	1.609436107	1.604658033	1.659593127	2.725223684
SUGT1P3	1.809933522	1.410684185	1.722013028	1.448250631	1.466648188	1.127848706	1.052455701	1.337833594	1.291337557	1.178471003	1.266146886	1.204366707	1.361480399	1.439019063	1.180259819	1.455621705	1.360371416	1.45662778	1.327302101	1.261732966	2.093724173	1.588345571	0.997419047	1.452522488	1.940941002	1.334502069	0.989617839
CFAP91	3.001984586	3.403395675	3.175777915	4.193045122	4.040812404	3.203950764	3.340145222	2.759542994	3.382693823	3.1033432	3.172964187	3.309098319	3.390810783	2.914901891	3.144193278	2.923389199	3.552615951	3.830315149	2.994323541	4.343437292	3.715361545	2.899520384	3.194777646	2.746520739	3.278969284	2.767817229	3.642295297
SLC33A1	4.757220136	5.422481274	4.975757629	4.483944551	5.330341293	4.903539962	4.455636529	4.872768218	4.736557628	4.968529732	4.948134049	4.833200992	4.359524809	4.687064616	4.632592793	4.342125289	4.091777498	4.026369582	4.190694809	4.747415435	4.629397733	5.371835016	4.284937281	3.815472112	4.191171769	4.770602386	4.322415317
CLDND1	7.24779066	6.852179289	6.908938363	5.911324536	7.508596602	6.611886845	6.648470327	6.17921159	6.884243402	7.138947013	6.616569551	5.265449386	5.815114393	6.312846304	6.444009906	6.564985812	6.24886435	7.200148274	7.631531111	7.298828665	6.581461356	7.099627473	6.949578052	6.166499231	6.584412615	6.249435875	6.919090685
OGDH	4.197104312	3.764523306	4.17118577	4.461432193	4.588713945	4.788096126	5.167065211	5.080189789	4.790211465	3.323188531	5.256555199	5.700549429	5.327857511	5.29213873	5.420911997	4.82027851	5.305143474	3.96539153	3.776265313	4.584811416	4.911538024	3.691377646	5.127655197	5.33664297	4.483944551	4.814974722	5.596388252
PHF21A	4.904813003	4.828441285	5.017572167	4.897659501	5.362819375	5.10841888	4.695805958	5.02805054	5.001460695	5.234168888	4.775602898	4.434424907	4.818684705	4.166164995	4.098780486	4.813868141	4.3358864	4.992582679	4.992279316	5.126794297	4.905721841	5.176452635	3.671562592	4.102466435	4.068172792	4.932109448	4.292021076
GDAP2	3.525933387	4.500403595	3.583664719	2.692013511	3.808438376	4.182744896	3.074014068	3.145358642	3.241305547	4.299998659	2.577698951	2.590610506	3.357601309	2.69825045	2.616014271	2.906758176	2.854605732	3.281368248	2.935704428	3.605856186	2.374981517	3.820567885	2.713649876	2.481635268	2.805415208	2.894847903	2.330258588
MCPH1	2.098088207	2.135177282	2.110172591	1.24631208	2.832633285	1.769579186	1.952693496	2.254651889	2.169031202	2.904624481	2.446598396	1.315063421	1.882285137	1.725147355	1.44838877	1.866556624	1.720291101	2.865684545	2.425249416	2.129487805	1.730697323	2.121752834	1.975713426	1.542629628	1.916515164	2.203383008	1.395646125
WFDC8	3.459002364	1.982694175	2.443673465	3.378785403	2.618464362	2.738909065	3.359660164	3.989541086	3.384437023	2.285179473	3.688048599	4.10961987	3.902962339	3.829826228	3.924718711	3.850797307	3.930655976	1.944257221	2.827021299	2.892189369	3.517361635	2.907581027	4.117454781	3.707010809	3.887563437	3.573833754	4.263964486
ZMYND11	2.516994035	2.625389866	3.029100648	3.148206592	2.638565654	2.482610429	2.306691185	2.524658112	2.536688682	2.21334353	2.623711418	2.965545066	2.819703921	2.451340817	2.879276883	2.693322455	2.378697977	2.648570206	2.504746882	2.625471683	2.601748876	3.124560388	2.819536848	2.653544446	2.893736806	2.743675881	2.258881896
ZNF446	6.031007283	5.128942567	4.728947689	5.72719235	5.3607386	5.531971146	6.234992192	6.598291176	6.051196355	3.984704276	6.589333722	6.65910355	6.680743032	6.346389811	6.698441311	6.790843893	6.315932559	4.845012016	5.242824869	5.088934759	6.845875021	4.884917962	6.171733267	6.51153307	6.371562395	6.367262209	6.28365196
TWIST2	4.362274382	4.898364496	2.592439865	4.373281342	4.040106548	3.76189333	4.707897066	4.430263845	4.261983991	4.790949828	4.255455865	4.715891749	4.347015664	4.362603306	4.159153363	4.367417472	4.496764775	2.608792277	2.842797648	2.846198048	3.559785014	4.254457482	3.377927878	3.782916809	3.405556823	4.404921344	2.908526566
FAM53B	5.035244187	4.384730869	5.057936661	4.616901208	4.846793527	4.886856134	4.410465995	4.255268706	4.354207124	4.956207034	4.404002874	4.814411588	4.584926379	4.223538722	4.757930613	4.358561147	4.56601665	4.8376366	4.847563153	4.846919362	4.497371803	4.647096234	4.574961806	4.880482931	4.913369491	4.659136278	5.322832277
GOLGA7	6.589782354	6.697739342	7.079233483	5.490952423	7.054309978	6.504515105	6.577878965	6.318667443	6.414152909	7.20714201	6.138698731	5.525410534	6.180202191	6.279144348	6.313385845	6.239749084	6.033375143	6.947112086	6.857211508	6.759911779	5.712037746	7.415951963	6.918564977	5.663802124	5.707402043	6.73238902	5.782132397
SH3KBP1	5.355816915	5.308562442	6.819550285	4.618575963	6.705134051	4.898282435	4.941660864	4.548096031	4.511973845	5.858941251	4.471657805	4.043115301	4.947350793	5.204688228	4.424171903	5.210906904	5.224380513	5.873113929	6.494850682	6.147615573	4.411093469	6.153322485	5.33039132	4.730604217	4.487710947	5.005253845	4.35506282
MBLAC1	5.275140997	3.584359863	4.68359496	5.717149029	4.90521577	4.890479544	5.355390801	5.508884862	5.199687624	3.677225689	5.405358734	5.976783008	5.364525929	5.417465272	5.882977237	4.98402759	5.471877408	4.798448114	4.742485057	4.926873346	5.502082356	5.281259199	5.653834639	5.309878946	6.099941552	5.265070283	5.792775407
ZMYM3	4.734824898	4.850221339	5.01866832	4.87137029	4.317161818	4.926930969	4.525325854	4.89586821	4.798753326	4.206974987	4.867092648	5.067267306	4.703765674	5.290962823	5.321562932	4.920206251	4.938402464	4.778317126	4.485370781	4.523513063	4.907511265	4.811230656	5.542070548	5.776118944	5.622256881	4.807209186	5.485144344
CD300LB	4.52833565	4.075732348	4.440215245	5.907247181	4.184544602	4.467341389	4.414494497	4.690230023	4.501008852	3.959748464	4.877902183	4.628971322	4.644865424	4.504638579	4.963666107	4.507951342	4.715567254	4.449920029	4.21830452	4.246994345	4.480362415	4.577177036	4.670562336	4.569425151	5.245702392	4.086027639	5.164104849
C3orf33	2.773264987	3.213956725	2.502589498	3.307515502	2.758518689	3.118827118	2.821034944	3.003748114	2.989511337	3.219976743	2.565213514	2.741618225	2.901038443	2.875259236	2.885292812	2.931219695	2.637503651	3.094501115	3.099491432	2.736517196	3.39856767	2.80296642	3.43093057	3.639546585	3.83095189	2.925272666	3.565348827
DMAC2L	2.719730602	4.34392188	3.74831368	3.279188403	3.442853419	3.878538761	3.357291821	3.165242867	3.040171411	4.204857534	3.210015704	3.096372174	3.188309052	3.561782776	3.307015999	3.436370883	3.529811154	4.100794989	3.962779605	3.650638533	3.759267402	4.606624241	3.830440287	3.625648609	2.832006278	3.252370415	3.342004104
FAM126B	2.730106369	2.96898418	3.477671513	2.646952032	3.942718261	2.822051168	2.773358813	2.397155004	2.454675196	3.961564211	2.494150414	1.838980076	2.944551871	2.557734773	2.548884986	2.4296797	2.300641663	3.85858252	3.272822756	3.299514208	2.739544773	3.587834605	3.055015391	2.273435925	1.321714975	2.183145643	2.116245665
SNX32	3.72012912	2.443797502	3.249047591	4.044445202	3.300700509	3.632485824	3.981522098	3.874918009	3.894587559	2.964332173	4.27365065	4.743173726	4.34820584	4.091932335	4.226413128	3.897230134	3.625324614	2.845134712	2.78348443	3.741639257	4.532264019	2.47262355	3.769635136	4.29618414	4.000635011	3.797860214	3.994245061
LOC554206	2.575462246	1.846072618	1.984676313	1.887917636	1.862492355	2.725643582	2.34789275	2.639624552	2.49260347	2.450827338	2.357090102	2.725517975	2.695935059	2.716433892	2.768202631	2.42918609	2.800412998	2.036769413	2.049371368	2.679958648	2.413981397	2.739254623	2.864654363	2.697821573	2.61492889	2.814512482	2.36418922
C11orf53	5.02805054	4.207561706	5.198998577	5.342631408	4.980511114	4.737677361	5.361996883	5.544595226	5.345248937	4.266113664	5.672180125	5.778646847	5.665923666	5.609215108	6.035556096	5.29213873	5.783962844	4.000635011	4.500880471	4.438528342	5.641618934	4.941057506	5.845753037	5.069395831	5.358516744	5.248695734	5.690694345
PLEKHS1	2.222617256	2.194629237	2.515397478	2.566586049	1.802311995	2.148989141	2.378611233	1.645718561	2.154523753	1.590650467	1.890473257	2.205742087	2.368379124	1.964819059	1.903011452	1.923826903	2.114188194	1.664299337	2.585983794	2.397155004	1.981550093	2.026603777	1.173043631	2.676063267	1.781347223	1.927034477	2.010731453
TRMT44	5.206084299	4.903918858	4.418271283	6.042189251	5.223297821	5.509910014	4.968645736	5.615284579	5.076148532	4.709643859	5.316887155	5.760002925	5.43969318	5.180856462	5.29658612	5.21345226	5.509661951	4.000635011	4.135138666	4.01830688	5.200684192	5.002294285	5.189669947	5.411760994	5.519106566	5.13308619	5.131580288
MANEA	3.56649648	3.62766562	4.43261184	4.666994451	4.185364262	4.138899579	4.299918489	4.572551795	4.58737725	4.6877352	4.371441003	4.318916226	4.113330499	4.200814378	4.044777384	4.157799482	4.244647741	2.833951149	3.822389782	4.099480957	3.294076813	5.525957444	4.518253867	3.332671867	2.940483664	4.327934403	2.544858697
LOC107986876	3.537547653	3.618603005	3.364075854	3.621592956	3.076791139	3.643019029	3.017158002	3.334015734	3.061795191	3.094574292	3.843732269	3.651380937	3.694946053	3.266871376	3.33442049	3.201124025	3.307703341	3.280966554	2.610970892	3.282491333	3.404972181	3.370040719	3.278969284	4.28390254	2.496379024	3.162563992	3.945319684
C5orf46	4.604502141	3.264987653	3.152086722	6.479143704	4.252962691	4.165724776	4.31566788	4.391903979	4.586413909	3.046248122	4.135477407	4.60354369	4.644865424	4.62304595	4.663083448	4.545369175	4.744552249	5.090677869	4.285791512	5.447599438	5.593565277	3.579685421	4.507839987	4.303220846	5.091380341	4.294006332	5.656097367
IZUMO1	2.261514102	1.652245781	2.380546529	1.839251191	2.516574381	2.246355929	2.777495712	2.778379481	2.244476744	1.865504439	2.802679432	3.161274546	2.438047527	2.655231962	2.744539839	2.812948917	2.181892717	2.117522109	2.275928053	2.243035988	2.02375645	1.800208804	2.238306994	2.022463347	1.639197014	2.674964738	2.851472635
SH3YL1	3.090373891	2.716641175	2.714435895	3.23160857	2.502745362	3.119095497	2.711177895	3.096563287	2.55375021	2.285179473	3.124756927	2.929991011	3.177605298	2.639795887	2.777870556	2.527797186	2.593367922	2.858220138	2.399145401	3.132988632	2.959187447	2.832281814	2.649407087	2.081439866	2.630251826	2.86197056	2.692445017
PTPRO	2.226364484	2.38683763	2.591908716	2.903982755	1.896524552	2.109818383	1.875435126	2.029803134	2.063182064	2.19137587	1.923650901	2.222245286	2.066901641	2.020117631	2.058835272	1.872964193	1.820951084	2.788568809	2.268307919	2.054788709	2.185477872	2.645652627	2.401092128	1.891028504	2.806954111	2.189788953	1.721785163
GRIK1-AS1	3.755963103	3.248952215	3.133439775	3.882632743	3.343396068	3.583965767	4.030788814	4.364763807	4.164709814	2.339179665	4.322225436	4.498647074	4.562841534	4.322225436	4.760583875	4.136756888	4.569374696	2.826528283	3.504376145	3.06461174	4.632341992	3.272177518	3.874747601	4.280014162	3.733226627	4.172691122	4.2136314
ICA1L	3.789432304	4.244528621	4.334195646	3.063093417	4.200814378	4.048566813	3.467411351	3.166304937	3.550294454	4.334026734	3.241186635	3.244756443	3.38769528	3.145861229	3.231519456	3.008098008	3.602494664	2.97754	3.156587807	3.583349971	3.443651551	2.854377214	3.907093242	3.826916246	3.108854401	3.370788577	3.01843337
TMLHE	3.85807588	3.308532096	3.111053355	4.463432614	3.223599844	3.130470687	3.058379896	3.53473115	3.206529248	3.117331831	3.252263064	3.274652283	3.391861625	3.437070548	3.412815738	3.274366018	3.345295787	3.183168894	3.359842391	3.130984052	3.693704328	3.544157485	4.058170013	3.127528037	4.107643374	3.439104487	3.798666067
MEI1	3.411036687	2.362612423	3.441146984	3.221600699	3.520848832	3.74850641	3.525640572	3.068371984	3.345295787	2.822922222	3.836092224	4.329463171	3.99254629	3.455971074	3.754491822	3.190457054	3.744567612	3.567270636	3.276762842	3.260309455	3.690537463	3.413532058	3.641354995	3.564745224	4.183853357	3.489560582	3.564151516
ZCCHC13	3.705611461	3.565542551	3.594009849	5.473821367	3.692876693	3.456741663	3.742036251	3.780964891	3.846737526	3.484197817	4.028441098	4.226192212	4.237995614	4.033761886	4.103276118	4.099807045	3.872130259	3.305522635	3.569505573	3.33865333	4.36583971	3.332205701	3.931875208	4.656620342	4.192395866	3.844062305	4.44656034
KCNS2	3.494868155	2.586363784	2.762446016	3.088209549	2.683272473	2.521264609	2.878940659	2.536489351	2.379405937	2.27322167	2.570495488	3.148676728	3.139260226	2.830951573	2.977903807	2.890013442	2.647528821	2.59432727	2.36675236	2.469092027	2.942873924	2.274120471	3.309198065	3.689316344	2.792047834	2.632182166	2.786886387
ARHGEF10	4.096249598	3.699640374	3.649203833	5.277979831	3.887440998	3.745288169	4.080895881	3.862318917	4.234409923	4.382470707	4.214475544	4.508015432	4.367014909	3.883399493	3.544808359	4.306337257	4.202518278	3.224370664	3.482428416	3.914905151	4.035485264	3.896262288	4.55733589	4.833968108	4.994151045	4.345997032	4.704242528
VPS50	1.702944208	1.452376771	1.465393753	2.957997114	1.241871987	2.000350272	1.595579646	1.602654535	1.422643415	2.156086843	1.14890094	1.380152188	1.38618365	1.206906615	1.09144176	1.572703716	1.20284133	1.661816582	1.449596673	1.558218814	1.374577848	2.000632478	1.573786124	1.669174893	1.348979847	1.883640713	1.096949724
LINC01869	5.545035931	4.630599176	4.776254332	5.927684388	5.189669947	5.418015496	5.818451895	5.306141158	5.354244668	4.109115115	5.849591791	6.578099964	6.107813706	5.802304769	6.125902682	5.315181603	5.635389612	4.756348515	4.777239138	4.965289439	6.075191389	4.581730051	5.319046407	6.071077963	6.462076647	5.374976665	6.427866868
LINC02712	3.854026102	4.267726383	5.239449741	6.617926256	3.612955799	5.156295362	3.350997169	3.699724466	3.459903461	5.337595346	3.454608403	3.665830639	3.939525081	3.475699829	3.555098156	3.702488215	3.603101652	5.065259083	3.675919492	3.430266738	3.882997854	5.161729048	3.891879427	3.830026406	3.449565588	3.775136484	3.555002534
BAALC-AS2	4.797068455	3.532465216	4.662952482	5.517549616	4.594199859	4.760692851	4.660436593	5.014009251	4.681415144	4.625988048	5.12048505	5.648055116	5.4809038	5.113240476	5.486085047	5.232976473	4.974754564	3.749385133	4.122604016	3.87782238	5.180162381	4.321988243	4.954015644	5.432906597	5.240687322	4.80449194	5.411193034
CREBRF	6.159905017	5.738232631	6.501291076	4.841090119	6.213959384	6.256024808	5.664902121	5.508630818	5.661178697	6.552911084	5.353776063	5.46012666	5.29927508	5.0476033	5.140924519	5.244715663	5.299602374	5.813588008	5.461935218	6.065485397	5.512866433	5.290340149	4.938021393	5.129375697	4.248876783	5.619275012	5.615421164
C1QTNF9	2.28572908	2.107055882	2.607134818	2.466345897	1.695504701	2.245710155	2.089646803	1.673645131	1.574324338	2.170941695	1.863839003	1.719020475	1.62217912	1.661501076	1.731905122	1.828432402	2.251473614	2.147781437	1.99458206	1.862061311	2.135827211	2.449592328	2.584714362	1.206906615	1.407285935	1.755716144	2.306386289
KATNAL2	3.666004837	2.970530941	3.171481239	3.804450681	3.284006639	3.576134182	3.81857851	3.890848694	3.151320458	4.115939108	3.449020987	4.526216679	3.928676258	3.737548693	4.109027393	3.793204799	3.889822559	3.696119996	3.381601404	4.079866345	3.841829289	4.273351404	3.538079132	3.302223736	3.301614611	3.846353994	3.129713528
CTNNA3	1.736221277	1.877893058	2.00948369	2.160602138	1.858586457	2.033477429	1.841188664	2.029925178	2.013427149	2.842366938	1.506778064	2.273328782	2.321471006	2.173250129	1.961463893	2.014642372	1.775281718	2.116428506	1.840906467	2.761583957	2.58609916	1.999761716	1.440145096	2.052377428	1.364843642	1.897446593	1.49805279
PTGR3	5.217374283	5.823111921	4.643727054	4.044445202	5.440734902	5.073184539	4.766220471	5.121255699	4.733920244	4.892607656	4.69651656	4.624770353	5.090502581	4.792173376	4.698049695	4.839433121	4.673608945	5.503830102	4.567828721	5.447599438	4.235904434	6.033004491	4.884125954	4.261884957	4.827869257	5.311612664	4.567133766
ITGAL	2.980621053	3.43121668	4.334840139	3.114726439	3.308733886	3.76492274	3.445781327	3.661969089	3.597839185	3.121449393	3.39177016	3.574853872	3.477671513	3.092948423	3.655485824	3.307015999	3.365030619	4.615386239	3.883169865	4.679314706	3.503459383	3.834933601	3.481190187	2.939186468	2.344517983	3.737709792	4.406596446
COCH	2.972196929	2.107777576	2.813206389	1.747462153	2.982462163	2.66519125	2.857855763	2.923389199	4.912000506	2.331209498	3.061380534	3.066848902	2.695935059	3.057700051	3.053516855	2.883929167	2.579808989	2.045863386	2.672560294	2.570017683	3.180908153	2.629024786	2.668958413	2.834830874	2.210799119	3.088396408	2.530500377
C1orf210	1.516458911	1.817879035	1.51460808	2.310576178	2.037247634	2.027669843	1.958924419	2.294817032	2.069276997	1.670005412	1.795736137	2.188615405	2.109542378	2.147781437	1.721785163	1.951814725	2.153533602	2.112778208	1.707037918	1.783838277	1.90643112	1.832920675	2.143525106	2.098352533	1.92801004	1.722013028	2.176044614
ZNF638	4.853299394	5.336885781	5.295903274	6.142642619	5.333288213	5.111509516	5.383844723	5.611900598	5.674251264	5.165961186	5.607934916	5.882087469	6.017997227	5.406451047	5.254235772	5.232763652	5.44044947	4.769561903	4.631447569	5.020642597	5.462873231	4.422805436	5.087515339	4.611429203	5.230551453	5.512233845	3.96719325
TRIM73	1.863658241	2.761156672	1.965636479	3.016176414	2.800105692	1.707814717	2.177095742	2.406809689	2.00601016	2.334945409	2.090597247	2.209039508	1.838980076	1.98397427	1.600797854	2.431958536	1.940317706	2.129668888	3.463350646	2.957510229	2.007331122	1.814950209	1.56238862	1.861860297	1.702323824	2.458687073	2.037349809
HP1BP3	3.900062725	5.07581158	5.159008307	3.111465722	4.351375352	4.614207498	2.545934849	2.950747594	3.7050275	3.895528597	3.388341132	2.764012987	3.074571084	3.102018661	2.553460692	2.775255729	3.237568166	4.387218097	3.884907121	3.590030015	2.781459441	4.010423158	3.458611129	2.606552165	3.658681213	3.424246195	4.134460735
CERS3	2.261514102	2.407074893	2.553931403	2.000693434	2.140450327	2.418208785	2.269483308	2.293536277	2.243438063	1.995967487	2.193269869	2.335575251	2.079499376	2.081124994	2.060102038	2.380916588	2.246179964	2.118560728	2.202745405	2.338431474	2.561361905	2.110440149	2.256031536	2.395520076	2.918563259	2.295750359	2.557414636
PCNX2	3.472283647	4.688713308	3.745211262	4.066458056	4.141297922	4.008634416	4.123583506	4.097384298	4.665391859	4.306719718	3.610657691	3.947353506	3.517672857	4.143723521	3.737055992	4.072349298	3.634460831	5.232976473	4.858917664	4.816885968	3.942718261	4.424627629	4.745729189	4.221856544	5.033464569	4.399762112	3.857080181
DNAJC5B	2.591187835	2.194629237	1.92347492	2.590411496	2.225061239	2.085852094	2.077049091	2.281756035	2.301492859	2.042065178	2.077511813	2.443952307	2.581020094	2.018157817	2.471916024	2.019504638	2.504177483	2.468155532	2.285021706	1.960435684	2.299197857	2.167359674	2.251338373	2.395520076	1.892890944	1.907293756	2.080485029
GPSM1	5.307625424	3.99202371	4.914403767	6.269125595	4.69050507	4.931418242	5.123162372	4.771842643	4.853212546	4.34938025	5.218648014	5.588885841	5.655007124	5.151760935	5.435462623	4.907511265	5.099582988	4.759031636	4.246600585	4.470632136	5.738713599	4.513998831	4.534263161	4.46646447	5.383748809	4.726293663	4.937771631
FRYL	5.315629649	6.435447082	6.476103686	3.950711286	6.245132464	5.63758305	5.11528071	5.003538729	5.366711151	6.64412353	4.992178511	4.249000808	4.763904843	4.642404053	4.470632136	4.759855562	4.993779642	5.761088745	5.930606024	5.332480672	4.071389838	6.188351144	5.074727161	4.597721333	4.514664655	5.325506234	5.137705576
KLHL29	4.951787852	3.816617029	4.376430907	5.929472322	4.534598294	5.176326224	5.180856462	5.829983857	5.389533078	4.390975427	5.625843541	5.295714905	5.23984419	4.941311119	5.670062447	5.723932123	5.097301947	4.691238132	4.451837701	5.173627535	4.712610222	4.478874326	4.942895263	4.988921285	5.861513574	5.501724878	5.014586277
CKAP2	1.404955371	1.63452583	1.433736946	1.882373294	1.799669133	1.58253438	1.566709873	2.19137587	2.004369409	1.424016595	2.160894475	1.753431442	1.679713563	1.902456517	1.697717446	1.833839875	1.863426021	1.502378632	1.615605067	1.542342101	1.533291359	1.207773341	1.784633311	2.887496753	1.825975713	1.643239593	1.850894951
MORN1	4.130825189	3.391078717	4.054962344	4.109944987	4.186331292	4.300284587	4.157586491	4.096760391	4.332438546	3.364075854	4.27693705	4.393352993	4.450015194	4.096347172	4.575692678	4.009563807	4.063204407	3.977142642	3.264773916	4.207927024	4.697928848	3.171579434	4.34928506	3.925354185	4.85002173	4.018806257	4.387405681
CENPL	2.462739452	2.098088207	3.238440071	1.973238436	2.267260809	2.547960606	1.865294667	2.155344534	2.024307233	2.565308101	2.184737384	1.77099501	2.030225678	1.888898543	1.835932214	1.685251957	2.276436851	2.458687073	2.562040544	2.55600783	2.686739794	2.946525614	2.035301579	1.996045749	1.569329455	2.164501836	1.922255641
ERAP2	1.911645348	2.073414082	1.277692857	1.872883459	1.447023511	1.329741158	1.470287182	1.67578262	1.720291101	1.413349275	1.597266741	1.21538979	1.432704462	1.590509817	1.637516805	1.491586164	1.479524359	1.725147355	1.411275179	1.47570177	1.490581352	1.446959728	1.896128873	2.257969502	2.150947378	1.376376427	1.199421812
SSH1	4.518851019	4.537444008	4.320942647	5.415992106	4.591526978	4.820983095	5.035331229	5.217254918	5.35046713	3.293989778	4.924360353	5.072136948	5.34236353	4.981045598	5.100645113	4.922429127	5.012808815	3.512784881	4.421255267	3.860488455	4.879968385	3.97146733	4.803766907	5.434333617	5.145756706	4.961420236	5.467794786
SART3	3.916043405	3.413235592	3.460648452	2.78348443	3.095247873	3.215969221	3.020613475	3.264687861	2.876567854	3.014474371	2.602104402	3.013688041	3.325330696	2.676877063	2.453899232	2.547600581	2.824093992	2.458409418	2.711888147	2.839683892	2.467362653	2.765541304	3.132988632	1.977851414	2.93960863	2.771454565	2.907402295
FANCM	2.870059083	3.20809458	3.092643173	2.957597066	2.457490025	3.313823639	2.829410607	2.75751183	3.095077203	3.384120303	2.475638105	2.59164587	2.846940738	2.231378747	2.531780364	2.640547454	2.629939991	2.2104922	2.711390189	2.546698086	2.741421959	3.944220592	2.704984328	2.040485552	3.204595565	3.414957005	1.80474813
TRMT2B	3.852538912	3.822997658	3.116065915	4.234600402	3.396283202	4.230477016	3.909382699	3.819453254	3.683570396	4.16017819	3.933826487	4.229626654	4.062067708	3.833693312	3.998918738	3.753678722	3.674741789	3.405159284	3.888248087	3.562716231	4.248876783	4.378508226	3.714271191	3.637902526	3.447784609	3.715816006	2.979067332
C9orf43	2.763137501	2.469707173	2.587952183	2.793727873	2.2687913	2.875346643	2.896915845	3.175662005	2.786583394	2.110502922	2.831082899	3.441422211	3.345865603	2.963821329	3.049424528	2.975921073	2.867600378	2.395041417	1.957453247	2.481451636	3.297464317	2.620610355	3.01406127	3.216500389	2.399145401	3.04903084	2.466345897
NOCT	2.482811064	2.443797502	2.119915126	2.318829496	2.287406515	2.826307283	3.07570156	3.744567612	4.369793087	4.696309141	3.906046311	2.840567377	2.869130686	2.18699279	2.818556933	2.727700887	2.703346637	2.213955805	2.277176018	2.212916664	2.17896466	2.79797449	2.344892103	2.243117029	1.959393359	2.625179196	2.754533369
HAVCR2	4.514853819	4.858613874	4.83553815	5.480791153	5.218828363	5.509661951	4.953169361	5.315629649	4.863844515	5.203695688	4.846352349	5.03135518	5.065737287	5.345826131	4.639482716	4.939253366	4.559803625	4.237886286	4.070804219	4.637474005	4.220623968	6.582713228	5.194954574	4.594542646	5.129662474	5.421145739	4.392813018
FLJ25758	3.340758953	2.792910593	2.956696486	4.407217917	3.558180953	2.874367287	3.522255525	4.148346305	3.885823634	2.190164671	3.801832033	4.475105638	3.659080557	3.964724454	4.280327031	4.138348158	4.149743923	2.807329336	3.235683168	3.498205927	4.000635011	3.043974593	3.772609912	4.103178778	4.710872202	3.912789723	4.35506282
TRIM4	5.013017612	5.529974148	5.497424195	4.178971703	5.190202805	6.039886443	4.486805659	4.616153349	4.823038879	5.326644708	4.577930171	4.551420835	4.443796162	4.207927024	4.696990803	4.47147176	4.211591842	4.579087769	4.606898535	4.796040828	3.523965578	5.177305074	3.935033693	4.03500844	4.204031813	4.627567513	4.37455208
FHIP2A	2.894736346	2.510758283	2.355404192	2.117817495	2.56393187	2.435697659	2.484570137	2.570892696	2.667913179	1.847274571	3.130758248	3.043353784	2.929692876	2.933605282	2.701353956	2.762876523	3.292695612	2.239074377	2.569122284	2.487119412	2.597062803	2.624312204	2.659004122	3.107686805	2.733045623	2.531947554	2.179353912
UHRF1BP1L	4.037364145	3.765878023	3.056341026	3.388144531	3.060475052	2.864828191	2.723427291	2.888270098	3.116690549	3.885115517	3.095077203	2.366097905	3.197257346	2.423435254	2.517460085	2.678376605	3.054331577	3.538255528	4.023550949	3.880923293	2.611947221	4.101274505	2.093724173	2.225234949	2.047960543	2.627995745	3.330358561
TTBK2	4.386510916	4.837554365	3.665417333	3.560061712	4.216896058	4.114663632	4.327032885	4.343013293	4.402918721	5.165411129	4.013090525	3.525543155	3.813417748	3.670179268	3.351505809	3.887665233	3.818148223	4.142850573	3.788576436	3.81849189	3.777933297	4.754292972	3.792552895	3.325586184	3.532592033	3.958247835	2.353745962
CYP19A1	1.335672169	1.808340092	1.471895204	2.806369493	1.428537311	1.482774852	1.46528677	1.594596521	1.558537259	1.496630523	1.814950209	1.313211235	1.482624257	1.588451827	1.517264733	1.243218614	1.727068334	1.633570982	1.517014672	1.480196782	1.930835131	2.298038814	1.541676817	1.934457726	1.720998682	1.761655717	1.31688516
WDR49	1.385838011	1.644935435	1.471433321	1.86566625	1.666097549	1.553428077	1.759393523	1.611150067	1.405118244	1.429220767	1.506778064	1.732220643	1.948366735	1.481463903	1.385838011	1.58059234	1.576042671	1.690850118	1.719115782	1.651500938	1.229412579	1.809495506	1.44838877	1.76655508	1.372252807	1.866952574	1.609436107
NPAS4	2.851472635	3.094689515	3.267837069	3.485427723	2.659408369	2.522799512	3.216058918	3.131405325	3.226457132	2.500350945	3.237474222	3.180689037	2.726639411	2.976472046	3.467210521	2.825495572	2.943078675	2.795255309	2.501045126	2.48062188	3.147828116	2.653544446	3.302177029	2.817311392	3.754386338	2.93486168	3.616140499
SVOPL	1.850801842	2.500350945	2.295562035	2.860938421	1.96291994	2.353412884	2.054618628	2.069005325	2.301870099	2.58955435	2.011425778	2.019398799	1.977768522	2.095181922	2.931431848	2.043328434	2.29529541	2.327668053	1.690536799	2.113928448	2.451073797	1.73725319	2.392795306	1.646370932	1.987827643	2.205825514	3.297178312
LHFPL3-AS1	2.123932733	1.987650441	1.688569971	2.970753757	2.06046567	1.71552724	1.796583926	2.059576011	1.930160263	1.622979309	2.015117434	2.309922232	2.094356621	2.196996469	2.063656761	1.951874798	1.969578864	1.745908925	1.762804515	1.783838277	2.021459825	1.917857482	1.898072259	1.934457726	2.600455048	2.041118482	2.455727833
HNMT	5.940385732	6.126451183	4.983616311	4.593236583	5.904028255	5.41108164	4.853701613	4.694470741	4.490644347	4.334026734	5.479622019	5.357557534	5.504839794	5.343078707	5.752093011	5.764498532	5.391781096	3.982333239	4.254565198	4.304027313	4.830956161	6.593658896	5.150366467	5.250271636	5.379723317	6.22521435	4.153271841
LIF-AS2	4.130825189	3.603309383	3.701871143	4.044445202	2.847645754	3.834096723	3.84764186	3.697781563	3.624726748	3.320272591	4.179327856	4.249069469	3.762453677	3.833901171	3.92763872	4.036082591	4.32132824	4.094474728	3.571829358	3.340758953	4.053710497	3.677328318	4.255455865	3.895918381	5.378610045	3.785381878	4.174789558
ITPKB	3.694888244	3.325035624	4.187500699	2.781099327	3.202676408	3.479488796	3.048861075	3.234638424	2.753172993	4.155310389	2.674183683	2.539893517	2.918170877	2.319237555	2.267095047	2.985105304	2.630251826	3.382777987	3.344274871	2.669052916	2.236081065	2.063560282	1.978455387	2.633273323	3.052969212	2.560173078	1.84739194
GABRA2	1.502681799	1.625679406	1.07900617	1.23527177	1.339496021	1.436854555	1.297211116	1.45662778	1.416426673	1.641375165	1.277692857	1.083623942	1.482323793	1.132144989	1.305019409	1.315063421	1.26680496	2.102243963	1.639659393	1.054497654	1.326713715	1.331472126	1.325009186	1.881175785	1.560658312	1.169624058	1.254789101
EIF4G3	2.180909031	3.135218103	2.193001343	1.633062736	2.674884025	2.418422952	1.99761585	1.991629013	1.990825675	2.153533602	1.69376448	1.546121154	1.993159976	1.631899889	1.453643144	1.864161436	1.63452583	2.10234487	2.839539563	1.898180395	1.668501285	2.324864946	2.173925535	1.234843394	1.717901511	1.955640581	1.55237146
SUPT6H	6.178757349	7.058646507	6.246076639	5.483766965	6.001829883	7.163519923	6.389006739	6.459242337	7.151004561	6.742865216	6.286092024	5.653162576	6.127055578	5.840918087	6.007351819	5.826253839	5.75400514	6.748832023	5.842060469	5.878770225	6.288863285	6.564577734	5.742593162	5.394716832	5.905875801	6.388648536	5.754851858
RNF170	3.469669409	4.170591804	4.095079949	4.359617415	3.365995474	3.87017148	3.133350625	3.75996549	3.452178928	3.215969221	3.61038996	3.451575312	3.745988005	3.305312486	3.933826487	3.20780934	3.832220595	4.373091219	3.562282909	2.885683191	3.573129685	3.035621392	4.167193023	3.953781011	3.876312941	3.759653293	2.937118543
PGLS	4.818047957	3.894587559	4.620385624	4.235295573	4.43337262	3.919688031	4.120951383	3.793133777	3.698136315	3.696039458	4.28726186	3.874369203	3.083354354	3.648197391	3.126545115	3.719926854	3.41377362	3.20012589	4.3984595	3.907666656	4.274026364	4.616264316	4.072942873	4.281951454	3.774294356	4.198684543	4.27846831
TRMT61A	5.517042017	4.466099667	4.761110727	5.703184868	4.982628985	5.499549964	5.36465345	5.448888588	5.472600457	4.492010088	5.176668746	5.536786936	5.511972651	5.56207765	5.21598943	5.208707672	5.361111333	4.753296992	4.708765468	5.240809277	5.799621049	4.384245345	5.05656906	5.752093011	4.848253137	5.369741583	5.472103032
RPS6KA5	1.305508022	1.629911362	1.927611243	2.91994233	1.213597225	1.635736742	1.208727342	1.43598368	1.503775119	1.301154845	1.217305424	1.64803199	1.21217427	1.034010319	1.222049041	1.535407886	1.552264767	2.091727314	1.406787914	1.963219512	1.673057162	1.204366707	1.331010961	1.305288758	1.380669137	1.316118847	2.007091485
NFS1	4.670739992	6.119978626	5.624729261	6.373910661	4.879836205	5.018011889	4.9217321	5.547619356	5.427126615	5.669000927	5.114271299	4.625988048	5.284348226	5.208707672	5.250886847	5.434699179	5.340805541	5.188819342	5.056149795	4.748034553	5.144563754	5.883867012	5.632868007	4.27278353	5.722418755	5.471987387	4.517054787
HDAC4	5.761088745	5.014121419	4.721473764	5.840754477	5.361609765	5.632577144	5.301112733	5.334298429	5.325506234	5.237201735	5.205975854	5.531466505	5.510891274	5.099085804	5.43799929	4.845283864	5.367003538	5.596792546	4.874651005	4.988722804	5.653834639	4.370634627	5.313559198	5.050226617	5.88354054	5.444610023	5.754975399
DYNC2LI1	2.876247709	1.884423543	2.113167702	1.732319873	1.951641443	1.898072259	1.496282114	1.48661219	1.326228893	1.850607829	1.234048574	1.173698288	1.462604016	1.532146	1.312552773	1.050561286	1.27027765	1.725147355	1.904375708	1.790659321	1.513145155	1.708824996	1.572646245	2.643954484	2.1147446	1.278596047	1.27637925
DOCK2	3.887967132	2.886247257	2.897612021	3.931066089	3.801726555	3.517672857	4.217306345	4.511867841	4.281679976	2.757125028	4.233456717	4.832791558	4.110971488	4.210552772	4.316266036	4.110971488	4.481317327	3.471993971	2.769713309	3.873950714	4.215943652	3.711255368	3.666004837	4.493994224	4.847515899	4.200208646	4.318826929
CANT1	5.927817541	5.963535378	5.072019868	5.4793708	5.706048294	5.721978741	5.952568447	5.903539819	5.878237004	5.785145165	5.49403332	6.422556071	5.826644453	5.862742153	5.851381684	5.756683307	5.597815946	4.933398674	5.550654833	5.530095672	6.390339207	5.584290201	6.103711781	6.568046854	5.552616277	5.927684388	4.883055501
STXBP4	1.626845944	2.068251641	1.394089057	1.580068963	1.782104119	1.127848706	1.692294636	1.804117395	1.586149855	2.446776248	1.364010864	1.663574856	1.507802722	1.427689176	1.728407889	1.504936042	1.853713113	1.811087373	1.853428797	1.628032908	1.737821415	1.477523322	2.114906381	2.190164671	1.951814725	1.51910643	1.96174317
LRRC18	1.796881235	1.684802448	2.515477532	2.356784116	1.925357877	2.146892095	2.03956703	2.026109399	2.014567133	1.496282114	2.044851925	1.812043525	2.008155948	1.999435175	2.451013323	2.415105041	2.585758159	1.358499335	1.746200897	1.980140895	1.678019158	2.153333532	2.397764584	2.313614436	3.080890732	1.975556393	1.846072618
SLCO4A1-AS1	4.326493205	3.87330455	3.666004837	5.26841112	3.851863227	3.997469352	4.338922468	4.323205566	4.021865062	3.620139461	4.40010151	4.636316845	4.306063999	4.135477407	4.361220258	4.221955972	4.306642864	3.866701767	3.524428442	3.790339017	4.212439733	3.723455484	4.688713308	3.439019232	4.941527327	4.281874236	5.058144412
DNAJA4	3.054410652	2.964123565	2.567686102	2.078265754	3.987584387	2.401258077	2.159859048	2.14981201	3.977229875	3.433494197	2.263908126	2.257581903	2.291208596	2.336460449	2.208583017	2.501663273	2.595877692	2.908526566	2.373961546	1.987650441	2.361615514	3.84630376	3.218576981	1.97751987	2.000852443	2.024463731	1.852773949
CYTH4	2.811154262	3.182221334	2.061997397	4.125293357	2.826307283	2.600653825	3.040904339	2.901590956	3.265332858	3.127423784	2.940571273	3.450257976	3.269703427	3.135033177	3.300332696	2.956306894	2.712616051	2.988069539	2.681209192	2.747051837	3.322545743	3.867396252	3.565244022	3.781256127	3.722978955	3.330832271	3.288886958
FARP2	4.266399692	4.38157513	4.645921703	5.192331242	3.997234791	4.366378779	4.309978935	4.858707881	5.075459947	4.470097976	4.538701703	5.083709491	4.609351481	4.580995758	4.987058569	4.720733643	4.727280291	4.234976152	4.209671992	3.861134098	4.737677361	4.216896058	4.688193384	4.071938623	3.989266208	4.594409605	4.761394404
COG3	3.93145722	5.221834038	4.560894652	4.019128154	5.058833633	4.745034832	3.22798703	3.332001021	3.486807792	4.541146086	3.323741023	2.37961666	3.26011408	3.264886657	2.45539795	3.169223404	3.073271562	3.605360554	4.026751744	4.335289718	2.836822641	4.346360123	3.335447395	3.327325129	2.855145891	3.368397789	3.352590527
DRAXIN	2.72919934	1.630336132	2.154875429	2.454675196	2.004664019	2.281579985	1.978324674	2.185589014	2.063656761	1.994184347	2.125320689	2.75034935	2.193616383	2.226289928	2.624612872	2.585877489	2.334269885	1.847586424	2.145504383	2.19509593	2.638565654	2.24777069	2.250840846	2.179535899	2.496379024	2.067705279	1.979509818
HELQ	3.424461694	4.766920561	4.217459816	1.633062736	4.003935397	3.758625981	3.215378581	3.16885521	3.570849697	4.998727192	2.915997556	2.811855763	3.267837069	3.127985966	3.185176314	3.039979861	2.957703499	4.185364262	3.871057605	3.323547137	2.89197937	4.555757131	3.155669572	2.304097562	3.282934896	3.492070097	3.28948609
STAP1	2.083426823	1.729609846	2.172544054	1.99703767	1.974345862	2.01205731	2.076962118	2.096434737	2.00743854	2.144692069	1.915015816	2.56393187	2.049780186	2.45344801	2.313000208	2.223408477	1.829895252	2.005441421	2.190475885	1.174995214	2.481101946	2.117240543	1.646068127	1.764836989	1.77451421	1.957622283	1.892714925
GIN1	2.768379556	2.511725102	2.569926832	1.661032273	1.993931493	2.291382056	2.228393677	1.286393469	1.987210725	2.40021037	1.837206324	1.531780009	1.602654535	1.829205331	1.745311951	2.074751083	1.963125885	1.708225318	2.39951883	2.811855763	1.611607454	2.490667259	1.646068127	1.786918106	1.957525106	1.973736116	1.513145155
GNB5	3.397986528	3.050958583	3.648197391	3.622459599	4.258021045	3.623425998	3.741430008	3.609779587	3.938522202	4.04498828	3.9469789	4.407581575	3.939438832	3.562078095	3.940762779	3.32336802	3.970018597	3.186560516	2.80723199	3.017591639	3.798666067	3.98674347	3.754386338	3.989848545	4.435232416	3.688511739	4.082298982
CDKN2AIPNL	2.369674021	2.397544002	2.535814795	3.636521565	2.215815519	1.819048608	2.071126891	2.788741501	2.376635182	3.21402654	2.445317612	2.741100899	2.201817846	2.39877923	3.002165744	2.298450805	2.527709243	2.832446259	2.423887158	1.844821001	2.893211317	2.429291137	2.334358558	2.548069798	2.193948958	2.577457418	3.228079829
ATP23	2.753272204	3.225523076	2.471838945	4.373281342	2.611841418	3.662349248	2.662809963	2.749596074	2.631402709	3.706392084	2.684932479	3.39045639	3.029860933	2.934052676	2.956262639	2.585877489	3.03710068	3.173162513	3.253561214	3.386760489	2.530023411	2.999970714	3.134547441	3.609023143	3.130857084	2.903488259	2.615038601
DENND4A	5.904028255	6.91761569	6.651752166	5.177868483	6.753342872	6.537059169	5.298125005	5.302232704	5.866714163	6.734208582	5.155685654	4.892991477	5.16067448	4.955993566	5.11816013	5.356988021	5.151857065	6.202069279	6.23212981	5.957542413	6.137580975	7.273583926	6.207211138	5.986036888	5.536035526	5.644631972	5.789935262
SIAE	1.225040453	1.296322062	1.022180463	1.499938407	1.073249814	1.212857161	1.424177232	1.612617577	1.216581412	1.862492355	1.544475697	1.555425405	1.507802722	1.439312263	1.549905695	1.358076468	1.396883889	0.891082127	1.080042095	1.234450787	1.137080006	1.21217427	1.229937655	1.617747844	1.531894224	1.191415185	1.631036687
GINS4	2.990230597	1.505423816	2.116817185	1.880726695	2.113071274	1.772933586	2.258641412	1.862911217	2.024307233	2.461087903	2.124490395	2.709880457	2.641090317	2.447706601	2.366097905	2.313904387	2.087869482	1.827069734	2.043865484	1.804673529	2.836822641	2.040944667	2.026981729	2.00965207	2.590513162	2.379122301	2.410438456
FCHSD2	2.372294139	2.859227654	4.247609428	2.245911868	4.066166498	2.891602872	2.592129771	2.692445017	2.868167167	4.140335968	2.545403422	2.735584514	2.77951199	2.577289536	2.400996488	2.627228319	2.340536663	2.317863537	2.655638229	2.821034944	1.88303726	4.056726289	2.220203196	1.753529084	2.024127783	2.723641394	2.598825229
BTG4	1.937217742	1.74486368	1.846026922	2.901400773	1.656825445	2.368105444	1.633787046	1.69582761	1.553099215	1.946011475	1.597266741	1.637516805	1.830141019	1.487284783	1.760146004	1.620929682	1.739138683	1.947106418	1.626218566	1.997123177	1.449821864	1.54929974	1.937526508	2.559050598	1.319534447	1.40765009	2.064259302
PPP2R5C	2.334358558	2.668696149	2.55375021	2.83612632	2.287286407	2.07188686	2.220670133	2.734968661	2.172672142	2.448790626	2.232574365	1.877032093	1.899278711	2.039849999	1.637516805	2.143934687	2.076401945	2.195483768	2.022061802	2.060102038	1.787885548	2.243681304	2.434959963	2.442823276	2.350067699	2.321871655	1.661501076
CALHM1	1.8453937	1.946011475	2.424751806	2.30800033	2.675255726	2.280973828	2.230470051	2.352705643	2.569122284	2.069839852	2.255544503	2.820150946	2.063087146	2.667658738	2.434111467	2.581419959	2.27519139	1.911241338	1.957622283	1.851077669	2.387120658	2.271668484	2.364100425	3.096762607	2.288905608	2.186533459	3.277548699
NT5C1B	1.305508022	1.900600878	1.117013165	1.439979819	1.354280526	1.260490741	1.544203418	1.582047681	1.504554855	1.524684421	1.279658775	1.653109206	1.791479501	1.24631208	1.874238048	1.597666936	1.813828466	1.319057693	1.413153843	1.547128485	1.639933497	1.58557844	1.798597121	2.278200807	2.133003759	1.568192905	1.16337949
PKD1L2	3.005433244	3.093120152	2.536489351	3.705795017	4.141297922	3.236808698	3.497133635	3.993434084	3.436868388	3.350596941	4.134888449	4.505341445	3.515489388	4.496570244	3.669322051	3.969919573	4.141899039	3.20012589	2.882762273	2.986440013	3.36819769	3.488147785	3.178531167	4.188267996	4.152324009	3.223892822	2.883883173
NR1H4	1.868829943	1.946011475	1.686141441	1.410325067	2.364901624	2.518000361	2.200655684	2.210697418	2.071052269	2.285179473	2.816487593	2.332371867	2.760317934	2.523119598	2.119475235	2.445886637	2.256031536	1.46895533	1.639472458	1.944979233	1.875349306	2.272092341	2.361782507	1.855390329	2.395897822	2.460614742	1.888128193
HACD1	9.207948662	6.85086525	7.367008193	10.38259384	8.105143405	8.58430341	8.004084285	8.36708767	7.972247541	6.824490107	8.480499052	9.096649601	8.728569078	8.393267321	8.645898339	8.422229769	8.489485119	7.193617073	7.093912317	7.777125239	9.495804254	6.963372206	8.635351526	9.687530817	9.576034709	8.219685229	9.580354207
PDE1C	3.298067463	3.266059656	3.25420471	3.75683298	3.596169157	3.582725742	3.282741946	3.388514992	3.129793406	2.875259236	3.348641919	3.871351463	3.42701957	3.377372168	3.492685743	3.197178382	3.466097554	2.878940659	2.98344329	3.05562507	3.757348965	3.208983525	3.108478247	3.220311878	2.646120427	3.523026982	2.769005682
TP73	6.566109944	5.521680791	5.859753685	7.541078435	5.784037445	5.967749046	6.409852799	6.459061238	6.265208279	5.160550086	6.688605168	7.320757682	6.948506512	6.644824114	7.062829964	6.40180237	6.570635271	5.090677869	5.468712506	5.796919363	7.324403605	5.563481522	6.854141163	7.234176789	6.708424925	6.283284838	7.295452652
NEK11	2.738698113	2.749829839	2.751490781	2.809101869	2.274502896	2.781951889	2.909616762	3.020162038	2.520442298	2.342116151	2.50294511	3.149586308	2.423137062	3.095740914	2.750264143	2.760107097	2.77620847	2.796278665	2.385984978	3.246150004	2.36625336	3.275052218	2.834997891	3.451875258	3.287483545	2.476631602	2.754533369
LINC00656	2.870497816	2.991340688	3.396441444	4.706236378	3.161190409	3.803292525	3.373738786	3.296932376	3.326959126	2.713756914	3.479703812	3.95512681	3.029982213	3.723051879	3.290190541	2.999217549	3.352305964	3.567270636	3.034186778	3.099491432	3.803200962	2.54427999	3.468734616	3.931338476	2.884355172	2.951253891	3.807223306
TRAM2	6.001377579	6.192267241	5.753770685	6.454614145	6.042024926	6.001946747	6.485004247	5.936784518	6.43411765	6.265377292	6.054205002	6.233083811	6.242929421	5.912014742	5.891357862	5.605839871	5.775560396	6.521962849	6.153246225	6.609373239	6.676226703	6.495435364	5.570955801	5.518876065	5.705628572	6.236484986	6.822379427
PADI2	2.012555632	2.081124994	2.129883785	2.296139691	2.079056348	2.30110909	2.160505307	2.208583017	1.900785482	1.557435412	2.490978305	1.998334459	2.110565695	2.068494841	2.195179396	1.888216231	2.235614137	2.043141515	2.183387731	2.187204286	2.535615964	1.940941002	2.042965365	2.180185128	2.536108478	2.094274153	2.025671029
CST9	4.725740075	3.199488348	3.760415152	5.256651647	4.321569218	4.40410918	4.637474005	5.173846352	4.766171305	3.962400977	5.093265955	5.27425291	5.246137827	4.829151023	4.695647849	4.689406861	4.599018985	3.990318196	4.270481289	4.42679988	4.613399858	3.857989644	4.59400596	5.037798176	4.538127267	4.580118316	5.266867201
VPS29	5.597076827	5.072019868	4.688882905	6.40133196	5.479822107	5.330232594	5.10879339	5.18566891	5.241344211	5.096292075	5.22195764	5.463828483	5.483374678	5.447039387	5.065050808	5.23708566	5.314925059	5.483374678	4.703675476	4.979615979	5.818791663	4.769469794	5.102414994	5.413327825	6.315419474	5.07816672	5.994716502
ACTR2	8.114231987	8.461144997	8.446225507	7.106450691	8.403232564	8.299338762	8.114231987	7.967965927	8.086438184	8.391058427	7.588345146	7.505486936	7.820545127	7.494869981	7.451822462	7.41234408	7.324211709	8.234992174	7.932774548	8.219685229	7.248806167	8.797114536	8.099637061	7.683197034	7.640126598	8.144400199	7.647491323
AZIN2	4.995268407	4.720828297	3.814464455	4.105836489	4.378992768	4.967460362	4.631222548	4.977281712	4.25488227	3.358965949	4.415084392	4.332591483	4.544729392	4.152107813	4.479944774	4.490003826	4.528829711	5.035891959	4.168341651	4.570182554	5.069813419	3.371458134	4.534263161	4.520764382	5.673768881	4.654971117	4.986630242
[truncated: 19,651 more rows]
