# Supplementary material for: Identification of optimal feature genes in patients with thyroid associated ophthalmopathy and their relationship with immune infiltration: a bioinformatics analysis
Source: Front Endocrinol (Lausanne). 2023 Oct 13;14:1203120. doi: 10.3389/fendo.2023.1203120 (PMC10611488; doi:10.3389/fendo.2023.1203120)
Supplement: Supplementary file 6 [file DataSheet_6.zip › 6.ssGSEA/ssgseaOut.txt]

id	GSM1407218	GSM1407219	GSM1407220	GSM1407221	GSM1407222	GSM1407223	GSM1407224	GSM1407225	GSM1407226	GSM1407227	GSM1407228	GSM1407229	GSM1407230	GSM1407231	GSM1407232	GSM1407234	GSM1407239	GSM1407241	GSM1407242	GSM1407244	GSM1407245	GSM1407246	GSM1407182	GSM1407183	GSM1407184	GSM1407185	GSM1407186	GSM1407187	GSM1407188	GSM1407189	GSM1407190	GSM1407191	GSM1407192	GSM1407193	GSM1407194	GSM1407197	GSM1407198	GSM1407201	GSM1407205	GSM1407207	GSM1407208	GSM1407209	GSM1407210	GSM1407211	GSM1407212	GSM1407213	GSM1407214	GSM1407215	GSM1407216
TNFA_SIGNALING_VIA_NFKB	0.527574692170744	0.551812028849621	0.606162473213937	0.634173555982529	0.727123855933237	0.570483243138142	0.522888840094346	0.483729351441501	0.542551633981263	0.525918048765035	0.535949536354552	0.537270099158748	0.573868156720728	0.544570385059822	0.522318143426843	0.555455283534638	0.583380397226584	0.521383014021066	0.509815000493525	0.546776738330685	0.542592953846384	0.520276086447504	0.532786738683088	0.535677022134478	0.665523960941704	0.538417550779965	0.576824262138224	0.626605477474512	0.72316722020626	0.681218619851155	0.793523965774343	0.743113247053358	0.692083963371901	0.561559341246998	0.629576915763417	0.493029543268686	0.489780784861137	0.567715472420912	0.534093296834272	0.66856375754927	0.641429699431887	0.618821819057209	0.534732688588059	0.547605978589248	0.554292875654554	0.489806719826434	0.537315308218946	0.548316796747318	0.549734736974229
HYPOXIA	0.686324303475356	0.700842202892747	0.746185557303539	0.750898746766689	0.793961384861971	0.70870848353801	0.673350053368346	0.643102935215934	0.690707321835065	0.680427016164289	0.651106683742261	0.668204526146456	0.708765456605274	0.644777018185709	0.617460985988695	0.705066673016779	0.708877784138455	0.635880273253967	0.617622710783582	0.666755048705868	0.648398233891952	0.615512650979102	0.675678733925466	0.708239903451551	0.725172471119588	0.628052466136088	0.725055072368548	0.692055746251039	0.734934722318001	0.739570076370461	0.765421360048804	0.777491349965805	0.723395241802237	0.639304051834424	0.696996744763165	0.623761591152352	0.614859118104659	0.691980061964122	0.651563831724441	0.71197153568393	0.699492064409137	0.68714641133259	0.633842697351657	0.705352959398606	0.681231675570391	0.635597911838073	0.624764917605539	0.691917638527493	0.613548518476534
CHOLESTEROL_HOMEOSTASIS	0.721393258590453	0.724894343848343	0.725710745507551	0.7673497997888	0.757514973878685	0.744158433225177	0.73323476902165	0.704647891641877	0.731366238644629	0.744901599336902	0.71187799373835	0.721331153483767	0.717116236179938	0.679088413151626	0.657985163509811	0.713306973744927	0.70623262472765	0.735727473176385	0.681061728808796	0.730863361745781	0.697739935733106	0.716608162549702	0.690378051404093	0.720273553111354	0.716645855031256	0.668607792605665	0.6959113883397	0.718680140755223	0.749908408510775	0.741352001109495	0.817189315922149	0.77516281968026	0.751423912133132	0.705035024118192	0.710853136513805	0.706765901533479	0.687679520101125	0.747297693670024	0.719113786827627	0.641064759010978	0.637861629595955	0.635001812616442	0.620417799429671	0.723320602934272	0.722331010417926	0.707125215584193	0.710846794820896	0.717958352178074	0.620416910527861
MITOTIC_SPINDLE	0.488441804507486	0.45820684256087	0.514645538544057	0.465111744375664	0.508412950197852	0.503954179800135	0.502922515583305	0.400699631709207	0.476255594626675	0.46696714242944	0.401585947949953	0.43399604941677	0.497944415769482	0.426509035198377	0.394121817540083	0.492271765569638	0.503635206677017	0.417056167134474	0.448403285450532	0.464564933069805	0.46210335973252	0.435617856240121	0.492813451793462	0.536660114020578	0.516128951183913	0.395447791736419	0.515681517426455	0.490068223683623	0.453765309097187	0.442002964103761	0.462280419563694	0.533041964950878	0.430399654127807	0.388848345971843	0.42086034243797	0.429778992345781	0.405237010319663	0.436026378616187	0.412747004351452	0.519945170498494	0.512512573680026	0.486241252486508	0.443873679770646	0.493445579063452	0.423076580033545	0.38856987272001	0.393697934281613	0.440373778119639	0.416536300904953
WNT_BETA_CATENIN_SIGNALING	0.586932057550002	0.554241033821599	0.553221660705254	0.587613692620352	0.548725583864915	0.6151453820373	0.568796863947579	0.550607525338217	0.579761081281334	0.606438398151021	0.554675869273403	0.563068908353321	0.565856588034712	0.58034255103375	0.529351353670753	0.564926552972745	0.603454410379818	0.575886339475155	0.51742279764231	0.553034262636201	0.576322647839269	0.588215751134075	0.573080596703264	0.58888356351554	0.572190710132021	0.511294825674874	0.594892323366351	0.575461225131287	0.582987051777474	0.560385982323611	0.589067111386459	0.567149818532346	0.563012544530351	0.570929540970021	0.565927673105204	0.571778894723405	0.596951056312492	0.589603919704568	0.587185685021808	0.658639875115125	0.689874169612216	0.642296958241897	0.617140354123949	0.555297274661513	0.582205716004665	0.565669382910029	0.573445803698949	0.577211381014292	0.615107045269787
TGF_BETA_SIGNALING	0.779722291406056	0.770403266561302	0.878011909823567	0.86006718662935	0.95328259226471	0.834593840223172	0.840337612632657	0.619150099041245	0.794878409192321	0.776177516275341	0.67135246804302	0.714288668277544	0.825287404570816	0.691851007039105	0.649748283768972	0.866871072060015	0.903444083777709	0.718828715135054	0.716812599111003	0.760421518771903	0.73651711873603	0.718457856833853	0.776260659089956	0.848592127895573	0.865519530115553	0.566264757510722	0.868863371521839	0.792598606703845	0.788039592421065	0.760927237276233	0.803037860237763	0.913510613698292	0.764138931208211	0.594931522999622	0.685904655824086	0.658105549051385	0.646036172318249	0.741805858058537	0.688281793215665	0.920952712343056	0.951514360531038	0.899465129275056	0.74466922500775	0.857831970635202	0.754243868025818	0.654489027205819	0.699205303916189	0.746046701042019	0.743271239048567
IL6_JAK_STAT3_SIGNALING	0.552929982013641	0.511200766247667	0.515461288004854	0.584310735672029	0.577905068477225	0.529364961365524	0.554941327701935	0.477177523399187	0.543514746579374	0.522454075381188	0.49716670383442	0.523126207162656	0.594432261311161	0.579209155552294	0.556963904835049	0.563108557722939	0.576950202488675	0.523355275097346	0.519151807827683	0.548004827101632	0.575014241465925	0.500670166593615	0.481110553270668	0.479361081924941	0.553629518748649	0.42520436493698	0.523983974171185	0.547860285212786	0.559215064302898	0.548405248721441	0.60038524974754	0.594387295016676	0.544891796622409	0.496377475790117	0.52042713013582	0.471220172855952	0.467338864123008	0.463920217675412	0.463595193453725	0.599612317531687	0.553983277880674	0.59563932956577	0.48932544279115	0.620491643728826	0.525265175903085	0.493028072209036	0.494499312799047	0.533316543488017	0.445062500249884
DNA_REPAIR	0.665398621269853	0.643458312951064	0.664284006753364	0.663558544473031	0.72635527067438	0.684755789773347	0.671809026353886	0.576588024739267	0.689044276367511	0.680528901139607	0.600372642149684	0.642903594443264	0.633205066178918	0.642722063951867	0.575200415670201	0.705191624998502	0.734950351688197	0.564180591588377	0.615070546918354	0.659644556044339	0.673474418901357	0.609035131200517	0.593489938812154	0.702038595514024	0.681784980254354	0.506952216993165	0.633586739030521	0.653891657037639	0.642222285147396	0.622165233338351	0.63428239613738	0.704062613310058	0.591494718182054	0.533161123349004	0.566062068705856	0.617460492176022	0.583995846961752	0.640199035629893	0.616094524219372	0.694949424439939	0.695834394816765	0.688099493681617	0.594118882337446	0.738358251360665	0.647204668290886	0.539517910246857	0.573235717712671	0.630054920579922	0.552919791072268
G2M_CHECKPOINT	0.359618232917986	0.350149779601778	0.401670045780736	0.374037065341722	0.408858716818308	0.382585531689616	0.399816751508556	0.283683446341631	0.356079941657513	0.345217727382623	0.303131614125865	0.308136907844853	0.389420709720742	0.328903583200938	0.314828792271425	0.375290236266616	0.400145924562639	0.334935097693787	0.335414739032108	0.356963158661658	0.349239678304692	0.337747008822877	0.364452867442383	0.430932953608443	0.394916800982091	0.351810454845644	0.404064796237429	0.385311214034298	0.33552026968633	0.324665947639646	0.371794570243092	0.4500864012751	0.321185753134014	0.268904062472294	0.311123562643268	0.30342909449662	0.287070142971625	0.318636984199178	0.303169133452564	0.400649406168279	0.396446206006553	0.354198665191719	0.30814555880273	0.428417619323749	0.346721574329322	0.324724824303809	0.298611962485672	0.334223319361947	0.311461406829328
APOPTOSIS	0.673941843066364	0.654122941917476	0.675845565791821	0.675375437861253	0.731297901350981	0.666309333791124	0.649799142767115	0.594336662295368	0.66883894737847	0.661766074527186	0.622908471286142	0.651313035535725	0.694912720089866	0.662798742688301	0.641594310468677	0.693769623386228	0.690490095939873	0.667207857401983	0.634604892362404	0.661704384199559	0.665261207000785	0.642054573854077	0.637493065121177	0.676593157972812	0.716374659951971	0.543203271276141	0.687443944946497	0.674693277637701	0.692069393315624	0.657700511925972	0.707003982333162	0.751076807878479	0.680847161486256	0.590381246630055	0.634483891281187	0.612681807241598	0.602681240040365	0.653157270058103	0.626848045591522	0.724324634512179	0.722594363336932	0.728811940897846	0.637103589904536	0.690148730902551	0.655482002187992	0.606419492452853	0.608095163315963	0.650281144308618	0.617454442019101
NOTCH_SIGNALING	0.705204025971739	0.618904715574522	0.679696445962781	0.713060378258972	0.69519389037977	0.712892085948841	0.673749577076047	0.651062726746522	0.707162746790745	0.697203282547506	0.668783797953813	0.681100160198798	0.611346212722663	0.630835961202726	0.637591041061834	0.69671048110053	0.687395478463704	0.626289975971334	0.69226342097678	0.687709465077267	0.643578865048838	0.645060046005014	0.659734147308391	0.598119416383107	0.634371462789717	0.632292114303611	0.666962379224849	0.707270327683716	0.704030181559151	0.679030977562014	0.673532338664023	0.681353802654161	0.691777504204983	0.671348211839342	0.684855014293004	0.706239873301934	0.671586687661663	0.700487942573155	0.704592036474633	0.719493756350823	0.716759886004887	0.700907213753221	0.643842515855219	0.665411180138556	0.702579462605138	0.598909915049156	0.654019991575317	0.69183536108934	0.667403502096166
ADIPOGENESIS	0.887031604660176	0.888021553382508	0.890500866210653	0.914672852283049	0.922104828601372	0.907104617006553	0.881948154098373	0.7948096555764	0.883245477943191	0.875299406248745	0.808352757908413	0.851262539639786	0.844855406182173	0.827898557359067	0.765933991972362	0.864816523305302	0.905037339535993	0.781817939258162	0.813026151561948	0.866664907895446	0.829996731971759	0.764139365065581	0.797236509980946	0.891648773396131	0.863193189864174	0.643699913755275	0.857841367724861	0.813795494186614	0.834754257151707	0.857422398790221	0.829371123657583	0.928159071955695	0.83888941298286	0.747520614682324	0.792410191843404	0.814990396838351	0.782248859705839	0.874989677397055	0.833946394483731	0.731619177379774	0.739524269012978	0.712648988251136	0.626900180492283	0.951512358692991	0.865972964396635	0.766819287482371	0.775701910000852	0.824042668033404	0.617197944772329
ESTROGEN_RESPONSE_EARLY	0.466267883457092	0.448383783111756	0.463699086114794	0.473834361814035	0.513131778192388	0.481884016102562	0.446260914641304	0.426695997156891	0.458434610009901	0.462994237077554	0.430694282114812	0.461607097913774	0.445602611225979	0.439592135128401	0.402715626589206	0.477661982193193	0.489906443796714	0.431868404547526	0.42335083390143	0.440506467490172	0.444641016340565	0.432621709366537	0.427716527366672	0.462285425093347	0.481546050985886	0.447523323467269	0.473182751030072	0.451757563613591	0.494127556674662	0.462447734976493	0.485078390819807	0.538774922995692	0.475404675793676	0.414820864858291	0.449063108659346	0.420809832573837	0.413195159501672	0.450831478325328	0.44498996177108	0.51339779499977	0.505744659954939	0.473576647054548	0.44105931001858	0.454632589021071	0.457757743820108	0.427974027652302	0.408778075352671	0.452501564167424	0.439556257750505
ESTROGEN_RESPONSE_LATE	0.517362260410616	0.48890905893832	0.484828461112013	0.526307938996636	0.506577909281068	0.510465264040526	0.500450804976732	0.49873862174416	0.488643112901413	0.497883035611875	0.493731135692878	0.515433793369785	0.475640133996585	0.519092138170795	0.455995682604096	0.503748713105279	0.493556881969722	0.476012295216743	0.474808114979598	0.520973038573822	0.50668862205994	0.49493130311594	0.472809210157333	0.489221419637672	0.51410369551061	0.550596821720549	0.50321526423616	0.490966877036601	0.533216695841124	0.501876552144641	0.514697080261901	0.529740672322267	0.507871187713544	0.492522634474211	0.502642098369678	0.47590851806334	0.480401819124963	0.497550521690616	0.507212959884722	0.523880666843376	0.510164886103811	0.524904233965538	0.511008550076779	0.519617964911485	0.509163019294178	0.480636775913994	0.459306044859879	0.492113822729759	0.491591020166117
ANDROGEN_RESPONSE	0.549729236106892	0.573934582540877	0.616152451876278	0.631489025147549	0.722574301974134	0.597208407310122	0.574946615181556	0.438058634091069	0.556997850602711	0.531462624088838	0.467867582581641	0.522114674839012	0.611731025046469	0.518316128381162	0.460463440172957	0.635538157803823	0.645113374126083	0.499206074400495	0.496377703326897	0.534980790909375	0.525262310388478	0.523878262870739	0.579024315041639	0.618493585002741	0.66485309176969	0.415776093972292	0.65749995841226	0.583840344107674	0.565793030643143	0.522244759330237	0.597759046220025	0.702873366298827	0.525546734406593	0.415986830553932	0.47533517952106	0.468047139160522	0.428432583346013	0.533936162119711	0.459268568418653	0.608207212114121	0.66541025095274	0.621666957389948	0.46869938284806	0.647841676979805	0.543070190228907	0.471085772799995	0.454273208325476	0.502151837174529	0.454898612596662
MYOGENESIS	0.651744924245588	0.632541315435469	0.749811947795903	0.637708691774255	0.59739072270775	0.63144564768974	0.624076141772186	0.666765728096614	0.650765105816245	0.644199864788037	0.664294105553394	0.652690095194762	0.618835796515909	0.64121721483612	0.612648833714792	0.60668513484038	0.576450099210144	0.640333363452221	0.619497988947065	0.637180022690867	0.647898821122408	0.648308737243936	0.638274027161781	0.637360997488937	0.646408893932002	0.781081753877229	0.648812625896007	0.682147935708517	0.677094462281642	0.664347886478567	0.732208285966867	0.632297495356815	0.680510573028218	0.671130190508699	0.67713802413498	0.683644979542667	0.648391968877108	0.654465986905814	0.675715431216367	0.627451827967942	0.596785716141958	0.577787247478037	0.633575949993001	0.59240664097494	0.661438631166808	0.644401770733631	0.637191354991419	0.65969075744544	0.659885874061955
PROTEIN_SECRETION	0.66158450213213	0.719151655534643	0.787294975920152	0.773851696678299	0.840584319864981	0.723694332701883	0.764203967850277	0.49763166803809	0.675784427591627	0.652999564702559	0.510975810073905	0.57779221571416	0.784165358780034	0.599592194058697	0.541888006798206	0.774869633329164	0.827255344151083	0.626100301343368	0.580864030494737	0.663168887901544	0.634999295086999	0.56580311439135	0.627520385877276	0.797438188380585	0.780414140127798	0.353638536951808	0.764242166667227	0.649500354699131	0.566298068132691	0.537086285308087	0.574389618743334	0.819537165231693	0.5405433025696	0.386469820597436	0.476474095733076	0.512020582295027	0.464774992113073	0.563181020382876	0.496075648699249	0.787017279264654	0.793776264673384	0.716786899543053	0.492686121726914	0.823348767178594	0.619474058214157	0.528319547509783	0.474411741415933	0.580322361441157	0.468605883164873
INTERFERON_ALPHA_RESPONSE	0.613881426346893	0.556293879034153	0.628676428352463	0.67491741799438	0.658050901700852	0.592011135111077	0.640267479426623	0.503116832722123	0.638418764275106	0.611878561803924	0.538768900279474	0.632227829390734	0.693422914022866	0.632695580067072	0.59603585346236	0.654837590002048	0.852191757330323	0.539894275611433	0.567821944941424	0.649487856246106	0.669416724584573	0.558784565908393	0.595128547572613	0.635778536931559	0.71874046103144	0.459633022876252	0.60777147711756	0.614284288265566	0.595183941619961	0.540928993594682	0.581409897358022	0.655380043145481	0.540327161560994	0.500687363023499	0.522485658606717	0.543907537991	0.521246743394572	0.518250506358794	0.543009171023874	0.728964171115895	0.666630297812047	0.68762820767035	0.558868332481105	0.706502919441767	0.555496074102089	0.475619785853568	0.511993213548924	0.632962985392089	0.481468257078318
INTERFERON_GAMMA_RESPONSE	0.534988783538776	0.497738958199595	0.5551570330566	0.608560365124791	0.605481532446693	0.541719807473892	0.552573114976311	0.454185069078396	0.571527082653792	0.545807218401308	0.47632718685437	0.540876667786306	0.61044538605926	0.560796406647368	0.522668382691963	0.565083642069473	0.716480806100238	0.504223877964237	0.493031625204577	0.556297268790376	0.588459569739973	0.459606065754193	0.489645950313775	0.557915363593214	0.630234280345716	0.428707585054631	0.527892803768583	0.521616028538799	0.539531313880269	0.510095164047405	0.538841288407849	0.632320015528877	0.492099538114957	0.441737366615469	0.466676073768273	0.474755665379128	0.44267523710872	0.456727558873166	0.458556577822098	0.645610775356646	0.602654212382436	0.594550985924445	0.446062908652665	0.633547436259031	0.490238050443628	0.429281542302304	0.439325965761454	0.551942722369411	0.443306798650553
APICAL_JUNCTION	0.654008390747097	0.60516318619682	0.62510374403453	0.647007152511198	0.599082991880157	0.618022617901881	0.633173907258296	0.670494402298917	0.649264090489932	0.652216574926146	0.666069380183784	0.651761724393005	0.605689584285443	0.635327587509425	0.641206925469456	0.620041592801697	0.591947899348177	0.632716235053373	0.640516570134409	0.637026399478113	0.635636110678442	0.623362089186385	0.636180314917309	0.627341868568759	0.611629970560128	0.646335609853991	0.636345952307854	0.668224615643174	0.686157472242831	0.674703024122446	0.695315512305777	0.639670195800537	0.656156515052452	0.657175488952089	0.669609996503637	0.662831412680106	0.654082170512744	0.648832775619044	0.651902443184816	0.643145835476311	0.60824683514987	0.618659505859872	0.659844748196303	0.614203364257549	0.647996730989922	0.607790910994418	0.605839499081194	0.665765013000895	0.654172940224628
APICAL_SURFACE	0.571172954424283	0.511803540325583	0.576274321942577	0.591051989834461	0.529520324953774	0.547939066834519	0.601266893992545	0.569033944381514	0.55696318843545	0.545020980630659	0.556286649654604	0.557474321793983	0.557674958881451	0.570334038602794	0.583207456863581	0.515927631765296	0.495792121617187	0.591149009236194	0.609377139938693	0.545543254709916	0.546781743561882	0.581102682722996	0.559410478089427	0.535307862726842	0.553729419852667	0.502375052833718	0.546931010750284	0.604099992417092	0.596430688321331	0.579906536453881	0.573366721670176	0.568415698878393	0.564000276337378	0.539996089010826	0.581993968318941	0.573984914109439	0.564104660668383	0.621388800535273	0.550791466804225	0.586845172564133	0.538855645799032	0.581997434495945	0.560135521418042	0.565761975048958	0.568665699749116	0.578561775822501	0.592292151331442	0.591455728801267	0.58701715293905
HEDGEHOG_SIGNALING	0.460804899814395	0.457598679971651	0.472757868100368	0.487259137878422	0.44471235065775	0.469161512851025	0.46559202170987	0.418416723144079	0.442040244233993	0.453890394048696	0.425448503312719	0.441625848501079	0.425593457651074	0.418304847532148	0.469633754197101	0.449625007014558	0.478784406425523	0.435467745397063	0.457484198839231	0.472609508548634	0.4412479575957	0.451825099270998	0.485933545665247	0.465378817198135	0.449962858005822	0.412947113180248	0.514342820260437	0.476716056654676	0.495412982656844	0.468845905168705	0.463246815532373	0.476922805003862	0.450366437262586	0.450495194617149	0.446639214576034	0.443427664216607	0.427917077299401	0.451472165604017	0.434123872577239	0.541910346525995	0.543200368560417	0.447087551779404	0.442825300098818	0.467667182110297	0.429256971947418	0.484915569393717	0.412705292515951	0.466173869454848	0.46227814067757
COMPLEMENT	0.498304063471178	0.472337042935184	0.511146178094622	0.529860455322272	0.546728336266448	0.497459967640847	0.494326490046646	0.465144369415884	0.50689987979095	0.481100037521561	0.462093871535548	0.474834930503111	0.545351941164152	0.49804330002718	0.468127613610731	0.524598599869085	0.53736613136107	0.488292755921854	0.472908343861046	0.524562673808666	0.498493433204386	0.478001195656947	0.483898365958367	0.489772653250782	0.516067447972826	0.408020686974852	0.492849552622705	0.49153872839327	0.519735704087076	0.484217297206424	0.495082385822104	0.556913165635936	0.478461470851394	0.456632252645447	0.469836031698271	0.4541341506593	0.438942131146499	0.44957619173177	0.444065324158148	0.55190050590821	0.522714694183572	0.529814051767321	0.452946170050461	0.567580189941098	0.490848460075055	0.437120765449967	0.464917717678529	0.49988082639216	0.461811975033331
UNFOLDED_PROTEIN_RESPONSE	0.690361885874845	0.706277701616219	0.746878889683463	0.741511905270089	0.788978678112916	0.720897746579087	0.731011052850597	0.557324168321706	0.687407785671168	0.676735144597418	0.575322856737186	0.627280616969232	0.707587099205355	0.623142700282247	0.560094804308184	0.740169469104416	0.755583504956207	0.597857586992637	0.593305361493053	0.647025751461166	0.684583987122179	0.634837666689078	0.649306927403191	0.776949894231121	0.766043806199279	0.532612967932946	0.73347846349768	0.696936573541299	0.655273908013712	0.64432122238971	0.682629844188312	0.792541379764642	0.617577199816481	0.523853164523787	0.581129956199008	0.569336061848326	0.542702997323264	0.604190246769612	0.582964420647116	0.757477934556921	0.75435483538027	0.705456646034128	0.565157686602782	0.776298589828916	0.643521688900907	0.548972010318802	0.536686277942117	0.62524688021583	0.551116809987063
PI3K_AKT_MTOR_SIGNALING	0.703036957110106	0.700773456322448	0.739484054330307	0.736221580923166	0.781178485290775	0.721482043035119	0.729948222360489	0.613263677910513	0.683675886132278	0.670299821838774	0.625797016598881	0.653205200307716	0.733605600136912	0.675681634636956	0.657903009008589	0.744506792842315	0.74412696866493	0.670153354384097	0.661419328817242	0.690262731546926	0.695165799803697	0.682111337025196	0.697545169661567	0.734105408204112	0.749428559193538	0.616581176341989	0.726637110019483	0.721872532309314	0.6723844760676	0.672593611610431	0.687641983050407	0.767339843211251	0.656587982225957	0.599449818195376	0.644853317994798	0.619630341746772	0.636470730352784	0.642648832025569	0.633746332166958	0.752924772500274	0.735041433284788	0.708893170513765	0.620837250987637	0.75863586918117	0.694902726334552	0.632683104773276	0.617788590562454	0.671110991303368	0.620258379763804
MTORC1_SIGNALING	0.72119927363957	0.720613791273723	0.753600102005696	0.780021601331221	0.839721969801172	0.748203605944138	0.741967828855146	0.626271682932351	0.727944859783703	0.724205540526212	0.623889369454042	0.668735312077576	0.750971829640428	0.687610431179428	0.640187686120248	0.759421472476132	0.787267198034333	0.667369904430953	0.655499197152774	0.71648864859084	0.702195843334296	0.654665593181525	0.665963205332779	0.753738523242856	0.771204763071002	0.569882265523827	0.747284843103623	0.698702418554416	0.716500548836819	0.706173688886138	0.74957601669977	0.821148850697301	0.67592150205175	0.575861040680566	0.646906069572259	0.620076403001007	0.598611452033409	0.679113218242926	0.624035678935182	0.741586147556246	0.756238908796749	0.726273093707913	0.57722252220987	0.81004075994544	0.694169109802436	0.61441603124925	0.589884884663315	0.679910064884023	0.564354024049392
E2F_TARGETS	0.286403050118476	0.27845964157075	0.339206471077956	0.302695024355944	0.397994578171537	0.318433752576829	0.306360850419724	0.206137861259986	0.30986679096959	0.289922951949756	0.241549476856604	0.258126237658847	0.308552337887341	0.272781049124706	0.246026087027916	0.340489142056884	0.37498358209786	0.266118178191051	0.274017964087703	0.298036131262391	0.281588167826624	0.271959113772459	0.272083163864282	0.363918475818414	0.341940897592525	0.261789306061988	0.335190567127595	0.281398127548053	0.259153517428927	0.247695468567051	0.270049929040882	0.399494409577509	0.23583026066222	0.183730422097353	0.228325166969082	0.244238184369094	0.228591978276876	0.261541963979438	0.255647423501556	0.334479249147706	0.360605871622366	0.340803945231126	0.214631674088244	0.411054563525425	0.295671432509872	0.247182357304102	0.244686347960482	0.252522520471419	0.233354237379825
MYC_TARGETS_V1	0.84179126790985	0.843416992706727	0.920054479636884	0.881671433765722	0.955603671935696	0.867604563536499	0.881673422634029	0.709119090899865	0.859667210120436	0.835976549069857	0.741667010499936	0.780937157429327	0.863832070906928	0.799952101850835	0.755193108814014	0.888175425004636	0.95050780844549	0.76836356310216	0.773531636113421	0.848058562656823	0.81237879643976	0.772942522011864	0.799647475017124	0.934944420076049	0.938419629653397	0.655213844124858	0.896489824731767	0.841351180931995	0.778086120234485	0.766389484360961	0.824440383991205	0.950837049775608	0.733476528715536	0.629534347499469	0.713402456013598	0.741555423760726	0.696467246766723	0.771922480525918	0.749790898494496	0.897694674458832	0.907556456295941	0.859206349063842	0.70560743877377	0.9675820517627	0.81849082816449	0.704281361830202	0.724878911803282	0.772592585420637	0.696964556457302
MYC_TARGETS_V2	0.608829557485703	0.584223077697003	0.607742319414095	0.573799211724415	0.558794423703506	0.571919253878485	0.578870337441581	0.612860742887118	0.628337401485819	0.612986479043346	0.634185533952752	0.618498811053698	0.529998529572474	0.612054804307584	0.526409041148756	0.544991600397154	0.577988390730924	0.585847330766781	0.596052489813469	0.602976903976523	0.60365462421179	0.61472743926772	0.628069766937898	0.572896225407238	0.583706343304887	0.659661970615396	0.597249974905941	0.600559529293975	0.63627058768057	0.638738678749747	0.704842407170224	0.599471311032458	0.643720818991395	0.656133426130209	0.651358917449322	0.638125000703705	0.651516535841221	0.610015360516999	0.643402757070922	0.568371812998495	0.542183364344627	0.520778082428115	0.58713492405146	0.617460685862951	0.609910980503216	0.619296228902747	0.594982785497251	0.602741950649545	0.630716225728764
EPITHELIAL_MESENCHYMAL_TRANSITION	0.76435560076366	0.747512497873527	0.809721522606453	0.780798562076672	0.821634819094243	0.752639081588542	0.75304281673939	0.693777546641362	0.780919052822794	0.762539067631863	0.696084268746602	0.713426305075187	0.808733006715839	0.722577315279667	0.68136209088267	0.783616456425608	0.784800195451441	0.721637100230428	0.689490128833965	0.74344268496466	0.734216104876252	0.699741252368856	0.719279856028166	0.761755264910011	0.748190950154315	0.567465232563088	0.835507439978437	0.748417091764618	0.777896578590854	0.748225429877798	0.793607063585823	0.818091493112636	0.738290450595362	0.654525025396791	0.70136629031922	0.692214876526205	0.624112604647229	0.700611769554525	0.64958105132028	0.826950031550693	0.830230622249827	0.820826775329986	0.747477524008606	0.794192415033399	0.697190973340942	0.640805270771106	0.662118055804638	0.768392546599298	0.710017809716124
INFLAMMATORY_RESPONSE	0.351002996787465	0.315063679823223	0.360803490479925	0.383368278998449	0.412924830685817	0.335125605527999	0.333815611037004	0.327246449099456	0.359313205525875	0.347870370405795	0.321661317298111	0.341959759264223	0.401638395556002	0.388707348140043	0.404088515631061	0.389663702058762	0.393402134520184	0.34998094848082	0.341504193528344	0.366731663621128	0.385530184018302	0.302732352674849	0.293069576376055	0.309987094156667	0.39311555410403	0.327417450057753	0.341896889961959	0.376773905495324	0.433390195248743	0.39104130561852	0.434082765619658	0.42076478258182	0.385254505948403	0.326559048060305	0.361963560417694	0.3073530369163	0.313830568062854	0.325660102815776	0.295346712833991	0.450195827591655	0.415395579730457	0.429178865731421	0.337558509050791	0.395429332227725	0.353387703533651	0.322471862543741	0.343859339186503	0.368708553112497	0.317497641389646
XENOBIOTIC_METABOLISM	0.563104017524521	0.546091638842939	0.546931745252799	0.553767394409052	0.555547882495523	0.553402088194437	0.539615366206365	0.510715523767231	0.571898272150787	0.571694727693981	0.538187127299952	0.548993509001859	0.532611629162558	0.522196716316586	0.464289278682362	0.531182785216757	0.550849576984273	0.504719904871683	0.513409400979058	0.560446342625224	0.52691899255065	0.476153183026771	0.514585962010836	0.528052811908559	0.513494545769666	0.413240635757322	0.525360550367149	0.501208273577554	0.539653632658849	0.571126884443605	0.543179491046585	0.526584643843966	0.543165542890964	0.507629131350612	0.528717257943446	0.532902200547323	0.505658017610174	0.536342358180271	0.530834750679457	0.45803344297272	0.471389094174017	0.48591914624208	0.439656432705633	0.567826275143496	0.530065061422812	0.492780979864092	0.481401697969782	0.552823772386406	0.396537419494879
FATTY_ACID_METABOLISM	0.693618650894327	0.674625919961084	0.696682659698836	0.716853784865142	0.746715885580774	0.722213950728873	0.690035422615286	0.624046903214116	0.704846872682448	0.698525874209184	0.642739512499112	0.670054432590298	0.668602873071772	0.652919324464567	0.613224425558633	0.689743714421317	0.714828263513777	0.625426832151476	0.615971008731522	0.680134229539332	0.635028342379533	0.583364232920106	0.634964633329777	0.702867459465764	0.695883969200263	0.506839325629481	0.680131625934286	0.635411685062345	0.652252212169932	0.659130001742648	0.65329386794196	0.716713066956835	0.649594938403318	0.573405594400537	0.629617703141559	0.626284105890911	0.622822129655969	0.677566862968263	0.648554492988557	0.586164123443846	0.607676323082844	0.600043520456741	0.500364962701185	0.757423178223438	0.664001227953349	0.599968032508065	0.603936827606773	0.639664163544062	0.496244219519911
OXIDATIVE_PHOSPHORYLATION	0.892075226588782	0.905987132062432	0.94102595137244	0.921884888990067	0.961890091020124	0.906308457972678	0.907342189940678	0.796083375118667	0.923623627872533	0.908227452261229	0.83204299070191	0.870963253291706	0.869954823545295	0.884730723186827	0.840110740800493	0.930990581017049	0.96111951315403	0.819372903407947	0.826193052630111	0.900097087530461	0.862525815910919	0.764029743087263	0.811525339656025	0.927498141902904	0.914273689119554	0.743971462839636	0.877807102981556	0.833146458340181	0.835564896274847	0.84064312954375	0.852052683062771	0.933776322112055	0.813532303118811	0.727480277558592	0.767929076189165	0.832572638404191	0.783771749810979	0.880376883811699	0.848512322286039	0.882871762013932	0.874810693199009	0.853242525108679	0.75792992678235	1	0.885262154731071	0.794706533758442	0.771844186868147	0.845317247757504	0.698758840878622
GLYCOLYSIS	0.545102558048881	0.555940285795808	0.539224864942672	0.564379733886303	0.582074069780361	0.555377395949214	0.547276466287598	0.510936991017089	0.554875780282071	0.560412849609194	0.523451682229206	0.533728142430218	0.512899539780265	0.530310145533713	0.515819311030394	0.566575545995222	0.565660278285366	0.50398864342126	0.494378036219338	0.521173768828661	0.507274748543633	0.50907651938985	0.503542997329282	0.54418267789376	0.521579736471435	0.480020728693421	0.539169940486539	0.515375697630867	0.530906869201934	0.552376695516841	0.550265680126763	0.547913978337036	0.537094405076468	0.497082234880431	0.519286336442654	0.500747940902526	0.490798324393929	0.536644105841388	0.511427485034313	0.526514368054342	0.547620966554516	0.541030947359211	0.478261127790456	0.571748206945632	0.525995051248822	0.505611044348217	0.501745443896576	0.543040312666897	0.463399728661843
REACTIVE_OXYGEN_SPECIES_PATHWAY	0.837901528039269	0.819863540477484	0.822675939751092	0.834019939508538	0.840873451059469	0.807918184058716	0.811388929601639	0.771406118050422	0.863004323971075	0.853423215959384	0.818688074337188	0.825983087244273	0.768698722263132	0.838170962993698	0.830437526482315	0.821363987819909	0.82592176966325	0.782418463937749	0.771543570623699	0.820162830438164	0.81849834583762	0.760719491195921	0.729789313281442	0.777943311784931	0.848195833128151	0.667865109235176	0.789048139472487	0.745492903077535	0.820373870947064	0.845514060869925	0.834624139731884	0.789167872365567	0.811076096173373	0.735748231282445	0.746044565026789	0.810741040955712	0.753676220163084	0.84144203739906	0.801550451786769	0.821080725440169	0.812532926379053	0.819592772786462	0.72989503211504	0.884748159605051	0.800289131469986	0.758923353267302	0.7073357639102	0.813171135158312	0.653699478694662
P53_PATHWAY	0.646991750665687	0.646254007852183	0.628247673230091	0.63007956245584	0.655148633378264	0.636236710539736	0.603842530328661	0.64034198652437	0.66769863849468	0.666712315323789	0.658890930493276	0.660956562244773	0.643359395314222	0.650740107634635	0.639987562026517	0.660473692580588	0.648402632560552	0.647825712742092	0.634067360237768	0.631298641169862	0.664664694601286	0.643038670126117	0.641846904408189	0.620967989095427	0.653264126289533	0.657304153458497	0.643062316824218	0.669961062414539	0.690537652187878	0.691291500435965	0.701870221749858	0.669243029689451	0.68168746818245	0.655555859515152	0.66083868010729	0.656644616537443	0.652096325140846	0.668279195183265	0.657100270829064	0.666182161429599	0.657216454508288	0.654114123103925	0.649087846911279	0.64512652099846	0.675920315201758	0.6432874326499	0.63008356890615	0.669434166099236	0.636458399197025
UV_RESPONSE_UP	0.616309116711584	0.582037310025264	0.628420624900103	0.635587991476086	0.643124576575257	0.624619061139415	0.588065878668575	0.591487616101972	0.632782263338446	0.612079715965069	0.603840735396414	0.603695460730148	0.614075676610997	0.590085643531718	0.583275212381404	0.590095936244528	0.622121026523211	0.581811397100822	0.593901839317133	0.605630166354514	0.608535593402005	0.587205966784916	0.588382836448747	0.606977100385976	0.640596067435317	0.573120210741729	0.608285782846791	0.635459438328562	0.654802100283396	0.6522777889388	0.699570180149084	0.689760593744001	0.639292523645699	0.587729274109989	0.627187422937029	0.578879859857943	0.594332893317081	0.636161306501013	0.614967836171864	0.6324676556769	0.587591270991031	0.594352325808075	0.584845492778164	0.614549878903626	0.624806538602564	0.593479699185701	0.597659276901079	0.61883660395957	0.570451353023676
UV_RESPONSE_DN	0.659566618215258	0.662400076191777	0.728019629129232	0.707790856909844	0.807044885049273	0.689784336978662	0.704326200582216	0.470548910759665	0.662948383001523	0.657235658181708	0.492080570257577	0.573132222049086	0.702483095892708	0.558765124211845	0.491176345818716	0.714942354563201	0.784719049536581	0.605983517276106	0.549609148616121	0.638929826477882	0.604353124779601	0.553402184726797	0.604011987490694	0.738146499604674	0.778386218626562	0.337873164763715	0.750905295243196	0.641100834090667	0.607480136005274	0.563321918802236	0.629830506949025	0.795790887374762	0.546289530500661	0.41373690284006	0.512792654325029	0.507705676080149	0.455136639137646	0.561604182490664	0.49546110986525	0.751921451499453	0.76087935795049	0.714135413805	0.524174572763299	0.693262049557176	0.590574136884336	0.469850467004736	0.450809759643692	0.567384697133049	0.496583667790724
ANGIOGENESIS	0.542766651908314	0.500114927272586	0.57834801586274	0.569086288233283	0.586889178285085	0.579265579959883	0.52287945239732	0.493662733295371	0.590603686922734	0.540413562103858	0.47078220713266	0.505759384095173	0.589948022478993	0.513162477450238	0.48248941572654	0.649812854236728	0.5972691195574	0.538217463039636	0.482815148712522	0.540110684611036	0.520304472454876	0.516862178339692	0.541664466799594	0.522955094789626	0.60392323404275	0.333902761423299	0.654543713889268	0.544832912319815	0.575889858148551	0.512323666718353	0.554708558011812	0.665634437816712	0.50640695799747	0.430966248663205	0.485965680349079	0.502324452099104	0.426094875572004	0.528490679593718	0.462552131443496	0.674426334468919	0.638063099892267	0.600918442427574	0.523507124653964	0.61152942907223	0.566614995913073	0.502293719844314	0.47920279638989	0.560672504363122	0.514575804858592
HEME_METABOLISM	0.569852844613358	0.556302011199731	0.564493933361001	0.577160442438793	0.593337174865736	0.585886520936611	0.563691973282634	0.507933504068205	0.557259727330685	0.544171152217173	0.50306724844561	0.528832163870925	0.557815764892709	0.539549514519784	0.494962688142905	0.577530272215146	0.57823959476495	0.494598026084973	0.491216676720081	0.53592404473534	0.56022384120278	0.519007600633761	0.512864359701346	0.55912183819336	0.568329635483632	0.436287951732885	0.54762875878293	0.546029188421942	0.533948533992691	0.523036061755836	0.52126781915571	0.574804506683099	0.527522431180345	0.453297735441427	0.494434599312319	0.508719272120372	0.495198387066623	0.534771296268174	0.509565771217092	0.582072526881328	0.575135825073254	0.569640938426878	0.513693690908723	0.568005915628053	0.523883940344895	0.497032890944653	0.475635285734764	0.526839877838418	0.46207665821115
COAGULATION	0.548565205390536	0.501745781419655	0.504925412475757	0.543533611093416	0.51410528518548	0.505710032659485	0.51311294516774	0.547114288534144	0.563478630299356	0.548992906952598	0.541976305430131	0.539438528591318	0.495500033102081	0.523984725216104	0.507916756174313	0.516988128635922	0.505845273743434	0.513287302846647	0.509601521963088	0.547169952772832	0.521671197905165	0.468613622557255	0.541556602764816	0.493987869985016	0.519901067863975	0.457842504870295	0.512888172212955	0.525968797457375	0.596115204625927	0.575359858319716	0.559267386955882	0.523304136673613	0.550338304615144	0.538542110642206	0.531571109289586	0.524289564672613	0.510675034029788	0.512886625127215	0.507328439323025	0.537633114504959	0.538257779062275	0.550154679628074	0.558621011912609	0.516446442319873	0.521502343720014	0.47377607385482	0.483665158292916	0.570862942281783	0.54061954568015
IL2_STAT5_SIGNALING	0.511260499371049	0.513770782205913	0.544687251927519	0.547160432285609	0.57976691905125	0.53318669205134	0.519430734016942	0.460294531638665	0.517220688693536	0.518290444818822	0.469941782292027	0.483683732930441	0.544375320725523	0.4839915979592	0.468470434252896	0.556871827538019	0.570415349498524	0.485272028803281	0.488424925249325	0.505645376050169	0.523994603069223	0.466795348516388	0.496514471835159	0.50537602066465	0.575716239672234	0.452023565333427	0.549670659151127	0.512715077334664	0.531055981667355	0.530137027918184	0.562560724514983	0.589988675530352	0.497452476581173	0.452151134104268	0.488907880202451	0.45234803442072	0.439889133963729	0.470099874475405	0.451781171236252	0.596386989641702	0.586631552242198	0.543679168195209	0.476252466774431	0.558619005249484	0.498425718752195	0.454632013921768	0.474856654604298	0.505181576976405	0.467656080281108
BILE_ACID_METABOLISM	0.318074255132064	0.333105239116089	0.322022679858133	0.310134028547576	0.356526098918104	0.335084199121761	0.312150805301869	0.279760857849437	0.294704675645035	0.305288013699285	0.278905814155737	0.304661842144005	0.292927121481856	0.295045379349107	0.262287673939053	0.277319293341127	0.300510238050646	0.292256058541614	0.275466611851043	0.275378693733293	0.255816219623581	0.216929609346208	0.26942733647673	0.315138857798815	0.279944266196239	0.236563824196651	0.296543484390647	0.263017918658245	0.28582172242919	0.288232617447968	0.297992327489739	0.322500916669222	0.296521115783167	0.272558777642338	0.28805621581729	0.278452942637243	0.270102448143651	0.313850004686331	0.282814524567184	0.225674863540596	0.23916667757544	0.295552492850339	0.216677098519309	0.313798766879132	0.288181423658949	0.302108083608543	0.272431992474543	0.277915518893067	0.172062189223966
PEROXISOME	0.455826542611276	0.443654753174164	0.467630159353158	0.459459741889955	0.48898496417751	0.452672140721931	0.450756936129133	0.413240204874672	0.444522053721036	0.437739955325409	0.417457471893621	0.431030587859596	0.420674103351024	0.424897734638241	0.392887487333935	0.431881998571031	0.47099318057936	0.431408433450825	0.398568872374046	0.415146622432695	0.421951252394506	0.419223561529009	0.430886201126957	0.471203521691902	0.416970969802635	0.354307673241524	0.439299113502231	0.424126316048928	0.417428509197457	0.413240010764285	0.436018569205886	0.461937074752326	0.432387572679877	0.389947311453346	0.406069181525392	0.412077643104243	0.408492696917243	0.449883438716663	0.420572709454101	0.382311950087288	0.383838682904339	0.403261814371175	0.344117752644645	0.471306583403553	0.432163231759882	0.426188679389828	0.449927957275517	0.424966575526885	0.324314175367621
ALLOGRAFT_REJECTION	0.392236125526022	0.337261469766448	0.358262007481291	0.408893670273732	0.386229172555969	0.359777670330068	0.383371504468509	0.382422014974131	0.392509707554956	0.381161083899659	0.379971148815193	0.373611220993005	0.412246241103878	0.414377456684817	0.41309086803109	0.417431828069282	0.424742103738461	0.391873539760949	0.405316844242483	0.399278962842014	0.428235887380974	0.32238058960875	0.32407238995634	0.347079400938761	0.399115847068051	0.394013357182183	0.354529831206058	0.370560751263033	0.403359837317429	0.388621374959713	0.379053246727761	0.393733340087037	0.378439688706236	0.371522024902783	0.383821242232354	0.36762178436523	0.384760328278466	0.365018286674323	0.356823415189783	0.452730788154272	0.420230554091868	0.435280727759465	0.335279916038331	0.459717578572761	0.388969060492307	0.350198731008933	0.37021092100486	0.414057731887806	0.362595782923867
SPERMATOGENESIS	0.0425223912791096	0.0328263781803638	0.0274610805429416	0.0353807691425403	0.0407038033387655	0.0301148534523314	0.0504378021003896	0.0976702945320772	0.0393688099354761	0.0401979751944131	0.0984809063866849	0.0773034664552958	0.0131930687477616	0.0539535266347519	0.0660153632926094	0.0235595333228633	0.023823402985547	0.0599577921017915	0.0806393930520739	0.0530899225137543	0.0490215734472257	0.071005576673752	0.0405872644829391	0	0.0516373190909083	0.177488553798802	0.0317086119464421	0.0481733278698019	0.0582436634859906	0.0735740399383858	0.072383088118785	0.0358174285096949	0.0844322849980545	0.121380934470384	0.100959216414021	0.0927790144716788	0.118169302618511	0.0816702662260272	0.0889458401821118	0.0420503682271372	0.0207454962077803	0.0319914887364337	0.0856201591094853	0.0393067104348502	0.0791742210866893	0.0871986252108125	0.100573481234711	0.0633794829437321	0.085824003398398
KRAS_SIGNALING_UP	0.421402420198034	0.395309650004262	0.450898833852347	0.45978590432578	0.494427968218158	0.430430283329315	0.416937799380031	0.379521539080798	0.425307839144135	0.420636131006338	0.384461851379202	0.406497498105978	0.458896736696632	0.435739743390519	0.409689125418398	0.453726808533425	0.437555031559577	0.440517072066982	0.413153394448987	0.438976504140206	0.43142384518534	0.376240708421066	0.412411023868748	0.429260293204964	0.462334293785684	0.319994052560389	0.450509921451895	0.425835143914916	0.440780394348446	0.397610404788684	0.430529042650618	0.48382279569987	0.396647617599011	0.369219042731864	0.375310667043555	0.370242406975835	0.377852907108741	0.384179148118355	0.36341451550823	0.481534064630814	0.475409176326896	0.435729010977673	0.352201465431192	0.46442571799603	0.414439936615812	0.372411123086017	0.37413010470225	0.441150335166644	0.348895593042307
KRAS_SIGNALING_DN	0.161607494188555	0.14674497988324	0.113422575977035	0.162321782309523	0.0682300744570074	0.149999986004951	0.132380716163439	0.284750669669971	0.155638746678145	0.156063947769307	0.263845543469881	0.214480396122155	0.135915295950609	0.200897321538026	0.246107526314321	0.103184705891202	0.0687004207101643	0.226727883211965	0.222445482996064	0.178929268851269	0.16687821568146	0.245237965181096	0.217031102319254	0.124246134087718	0.154056156978514	0.391370753806789	0.150267924994552	0.215197095472413	0.237881462270161	0.243629945747411	0.250449971837886	0.120748737315149	0.267206858053193	0.349663121071302	0.302679239951948	0.258293485296171	0.305011509102237	0.218474618604657	0.279448905346607	0.123100547814936	0.0966888520132172	0.164506580499854	0.297761512164428	0.0781009855720299	0.215737417717228	0.290708733572326	0.28320877816659	0.222572890642339	0.306380203689503
PANCREAS_BETA_CELLS	0.288353469446943	0.317778325106841	0.28545783014605	0.284491091041342	0.200208720867773	0.243697871857263	0.260540745147877	0.341025458468883	0.32004338139904	0.321742557612645	0.332687062070904	0.348567516476681	0.327120747628204	0.319824785402078	0.309907656193869	0.308099095780069	0.246961245962352	0.328431383615329	0.28041801088339	0.32412791940534	0.308485551214959	0.266551656917554	0.289631632441748	0.232641773473389	0.291779894600159	0.225661174529212	0.279579829718791	0.274357298515439	0.335786085141337	0.277616300481293	0.268185391374705	0.238587580760574	0.320593501327621	0.279098477271663	0.310640279715966	0.308034177918964	0.32127475946903	0.284226064443742	0.317164347760228	0.267383345278058	0.331476569312735	0.32495940679346	0.323513454319691	0.256304910086071	0.299101192580796	0.297521902008939	0.26648983585911	0.309239375000881	0.304102331155401
